# Supplementary material for: Various Structural Types of Cyanide-Bridged FeIII–MnIII Bimetallic Coordination Polymers (CPs) and Polynuclear Clusters Based-on A New mer-Tricyanoiron(III)Building Block: Synthesis, Crystal Structures, and Magnetic Properties
Source: Polymers (Basel). 2019 Sep 27;11(10):1585. doi: 10.3390/polym11101585 (PMC6835830; doi:10.3390/polym11101585)
Supplement: Supplementary file 1 [file polymers-11-01585-s001.zip]

Archive with 11 entries (11 files):
- 1.cif
- 2.cif
- 3.cif
- 4.cif
- 5.cif
- checkcif 1.pdf
- checkcif 2.pdf
- checkcif 3.pdf
- checkcif 4.pdf
- checkcif 5.pdf
- Supporting Information 2019-9-20.docx
