# Supplementary material for: Various Structural Types of Cyanide-Bridged FeIII–MnIII Bimetallic Coordination Polymers (CPs) and Polynuclear Clusters Based-on A New mer-Tricyanoiron(III)Building Block: Synthesis, Crystal Structures, and Magnetic Properties
Source: Polymers (Basel). 2019 Sep 27;11(10):1585. doi: 10.3390/polym11101585 (PMC6835830; doi:10.3390/polym11101585)
Supplement: Supplementary file 1 [file polymers-11-01585-s001.zip › 1.cif]

 
data_1
 
_audit_creation_method            'SHELXL-2018/3'
_shelx_SHELXL_version_number      '2018/3'
_chemical_name_systematic         ?
_chemical_name_common             ?
_chemical_melting_point           ?
_chemical_formula_moiety     '(C21 H11 Fe N7 O), (C24 H20 P), 0.5H2 O' 
_chemical_formula_sum
 'C45 H32 Fe N7 O1.50 P' 
_chemical_formula_weight          781.59

loop_
 _atom_type_symbol
 _atom_type_description
 _atom_type_scat_dispersion_real
 _atom_type_scat_dispersion_imag
 _atom_type_scat_source
 'C'  'C'   0.0033   0.0016
 'International Tables Vol C Tables 4.2.6.8 and 6.1.1.4'
 'H'  'H'   0.0000   0.0000
 'International Tables Vol C Tables 4.2.6.8 and 6.1.1.4'
 'N'  'N'   0.0061   0.0033
 'International Tables Vol C Tables 4.2.6.8 and 6.1.1.4'
 'O'  'O'   0.0106   0.0060
 'International Tables Vol C Tables 4.2.6.8 and 6.1.1.4'
 'Fe'  'Fe'   0.3463   0.8444
 'International Tables Vol C Tables 4.2.6.8 and 6.1.1.4'
 'P'  'P'   0.1023   0.0942
 'International Tables Vol C Tables 4.2.6.8 and 6.1.1.4'
 
_space_group_crystal_system       triclinic
_space_group_IT_number            2
_space_group_name_H-M_alt         'P -1'
_space_group_name_Hall            '-P 1'
 
_shelx_space_group_comment
;
The symmetry employed for this shelxl refinement is uniquely defined
by the following loop, which should always be used as a source of
symmetry information in preference to the above space-group names.
They are only intended as comments.
;
 
loop_
 _space_group_symop_operation_xyz
 'x, y, z'
 '-x, -y, -z'
 
_cell_length_a                    9.3316(16)
_cell_length_b                    14.805(3)
_cell_length_c                    15.010(3)
_cell_angle_alpha                 109.812(3)
_cell_angle_beta                  97.307(3)
_cell_angle_gamma                 99.965(3)
_cell_volume                      1882.5(6)
_cell_formula_units_Z             2
_cell_measurement_temperature    293(2) 
_cell_measurement_reflns_used     1568 
_cell_measurement_theta_min       2.671 
_cell_measurement_theta_max       26.001 
  
_exptl_crystal_description        block 
_exptl_crystal_colour             dark-brown 
_exptl_crystal_density_meas       ?
_exptl_crystal_density_method     ?
_exptl_crystal_density_diffrn     1.379          
_exptl_crystal_F_000              808
_exptl_transmission_factor_min    ?
_exptl_transmission_factor_max    ?
_exptl_crystal_size_max           0.290
_exptl_crystal_size_mid           0.230
_exptl_crystal_size_min           0.220
_exptl_absorpt_coefficient_mu     0.491
_shelx_estimated_absorpt_T_min    0.871
_shelx_estimated_absorpt_T_max    0.900
_exptl_absorpt_correction_type    multi-scan
_exptl_absorpt_correction_T_min   0.871
_exptl_absorpt_correction_T_max   0.901
_exptl_absorpt_process_details    
;
SADABS '(Bruker,  2004)'
;
_exptl_absorpt_special_details    ?
_diffrn_ambient_temperature       293(2)
_diffrn_radiation_wavelength      0.71073
_diffrn_radiation_type            MoK\a
_diffrn_source                    'fine-focus sealed tube'
_diffrn_measurement_device_type   'Bruker APEX II CCD area-detector'
_diffrn_measurement_method         '\f and \w scans'
_diffrn_detector_area_resol_mean  ?
_diffrn_reflns_number             9273
_diffrn_reflns_av_unetI/netI      0.0678
_diffrn_reflns_av_R_equivalents   0.0292
_diffrn_reflns_limit_h_min        -10
_diffrn_reflns_limit_h_max        11
_diffrn_reflns_limit_k_min        -17
_diffrn_reflns_limit_k_max        17
_diffrn_reflns_limit_l_min        -16
_diffrn_reflns_limit_l_max        17
_diffrn_reflns_theta_min          1.472
_diffrn_reflns_theta_max          25.009
_diffrn_reflns_theta_full         25.009
_diffrn_measured_fraction_theta_max   0.989
_diffrn_measured_fraction_theta_full  0.989
_diffrn_reflns_Laue_measured_fraction_max    0.989
_diffrn_reflns_Laue_measured_fraction_full   0.989
_diffrn_reflns_point_group_measured_fraction_max   0.989
_diffrn_reflns_point_group_measured_fraction_full  0.989
_reflns_number_total              6567
_reflns_number_gt                 4263
_reflns_threshold_expression      'I > 2\s(I)'
_reflns_Friedel_coverage          0.000
_reflns_Friedel_fraction_max      .
_reflns_Friedel_fraction_full     .
 
_reflns_special_details
;
 Reflections were merged by SHELXL according to the crystal
 class for the calculation of statistics and refinement.
 
 _reflns_Friedel_fraction is defined as the number of unique
 Friedel pairs measured divided by the number that would be
 possible theoretically, ignoring centric projections and
 systematic absences.
;
 
_computing_data_collection        'APEX2 (Bruker, 2004)' 
_computing_cell_refinement        'SAINT-Plus (Bruker, 2001)'
_computing_data_reduction         'SAINT-Plus' 
_computing_structure_solution     'SHELXL-2018/3 (Sheldrick, 2018)'
_computing_structure_refinement   'SHELXL-2018/3 (Sheldrick, 2018)'
_computing_molecular_graphics     'SHELXL (Sheldrick, 2018)'
_computing_publication_material   'SHELXL'
_refine_special_details           ?
_refine_ls_structure_factor_coef  Fsqd
_refine_ls_matrix_type            full
_refine_ls_weighting_scheme       calc
_refine_ls_weighting_details
'w=1/[\s^2^(Fo^2^)+(0.1060P)^2^+3.2925P] where P=(Fo^2^+2Fc^2^)/3'
_atom_sites_solution_primary      ?
_atom_sites_solution_secondary    ?
_atom_sites_solution_hydrogens    mixed
_refine_ls_hydrogen_treatment     constr
_refine_ls_extinction_method      none
_refine_ls_extinction_coef        .
_refine_ls_number_reflns          6567
_refine_ls_number_parameters      505
_refine_ls_number_restraints      17
_refine_ls_R_factor_all           0.1208
_refine_ls_R_factor_gt            0.0777
_refine_ls_wR_factor_ref          0.2300
_refine_ls_wR_factor_gt           0.1957
_refine_ls_goodness_of_fit_ref    1.029
_refine_ls_restrained_S_all       1.033
_refine_ls_shift/su_max           0.006
_refine_ls_shift/su_mean          0.001

# start Validation Reply Form 
_vrf_PLAT420_1 
; 
PROBLEM: D-H Without Acceptor       O1       --H2O1     .     Please Check 
RESPONSE: The electronic density arround the solvent O atom are somewhat weak, 
making it difficultly to accurately confirm the position and the direction of 
the H atoms bonded. 
; 
# end Validation Reply Form 
 
loop_
 _atom_site_label
 _atom_site_type_symbol
 _atom_site_fract_x
 _atom_site_fract_y
 _atom_site_fract_z
 _atom_site_U_iso_or_equiv
 _atom_site_adp_type
 _atom_site_occupancy
 _atom_site_site_symmetry_order  
 _atom_site_calc_flag
 _atom_site_refinement_flags_posn
 _atom_site_refinement_flags_adp
 _atom_site_refinement_flags_occupancy
 _atom_site_disorder_assembly
 _atom_site_disorder_group
Fe1 Fe 0.20083(9) 0.40591(6) 0.20679(5) 0.0507(3) Uani 1 1 d . . . . .
P1 P 0.37409(15) 0.99529(10) 0.29992(10) 0.0422(4) Uani 1 1 d . . . . .
O1 O 0.0524(15) 0.6403(15) 0.5363(12) 0.167(7) Uani 0.5 1 d D . P . .
H101 H 0.050248 0.583638 0.539943 0.201 Uiso 0.5 1 d DR U P . .
H201 H 0.035167 0.672680 0.594321 0.201 Uiso 0.5 1 d DR U P . .
O2 O 0.0967(6) 0.2952(4) -0.0827(3) 0.0872(15) Uani 1 1 d . . . . .
N1 N 0.3559(6) 0.6164(4) 0.2262(4) 0.0595(13) Uani 1 1 d . . . . .
N2 N 0.0222(6) 0.2144(4) 0.2194(4) 0.0656(14) Uani 1 1 d . . . . .
N3 N 0.2341(8) 0.4941(5) 0.4285(4) 0.0851(18) Uani 1 1 d . . . . .
N4 N 0.0149(5) 0.4242(4) 0.1391(4) 0.0626(13) Uani 1 1 d . U . . .
N5 N 0.2254(6) 0.3438(3) 0.0747(4) 0.0586(13) Uani 1 1 d . . . . .
N6 N 0.3988(6) 0.3666(4) 0.2326(4) 0.0594(13) Uani 1 1 d . . . . .
N7 N -0.2259(9) 0.4428(6) 0.0137(6) 0.108(2) Uani 1 1 d . U . . .
C1 C 0.2996(6) 0.5391(4) 0.2202(4) 0.0450(12) Uani 1 1 d . . . . .
C2 C 0.0869(6) 0.2847(4) 0.2144(4) 0.0497(13) Uani 1 1 d . . . . .
C3 C 0.2178(6) 0.4624(4) 0.3451(4) 0.0531(14) Uani 1 1 d . . . . .
C4 C 0.4832(7) 0.3800(5) 0.3143(5) 0.0674(18) Uani 1 1 d . . . . .
H4 H 0.456719 0.414746 0.371652 0.081 Uiso 1 1 calc R U . . .
C5 C 0.6125(7) 0.3440(6) 0.3193(6) 0.0727(19) Uani 1 1 d . . . . .
H5 H 0.666367 0.353276 0.379529 0.087 Uiso 1 1 calc R U . . .
C6 C 0.6601(8) 0.2967(5) 0.2398(6) 0.078(2) Uani 1 1 d . U . . .
H6 H 0.746556 0.273804 0.243852 0.094 Uiso 1 1 calc R U . . .
C7 C 0.5727(8) 0.2823(4) 0.1471(6) 0.0741(19) Uani 1 1 d . U . . .
C8 C 0.4391(6) 0.3185(4) 0.1505(4) 0.0490(13) Uani 1 1 d . . . . .
C9 C 0.3470(8) 0.3065(4) 0.0606(5) 0.0677(18) Uani 1 1 d . . . . .
C10 C 0.3907(10) 0.2624(5) -0.0243(5) 0.082(2) Uani 1 1 d . . . . .
H10 H 0.332474 0.254853 -0.082558 0.098 Uiso 1 1 calc R U . . .
C11 C 0.5218(11) 0.2285(6) -0.0247(7) 0.097(3) Uani 1 1 d . . . . .
H11 H 0.549945 0.199740 -0.083184 0.117 Uiso 1 1 calc R U . . .
C12 C 0.6134(9) 0.2372(5) 0.0635(8) 0.095(3) Uani 1 1 d . . . . .
H12 H 0.698421 0.212367 0.062840 0.114 Uiso 1 1 calc R U . . .
C13 C 0.1106(7) 0.3371(4) 0.0050(4) 0.0497(14) Uani 1 1 d . . . . .
C14 C 0.0001(7) 0.3871(4) 0.0468(5) 0.0641(17) Uani 1 1 d . . . . .
C15 C -0.1227(9) 0.3933(6) -0.0199(6) 0.083(2) Uani 1 1 d . U . . .
H15 H -0.130264 0.362913 -0.086179 0.099 Uiso 1 1 calc R U . . .
C16 C -0.2117(7) 0.4846(5) 0.1191(6) 0.0782(19) Uani 1 1 d . U . . .
C17 C -0.3142(8) 0.5331(6) 0.1552(8) 0.096(2) Uani 1 1 d . U . . .
H17 H -0.390378 0.541903 0.114845 0.116 Uiso 1 1 calc R U . . .
C18 C -0.3006(9) 0.5708(6) 0.2592(8) 0.095(3) Uani 1 1 d . U . . .
H18 H -0.370002 0.604055 0.285775 0.114 Uiso 1 1 calc R U . . .
C19 C -0.1876(8) 0.5588(5) 0.3203(7) 0.089(3) Uani 1 1 d . U . . .
H19 H -0.183425 0.581678 0.386666 0.107 Uiso 1 1 calc R U . . .
C20 C -0.0775(8) 0.5108(5) 0.2805(6) 0.080(2) Uani 1 1 d . U . . .
H20 H 0.002171 0.504556 0.320176 0.096 Uiso 1 1 calc R U . . .
C21 C -0.0934(6) 0.4730(4) 0.1781(4) 0.0478(13) Uani 1 1 d . U . . .
C22 C 0.2144(6) 0.8169(4) 0.2967(4) 0.0532(14) Uani 1 1 d . . . . .
H22 H 0.248032 0.787695 0.240497 0.064 Uiso 1 1 calc R U . . .
C23 C 0.2570(5) 0.9187(4) 0.3454(4) 0.0428(12) Uani 1 1 d . . . . .
C24 C 0.2070(6) 0.9615(4) 0.4299(4) 0.0496(13) Uani 1 1 d . . . . .
H24 H 0.234697 1.029458 0.463159 0.060 Uiso 1 1 calc R U . . .
C25 C 0.1155(7) 0.9022(5) 0.4640(4) 0.0607(16) Uani 1 1 d . . . . .
H25 H 0.081965 0.930421 0.520522 0.073 Uiso 1 1 calc R U . . .
C26 C 0.0743(7) 0.8021(5) 0.4150(5) 0.0659(17) Uani 1 1 d . . . . .
H26 H 0.012994 0.762907 0.438589 0.079 Uiso 1 1 calc R U . . .
C27 C 0.1224(7) 0.7589(4) 0.3315(5) 0.0621(16) Uani 1 1 d . . . . .
H27 H 0.093195 0.690998 0.298378 0.075 Uiso 1 1 calc R U . . .
C28 C 0.6632(7) 1.0226(5) 0.2731(5) 0.0692(18) Uani 1 1 d . . . . .
H28 H 0.647266 1.080060 0.265357 0.083 Uiso 1 1 calc R U . . .
C29 C 0.5512(6) 0.9635(4) 0.2954(4) 0.0451(12) Uani 1 1 d . . . . .
C30 C 0.5785(7) 0.8794(4) 0.3078(4) 0.0596(15) Uani 1 1 d . . . . .
H30 H 0.505901 0.839166 0.323513 0.071 Uiso 1 1 calc R U . . .
C31 C 0.7139(8) 0.8545(5) 0.2969(5) 0.077(2) Uani 1 1 d . . . . .
H31 H 0.731941 0.798152 0.306165 0.092 Uiso 1 1 calc R U . . .
C32 C 0.8191(8) 0.9115(7) 0.2731(5) 0.082(2) Uani 1 1 d . . . . .
H32 H 0.907923 0.892864 0.263872 0.098 Uiso 1 1 calc R U . . .
C33 C 0.7970(8) 0.9974(7) 0.2622(5) 0.080(2) Uani 1 1 d . . . . .
H33 H 0.871333 1.037552 0.247697 0.096 Uiso 1 1 calc R U . . .
C34 C 0.2872(6) 1.1702(4) 0.3685(4) 0.0536(14) Uani 1 1 d . . . . .
H34 H 0.205294 1.139788 0.317929 0.064 Uiso 1 1 calc R U . . .
C35 C 0.3995(6) 1.1207(4) 0.3787(4) 0.0436(12) Uani 1 1 d . . . . .
C36 C 0.5217(6) 1.1666(4) 0.4546(4) 0.0532(14) Uani 1 1 d . . . . .
H36 H 0.596379 1.134009 0.462254 0.064 Uiso 1 1 calc R U . . .
C37 C 0.5311(8) 1.2607(4) 0.5183(4) 0.0679(18) Uani 1 1 d . . . . .
H37 H 0.612932 1.292010 0.568864 0.081 Uiso 1 1 calc R U . . .
C38 C 0.4189(8) 1.3089(4) 0.5075(5) 0.0677(18) Uani 1 1 d . . . . .
H38 H 0.425973 1.372407 0.550907 0.081 Uiso 1 1 calc R U . . .
C39 C 0.2983(7) 1.2639(4) 0.4336(5) 0.0617(16) Uani 1 1 d . . . . .
H39 H 0.223413 1.296668 0.427125 0.074 Uiso 1 1 calc R U . . .
C40 C 0.1579(6) 0.9106(4) 0.1288(4) 0.0506(13) Uani 1 1 d . . . . .
H40 H 0.110539 0.869912 0.156994 0.061 Uiso 1 1 calc R U . . .
C41 C 0.2863(6) 0.9814(4) 0.1797(4) 0.0455(13) Uani 1 1 d . . . . .
C42 C 0.3513(8) 1.0436(5) 0.1383(5) 0.079(2) Uani 1 1 d . . . . .
H42 H 0.435899 1.092866 0.173072 0.095 Uiso 1 1 calc R U . . .
C43 C 0.2914(8) 1.0333(6) 0.0454(5) 0.083(2) Uani 1 1 d . . . . .
H43 H 0.336597 1.074948 0.017446 0.100 Uiso 1 1 calc R U . . .
C44 C 0.1663(7) 0.9621(4) -0.0055(4) 0.0602(16) Uani 1 1 d . . . . .
H44 H 0.126067 0.955406 -0.068037 0.072 Uiso 1 1 calc R U . . .
C45 C 0.1003(7) 0.9009(4) 0.0352(4) 0.0601(16) Uani 1 1 d . . . . .
H45 H 0.015611 0.851974 -0.000046 0.072 Uiso 1 1 calc R U . . .
 
loop_
 _atom_site_aniso_label
 _atom_site_aniso_U_11
 _atom_site_aniso_U_22
 _atom_site_aniso_U_33
 _atom_site_aniso_U_23
 _atom_site_aniso_U_13
 _atom_site_aniso_U_12
Fe1 0.0581(5) 0.0427(5) 0.0418(5) 0.0130(4) 0.0014(4) -0.0010(4)
P1 0.0394(7) 0.0389(7) 0.0438(8) 0.0129(6) 0.0010(6) 0.0077(6)
O1 0.117(11) 0.32(2) 0.168(14) 0.161(15) 0.078(10) 0.121(13)
O2 0.103(4) 0.086(3) 0.045(3) 0.015(2) -0.001(2) -0.015(3)
N1 0.058(3) 0.048(3) 0.068(3) 0.020(3) 0.008(2) 0.007(2)
N2 0.060(3) 0.059(3) 0.071(4) 0.029(3) -0.001(3) -0.003(3)
N3 0.119(5) 0.085(4) 0.046(3) 0.017(3) 0.019(3) 0.025(4)
N4 0.051(3) 0.054(3) 0.079(4) 0.032(3) -0.002(3) -0.001(2)
N5 0.055(3) 0.046(3) 0.074(3) 0.022(2) 0.019(3) 0.007(2)
N6 0.058(3) 0.051(3) 0.064(3) 0.017(2) 0.015(3) 0.006(2)
N7 0.110(6) 0.099(5) 0.101(5) 0.049(4) -0.003(4) -0.018(4)
C1 0.042(3) 0.046(3) 0.043(3) 0.012(2) 0.003(2) 0.011(3)
C2 0.044(3) 0.053(3) 0.049(3) 0.018(3) 0.000(2) 0.008(3)
C3 0.059(4) 0.045(3) 0.049(4) 0.010(3) 0.014(3) 0.010(3)
C4 0.044(3) 0.084(5) 0.082(5) 0.046(4) 0.003(3) 0.012(3)
C5 0.041(4) 0.094(5) 0.097(5) 0.057(5) 0.012(3) 0.009(3)
C6 0.050(4) 0.071(5) 0.122(6) 0.050(5) 0.014(4) 0.009(3)
C7 0.077(5) 0.042(3) 0.104(5) 0.022(4) 0.046(4) 0.006(3)
C8 0.049(3) 0.032(3) 0.065(4) 0.014(3) 0.017(3) 0.009(2)
C9 0.084(5) 0.045(3) 0.067(4) 0.013(3) 0.025(4) 0.004(3)
C10 0.113(6) 0.056(4) 0.060(4) 0.001(3) 0.046(4) -0.002(4)
C11 0.100(7) 0.084(6) 0.095(6) 0.011(5) 0.047(6) 0.013(5)
C12 0.071(5) 0.061(5) 0.155(9) 0.029(5) 0.060(6) 0.016(4)
C13 0.060(4) 0.046(3) 0.034(3) 0.013(2) 0.003(3) -0.002(3)
C14 0.070(4) 0.048(4) 0.066(4) 0.022(3) 0.009(3) -0.007(3)
C15 0.080(5) 0.083(5) 0.072(5) 0.038(4) -0.019(4) -0.011(4)
C16 0.046(4) 0.064(4) 0.128(5) 0.052(4) -0.003(4) 0.003(3)
C17 0.052(4) 0.083(5) 0.172(7) 0.068(6) 0.025(5) 0.017(4)
C18 0.056(5) 0.071(5) 0.152(7) 0.029(5) 0.035(5) 0.012(4)
C19 0.050(4) 0.063(4) 0.143(7) 0.019(5) 0.041(5) 0.009(3)
C20 0.058(4) 0.063(4) 0.106(6) 0.023(4) 0.009(4) -0.002(3)
C21 0.034(3) 0.038(3) 0.068(4) 0.021(3) 0.006(2) 0.000(2)
C22 0.055(3) 0.041(3) 0.059(4) 0.014(3) 0.012(3) 0.008(3)
C23 0.037(3) 0.045(3) 0.045(3) 0.015(2) 0.004(2) 0.012(2)
C24 0.049(3) 0.051(3) 0.046(3) 0.016(3) 0.002(3) 0.013(3)
C25 0.057(4) 0.075(4) 0.051(3) 0.022(3) 0.016(3) 0.018(3)
C26 0.060(4) 0.069(4) 0.083(5) 0.045(4) 0.019(3) 0.012(3)
C27 0.063(4) 0.045(3) 0.075(4) 0.020(3) 0.018(3) 0.007(3)
C28 0.054(4) 0.091(5) 0.078(4) 0.046(4) 0.017(3) 0.023(4)
C29 0.044(3) 0.049(3) 0.037(3) 0.011(2) 0.005(2) 0.011(2)
C30 0.046(3) 0.061(4) 0.072(4) 0.025(3) 0.007(3) 0.017(3)
C31 0.064(4) 0.070(5) 0.091(5) 0.020(4) 0.001(4) 0.029(4)
C32 0.061(5) 0.116(7) 0.060(4) 0.015(4) 0.011(3) 0.039(5)
C33 0.051(4) 0.125(7) 0.068(4) 0.042(4) 0.016(3) 0.015(4)
C34 0.047(3) 0.047(3) 0.063(4) 0.018(3) 0.001(3) 0.013(3)
C35 0.043(3) 0.038(3) 0.045(3) 0.014(2) -0.001(2) 0.006(2)
C36 0.054(3) 0.046(3) 0.053(3) 0.013(3) -0.002(3) 0.013(3)
C37 0.078(5) 0.051(4) 0.051(4) 0.005(3) -0.012(3) -0.002(3)
C38 0.094(5) 0.042(3) 0.062(4) 0.014(3) 0.015(4) 0.017(3)
C39 0.066(4) 0.052(4) 0.074(4) 0.023(3) 0.016(3) 0.028(3)
C40 0.043(3) 0.054(3) 0.051(3) 0.021(3) 0.002(2) 0.004(3)
C41 0.049(3) 0.040(3) 0.044(3) 0.016(2) 0.002(2) 0.008(2)
C42 0.070(4) 0.079(5) 0.078(5) 0.046(4) -0.022(4) -0.024(4)
C43 0.082(5) 0.095(5) 0.076(5) 0.058(4) -0.005(4) -0.008(4)
C44 0.068(4) 0.060(4) 0.049(3) 0.021(3) -0.004(3) 0.015(3)
C45 0.049(3) 0.058(4) 0.057(4) 0.015(3) -0.008(3) -0.001(3)
 
_geom_special_details
;
 All esds (except the esd in the dihedral angle between two l.s. planes)
 are estimated using the full covariance matrix.  The cell esds are taken
 into account individually in the estimation of esds in distances, angles
 and torsion angles; correlations between esds in cell parameters are only
 used when they are defined by crystal symmetry.  An approximate (isotropic)
 treatment of cell esds is used for estimating esds involving l.s. planes.
;
 
loop_
 _geom_bond_atom_site_label_1
 _geom_bond_atom_site_label_2
 _geom_bond_distance
 _geom_bond_site_symmetry_2
 _geom_bond_publ_flag
Fe1 C3 1.931(6) . ?
Fe1 N5 1.945(5) . ?
Fe1 C1 1.958(6) . ?
Fe1 C2 1.968(6) . ?
Fe1 N4 2.004(5) . ?
Fe1 N6 2.060(5) . ?
P1 C35 1.786(5) . ?
P1 C23 1.798(5) . ?
P1 C29 1.798(5) . ?
P1 C41 1.813(5) . ?
O1 H101 0.8554 . ?
O1 H201 0.8909 . ?
O2 C13 1.229(6) . ?
N1 C1 1.142(7) . ?
N2 C2 1.141(7) . ?
N3 C3 1.157(7) . ?
N4 C14 1.284(8) . ?
N4 C21 1.415(7) . ?
N5 C9 1.355(8) . ?
N5 C13 1.364(7) . ?
N6 C4 1.305(8) . ?
N6 C8 1.335(7) . ?
N7 C15 1.355(11) . ?
N7 C16 1.469(11) . ?
C4 C5 1.403(9) . ?
C4 H4 0.9300 . ?
C5 C6 1.338(10) . ?
C5 H5 0.9300 . ?
C6 C7 1.448(10) . ?
C6 H6 0.9300 . ?
C7 C12 1.343(10) . ?
C7 C8 1.440(9) . ?
C8 C9 1.442(9) . ?
C9 C10 1.370(9) . ?
C10 C11 1.400(12) . ?
C10 H10 0.9300 . ?
C11 C12 1.435(12) . ?
C11 H11 0.9300 . ?
C12 H12 0.9300 . ?
C13 C14 1.455(9) . ?
C14 C15 1.460(10) . ?
C15 H15 0.9300 . ?
C16 C17 1.353(10) . ?
C16 C21 1.397(8) . ?
C17 C18 1.450(12) . ?
C17 H17 0.9300 . ?
C18 C19 1.383(12) . ?
C18 H18 0.9300 . ?
C19 C20 1.427(10) . ?
C19 H19 0.9300 . ?
C20 C21 1.424(9) . ?
C20 H20 0.9300 . ?
C22 C27 1.381(8) . ?
C22 C23 1.391(7) . ?
C22 H22 0.9300 . ?
C23 C24 1.391(7) . ?
C24 C25 1.386(8) . ?
C24 H24 0.9300 . ?
C25 C26 1.370(9) . ?
C25 H25 0.9300 . ?
C26 C27 1.371(9) . ?
C26 H26 0.9300 . ?
C27 H27 0.9300 . ?
C28 C33 1.378(9) . ?
C28 C29 1.393(8) . ?
C28 H28 0.9300 . ?
C29 C30 1.380(8) . ?
C30 C31 1.390(9) . ?
C30 H30 0.9300 . ?
C31 C32 1.346(10) . ?
C31 H31 0.9300 . ?
C32 C33 1.382(11) . ?
C32 H32 0.9300 . ?
C33 H33 0.9300 . ?
C34 C39 1.377(8) . ?
C34 C35 1.399(7) . ?
C34 H34 0.9300 . ?
C35 C36 1.392(7) . ?
C36 C37 1.377(8) . ?
C36 H36 0.9300 . ?
C37 C38 1.388(9) . ?
C37 H37 0.9300 . ?
C38 C39 1.365(9) . ?
C38 H38 0.9300 . ?
C39 H39 0.9300 . ?
C40 C41 1.381(7) . ?
C40 C45 1.389(8) . ?
C40 H40 0.9300 . ?
C41 C42 1.375(8) . ?
C42 C43 1.382(9) . ?
C42 H42 0.9300 . ?
C43 C44 1.363(9) . ?
C43 H43 0.9300 . ?
C44 C45 1.362(8) . ?
C44 H44 0.9300 . ?
C45 H45 0.9300 . ?
 
loop_
 _geom_angle_atom_site_label_1
 _geom_angle_atom_site_label_2
 _geom_angle_atom_site_label_3
 _geom_angle
 _geom_angle_site_symmetry_1
 _geom_angle_site_symmetry_3
 _geom_angle_publ_flag
C3 Fe1 N5 167.7(2) . . ?
C3 Fe1 C1 84.9(2) . . ?
N5 Fe1 C1 94.8(2) . . ?
C3 Fe1 C2 85.8(2) . . ?
N5 Fe1 C2 95.4(2) . . ?
C1 Fe1 C2 169.3(2) . . ?
C3 Fe1 N4 110.2(2) . . ?
N5 Fe1 N4 82.1(2) . . ?
C1 Fe1 N4 88.5(2) . . ?
C2 Fe1 N4 89.8(2) . . ?
C3 Fe1 N6 87.7(2) . . ?
N5 Fe1 N6 80.0(2) . . ?
C1 Fe1 N6 93.1(2) . . ?
C2 Fe1 N6 91.8(2) . . ?
N4 Fe1 N6 162.1(2) . . ?
C35 P1 C23 108.0(3) . . ?
C35 P1 C29 109.8(2) . . ?
C23 P1 C29 110.9(2) . . ?
C35 P1 C41 108.8(2) . . ?
C23 P1 C41 110.3(2) . . ?
C29 P1 C41 109.0(2) . . ?
H101 O1 H201 99.9 . . ?
C14 N4 C21 118.5(6) . . ?
C14 N4 Fe1 111.7(5) . . ?
C21 N4 Fe1 129.7(4) . . ?
C9 N5 C13 126.6(6) . . ?
C9 N5 Fe1 118.2(4) . . ?
C13 N5 Fe1 115.0(4) . . ?
C4 N6 C8 118.4(6) . . ?
C4 N6 Fe1 129.8(5) . . ?
C8 N6 Fe1 111.8(4) . . ?
C15 N7 C16 116.8(7) . . ?
N1 C1 Fe1 178.7(5) . . ?
N2 C2 Fe1 179.2(5) . . ?
N3 C3 Fe1 176.4(6) . . ?
N6 C4 C5 122.7(7) . . ?
N6 C4 H4 118.6 . . ?
C5 C4 H4 118.6 . . ?
C6 C5 C4 121.7(7) . . ?
C6 C5 H5 119.1 . . ?
C4 C5 H5 119.1 . . ?
C5 C6 C7 117.8(7) . . ?
C5 C6 H6 121.1 . . ?
C7 C6 H6 121.1 . . ?
C12 C7 C8 122.4(8) . . ?
C12 C7 C6 121.9(8) . . ?
C8 C7 C6 115.6(6) . . ?
N6 C8 C7 123.6(6) . . ?
N6 C8 C9 117.9(5) . . ?
C7 C8 C9 118.4(6) . . ?
N5 C9 C10 129.1(7) . . ?
N5 C9 C8 112.0(5) . . ?
C10 C9 C8 118.9(7) . . ?
C9 C10 C11 121.0(8) . . ?
C9 C10 H10 119.5 . . ?
C11 C10 H10 119.5 . . ?
C10 C11 C12 121.2(7) . . ?
C10 C11 H11 119.4 . . ?
C12 C11 H11 119.4 . . ?
C7 C12 C11 118.0(8) . . ?
C7 C12 H12 121.0 . . ?
C11 C12 H12 121.0 . . ?
O2 C13 N5 126.6(6) . . ?
O2 C13 C14 121.9(6) . . ?
N5 C13 C14 111.4(5) . . ?
N4 C14 C13 119.5(6) . . ?
N4 C14 C15 123.1(7) . . ?
C13 C14 C15 117.4(7) . . ?
N7 C15 C14 120.7(8) . . ?
N7 C15 H15 119.6 . . ?
C14 C15 H15 119.6 . . ?
C17 C16 C21 122.6(8) . . ?
C17 C16 N7 118.4(8) . . ?
C21 C16 N7 119.0(7) . . ?
C16 C17 C18 117.3(8) . . ?
C16 C17 H17 121.4 . . ?
C18 C17 H17 121.4 . . ?
C19 C18 C17 122.1(8) . . ?
C19 C18 H18 118.9 . . ?
C17 C18 H18 118.9 . . ?
C18 C19 C20 119.3(9) . . ?
C18 C19 H19 120.3 . . ?
C20 C19 H19 120.3 . . ?
C21 C20 C19 117.9(7) . . ?
C21 C20 H20 121.0 . . ?
C19 C20 H20 121.0 . . ?
C16 C21 N4 121.8(6) . . ?
C16 C21 C20 120.6(6) . . ?
N4 C21 C20 117.6(5) . . ?
C27 C22 C23 120.4(6) . . ?
C27 C22 H22 119.8 . . ?
C23 C22 H22 119.8 . . ?
C22 C23 C24 119.4(5) . . ?
C22 C23 P1 120.9(4) . . ?
C24 C23 P1 119.8(4) . . ?
C25 C24 C23 119.5(5) . . ?
C25 C24 H24 120.3 . . ?
C23 C24 H24 120.3 . . ?
C26 C25 C24 120.3(6) . . ?
C26 C25 H25 119.8 . . ?
C24 C25 H25 119.8 . . ?
C25 C26 C27 120.7(6) . . ?
C25 C26 H26 119.6 . . ?
C27 C26 H26 119.6 . . ?
C26 C27 C22 119.7(6) . . ?
C26 C27 H27 120.2 . . ?
C22 C27 H27 120.2 . . ?
C33 C28 C29 121.1(7) . . ?
C33 C28 H28 119.4 . . ?
C29 C28 H28 119.4 . . ?
C30 C29 C28 118.3(6) . . ?
C30 C29 P1 122.5(4) . . ?
C28 C29 P1 119.1(4) . . ?
C29 C30 C31 120.3(6) . . ?
C29 C30 H30 119.9 . . ?
C31 C30 H30 119.9 . . ?
C32 C31 C30 120.4(7) . . ?
C32 C31 H31 119.8 . . ?
C30 C31 H31 119.8 . . ?
C31 C32 C33 120.9(7) . . ?
C31 C32 H32 119.5 . . ?
C33 C32 H32 119.5 . . ?
C28 C33 C32 119.0(7) . . ?
C28 C33 H33 120.5 . . ?
C32 C33 H33 120.5 . . ?
C39 C34 C35 119.8(5) . . ?
C39 C34 H34 120.1 . . ?
C35 C34 H34 120.1 . . ?
C36 C35 C34 119.7(5) . . ?
C36 C35 P1 121.3(4) . . ?
C34 C35 P1 118.7(4) . . ?
C37 C36 C35 119.4(5) . . ?
C37 C36 H36 120.3 . . ?
C35 C36 H36 120.3 . . ?
C36 C37 C38 120.3(6) . . ?
C36 C37 H37 119.9 . . ?
C38 C37 H37 119.9 . . ?
C39 C38 C37 120.5(6) . . ?
C39 C38 H38 119.7 . . ?
C37 C38 H38 119.7 . . ?
C38 C39 C34 120.2(6) . . ?
C38 C39 H39 119.9 . . ?
C34 C39 H39 119.9 . . ?
C41 C40 C45 119.2(5) . . ?
C41 C40 H40 120.4 . . ?
C45 C40 H40 120.4 . . ?
C42 C41 C40 119.5(5) . . ?
C42 C41 P1 118.3(4) . . ?
C40 C41 P1 122.2(4) . . ?
C41 C42 C43 120.2(6) . . ?
C41 C42 H42 119.9 . . ?
C43 C42 H42 119.9 . . ?
C44 C43 C42 120.2(6) . . ?
C44 C43 H43 119.9 . . ?
C42 C43 H43 119.9 . . ?
C45 C44 C43 119.9(6) . . ?
C45 C44 H44 120.1 . . ?
C43 C44 H44 120.1 . . ?
C44 C45 C40 120.8(5) . . ?
C44 C45 H45 119.6 . . ?
C40 C45 H45 119.6 . . ?
 
_refine_diff_density_max    1.182
_refine_diff_density_min   -0.916
_refine_diff_density_rms    0.080

_shelx_res_file
;
TITL test in P-1
    test.res
    created by SHELXL-2018/3 at 08:34:38 on 02-Jul-2019
CELL 0.71073   9.3316  14.8047  15.0102 109.812  97.307  99.965
ZERR    2.00   0.0016   0.0026   0.0026   0.003   0.003   0.003
LATT 1
SFAC C  H  N  O  Fe P
UNIT 90 64 14 3 2 2
omit -4   0   1
omit     1   0   0
omit    -1   1   2
omit     0   3   5
omit    -3   8   0
OMIT  -3.00  50.02
L.S. 4
ACTA
BOND $h
FMAP 2
PLAN 2
dfix 0.85 0.01 o1 h101 o1 h201
dfix 1.38 0.02 h101 h201
size 0.22 0.29 0.23
delu 0.01 0.02 c6 c7 c19 c20
delu 0.01 0.02 n7 c15 n7 c16 c17 c18 N4 c21
TEMP 0
WGHT    0.106000    3.292500
FVAR       0.37552
FE1   5    0.200830    0.405907    0.206785    11.00000    0.05809    0.04270 =
         0.04181    0.01298    0.00137   -0.00099
P1    6    0.374095    0.995290    0.299923    11.00000    0.03942    0.03890 =
         0.04375    0.01293    0.00103    0.00771
O1    4    0.052443    0.640271    0.536311    10.50000    0.11749    0.31523 =
         0.16821    0.16136    0.07772    0.12085
AFIX   3
H101  2    0.050248    0.583638    0.539943    10.50000   -1.20000
H201  2    0.035167    0.672680    0.594321    10.50000   -1.20000
AFIX   0
O2    4    0.096750    0.295202   -0.082701    11.00000    0.10336    0.08623 =
         0.04513    0.01451   -0.00082   -0.01518
N1    3    0.355898    0.616436    0.226167    11.00000    0.05787    0.04789 =
         0.06808    0.01995    0.00766    0.00683
N2    3    0.022237    0.214419    0.219433    11.00000    0.05991    0.05936 =
         0.07077    0.02916   -0.00128   -0.00328
N3    3    0.234139    0.494091    0.428506    11.00000    0.11935    0.08499 =
         0.04584    0.01663    0.01899    0.02455
N4    3    0.014882    0.424197    0.139068    11.00000    0.05094    0.05442 =
         0.07898    0.03223   -0.00159   -0.00142
N5    3    0.225422    0.343811    0.074702    11.00000    0.05528    0.04647 =
         0.07397    0.02215    0.01912    0.00748
N6    3    0.398775    0.366638    0.232569    11.00000    0.05821    0.05136 =
         0.06370    0.01740    0.01452    0.00622
N7    3   -0.225882    0.442831    0.013745    11.00000    0.11034    0.09912 =
         0.10076    0.04906   -0.00250   -0.01757
C1    1    0.299554    0.539149    0.220197    11.00000    0.04243    0.04561 =
         0.04272    0.01241    0.00325    0.01118
C2    1    0.086871    0.284723    0.214369    11.00000    0.04354    0.05278 =
         0.04852    0.01820   -0.00001    0.00821
C3    1    0.217752    0.462400    0.345092    11.00000    0.05936    0.04481 =
         0.04936    0.01033    0.01351    0.01020
C4    1    0.483235    0.379965    0.314316    11.00000    0.04441    0.08428 =
         0.08216    0.04614    0.00345    0.01229
AFIX  43
H4    2    0.456719    0.414746    0.371652    11.00000   -1.20000
AFIX   0
C5    1    0.612451    0.343994    0.319324    11.00000    0.04112    0.09410 =
         0.09721    0.05673    0.01216    0.00945
AFIX  43
H5    2    0.666367    0.353276    0.379529    11.00000   -1.20000
AFIX   0
C6    1    0.660138    0.296685    0.239753    11.00000    0.05025    0.07092 =
         0.12216    0.04981    0.01375    0.00912
AFIX  43
H6    2    0.746556    0.273804    0.243852    11.00000   -1.20000
AFIX   0
C7    1    0.572723    0.282307    0.147066    11.00000    0.07716    0.04202 =
         0.10373    0.02179    0.04573    0.00576
C8    1    0.439136    0.318493    0.150491    11.00000    0.04879    0.03186 =
         0.06472    0.01421    0.01675    0.00886
C9    1    0.346985    0.306472    0.060605    11.00000    0.08360    0.04480 =
         0.06705    0.01276    0.02531    0.00406
C10   1    0.390736    0.262370   -0.024296    11.00000    0.11320    0.05570 =
         0.06039    0.00064    0.04612   -0.00166
AFIX  43
H10   2    0.332474    0.254853   -0.082558    11.00000   -1.20000
AFIX   0
C11   1    0.521785    0.228452   -0.024694    11.00000    0.09970    0.08420 =
         0.09488    0.01139    0.04740    0.01300
AFIX  43
H11   2    0.549945    0.199740   -0.083184    11.00000   -1.20000
AFIX   0
C12   1    0.613409    0.237190    0.063498    11.00000    0.07054    0.06116 =
         0.15497    0.02851    0.05999    0.01643
AFIX  43
H12   2    0.698421    0.212367    0.062840    11.00000   -1.20000
AFIX   0
C13   1    0.110646    0.337117    0.004996    11.00000    0.05951    0.04626 =
         0.03434    0.01290    0.00250   -0.00169
C14   1    0.000121    0.387060    0.046811    11.00000    0.07044    0.04797 =
         0.06556    0.02250    0.00887   -0.00719
C15   1   -0.122730    0.393279   -0.019900    11.00000    0.08044    0.08253 =
         0.07168    0.03767   -0.01866   -0.01069
AFIX  43
H15   2   -0.130264    0.362913   -0.086179    11.00000   -1.20000
AFIX   0
C16   1   -0.211654    0.484634    0.119124    11.00000    0.04593    0.06412 =
         0.12795    0.05187   -0.00309    0.00259
C17   1   -0.314204    0.533098    0.155179    11.00000    0.05241    0.08319 =
         0.17151    0.06808    0.02472    0.01664
AFIX  43
H17   2   -0.390378    0.541903    0.114845    11.00000   -1.20000
AFIX   0
C18   1   -0.300553    0.570753    0.259234    11.00000    0.05585    0.07082 =
         0.15154    0.02883    0.03467    0.01237
AFIX  43
H18   2   -0.370002    0.604055    0.285775    11.00000   -1.20000
AFIX   0
C19   1   -0.187598    0.558762    0.320320    11.00000    0.04958    0.06317 =
         0.14340    0.01878    0.04145    0.00881
AFIX  43
H19   2   -0.183425    0.581678    0.386666    11.00000   -1.20000
AFIX   0
C20   1   -0.077479    0.510848    0.280491    11.00000    0.05772    0.06281 =
         0.10554    0.02311    0.00886   -0.00184
AFIX  43
H20   2    0.002171    0.504556    0.320176    11.00000   -1.20000
AFIX   0
C21   1   -0.093401    0.472972    0.178058    11.00000    0.03354    0.03803 =
         0.06828    0.02120    0.00580   -0.00040
C22   1    0.214372    0.816881    0.296726    11.00000    0.05517    0.04091 =
         0.05884    0.01374    0.01206    0.00835
AFIX  43
H22   2    0.248032    0.787695    0.240497    11.00000   -1.20000
AFIX   0
C23   1    0.256957    0.918663    0.345381    11.00000    0.03690    0.04458 =
         0.04541    0.01522    0.00366    0.01169
C24   1    0.206960    0.961509    0.429866    11.00000    0.04871    0.05073 =
         0.04608    0.01582    0.00199    0.01268
AFIX  43
H24   2    0.234697    1.029458    0.463159    11.00000   -1.20000
AFIX   0
C25   1    0.115527    0.902161    0.464015    11.00000    0.05740    0.07471 =
         0.05120    0.02194    0.01594    0.01762
AFIX  43
H25   2    0.081965    0.930421    0.520522    11.00000   -1.20000
AFIX   0
C26   1    0.074293    0.802052    0.414970    11.00000    0.06017    0.06887 =
         0.08263    0.04501    0.01938    0.01169
AFIX  43
H26   2    0.012994    0.762907    0.438589    11.00000   -1.20000
AFIX   0
C27   1    0.122389    0.758946    0.331468    11.00000    0.06349    0.04458 =
         0.07550    0.02031    0.01766    0.00661
AFIX  43
H27   2    0.093195    0.690998    0.298378    11.00000   -1.20000
AFIX   0
C28   1    0.663164    1.022601    0.273050    11.00000    0.05353    0.09065 =
         0.07842    0.04557    0.01730    0.02256
AFIX  43
H28   2    0.647266    1.080060    0.265357    11.00000   -1.20000
AFIX   0
C29   1    0.551222    0.963496    0.295377    11.00000    0.04366    0.04911 =
         0.03746    0.01089    0.00481    0.01085
C30   1    0.578467    0.879379    0.307800    11.00000    0.04619    0.06091 =
         0.07212    0.02488    0.00702    0.01676
AFIX  43
H30   2    0.505901    0.839166    0.323513    11.00000   -1.20000
AFIX   0
C31   1    0.713919    0.854515    0.296925    11.00000    0.06385    0.06984 =
         0.09061    0.02044    0.00144    0.02871
AFIX  43
H31   2    0.731941    0.798152    0.306165    11.00000   -1.20000
AFIX   0
C32   1    0.819108    0.911522    0.273105    11.00000    0.06133    0.11605 =
         0.05985    0.01458    0.01130    0.03916
AFIX  43
H32   2    0.907923    0.892864    0.263872    11.00000   -1.20000
AFIX   0
C33   1    0.797006    0.997395    0.262173    11.00000    0.05056    0.12504 =
         0.06797    0.04203    0.01624    0.01477
AFIX  43
H33   2    0.871333    1.037552    0.247697    11.00000   -1.20000
AFIX   0
C34   1    0.287227    1.170159    0.368495    11.00000    0.04704    0.04660 =
         0.06308    0.01814    0.00053    0.01279
AFIX  43
H34   2    0.205294    1.139788    0.317929    11.00000   -1.20000
AFIX   0
C35   1    0.399529    1.120715    0.378653    11.00000    0.04288    0.03834 =
         0.04462    0.01411   -0.00085    0.00634
C36   1    0.521728    1.166609    0.454619    11.00000    0.05416    0.04565 =
         0.05252    0.01264   -0.00189    0.01334
AFIX  43
H36   2    0.596379    1.134009    0.462254    11.00000   -1.20000
AFIX   0
C37   1    0.531112    1.260669    0.518342    11.00000    0.07756    0.05064 =
         0.05109    0.00546   -0.01196   -0.00184
AFIX  43
H37   2    0.612932    1.292010    0.568864    11.00000   -1.20000
AFIX   0
C38   1    0.418910    1.308924    0.507481    11.00000    0.09404    0.04223 =
         0.06250    0.01355    0.01464    0.01730
AFIX  43
H38   2    0.425973    1.372407    0.550907    11.00000   -1.20000
AFIX   0
C39   1    0.298322    1.263921    0.433569    11.00000    0.06573    0.05181 =
         0.07377    0.02330    0.01556    0.02791
AFIX  43
H39   2    0.223413    1.296668    0.427125    11.00000   -1.20000
AFIX   0
C40   1    0.157890    0.910616    0.128842    11.00000    0.04307    0.05445 =
         0.05066    0.02103    0.00211    0.00438
AFIX  43
H40   2    0.110539    0.869912    0.156994    11.00000   -1.20000
AFIX   0
C41   1    0.286314    0.981431    0.179669    11.00000    0.04879    0.04046 =
         0.04405    0.01552    0.00204    0.00794
C42   1    0.351304    1.043627    0.138338    11.00000    0.06971    0.07851 =
         0.07785    0.04641   -0.02190   -0.02368
AFIX  43
H42   2    0.435899    1.092866    0.173072    11.00000   -1.20000
AFIX   0
C43   1    0.291394    1.033250    0.045367    11.00000    0.08213    0.09538 =
         0.07609    0.05833   -0.00545   -0.00833
AFIX  43
H43   2    0.336597    1.074948    0.017446    11.00000   -1.20000
AFIX   0
C44   1    0.166287    0.962115   -0.005548    11.00000    0.06757    0.06003 =
         0.04933    0.02139   -0.00398    0.01480
AFIX  43
H44   2    0.126067    0.955406   -0.068037    11.00000   -1.20000
AFIX   0
C45   1    0.100294    0.900895    0.035231    11.00000    0.04931    0.05848 =
         0.05672    0.01502   -0.00820   -0.00135
AFIX  43
H45   2    0.015611    0.851974   -0.000046    11.00000   -1.20000
AFIX   0
HKLF 4


REM  test in P-1
REM wR2 = 0.2300, GooF = S = 1.029, Restrained GooF = 1.033 for all data
REM R1 = 0.0777 for 4263 Fo > 4sig(Fo) and 0.1208 for all 6567 data
REM 505 parameters refined using 17 restraints

END

WGHT      0.1076      3.3744

REM Highest difference peak  1.182,  deepest hole -0.916,  1-sigma level  0.080
Q1    1   0.1164  0.4261  0.2175  11.00000  0.05    1.18
Q2    1   0.0038  0.4765  0.2521  11.00000  0.05    0.93
;
_shelx_res_checksum   91595

_shelx_hkl_file
;
  -1   0   0   -0.22    0.16
  -2   0   0  508.99   13.28
  -3   0   0    8.04    0.98
  -4   0   0   49.18    2.52
   4   0   0   46.84    2.74
   5   0   0  139.82    5.67
   5   0   0  145.15    5.25
   6   0   0    2.38    1.38
   6   0   0    2.99    1.22
   7   0   0   71.68    4.46
   7   0   0   69.57    3.83
   8   0   0   -0.63    1.62
   9   0   0   12.75    2.74
  10   0   0   49.34    4.75
  11   0   0    3.27    2.49
  11  -1   0   11.58    3.20
  10  -1   0   16.15    3.25
   9  -1   0  106.78    6.16
   8  -1   0   46.42    3.60
   8  -1   0   42.11    3.96
   7  -1   0   57.46    3.95
   7  -1   0   52.83    3.45
   6  -1   0    8.90    1.62
   5  -1   0    3.20    1.15
  -4   1   0  345.78   10.15
  -3   1   0   25.88    1.73
  -2   1   0   18.78    1.36
  -1   1   0   47.94    1.99
   0   1   0  344.42    9.09
   2   1   0   86.74    3.12
  -2  -1   0   84.37    2.70
  -3  -1   0  150.12    4.70
   3   1   0  160.36    5.31
   4   1   0   82.71    3.18
   4   1   0   72.51    3.59
   5   1   0  133.99    5.50
   5   1   0  132.00    4.83
   6   1   0   14.97    1.77
   6   1   0   19.35    2.38
   7   1   0    4.68    1.77
   8   1   0    6.08    2.18
   9   1   0    2.70    2.18
  10   1   0   28.11    3.85
  11   1   0   -0.65    2.29
  11  -2   0    0.99    2.31
  10  -2   0   -1.33    2.02
   9  -2   0    5.44    2.28
   9  -2   0    2.43    2.23
   8  -2   0   24.01    2.88
   7  -2   0   64.95    3.93
   6  -2   0    1.76    1.26
  -5   2   0   59.60    3.36
  -4   2   0  376.82   11.12
  -3   2   0    1.62    0.88
  -2   2   0 6816.69  168.58
  -1   2   0  208.27    5.90
   0   2   0  735.57   18.68
   1   2   0 1975.42   49.49
   2   2   0  138.24    4.60
   3   2   0   31.63    1.48
   3   2   0   30.08    2.01
   4   2   0  133.45    4.37
   4   2   0  138.13    5.28
   5   2   0  174.31    5.70
   5   2   0  174.81    6.64
   6   2   0   81.16    4.52
   7   2   0    8.35    2.10
   8   2   0   39.54    3.85
   9   2   0    0.35    2.03
  10   2   0    6.50    2.66
  11   2   0    8.08    3.07
  11  -3   0   12.05    3.03
  10  -3   0    2.13    2.32
   9  -3   0   16.55    2.83
   8  -3   0    1.41    1.62
   7  -3   0   11.55    2.20
   6  -3   0  115.53    5.18
  -5   3   0  233.95    8.02
  -4   3   0 2111.95   53.95
  -3   3   0    0.57    0.89
  -2   3   0   61.17    2.72
  -2   3   0   57.72    2.70
  -1   3   0  129.83    4.11
  -1   3   0  123.38    4.16
   0   3   0  583.11   14.76
   0   3   0  564.62   15.10
   1   3   0 1074.76   27.58
   2   3   0  108.26    4.02
   3   3   0  124.03    4.76
   4   3   0    8.25    1.47
   5   3   0   13.12    2.01
   6   3   0   20.82    2.59
   7   3   0   79.91    4.90
   8   3   0   18.50    3.04
   9   3   0    7.48    2.74
  10   3   0    2.94    2.58
  11   3   0   -0.85    2.57
  12  -4   0   -4.01    1.92
  11  -4   0    1.60    2.35
  10  -4   0    5.33    2.37
   9  -4   0    0.33    1.77
   8  -4   0    4.40    1.89
   7  -4   0   46.43    3.65
   6  -4   0   34.13    2.96
  -5   4   0    4.85    1.47
  -4   4   0    7.29    1.58
  -3   4   0 1041.06   27.46
  -2   4   0  143.85    4.99
  -2   4   0  144.58    5.04
  -1   4   0  314.87    9.18
  -1   4   0  321.82    9.02
   0  -4   0  158.43    4.56
   0   4   0  151.80    5.13
   1   4   0    1.87    0.90
   2   4   0   16.36    1.62
   3   4   0    5.35    1.27
   4   4   0   42.40    2.91
   5   4   0  105.85    5.05
   6   4   0   17.92    2.62
   7   4   0    1.45    1.85
   8   4   0    8.26    2.66
   9   4   0    2.11    2.37
  10   4   0   -0.34    2.31
  11  -5   0   -1.60    2.05
  10  -5   0    4.34    2.50
   9  -5   0    0.90    1.89
   8  -5   0    2.97    1.85
   7  -5   0    4.43    1.86
   6  -5   0  267.73    9.44
  -5   5   0  116.79    5.26
  -4   5   0  191.63    7.00
  -3   5   0    0.71    0.97
  -3   5   0    1.72    1.04
  -2   5   0   38.44    2.40
  -2   5   0   41.08    2.56
  -1   5   0   68.68    3.28
  -1   5   0   69.02    2.96
   0   5   0   87.52    3.99
   0   5   0   85.04    3.67
   0  -5   0   84.18    3.00
   1   5   0   62.08    3.11
   2   5   0   44.56    2.69
   3   5   0    7.75    1.50
   4   5   0   21.19    2.31
   5   5   0  191.55    7.43
   6   5   0   27.42    2.99
   7   5   0   63.02    4.39
   8   5   0    1.53    1.87
   9   5   0    0.22    2.17
  10   5   0    6.99    2.85
  11  -6   0    2.00    2.33
  10  -6   0   -1.13    2.08
   9  -6   0    0.87    1.93
   8  -6   0    2.19    1.70
   7  -6   0    3.11    1.71
   6  -6   0   49.81    3.61
   5  -6   0    1.28    1.08
  -4   6   0   28.27    2.57
  -3   6   0   59.19    3.26
  -3   6   0   57.53    3.33
  -2   6   0    3.45    1.19
  -2   6   0    3.18    1.12
  -1   6   0  575.20   16.12
  -1   6   0  580.73   18.93
   0  -6   0   13.31    1.19
   0   6   0   13.74    1.61
   0   6   0   10.74    1.68
   1   6   0   11.77    1.68
   2   6   0    0.23    0.98
   3   6   0  267.69    9.03
   4   6   0   -0.80    1.12
   5   6   0   38.56    3.32
   6   6   0   19.46    2.79
   7   6   0   11.36    2.50
   8   6   0    9.16    2.75
   9   6   0    1.96    2.16
  10   6   0    2.18    2.66
  11  -7   0    3.33    2.61
  10  -7   0    4.59    2.59
   9  -7   0   15.81    2.89
   8  -7   0   -1.46    1.44
   7  -7   0    9.61    2.28
   6  -7   0   50.57    3.70
   5  -7   0   13.19    2.03
  -4   7   0   18.69    2.36
   4  -7   0   18.75    2.15
   3  -7   0  136.61    5.50
  -3   7   0  149.63    5.89
   2  -7   0   69.38    3.32
  -2   7   0   71.76    3.74
  -1   7   0  193.93    7.10
  -1   7   0  214.26    7.69
   1  -7   0  206.32    6.58
   0  -7   0  145.24    4.71
   0   7   0  139.58    5.65
   0   7   0  138.52    6.16
  -1  -7   0   18.30    1.31
   1   7   0   22.64    2.27
   2   7   0    7.43    1.66
   3   7   0   29.28    2.85
   4   7   0   79.79    4.55
   5   7   0   13.18    2.46
   6   7   0   93.51    5.50
   7   7   0    1.27    1.96
   8   7   0    3.56    2.29
   9   7   0    8.87    3.01
  11  -8   0   10.83    2.98
  10  -8   0    2.00    2.17
   9  -8   0   24.38    3.30
   8  -8   0   11.27    2.52
   7  -8   0   14.30    2.51
   6  -8   0    4.71    1.79
   5  -8   0   23.12    2.62
  -4   8   0   48.31    3.48
   4  -8   0   44.08    3.09
   3  -8   0   17.78    2.01
  -3   8   0   22.85    2.51
  -2   8   0  131.83    5.24
   2  -8   0  131.03    5.12
  -2   8   0  128.28    5.58
  -1   8   0    6.41    1.67
  -1   8   0    3.22    1.04
   1  -8   0    3.35    0.97
   0   8   0   37.03    3.10
   0  -8   0   36.33    2.16
   0   8   0   35.26    2.84
   1   8   0  165.63    7.51
   2   8   0   10.09    2.12
   3   8   0   31.39    3.05
   4   8   0   23.08    2.94
   5   8   0    2.85    2.03
   6   8   0    2.95    2.26
   7   8   0   -0.72    1.92
   8   8   0   20.62    3.65
   9   8   0    0.54    2.65
  11  -9   0    2.64    2.50
  10  -9   0   -0.71    2.00
   9  -9   0    2.88    2.18
   8  -9   0   18.87    2.90
   7  -9   0    0.63    1.46
   6  -9   0   38.39    3.32
  -5   9   0   35.54    3.60
   5  -9   0   30.03    2.99
   4  -9   0   10.33    1.94
  -4   9   0   13.94    2.41
  -3   9   0   32.77    3.06
   3  -9   0   27.13    2.55
  -2   9   0    1.05    1.57
   2  -9   0    2.19    1.10
  -1   9   0   50.17    3.66
  -1   9   0   55.87    3.36
   1  -9   0   52.11    2.85
   0   9   0    2.85    1.30
   0  -9   0    3.68    1.01
   0   9   0    0.44    1.52
   1   9   0   17.89    2.58
   2   9   0   26.98    3.29
   2   9   0   32.36    3.25
   3   9   0   16.30    2.72
   4   9   0   66.99    4.70
   5   9   0   -1.29    1.66
   6   9   0    2.92    2.29
   7   9   0   14.38    3.26
   8   9   0    1.28    2.82
   8   9   0    8.79    3.24
  10 -10   0    6.00    2.63
   9 -10   0    2.79    2.05
   8 -10   0    1.89    1.85
   7 -10   0   23.31    2.94
   6 -10   0    1.29    1.43
  -5  10   0   95.82    5.70
   5 -10   0  107.41    5.36
  -4  10   0   92.88    5.33
   4 -10   0   93.02    4.80
  -3  10   0   -1.57    1.60
   3 -10   0    0.75    1.10
  -2  10   0    1.17    1.87
   2 -10   0    2.25    0.96
   1 -10   0   79.11    3.85
  -1  10   0   79.62    4.78
   0  10   0  119.51    5.98
   0  10   0  118.24    6.11
   1  10   0    1.58    1.18
   1  10   0    1.09    1.92
   2  10   0    4.19    2.09
   2  10   0    5.77    2.07
   3  10   0    4.37    2.25
   3  10   0    2.82    2.15
   4  10   0   -0.03    1.98
   4  10   0   -0.97    2.44
   5  10   0   13.44    3.20
   5  10   0    5.89    2.65
   6  10   0    3.99    2.50
   6  10   0    4.17    2.56
   7  10   0   25.31    4.55
   7  10   0   20.03    3.86
   8  10   0    4.71    2.97
   8  10   0   -1.22    2.78
  10 -11   0    3.04    2.31
   9 -11   0    6.98    2.48
   8 -11   0    6.25    2.24
   7 -11   0    0.31    1.64
   6 -11   0    1.27    1.43
  -5  11   0    1.10    2.19
   5 -11   0    1.43    1.54
   4 -11   0   82.22    4.56
  -4  11   0   76.51    5.13
   3 -11   0   69.48    3.97
  -3  11   0   65.06    4.65
  -2  11   0    1.94    2.16
   2 -11   0   -0.29    0.85
  -1  11   0   46.63    4.14
   0  11   0    2.12    2.03
   1  11   0    1.25    2.00
   1  11   0   -0.52    1.27
   2  11   0    2.05    2.14
   2  11   0    2.03    1.72
   3  11   0    6.95    2.60
   3  11   0    4.98    2.40
   4  11   0    1.26    2.23
   4  11   0   -1.49    2.09
   5  11   0   34.12    4.60
   5  11   0   21.93    3.68
   6  11   0   -3.68    2.29
   6  11   0    5.52    2.70
   7  11   0    3.81    2.87
   7  11   0   -2.13    2.46
   9 -12   0   -1.47    1.78
   8 -12   0   20.58    3.17
   7 -12   0    6.02    2.16
  -6  12   0    5.25    2.51
   6 -12   0    4.93    2.04
  -5  12   0   -3.06    1.67
   5 -12   0   -2.30    1.33
  -4  12   0   21.22    3.23
   4 -12   0   14.43    2.43
  -3  12   0    4.94    2.38
   3 -12   0    5.44    1.74
  -2  12   0   25.71    3.44
   2 -12   0   26.04    2.63
  -1  12   0   15.53    3.00
   0  12   0   16.35    3.09
   1  12   0   23.01    3.58
   2  12   0    6.85    2.69
   2  12   0    9.31    2.55
   3  12   0   22.95    3.80
   3  12   0   19.90    3.55
   4  12   0    6.53    2.84
   4  12   0    2.55    2.63
   5  12   0    1.94    2.79
   5  12   0    7.90    3.06
   6  12   0    8.31    3.41
   6  12   0    4.11    3.13
   9 -13   0    3.06    2.48
   8 -13   0    2.78    2.00
   7 -13   0    2.58    1.92
   6 -13   0   14.86    2.79
  -6  13   0   13.48    3.18
   5 -13   0    3.16    1.94
  -5  13   0   -0.02    2.30
   4 -13   0   37.17    3.59
  -4  13   0   33.76    4.04
   3 -13   0    2.48    1.64
  -3  13   0   -0.32    2.12
  -2  13   0    4.22    2.32
  -1  13   0    5.86    2.54
   0  13   0    4.43    2.61
   1  13   0   15.15    3.31
   2  13   0   -0.26    2.54
   3  13   0   38.64    4.60
   4  13   0   -0.30    2.01
   4  13   0   -0.07    2.58
   5  13   0    3.93    2.83
   5  13   0   -1.51    2.72
   6  13   0    1.86    3.20
   6  13   0   -2.00    2.32
   8 -14   0   14.44    3.06
   7 -14   0    1.69    2.12
  -6  14   0    8.32    2.89
   6 -14   0    3.57    2.16
   5 -14   0    4.36    1.99
  -5  14   0    1.77    2.53
   4 -14   0    3.05    1.85
  -4  14   0    1.21    2.16
  -3  14   0   27.77    3.87
  -2  14   0    5.79    2.62
  -1  14   0   45.93    4.72
   0  14   0    6.09    2.83
   1  14   0   30.57    4.38
   2  14   0    5.30    3.13
   3  14   0    2.08    3.06
   4  14   0    2.24    3.00
   5  14   0   -1.89    3.05
   5  14   0    5.09    2.79
   8 -15   0    2.54    2.32
   7 -15   0    0.20    2.09
  -6  15   0    2.01    2.57
   6 -15   0    1.63    1.98
   5 -15   0    3.62    1.99
  -5  15   0    6.68    3.01
  -4  15   0    1.66    2.52
  -3  15   0    4.76    2.80
  -2  15   0    4.62    2.99
  -1  15   0   -1.52    2.58
   0  15   0    5.27    2.97
   1  15   0   -1.52    2.64
   2  15   0   35.08    4.90
   3  15   0    4.77    3.42
   4  15   0   -3.19    3.05
   7 -16   0    2.90    2.31
  -6  16   0   -2.31    2.50
   6 -16   0    1.74    1.96
  -5  16   0    5.91    3.14
  -4  16   0   23.45    4.29
  -3  16   0   16.71    3.93
  -2  16   0   16.43    3.89
  -1  16   0   22.74    4.24
   0  16   0    2.13    3.06
   1  16   0    5.01    3.40
   2  16   0    2.85    3.11
  -6  17   0    2.57    2.95
  -5  17   0    3.86    3.16
  -4  17   0    3.42    3.14
  -3  17   0    3.79    3.10
  -2  17   0    7.45    3.51
  -1  17   0    6.65    3.55
   0  17   0    8.04    3.70
   1  17   0    5.26    3.51
  -3  18   0   -0.08    3.13
  -2  18   0   20.87    4.62
  -1  18  -1    4.57    3.46
  -2  18  -1    4.29    3.58
  -3  18  -1   20.95    4.45
  -4  18  -1    4.56    3.27
  -5  18  -1   -1.00    3.10
   2  17  -1    2.39    3.56
   1  17  -1    8.21    3.60
   0  17  -1    3.06    3.16
  -1  17  -1    5.88    3.34
  -2  17  -1   -3.09    2.65
  -3  17  -1    3.70    3.09
  -4  17  -1    2.34    3.00
  -5  17  -1   -1.79    2.69
   6 -17   1   -0.41    2.08
  -6  17  -1    2.42    3.14
   3  16  -1    4.83    3.30
   2  16  -1   -0.59    2.93
   1  16  -1   -1.42    2.77
   0  16  -1   27.76    4.56
  -1  16  -1    2.86    2.98
  -2  16  -1   29.12    4.41
  -3  16  -1   18.71    3.80
  -4  16  -1   -4.03    2.44
   5 -16   1    0.37    2.03
  -5  16  -1    1.03    2.71
  -6  16  -1   -2.49    2.61
   6 -16   1    0.95    2.09
   7 -16   1   -1.88    1.70
   4  15  -1    0.21    3.21
   3  15  -1   16.18    3.94
   2  15  -1    7.65    3.28
   1  15  -1   29.47    4.41
   0  15  -1    5.27    2.97
  -1  15  -1   -0.47    2.45
  -2  15  -1    0.87    2.52
  -3  15  -1    8.29    2.99
  -4  15  -1   10.41    3.15
   4 -15   1   13.56    2.64
  -5  15  -1    3.23    2.55
   5 -15   1    3.58    2.10
   6 -15   1    3.82    2.00
  -6  15  -1    5.22    2.92
   7 -15   1   10.20    2.75
   8 -15   1   -0.24    2.03
   5  14  -1    3.30    3.20
   5  14  -1   -0.86    2.90
   4  14  -1    0.74    3.00
   4  14  -1    3.09    2.90
   3  14  -1   14.72    3.55
   2  14  -1   15.08    3.56
   1  14  -1    5.36    2.84
   0  14  -1   42.48    4.60
  -1  14  -1   -0.52    2.25
  -2  14  -1   29.77    3.91
  -3  14  -1    8.49    2.76
  -4  14  -1    3.74    2.59
   4 -14   1    2.56    1.79
  -5  14  -1    7.41    2.76
   5 -14   1    6.40    2.13
  -6  14  -1   11.69    3.16
   6 -14   1   10.53    2.55
   7 -14   1   15.14    3.04
   8 -14   1    1.64    1.92
   6  13  -1    3.97    3.16
   6  13  -1    2.68    2.53
   5  13  -1    5.07    2.71
   5  13  -1   -2.15    2.57
   4  13  -1   23.30    3.86
   4  13  -1   33.06    4.60
   3  13  -1   -1.30    2.35
   3  13  -1   -0.17    2.10
   2  13  -1   39.77    4.40
   1  13  -1    4.51    2.53
   0  13  -1    1.61    2.21
  -1  13  -1   -0.69    1.89
  -2  13  -1   -1.04    1.81
   3 -13   1   33.23    3.15
  -3  13  -1   32.26    3.74
  -4  13  -1   -1.79    1.93
   4 -13   1   -2.61    1.21
  -5  13  -1    7.46    2.63
   5 -13   1    5.80    2.19
   6 -13   1    1.28    1.93
   7 -13   1   -1.19    1.66
   8 -13   1   21.09    3.25
   9 -13   1    3.26    2.22
   7  12  -1    1.30    3.17
   7  12  -1    6.60    3.29
   6  12  -1   -1.30    2.74
   6  12  -1   -0.11    2.23
   5  12  -1    6.96    3.11
   5  12  -1    0.00    2.54
   4  12  -1   21.18    3.52
   4  12  -1   20.61    3.81
   3  12  -1    3.08    2.32
   3  12  -1    2.99    2.03
   2  12  -1   19.03    3.23
   2  12  -1   14.60    3.02
   1  12  -1   33.75    3.78
   0  12  -1   53.92    4.51
  -1  12  -1   31.80    3.63
  -2  12  -1    8.18    2.49
   2 -12   1    2.52    1.26
  -3  12  -1   24.07    3.34
   3 -12   1   28.26    2.86
   4 -12   1    2.75    1.74
  -4  12  -1    4.52    2.35
   5 -12   1   -1.53    1.48
  -5  12  -1   -1.60    1.86
   6 -12   1    3.96    2.11
   7 -12   1    1.87    2.01
   8 -12   1    0.05    1.76
   9 -12   1   -0.35    1.84
   7  11  -1    6.16    3.35
   7  11  -1    3.93    2.98
   6  11  -1   10.38    3.17
   6  11  -1   14.92    3.71
   5  11  -1    0.55    2.42
   5  11  -1    0.02    2.30
   4  11  -1    7.73    2.63
   4  11  -1    7.49    2.86
   3  11  -1    6.40    2.36
   3  11  -1    8.79    2.67
   2  11  -1   31.76    3.57
   2  11  -1   29.01    3.59
   1  11  -1   13.94    2.73
   0  11  -1   15.11    2.76
   0  11  -1   17.03    2.48
  -1  11  -1    0.78    1.93
   1 -11   1    3.96    1.40
  -2  11  -1   50.16    4.07
  -3  11  -1   62.10    4.68
   3 -11   1   76.21    4.26
   4 -11   1    6.90    1.95
  -4  11  -1    8.22    2.46
  -5  11  -1    0.86    2.05
   5 -11   1    1.13    1.48
   6 -11   1    4.74    1.91
   7 -11   1   23.99    3.26
   8 -11   1   12.77    2.84
   9 -11   1    0.92    2.11
  10 -11   1    0.39    2.29
   8  10  -1    1.74    2.93
   7  10  -1    4.47    3.04
   7  10  -1    3.92    2.78
   6  10  -1   71.80    6.44
   6  10  -1   69.28    5.24
   5  10  -1    7.11    2.96
   5  10  -1    1.03    2.16
   4  10  -1   10.41    2.68
   4  10  -1    5.09    2.69
   3  10  -1    0.04    1.71
   3  10  -1   -0.43    1.74
   2  10  -1   16.48    2.81
   2  10  -1   16.69    2.87
   1  10  -1  121.22    5.97
   0  10  -1    2.96    1.42
   0  10  -1    2.76    1.80
   1 -10   1    1.70    1.07
  -1  10  -1    0.66    1.57
   2 -10   1    3.09    1.29
  -2  10  -1    3.22    1.80
  -3  10  -1   26.66    3.12
   3 -10   1   29.93    2.71
  -4  10  -1   90.16    5.21
   4 -10   1   85.90    4.68
   5 -10   1    5.19    1.94
  -5  10  -1    5.92    2.37
   6 -10   1   -0.12    1.43
   7 -10   1   -0.08    1.50
   8 -10   1    2.39    2.08
   9 -10   1    1.17    2.17
  10 -10   1   -2.21    2.19
   8   9  -1    4.56    2.75
   8   9  -1   11.04    3.60
   7   9  -1    4.86    2.73
   7   9  -1   -0.18    2.23
   6   9  -1    5.07    2.73
   6   9  -1    8.02    2.58
   5   9  -1   19.17    3.61
   5   9  -1   19.75    3.10
   4   9  -1   42.58    4.79
   4   9  -1   51.56    3.96
   3   9  -1   17.32    3.01
   3   9  -1   18.26    2.76
   2   9  -1    0.35    1.60
   2   9  -1    1.33    1.56
   1   9  -1    3.28    1.75
   1   9  -1    2.58    1.46
   0   9  -1   24.38    2.61
   0   9  -1   29.96    2.90
   0  -9   1   24.85    2.00
   1  -9   1    6.30    1.20
  -1   9  -1    5.20    1.41
  -1   9  -1    3.97    1.65
  -2   9  -1    2.04    1.53
   2  -9   1    3.61    1.26
   3  -9   1   64.94    3.70
  -3   9  -1   64.14    4.12
   4  -9   1   -0.50    1.12
  -4   9  -1   -1.05    1.39
   5  -9   1   61.42    4.05
   6  -9   1    0.50    1.45
   7  -9   1    7.92    2.17
   8  -9   1    0.08    1.65
   9  -9   1   18.84    3.32
  10  -9   1   -1.88    1.99
  11  -9   1   -0.56    2.33
   9   8  -1    6.58    3.26
   8   8  -1    1.64    2.44
   8   8  -1    4.63    3.01
   7   8  -1   13.90    2.92
   6   8  -1   -1.43    1.72
   5   8  -1    7.00    2.08
   4   8  -1   32.64    3.19
   3   8  -1    7.29    1.81
   3   8  -1    3.01    2.15
   2   8  -1  186.89    8.81
   2   8  -1  185.15    7.19
  -1  -8   1   40.45    1.97
   1   8  -1   37.55    3.03
   1   8  -1   40.97    3.37
   0   8  -1   39.91    3.02
   0  -8   1   41.48    2.32
   0   8  -1   37.11    3.04
  -1   8  -1   32.16    2.54
  -1   8  -1   30.17    2.72
   1  -8   1   30.07    2.12
   2  -8   1    1.53    1.05
  -2   8  -1    2.11    1.36
  -2   8  -1    1.58    1.30
   3  -8   1  166.63    6.15
  -3   8  -1  153.66    6.44
   4  -8   1    0.90    1.12
  -4   8  -1    0.07    1.31
   5  -8   1   69.83    4.13
   6  -8   1   21.85    2.69
   7  -8   1    0.42    1.54
   8  -8   1   48.45    4.27
   9  -8   1    4.49    2.43
  10  -8   1    3.57    2.58
  11  -8   1    3.22    2.53
   9   7  -1    0.42    2.18
   9   7  -1   -2.02    2.79
   8   7  -1    2.40    2.07
   7   7  -1    1.38    1.83
   6   7  -1   13.49    2.52
   5   7  -1   35.58    3.35
   4   7  -1   86.21    4.61
   3   7  -1    6.12    1.63
   2   7  -1   74.38    4.91
   2   7  -1   82.52    4.17
   1   7  -1   33.26    2.89
  -1  -7   1   30.37    1.56
   1   7  -1   29.00    2.56
   0   7  -1   38.31    2.88
   0  -7   1   38.99    2.13
   0   7  -1   44.73    2.94
  -1   7  -1   65.92    3.39
  -1   7  -1   59.17    3.41
  -2   7  -1    6.58    1.61
   2  -7   1    4.39    1.12
  -2   7  -1    6.39    1.47
   3  -7   1   69.16    3.57
  -3   7  -1   70.46    3.88
   4  -7   1    2.14    1.07
   5  -7   1   18.22    2.25
   6  -7   1   79.97    4.64
   7  -7   1    6.12    2.01
   8  -7   1   10.26    2.52
   9  -7   1    3.71    2.27
  10  -7   1   -0.53    2.07
  11  -7   1    1.82    2.33
  10   6  -1    1.98    3.61
   9   6  -1    7.14    2.65
   8   6  -1    1.09    1.88
   7   6  -1    1.67    1.80
   6   6  -1   12.24    2.36
   5   6  -1   61.40    3.87
   4   6  -1   71.52    3.99
   3   6  -1   56.38    3.32
   2   6  -1  444.97   12.99
   1   6  -1   98.85    5.00
  -1  -6   1   97.30    3.17
   1   6  -1  102.42    4.27
   0   6  -1   35.67    2.58
   0   6  -1   36.40    2.50
   0  -6   1   37.68    1.90
  -1   6  -1  458.32   14.38
   1  -6   1  371.52   11.68
  -1   6  -1  437.14   12.27
  -2   6  -1  133.01    5.12
   2  -6   1  129.12    4.77
  -3   6  -1   54.62    3.22
   3  -6   1   51.07    2.95
   4  -6   1    5.15    1.32
   5  -6   1    1.24    0.98
   6  -6   1   87.17    4.76
   7  -6   1   47.93    3.80
   8  -6   1   44.11    4.07
   9  -6   1   23.46    3.37
  10  -6   1   14.26    3.13
  11  -6   1   -0.23    2.34
   9   5  -1    2.07    2.00
   8   5  -1    8.87    2.39
   7   5  -1    4.43    1.92
   6   5  -1  159.03    6.70
   5   5  -1   39.65    3.05
   4   5  -1    3.00    1.31
   3   5  -1   14.31    1.73
   2   5  -1   22.68    1.97
   1   5  -1 1475.85   46.48
   1   5  -1 1419.09   36.99
  -1  -5   1 1429.36   36.11
   0   5  -1   26.12    2.09
   0  -5   1   26.70    1.50
   0   5  -1   18.44    1.78
   1  -5   1  366.70   10.23
  -1   5  -1  362.31   10.50
  -2   5  -1   74.34    3.40
   2  -5   1   72.34    3.13
   3  -5   1    2.95    1.01
   4  -5   1  241.52    8.11
   5  -5   1   75.61    3.99
   6  -5   1  153.65    6.52
   7  -5   1    0.79    1.50
   8  -5   1   33.45    3.51
   9  -5   1   23.34    3.33
  10  -5   1   -3.01    1.94
  11  -5   1   17.31    3.23
   9   4  -1   -1.25    1.89
   8   4  -1   17.83    2.84
   7   4  -1    1.24    1.61
   6   4  -1   29.02    2.85
   5   4  -1  154.86    6.25
   4   4  -1   23.23    2.16
   3   4  -1  430.65   12.39
   2   4  -1   24.69    1.86
   1   4  -1 4087.55  128.49
   1   4  -1 4126.48  102.20
   0   4  -1    1.63    0.89
   0  -4   1    3.72    0.63
  -1   4  -1   65.15    2.97
   1  -4   1   70.57    2.75
   2  -4   1  106.67    3.82
  -2   4  -1   93.24    3.85
   3  -4   1  252.13    7.89
   4  -4   1  358.09   10.88
   5  -4   1  107.21    4.76
   6  -4   1    0.85    1.31
   7  -4   1   11.58    2.25
   8  -4   1  100.01    5.62
   9  -4   1   36.12    3.81
  10  -4   1    6.13    2.52
  10  -4   1    3.39    2.44
  11  -4   1   -4.35    2.05
  10   3  -1    3.69    2.36
   9   3  -1    7.46    2.48
   8   3  -1    6.55    2.17
   7   3  -1   78.88    4.71
   6   3  -1    0.51    1.35
   5   3  -1    3.80    1.48
  -4  -3   1   11.03    1.05
   4   3  -1   10.02    1.50
   3   3  -1    1.31    0.87
   2   3  -1    1.43    0.71
   1   3  -1 1074.88   27.45
   1   3  -1 1078.15   34.68
   0  -3   1  390.10   10.25
   0   3  -1  392.38   10.48
  -1   3  -1   -0.46    0.67
   1  -3   1    1.58    0.61
   2  -3   1  108.92    3.85
   3  -3   1 1389.10   35.71
   4  -3   1   48.69    2.88
   5  -3   1  111.25    4.76
   6  -3   1    1.78    1.28
   7  -3   1   -1.03    1.49
   8  -3   1   12.01    2.46
   9  -3   1    8.81    2.60
   9  -3   1    2.43    2.10
  10  -3   1   37.06    4.28
  11  -3   1    5.94    2.86
  10   2  -1    7.50    2.64
   9   2  -1   -1.69    1.82
   8   2  -1    9.87    2.30
   7   2  -1    8.40    2.01
   6   2  -1  185.92    7.16
   6   2  -1  190.07    6.43
  -5  -2   1  646.97   17.37
   5   2  -1  640.29   18.16
   4   2  -1   36.96    2.38
  -4  -2   1   36.82    2.07
   3   2  -1  359.33   10.41
  -3  -2   1  374.53    9.97
   2   2  -1  374.07   10.27
  -2  -2   1  378.96    9.88
  -1  -2   1  201.97    5.35
   1   2  -1  199.46    7.31
   1  -2   1   73.55    2.55
   2  -2   1  577.90   15.26
   3  -2   1  778.10   20.53
   4  -2   1    1.91    0.99
   5  -2   1  193.43    6.76
   6  -2   1    7.29    1.58
   7  -2   1  110.49    5.32
   8  -2   1   18.93    2.99
   8  -2   1   15.81    2.57
   9  -2   1   16.72    3.12
  10  -2   1   -0.96    2.27
  11  -2   1    7.43    2.90
  10   1  -1   11.01    2.76
   9   1  -1   -3.08    1.53
   8   1  -1   23.21    2.94
   7   1  -1   52.72    3.74
   7   1  -1   54.87    3.32
   6   1  -1    2.94    1.42
  -6  -1   1    2.35    1.24
  -5  -1   1    3.01    1.13
   5   1  -1    3.51    1.29
   4   1  -1  294.14    9.06
  -4  -1   1  297.70    8.68
  -3  -1   1   56.30    2.46
   3   1  -1   58.97    2.68
  -2  -1   1  107.98    3.40
  -1  -1   1  384.38    9.93
   0  -1   1    8.60    0.60
   1  -1   1   31.76    1.34
   2  -1   1  910.82   23.33
   3  -1   1   16.85    1.42
   4  -1   1  164.73    5.56
   5  -1   1  158.90    5.75
   6  -1   1   67.01    3.66
   6  -1   1   67.90    4.09
   7  -1   1   52.40    3.95
   7  -1   1   52.75    3.48
   8  -1   1   79.24    5.16
   8  -1   1   70.33    4.39
   9  -1   1    7.79    2.75
  10  -1   1   14.36    3.32
  11  -1   1   -3.01    2.19
  11   0  -1    6.32    2.67
  10   0  -1   -1.07    1.91
   9   0  -1   38.53    3.80
   8   0  -1    0.44    1.57
   7   0  -1    3.55    1.51
   7   0  -1    3.51    1.50
  -6   0   1  225.01    7.83
   6   0  -1  239.20    8.31
  -5   0   1    0.59    0.61
  -4   0   1    0.08    0.42
  -2   0   1    1.82    0.55
  -1   0   1 2683.96   66.83
   0   0   1  389.90   10.08
   1   0   1  192.66    5.20
   2   0   1   77.07    3.02
   2   0   1   80.50    2.70
   3   0   1  152.75    5.34
   3   0   1  156.92    4.90
   4   0   1    1.55    0.98
   4   0   1    2.16    0.87
   5   0   1   -2.66    0.77
   5   0   1    1.45    1.08
   6   0   1   51.26    3.65
   6   0   1   50.80    3.02
   7   0   1    6.42    1.59
   7   0   1    9.27    2.24
   8   0   1    3.26    2.01
   9   0   1    1.51    2.28
  10   0   1    3.36    2.51
  11   0   1   10.61    3.15
  11  -1  -1    2.44    2.34
  10  -1  -1   46.18    4.49
   9  -1  -1    0.31    1.86
   8  -1  -1    4.41    1.96
   8  -1  -1    0.47    1.55
  -6   1   1    7.86    1.68
  -5   1   1  295.10    9.34
  -4   1   1  414.81   11.94
  -3   1   1  166.62    5.44
  -2   1   1    4.98    0.87
  -1   1   1  102.78    3.21
   0   1   1 1837.79   46.06
   1   1   1    0.54    0.48
   1   1   1    1.50    0.34
   2   1   1  130.51    4.47
   2   1   1  134.11    3.86
   3   1   1  428.70   11.49
   3   1   1  433.76   12.31
   4   1   1  623.63   17.45
   4   1   1  615.17   16.45
   5   1   1  109.41    4.93
   5   1   1  105.88    4.08
   6   1   1    1.57    1.18
   6   1   1   -0.55    0.92
   7   1   1  141.86    6.64
   8   1   1   -2.64    1.49
   9   1   1   48.10    4.59
  10   1   1    2.01    2.30
  11   1   1   -0.72    2.52
  11  -2  -1    2.99    2.49
  10  -2  -1   -3.21    1.87
   9  -2  -1   31.11    3.51
   9  -2  -1   28.81    3.31
   8  -2  -1   13.03    2.38
  -7   2   1   24.77    2.76
  -6   2   1   18.82    2.24
  -5   2   1    3.42    1.38
  -4   2   1   95.57    4.13
  -3   2   1 1119.63   29.08
  -2   2   1 1403.05   35.20
  -2   2   1 1358.52   35.00
  -1   2   1   70.06    2.59
   0   2   1 2116.33   51.33
   0   2   1 1993.83   51.35
   1   2   1  162.89    5.09
   2   2   1   95.81    3.70
   3   2   1   84.61    2.76
   3   2   1   81.98    3.70
   4   2   1  157.51    4.88
   4   2   1  156.79    5.95
   5   2   1  133.80    4.59
   5   2   1  132.35    5.71
   6   2   1    7.35    1.85
   7   2   1    2.35    1.72
   8   2   1   19.21    3.11
   9   2   1    7.27    2.73
  10   2   1   18.78    3.57
  11   2   1   -1.60    2.42
  11  -3  -1    6.06    2.64
  10  -3  -1   23.74    3.40
  10  -3  -1   25.05    3.27
   9  -3  -1    4.47    2.00
   8  -3  -1    0.43    1.59
  -7   3   1   50.66    3.80
  -6   3   1    8.32    1.79
  -5   3   1  222.28    7.79
  -4   3   1    8.91    1.58
  -3   3   1   46.62    2.62
  -2   3   1  767.56   20.24
  -2   3   1  775.42   20.36
  -1   3   1   22.70    1.84
  -1   3   1   21.20    1.55
   0   3   1  651.09   16.47
   0   3   1  628.43   16.90
   1   3   1   65.22    2.89
   2   3   1  181.29    6.03
   3   3   1  163.31    5.93
   4   3   1   27.94    2.50
   5   3   1  141.07    6.02
   6   3   1   46.54    3.64
   7   3   1   75.28    4.91
   8   3   1   -0.05    2.02
   9   3   1    0.49    2.23
  10   3   1   -1.16    2.30
  12  -4  -1   -4.30    2.36
  11  -4  -1    2.49    2.07
  10  -4  -1    2.83    2.11
   9  -4  -1   -1.41    1.59
   8  -4  -1    8.80    2.21
  -7   4   1   39.58    3.50
  -6   4   1   23.20    2.62
  -5   4   1   29.51    2.65
  -4   4   1  419.57   12.61
  -3   4   1  176.55    6.18
  -3   4   1  179.46    6.08
  -2   4   1   18.61    1.69
  -2   4   1   18.75    1.78
  -1   4   1   29.69    1.80
  -1   4   1   29.87    2.05
   0   4   1    3.14    0.68
   0   4   1    3.58    1.01
   1   4   1   10.26    1.38
   2   4   1  181.16    6.28
   3   4   1   51.04    3.05
   4   4   1   55.28    3.44
   5   4   1   45.83    3.46
   6   4   1    8.51    2.12
   7   4   1   32.80    3.70
   8   4   1    1.58    2.11
   9   4   1   15.65    3.33
  10   4   1   -0.32    2.51
  12  -5  -1    1.87    2.42
  11  -5  -1    4.31    2.50
  10  -5  -1    2.89    2.16
   9  -5  -1    7.97    2.28
   8  -5  -1    1.16    1.72
  -7   5   1   35.54    3.45
  -6   5   1  120.52    5.76
  -5   5   1   -1.46    1.09
  -4   5   1   27.64    2.49
  -3   5   1   10.98    1.61
  -3   5   1   12.75    1.69
  -2   5   1  120.74    4.53
  -2   5   1  111.95    4.48
  -1   5   1   33.70    2.06
  -1   5   1   35.26    2.36
   0   5   1   59.16    2.48
   0   5   1   62.89    3.17
   1   5   1  512.02   14.54
   2   5   1    3.95    1.19
   3   5   1   29.43    2.56
   4   5   1   28.73    2.81
   5   5   1   27.37    2.86
   6   5   1   76.00    4.74
   7   5   1   15.90    2.78
   8   5   1    1.49    1.94
   9   5   1    4.82    2.58
  10   5   1    5.08    2.85
  11  -6  -1    2.02    2.27
  10  -6  -1   19.54    3.10
   9  -6  -1    2.29    1.89
   8  -6  -1    8.46    2.23
  -7   6   1    8.64    2.17
  -6   6   1    0.02    1.48
  -5   6   1   17.93    2.30
  -4   6   1    2.10    1.35
  -4   6   1    1.14    1.26
  -3   6   1   18.67    2.12
  -3   6   1   20.69    2.06
  -2   6   1  257.52    8.11
  -2   6   1  249.75    8.28
  -1   6   1    9.30    1.61
  -1   6   1    9.73    1.29
  -1   6   1   10.21    1.18
   0   6   1  143.67    5.53
   0   6   1  141.94    4.72
   1   6   1    3.21    1.34
   2   6   1  191.36    7.10
   3   6   1    0.93    1.31
   4   6   1   13.81    2.25
   5   6   1   30.47    3.18
   6   6   1   39.48    3.85
   7   6   1   12.89    2.89
   8   6   1    3.24    2.49
   9   6   1    2.02    2.54
  11  -7  -1   -0.51    2.17
  10  -7  -1   -1.24    1.69
   9  -7  -1    1.91    1.83
   8  -7  -1   23.79    3.05
   7  -7  -1   33.93    3.25
  -6   7   1   22.57    2.96
  -5   7   1   -1.99    1.31
  -4   7   1   99.29    4.88
  -4   7   1  103.31    4.89
  -3   7   1   20.82    2.34
  -3   7   1   18.96    2.13
  -2   7   1   44.84    2.85
  -2   7   1   46.22    3.14
  -1   7   1  125.57    5.36
  -1   7   1  129.54    4.81
  -1   7   1  131.02    5.33
   0   7   1   25.51    2.45
   1   7   1   13.69    2.02
   2   7   1   12.32    1.99
   3   7   1   88.79    4.85
   4   7   1   21.70    2.78
   5   7   1   69.02    4.67
   6   7   1   12.65    2.63
   7   7   1   -0.99    1.77
   8   7   1    2.35    2.29
   9   7   1    2.46    2.54
  11  -8  -1    9.08    2.87
  10  -8  -1    6.81    2.39
   9  -8  -1    2.03    1.86
   8  -8  -1    2.74    1.88
   7  -8  -1    2.83    1.63
  -6   8   1    5.58    2.02
  -5   8   1   44.31    3.70
  -5   8   1   44.25    3.60
  -4   8   1   10.05    2.16
  -4   8   1   10.04    1.90
  -3   8   1   79.96    4.10
  -3   8   1   81.37    4.44
  -2   8   1    1.99    1.38
  -2   8   1    2.38    1.17
  -1   8   1    2.23    0.94
  -1   8   1    1.34    0.97
  -1   8   1    1.31    1.50
   0   8   1  143.20    6.39
   0   8   1  127.28    5.88
   0  -8  -1  139.68    4.76
   1   8   1   51.35    3.65
   2   8   1  158.18    6.90
   3   8   1   -1.12    1.25
   4   8   1    1.42    1.94
   5   8   1    5.85    2.38
   6   8   1   45.15    4.44
   7   8   1    3.35    2.52
   8   8   1   11.63    3.31
  11  -9  -1    2.29    2.27
  10  -9  -1    1.52    1.90
   9  -9  -1   26.53    3.30
   8  -9  -1    1.46    1.70
   7  -9  -1    3.72    1.71
   6  -9  -1    1.26    1.48
  -5   9   1   17.28    2.73
  -5   9   1   17.42    2.79
  -4   9   1  106.89    5.52
  -4   9   1  105.95    5.34
  -3   9   1   36.05    3.32
  -3   9   1   37.06    2.92
  -2   9   1   73.15    4.39
   1  -9  -1   65.16    3.26
  -1   9   1   73.27    4.49
   0   9   1   46.36    3.80
   0   9   1   51.13    3.59
   1   9   1   13.01    2.46
   2   9   1   22.10    2.96
   3   9   1   84.46    5.26
   4   9   1   15.71    2.89
   5   9   1   -1.03    2.04
   6   9   1    7.86    2.88
   7   9   1    1.33    2.62
   8   9   1   11.43    3.32
  10 -10  -1    1.65    1.90
   9 -10  -1   -0.97    1.59
   8 -10  -1   11.33    2.32
   7 -10  -1    3.33    1.75
   6 -10  -1   32.69    3.20
  -5  10   1   31.96    3.63
   5 -10  -1   35.62    3.26
   4 -10  -1    2.70    1.54
  -4  10   1    3.52    2.09
  -3  10   1   22.60    3.04
   3 -10  -1   20.23    2.36
  -2  10   1   17.40    2.73
  -1  10   1   97.48    5.41
   1 -10  -1   89.94    4.06
   0  10   1    2.21    1.99
   1  10   1  109.79    6.17
   1  10   1  101.64    5.80
   2  10   1    1.92    2.00
   3  10   1    1.52    2.16
   4  10   1    7.40    2.79
   5  10   1   -0.98    2.03
   6  10   1   27.36    3.88
   7  10   1    3.12    2.92
  10 -11  -1   13.25    2.96
   9 -11  -1   -1.92    1.46
   8 -11  -1    2.33    1.74
   7 -11  -1   -0.15    1.48
   6 -11  -1   12.71    2.34
  -6  11   1   10.57    2.90
  -5  11   1   12.80    2.85
   5 -11  -1   12.35    2.34
   4 -11  -1   39.60    3.35
  -4  11   1   48.82    4.20
  -3  11   1   19.91    3.17
   3 -11  -1   18.71    2.32
   2 -11  -1   26.51    2.39
  -2  11   1   22.47    3.27
  -1  11   1    6.80    2.44
   0  11   1   27.02    3.46
   1  11   1   -0.66    1.92
   2  11   1   51.43    4.50
   2  11   1   43.95    4.35
   3  11   1    4.38    2.27
   3  11   1    0.59    2.12
   4  11   1   57.77    5.49
   4  11   1   56.16    5.02
   5  11   1   -4.40    2.30
   5  11   1    6.08    2.60
   6  11   1    8.82    3.05
   6  11   1   -3.33    2.43
   7  11   1   -0.95    3.01
   7  11   1   11.09    3.46
   9 -12  -1   12.36    2.64
   8 -12  -1   12.00    2.54
   7 -12  -1   22.16    2.94
   6 -12  -1    2.61    1.73
  -6  12   1    3.87    2.54
  -5  12   1   58.59    4.85
   5 -12  -1   57.05    4.08
  -4  12   1   10.08    2.70
   4 -12  -1    7.07    1.87
   3 -12  -1   15.52    2.24
  -3  12   1   18.37    3.11
  -2  12   1   11.76    2.77
  -1  12   1   43.35    4.30
   0  12   1   22.28    3.40
   1  12   1    6.81    2.69
   2  12   1   16.82    3.36
   3  12   1   29.17    4.12
   3  12   1   26.17    3.95
   4  12   1   19.00    3.79
   4  12   1   20.25    3.75
   5  12   1   22.66    4.26
   5  12   1   22.98    4.07
   6  12   1    6.76    2.90
   6  12   1   -0.37    2.84
   9 -13  -1    0.08    1.87
   8 -13  -1    2.30    1.75
   7 -13  -1   -0.04    1.68
  -6  13   1    1.93    2.45
   6 -13  -1    1.07    1.61
   5 -13  -1    7.39    2.06
  -5  13   1    8.66    2.91
   4 -13  -1   36.37    3.32
  -4  13   1   29.76    3.82
  -3  13   1   53.76    4.78
  -2  13   1    1.43    2.26
  -1  13   1    3.62    2.34
   0  13   1    1.04    2.38
   1  13   1   15.08    3.28
   3  13   1    6.08    3.07
   4  13   1   -2.26    2.64
   4  13   1   -1.57    2.28
   5  13   1    3.76    2.94
   5  13   1    2.66    3.20
   8 -14  -1    2.33    2.03
   7 -14  -1    5.55    2.28
  -6  14   1    3.01    2.65
   6 -14  -1   -1.65    1.74
   5 -14  -1   -0.22    1.63
  -5  14   1   -0.40    2.26
   4 -14  -1   19.45    2.79
  -4  14   1   18.98    3.58
  -3  14   1    2.02    2.49
  -2  14   1   40.08    4.60
  -1  14   1   11.97    3.32
   0  14   1   23.16    3.94
   1  14   1   17.87    3.72
   2  14   1   -2.84    2.54
   3  14   1   31.85    4.69
   4  14   1   -0.88    2.87
   7 -15  -1   -0.90    1.75
   6 -15  -1    9.24    2.60
  -6  15   1   13.87    3.59
   5 -15  -1    7.09    2.31
  -5  15   1    3.49    2.80
  -4  15   1    1.76    2.71
  -3  15   1    3.48    2.88
  -2  15   1   -0.29    2.54
  -1  15   1    6.53    3.11
   0  15   1    7.10    3.29
   1  15   1   30.14    4.51
   2  15   1    0.09    2.94
   3  15   1    0.58    3.19
   7 -16  -1    2.35    2.37
  -6  16   1    1.21    2.82
   6 -16  -1    1.35    2.03
  -5  16   1    2.02    3.02
  -4  16   1   -4.51    2.54
  -3  16   1   71.33    6.12
  -2  16   1   26.34    4.39
  -1  16   1    4.87    3.26
   0  16   1   -1.90    2.81
   1  16   1   -0.45    3.04
   2  16   1   11.47    3.91
  -6  17   1    0.65    2.98
  -5  17   1    0.03    2.93
  -4  17   1   -0.25    2.97
  -3  17   1    1.43    3.38
  -2  17   1    8.92    3.74
  -1  17   1    9.38    3.94
   0  17   1    9.12    3.96
   0  18  -2   -0.70    3.12
  -1  18  -2   -1.42    3.08
  -2  18  -2   11.69    3.75
  -3  18  -2    0.86    3.22
  -4  18  -2    1.98    3.25
  -5  18  -2    2.56    3.17
   2  17  -2    8.29    3.60
   1  17  -2   11.92    3.90
   0  17  -2   11.94    3.74
  -1  17  -2    1.74    2.92
  -2  17  -2    2.46    3.06
  -3  17  -2    9.82    3.45
  -4  17  -2   -3.44    2.47
  -5  17  -2   12.89    3.64
   6 -17   2   -1.27    2.33
   3  16  -2    2.08    3.15
   2  16  -2   -2.07    2.82
   1  16  -2   10.61    3.39
   0  16  -2   -4.50    2.43
  -1  16  -2   25.04    4.11
  -2  16  -2    6.64    3.09
  -3  16  -2   -2.29    2.40
  -4  16  -2    6.13    3.09
   5 -16   2   -2.47    2.02
  -5  16  -2    2.08    2.88
   6 -16   2   -3.12    1.79
   7 -16   2   -5.05    1.75
   4  15  -2   -2.46    2.77
   3  15  -2    0.46    2.75
   2  15  -2   25.09    4.01
   1  15  -2    0.41    2.68
   0  15  -2    7.82    3.10
  -1  15  -2    0.31    2.38
  -2  15  -2    9.50    3.06
  -3  15  -2   21.93    3.64
  -4  15  -2    0.91    2.39
   4 -15   2    0.18    1.96
   5 -15   2    7.94    2.52
  -5  15  -2   10.83    3.20
   6 -15   2   -0.71    1.93
   7 -15   2   -1.13    1.89
   8 -15   2    0.07    2.33
   5  14  -2   -0.64    2.50
   5  14  -2    1.20    2.98
   4  14  -2    1.78    3.00
   4  14  -2    1.44    2.93
   3  14  -2   -0.39    2.60
   3  14  -2    3.36    2.43
   2  14  -2    4.33    2.77
   1  14  -2   32.72    4.21
   0  14  -2   27.74    3.98
  -1  14  -2    6.44    2.78
  -2  14  -2   14.63    3.20
   3 -14   2    1.86    2.00
  -3  14  -2    0.95    2.16
   4 -14   2    7.58    2.22
  -4  14  -2    7.25    2.74
  -5  14  -2    5.03    2.74
   5 -14   2    0.35    1.68
   6 -14   2    8.55    2.43
   7 -14   2    1.24    2.07
   8 -14   2    8.59    2.67
   6  13  -2   -1.99    2.32
   6  13  -2   -3.31    2.66
   5  13  -2    6.37    3.12
   5  13  -2    4.40    2.92
   4  13  -2    5.93    2.82
   4  13  -2    4.49    2.87
   3  13  -2   33.80    4.18
   3  13  -2   31.59    4.58
   2  13  -2   19.31    3.41
   2  13  -2   28.30    3.73
   1  13  -2    0.17    2.23
   0  13  -2    1.83    2.16
  -1  13  -2    7.66    2.50
  -2  13  -2    4.74    2.25
   2 -13   2    2.61    1.51
   3 -13   2    2.41    1.63
  -3  13  -2    5.91    2.50
   4 -13   2   27.80    3.09
  -4  13  -2   31.78    3.79
   5 -13   2   11.05    2.48
  -5  13  -2   13.22    3.07
   6 -13   2    3.09    2.09
   7 -13   2   21.33    3.18
   8 -13   2    2.97    2.27
   9 -13   2   19.35    3.51
   7  12  -2    6.28    3.19
   6  12  -2   11.53    3.42
   6  12  -2    1.43    2.82
   5  12  -2   13.31    3.50
   5  12  -2    7.33    2.94
   4  12  -2   -0.59    1.93
   4  12  -2   -1.26    2.25
   3  12  -2   18.89    3.60
   3  12  -2   21.73    3.34
   2  12  -2  110.81    6.20
   2  12  -2  114.90    7.27
   1  12  -2   33.96    3.82
   0  12  -2   24.49    3.37
  -1  12  -2    0.38    2.02
   2 -12   2    0.79    1.00
  -2  12  -2    5.88    2.34
  -3  12  -2    3.39    2.22
   3 -12   2    5.66    1.84
   4 -12   2    9.72    2.21
  -4  12  -2   10.26    2.71
   5 -12   2   35.77    3.49
  -5  12  -2   32.14    3.87
   6 -12   2   -1.29    1.44
   7 -12   2    1.72    1.86
   8 -12   2    0.50    1.79
   9 -12   2    8.03    2.79
   8  11  -2    4.54    3.04
   7  11  -2   12.55    3.98
   6  11  -2    2.69    2.52
   6  11  -2   -0.92    2.36
   5  11  -2    1.25    2.34
   5  11  -2    1.14    2.18
   4  11  -2    3.48    2.32
   4  11  -2    4.83    2.34
   3  11  -2    9.65    2.57
   3  11  -2   13.97    2.93
   2  11  -2  109.88    6.03
   2  11  -2  110.25    6.89
   1  11  -2    9.30    2.51
   1  11  -2   10.14    2.12
   0  11  -2    0.35    1.55
   0  11  -2    0.08    1.71
  -1  11  -2  133.04    6.46
   1 -11   2  136.91    5.53
   2 -11   2   70.00    3.94
  -2  11  -2   69.73    4.70
  -3  11  -2   38.71    3.76
   3 -11   2   35.62    3.09
  -4  11  -2   27.47    3.41
   4 -11   2   30.68    3.08
   5 -11   2    2.26    1.71
   6 -11   2    2.02    1.74
   7 -11   2    2.40    1.83
   8 -11   2   13.91    3.00
   9 -11   2   19.91    3.48
  10 -11   2   -1.22    2.16
   8  10  -2    1.01    2.57
   7  10  -2   66.65    5.27
   7  10  -2   66.19    6.51
   6  10  -2    5.32    2.84
   6  10  -2    4.95    2.58
   5  10  -2   23.42    4.08
   5  10  -2   19.06    3.14
   4  10  -2   28.81    4.09
   4  10  -2   30.27    3.47
   3  10  -2    6.02    2.38
   3  10  -2    3.37    2.05
   2  10  -2   77.73    5.49
   2  10  -2   76.75    4.75
   1  10  -2   24.91    2.99
   1  10  -2   30.69    3.13
   0  10  -2   15.37    2.41
   0  10  -2   17.70    2.48
   0 -10   2   15.23    1.68
  -1  10  -2   24.35    2.80
   1 -10   2   22.66    2.15
  -1  10  -2   21.81    2.59
   2 -10   2    7.46    1.58
  -2  10  -2    5.89    1.93
   3 -10   2   91.34    4.57
  -3  10  -2   88.46    5.04
   4 -10   2   30.79    3.00
  -4  10  -2   30.81    3.36
   5 -10   2   60.34    4.20
   6 -10   2    0.02    1.42
   7 -10   2    6.91    2.27
   8 -10   2   -0.81    1.78
   9 -10   2    5.12    2.57
  10 -10   2    8.06    2.93
   9   9  -2    5.12    3.20
   8   9  -2   -0.99    2.79
   7   9  -2    5.22    2.93
   7   9  -2    6.72    2.65
   6   9  -2   55.51    4.50
   6   9  -2   50.78    5.51
   5   9  -2   -0.23    1.75
   5   9  -2    1.69    2.02
   4   9  -2   26.72    3.01
   4   9  -2   24.90    3.72
   3   9  -2   49.33    4.57
   3   9  -2   52.14    3.84
   2   9  -2   19.76    2.87
   2   9  -2   15.66    2.43
   1   9  -2    1.99    1.57
   1   9  -2    2.00    1.51
   0  -9   2   56.05    2.89
   0   9  -2   57.34    3.79
   0   9  -2   58.02    4.00
  -1   9  -2   95.17    4.71
  -1   9  -2   93.71    4.83
   1  -9   2   87.53    4.03
   2  -9   2   55.61    3.22
  -2   9  -2   51.93    3.74
  -2   9  -2   48.26    3.57
  -3   9  -2   57.15    4.00
   3  -9   2   65.10    3.67
   4  -9   2    0.76    1.28
  -4   9  -2   -0.88    1.45
   5  -9   2  121.03    5.92
   6  -9   2    0.34    1.58
   7  -9   2   17.94    2.86
   8  -9   2    7.53    2.51
   9  -9   2    2.33    2.41
  10  -9   2    5.41    2.61
  11  -9   2    3.69    2.82
   9   8  -2    3.30    3.43
   8   8  -2   21.45    4.41
   7   8  -2    2.42    2.09
   7   8  -2    7.79    3.05
   6   8  -2   22.19    3.87
   6   8  -2   14.78    2.61
   5   8  -2   62.61    4.31
   5   8  -2   68.84    5.72
   4   8  -2    1.34    1.82
   4   8  -2    0.08    1.42
   3   8  -2  151.96    6.31
   3   8  -2  151.83    8.06
   2   8  -2  163.39    6.36
   2   8  -2  154.43    7.94
   1   8  -2   18.37    2.42
   1   8  -2   17.59    2.21
  -1  -8   2   18.99    1.54
   0   8  -2    0.84    1.04
   0   8  -2    0.73    1.26
   0  -8   2   -0.35    0.75
  -1   8  -2   -1.13    0.98
  -1   8  -2    1.55    1.26
   1  -8   2   -0.13    0.47
  -2   8  -2  380.52   13.61
   2  -8   2  385.78   11.54
  -2   8  -2  386.29   11.91
  -3   8  -2   39.20    3.21
   3  -8   2   42.26    2.98
   4  -8   2  155.09    6.33
   5  -8   2    3.52    1.64
   6  -8   2   42.33    3.60
   7  -8   2    0.94    1.62
   8  -8   2   -0.65    2.03
   9  -8   2   38.64    4.22
  10  -8   2    1.86    2.27
  11  -8   2    4.85    2.80
  10   7  -2    7.41    4.26
   9   7  -2    3.21    3.28
   8   7  -2    1.80    2.05
   8   7  -2    7.00    3.36
   7   7  -2   19.52    3.88
   7   7  -2   16.80    2.70
   6   7  -2   18.64    3.53
   6   7  -2   15.37    2.48
   5   7  -2    0.92    1.50
   5   7  -2    3.87    2.13
   4   7  -2    0.85    1.63
   4   7  -2   -0.82    1.19
   3   7  -2   39.25    3.90
   3   7  -2   40.92    3.00
   2   7  -2  251.16   10.83
   2   7  -2  262.96    8.56
  -1  -7   2  239.19    6.90
   1   7  -2  232.14    7.89
   1   7  -2  243.60    9.75
   0  -7   2  120.44    4.25
   0   7  -2  117.49    4.77
  -1   7  -2   52.17    3.15
  -1   7  -2   49.14    3.01
   1  -7   2   47.76    2.59
  -2   7  -2  128.02    5.24
   2  -7   2  129.89    4.97
  -2   7  -2  128.27    5.74
  -3   7  -2  109.12    4.91
   3  -7   2  103.08    4.61
   4  -7   2   18.19    2.13
   5  -7   2   42.99    3.36
   6  -7   2    7.03    2.08
   7  -7   2    4.71    2.07
   8  -7   2   -1.27    1.55
   9  -7   2    1.44    2.10
  10  -7   2    7.31    2.74
  11  -7   2    6.26    2.91
  10   6  -2    1.14    3.55
   9   6  -2    7.24    3.63
   8   6  -2    6.07    3.06
   8   6  -2    4.64    2.09
   7   6  -2    3.31    1.89
   6   6  -2    6.14    1.79
   5   6  -2   89.14    4.54
   4   6  -2   40.35    4.03
   4   6  -2   43.11    3.04
   3   6  -2    1.11    1.06
   3   6  -2   -1.12    1.30
   2   6  -2  606.23   21.34
   2   6  -2  600.28   16.72
   1   6  -2   90.94    3.90
  -1  -6   2   92.36    3.16
   1   6  -2   89.17    4.76
   0  -6   2   49.91    2.32
   0   6  -2   50.66    2.81
   1  -6   2  387.70   10.96
  -1   6  -2  387.55   13.33
  -1   6  -2  375.36   11.15
   2  -6   2   70.33    3.27
  -2   6  -2   73.00    3.54
   3  -6   2  410.15   12.20
   4  -6   2  101.12    4.66
   5  -6   2   16.93    2.19
   6  -6   2   95.19    5.17
   7  -6   2   11.32    2.41
   8  -6   2   46.32    4.03
   9  -6   2    2.95    2.18
  10  -6   2    2.38    2.33
  11  -6   2    4.09    2.67
  10   5  -2    4.47    3.53
   9   5  -2    9.68    3.88
   8   5  -2    6.92    2.10
   7   5  -2   37.07    3.36
   6   5  -2   18.30    2.31
   5   5  -2   12.62    1.99
   4   5  -2  124.01    5.04
   3   5  -2   83.29    5.14
   3   5  -2   82.30    3.67
   2   5  -2 1256.54   32.39
   2   5  -2 1249.43   41.13
   1   5  -2  686.54   18.25
   1   5  -2  698.69   23.14
  -1  -5   2  669.57   17.63
   0  -5   2  110.10    3.59
   0   5  -2  114.95    4.03
   0   5  -2   90.06    4.50
  -1   5  -2   92.78    3.72
  -1   5  -2   95.96    4.30
   1  -5   2   89.71    3.53
   2  -5   2   18.20    1.60
  -2   5  -2   17.56    1.78
   3  -5   2   87.44    3.88
   4  -5   2  163.17    6.22
   5  -5   2  133.38    5.70
   6  -5   2   87.11    4.79
   7  -5   2   -0.18    1.52
   8  -5   2   29.66    3.42
   9  -5   2   -0.57    1.87
  10  -5   2   30.75    3.94
  11  -5   2   -0.96    2.32
  11   4  -2   14.21    5.05
  10   4  -2    5.98    3.72
   9   4  -2    0.82    1.90
   8   4  -2   -1.08    1.57
   7   4  -2    1.43    1.59
   6   4  -2  109.48    5.17
   5   4  -2   32.97    2.70
  -4  -4   2  218.20    6.37
   4   4  -2  210.68    7.08
  -3  -4   2   20.09    1.25
   3   4  -2   21.90    1.80
   3   4  -2   17.27    2.44
   2   4  -2  128.52    5.98
  -2  -4   2  130.23    3.88
   2   4  -2  130.36    4.43
   1   4  -2 9997.84  306.67
   1   4  -2 9627.43  244.64
  -1  -4   2 9999.43  244.51
   0   4  -2   17.67    1.49
   0   4  -2   16.42    1.81
  -1   4  -2    6.97    1.20
  -1   4  -2    6.19    1.16
   1  -4   2    8.16    1.03
   2  -4   2  472.25   13.05
   3  -4   2  123.97    4.69
   4  -4   2   15.43    1.88
   5  -4   2    2.56    1.31
   6  -4   2  137.67    5.98
   7  -4   2    4.41    1.95
   8  -4   2   59.58    4.37
   9  -4   2    2.68    2.01
  10  -4   2   -1.17    2.15
  11  -4   2   -2.88    2.19
  11   3  -2    2.35    3.34
  10   3  -2   30.22    5.65
   9   3  -2    7.53    2.40
   8   3  -2   47.86    3.85
   7   3  -2   25.05    2.75
   6   3  -2   17.50    2.19
  -5  -3   2    3.67    1.06
   5   3  -2    2.32    1.22
  -4  -3   2   -0.45    0.62
   4   3  -2    0.40    0.77
   3   3  -2  251.31    7.55
  -3  -3   2  252.09    7.15
   2   3  -2   -0.74    0.51
   2   3  -2   -0.47    0.84
  -2  -3   2   -0.56    0.48
  -1  -3   2 9433.65  230.38
   1   3  -2 9144.41  288.32
   0  -3   2   91.26    3.03
   0   3  -2   93.22    3.95
   1  -3   2  488.72   13.03
   2  -3   2  905.78   23.56
   3  -3   2   38.66    2.31
   4  -3   2 1089.57   28.79
   5  -3   2    3.35    1.26
   6  -3   2   42.72    3.02
   7  -3   2   11.60    2.20
   8  -3   2   -1.07    1.49
   9  -3   2  102.38    6.16
   9  -3   2   99.91    5.79
  10  -3   2   -2.43    2.16
  11  -3   2    1.57    2.52
  11   2  -2   18.51    5.14
   9   2  -2   -0.24    1.70
   8   2  -2   42.87    3.63
   7   2  -2   20.02    2.49
   6   2  -2  216.67    7.72
  -6  -2   2  212.59    7.24
  -5  -2   2  170.29    5.82
   5   2  -2  165.84    6.14
  -4  -2   2  257.27    7.56
   4   2  -2  241.97    7.69
  -3  -2   2  728.94   18.75
   3   2  -2  705.85   18.84
  -2  -2   2   66.21    2.39
   2   2  -2   62.59    3.54
   1   2  -2  364.40   11.00
  -1  -2   2  272.83    8.36
   0  -2   2 2359.15   58.75
   1  -2   2  207.26    5.93
   2  -2   2   24.30    1.68
   3  -2   2  339.82    9.79
   4  -2   2  113.39    4.43
   5  -2   2   36.74    2.53
   6  -2   2   70.66    3.81
   7  -2   2    9.80    1.96
   7  -2   2    7.54    2.12
   8  -2   2    6.03    2.04
   8  -2   2    6.89    2.40
   9  -2   2    1.02    2.24
  10  -2   2    3.13    2.79
  11  -2   2   -0.41    2.45
  11   1  -2    2.55    3.42
  10   1  -2    8.30    2.49
   9   1  -2    0.87    1.77
   8   1  -2   66.61    4.25
  -7  -1   2    8.00    1.72
   7   1  -2    4.21    1.68
  -6  -1   2   76.94    3.85
   6   1  -2   76.83    4.09
   5   1  -2  239.89    7.94
  -5  -1   2  245.85    7.86
  -4  -1   2   -0.48    0.70
   4   1  -2   -0.15    0.69
  -3  -1   2   41.81    2.03
   2   1  -2  132.86    5.43
  -1  -1   2  297.51    8.05
   0  -1   2  841.48   21.34
   1  -1   2  195.93    5.54
   2  -1   2  389.08   10.57
   3  -1   2  262.48    7.77
   4  -1   2   79.00    3.38
   5  -1   2   13.82    1.65
   5  -1   2   13.70    2.01
   6  -1   2   78.58    4.53
   6  -1   2   79.75    3.91
   7  -1   2   93.26    4.58
   7  -1   2   84.60    5.11
   8  -1   2   18.22    3.17
   9  -1   2   30.32    3.99
  10  -1   2    7.98    2.94
  11  -1   2    2.85    2.68
  11   0  -2    5.47    3.58
  10   0  -2    1.66    1.99
   9   0  -2    0.09    1.72
  -8   0   2   30.59    3.03
   8   0  -2   37.27    3.41
  -6   0   2    8.05    1.54
   6   0  -2   12.93    1.94
  -5   0   2  249.68    8.13
  -4   0   2   18.48    1.72
  -3   0   2   97.93    3.66
   2   0  -2  779.65   25.03
  -2   0   2  771.21   20.11
  -1   0   2   38.52    1.64
   0   0   2 1076.72   27.20
   1   0   2  167.94    5.06
   1   0   2  170.73    4.82
   2   0   2  461.78   12.07
   2   0   2  452.46   12.60
   3   0   2  118.51    3.99
   3   0   2  116.04    4.55
   4   0   2   60.59    3.40
   4   0   2   64.11    2.86
   5   0   2  129.19    4.92
   5   0   2  134.26    5.74
   6   0   2   13.08    1.80
   6   0   2   16.20    2.42
   7   0   2    5.14    2.04
   8   0   2    4.54    2.25
   9   0   2   -1.59    2.01
  10   0   2    4.49    2.54
  11   0   2    0.32    2.47
  10  -1  -2   39.95    4.02
   9  -1  -2    3.70    2.04
   9  -1  -2    3.21    1.95
  -8   1   2   10.98    2.28
   8  -1  -2    9.75    2.13
  -7   1   2    8.15    1.83
  -6   1   2   35.21    2.86
  -5   1   2  379.24   11.53
  -4   1   2  128.24    4.93
   3  -1  -2  200.43    7.49
  -3   1   2  198.67    6.38
  -2   1   2  479.73   13.01
  -1   1   2    2.70    0.62
   0   1   2  154.66    4.47
   1   1   2   83.86    2.63
   1   1   2   77.28    2.99
   2   1   2  134.50    3.99
   2   1   2  130.50    4.64
   3   1   2    2.30    0.65
   3   1   2    2.05    0.89
   4   1   2  225.77    7.76
   4   1   2  223.51    6.76
   5   1   2   26.70    2.56
   5   1   2   20.76    1.78
   6   1   2  139.82    6.19
   6   1   2  128.35    4.96
   7   1   2    0.82    1.55
   8   1   2    5.24    2.31
   9   1   2    9.38    2.83
  10   1   2   -0.69    2.24
  11   1   2    7.09    3.24
  10  -2  -2    1.67    2.18
   9  -2  -2   -1.22    1.60
  -8   2   2   -1.78    1.37
  -7   2   2  113.20    5.49
  -6   2   2    4.06    1.50
  -5   2   2   64.86    3.53
  -4   2   2   13.23    1.65
  -3   2   2  513.04   14.30
  -2   2   2   43.74    2.19
  -2   2   2   42.17    2.23
  -1   2   2 1148.58   29.43
  -1   2   2 1170.94   29.55
   0   2   2  654.03   17.01
   0   2   2  642.63   16.70
   1   2   2  420.41   10.97
   1   2   2  420.10   11.65
   2   2   2  178.25    4.99
   2   2   2  178.59    6.01
   3   2   2    9.87    0.91
   3   2   2   10.69    1.52
   4   2   2  105.97    3.67
   4   2   2  117.56    4.98
   5   2   2   32.95    1.91
   5   2   2   34.65    2.87
   6   2   2   -0.33    1.32
   7   2   2   -0.58    1.63
   8   2   2    9.93    2.78
   9   2   2   27.60    3.87
  10   2   2    6.38    2.97
  11  -3  -2    9.45    2.87
  10  -3  -2    2.60    1.93
   9  -3  -2    5.72    2.09
  -8   3   2    2.41    1.87
  -7   3   2   36.94    3.32
  -6   3   2   39.44    3.13
  -5   3   2   22.79    2.31
  -4   3   2  212.45    7.34
  -3   3   2   11.29    1.45
  -3   3   2    9.10    1.42
  -2   3   2  168.16    5.60
  -2   3   2  168.64    5.43
  -1   3   2    9.51    1.08
  -1   3   2    7.76    1.15
   0   3   2   72.19    3.05
   0   3   2   73.26    2.69
   1   3   2  522.66   13.65
   1   3   2  536.45   14.62
   2   3   2  508.77   14.37
   3   3   2   14.36    1.78
   4   3   2  209.45    7.66
   5   3   2  186.92    7.45
   6   3   2    2.44    1.76
   7   3   2   68.43    4.92
   8   3   2    1.62    2.16
   9   3   2    1.41    2.25
  10   3   2   -1.92    2.29
  11  -4  -2    2.52    2.23
  10  -4  -2   11.75    2.56
   9  -4  -2    3.39    1.88
  -8   4   2    8.28    2.34
  -7   4   2    3.34    1.68
  -6   4   2    2.36    1.50
  -5   4   2  264.10    9.08
  -4   4   2  159.04    6.09
  -3   4   2  426.58   12.23
  -3   4   2  423.31   12.47
  -2   4   2  295.62    8.73
  -2   4   2  283.64    8.74
  -1   4   2    0.65    0.69
  -1   4   2    0.17    0.85
   0   4   2   12.03    1.09
   0   4   2   13.06    1.52
   1   4   2   39.13    1.64
   1   4   2   36.83    2.47
   2   4   2    0.96    0.93
   3   4   2   26.63    2.36
   4   4   2    1.19    1.14
   5   4   2   51.48    3.72
   6   4   2   17.42    2.77
   7   4   2   19.25    3.19
   8   4   2   22.69    3.55
   9   4   2    1.69    2.31
  10   4   2   -0.46    2.43
  11  -5  -2   -2.24    1.67
  10  -5  -2   -0.46    1.90
   9  -5  -2    5.50    2.16
  -8   5   2    5.29    2.15
  -7   5   2   53.09    4.05
  -6   5   2   30.37    3.09
  -5   5   2   83.84    4.45
  -4   5   2  195.07    7.16
  -4   5   2  196.08    7.04
  -3   5   2   13.44    1.81
  -3   5   2   16.87    1.83
  -2   5   2    1.12    0.98
  -2   5   2    2.05    0.99
  -1   5   2   80.73    3.37
  -1   5   2   80.94    3.74
   0   5   2 1088.36   28.72
   0   5   2 1082.82   27.80
   1   5   2    0.84    1.06
   1   5   2    2.63    0.60
   2   5   2  111.00    4.85
   3   5   2   63.70    3.73
   4   5   2    0.94    1.37
   5   5   2  150.97    6.74
   6   5   2    1.09    1.71
   7   5   2   32.90    3.75
   8   5   2    9.74    2.79
   9   5   2    5.30    2.71
  11  -6  -2    6.52    2.50
  10  -6  -2    2.59    2.10
   9  -6  -2    7.99    2.29
  -8   6   2    8.47    2.51
  -7   6   2   15.68    2.67
  -6   6   2   41.17    3.48
  -5   6   2    8.02    1.92
  -4   6   2  247.28    8.52
  -4   6   2  248.47    8.66
  -3   6   2  161.45    6.14
  -3   6   2  158.07    6.02
  -2   6   2  136.40    5.47
  -2   6   2  142.38    5.28
  -1   6   2   13.59    1.49
  -1   6   2   11.64    1.78
   0   6   2   77.28    3.15
   0   6   2   85.88    4.08
   1   6   2  120.86    3.85
   1   6   2  119.94    5.21
   2   6   2   27.32    2.66
   3   6   2   89.75    4.69
   4   6   2   -0.18    1.42
   5   6   2    4.35    1.99
   6   6   2   62.53    4.74
   7   6   2   21.59    3.39
   8   6   2   10.12    3.02
   9   6   2    3.25    2.70
  11  -7  -2    2.96    2.10
  10  -7  -2    8.83    2.49
   9  -7  -2   10.57    2.36
  -8   7   2    4.12    2.44
  -7   7   2   19.39    2.98
  -6   7   2    5.56    2.11
  -5   7   2    5.14    1.81
  -5   7   2    4.31    1.73
  -4   7   2    3.31    1.52
  -4   7   2    4.59    1.58
  -3   7   2   28.43    2.52
  -3   7   2   28.71    2.71
  -2   7   2  214.97    7.35
  -2   7   2  214.60    7.71
  -1   7   2  222.81    7.88
  -1   7   2  219.05    7.14
   0   7   2   84.41    4.33
   0   7   2   80.60    3.34
   1   7   2   98.48    4.91
   1   7   2   95.93    3.38
   2   7   2   20.39    2.53
   3   7   2   47.22    3.72
   4   7   2   73.60    4.74
   5   7   2   10.41    2.51
   6   7   2    1.72    2.00
   7   7   2    0.50    2.07
   8   7   2    9.16    3.08
   9   7   2    1.28    2.65
  11  -8  -2    7.61    2.54
  10  -8  -2    0.20    1.77
   9  -8  -2    2.07    1.71
  -8   8   2    2.48    2.09
  -7   8   2   12.63    2.72
  -6   8   2   13.35    2.63
  -5   8   2   63.20    4.27
  -5   8   2   69.82    4.48
  -4   8   2  310.40   10.56
  -4   8   2  298.97   10.35
  -3   8   2    5.30    1.52
  -3   8   2    2.49    1.73
  -2   8   2    8.46    1.88
  -2   8   2    6.77    1.44
  -1   8   2   17.43    1.89
  -1   8   2   17.28    1.80
  -1   8   2   16.44    2.33
   0   8   2   84.87    4.65
   0   8   2   78.15    3.42
   1   8   2  150.74    6.62
   2   8   2   30.52    3.24
   3   8   2    0.82    1.55
   4   8   2    9.88    2.51
   5   8   2   54.73    4.55
   6   8   2    1.01    2.27
   7   8   2   23.54    3.93
   8   8   2    0.98    2.72
  10  -9  -2    2.46    1.97
   9  -9  -2    1.95    1.76
   8  -9  -2   10.92    2.36
  -7   9   2    3.61    2.26
  -6   9   2   25.10    3.26
  -5   9   2    8.11    2.27
  -5   9   2    8.09    2.40
  -4   9   2   24.00    3.00
  -4   9   2   26.84    2.96
  -3   9   2   96.54    4.77
  -3   9   2   97.16    5.14
  -2   9   2   -0.14    1.12
  -2   9   2    1.75    1.59
  -1   9   2   81.78    3.85
  -1   9   2   82.24    4.79
   0   9   2   17.28    2.74
   1   9   2   18.18    2.83
   2   9   2  114.93    6.15
   3   9   2   -0.17    1.82
   4   9   2   10.52    2.77
   5   9   2   -3.35    1.81
   6   9   2   -2.66    2.27
   7   9   2   12.44    3.58
   8   9   2    4.38    3.10
  10 -10  -2   -0.57    1.58
   9 -10  -2    2.12    1.94
   8 -10  -2    1.87    1.64
   7 -10  -2   29.98    3.16
  -6  10   2   23.73    3.41
  -6  10   2   22.62    3.23
  -5  10   2   90.51    5.33
  -5  10   2   83.73    5.39
  -4  10   2    0.67    1.65
  -4  10   2    2.43    2.05
  -3  10   2   15.39    2.32
  -3  10   2   17.72    2.80
  -2  10   2   93.48    4.47
  -2  10   2   90.98    5.30
  -1  10   2   -1.41    1.56
   0  10   2  204.46    8.59
   1  10   2   12.19    2.68
   2  10   2    4.29    2.26
   3  10   2    6.92    2.66
   4  10   2    1.66    2.26
   5  10   2   30.50    4.13
   6  10   2    4.68    2.80
   7  10   2   10.26    3.51
  10 -11  -2   -0.93    1.69
   9 -11  -2    7.38    2.22
   8 -11  -2   -1.27    1.38
   7 -11  -2    3.99    1.84
   6 -11  -2    2.58    1.54
  -6  11   2    1.73    2.28
  -5  11   2   32.28    3.78
  -4  11   2   64.88    4.27
  -4  11   2   59.47    4.79
  -3  11   2   30.03    3.54
   2 -11  -2   18.37    2.18
  -2  11   2   18.48    3.01
  -1  11   2    0.41    1.92
   0  11   2    0.18    2.01
   1  11   2   54.27    4.62
   2  11   2   -0.21    1.99
   3  11   2   18.07    3.38
   4  11   2   -1.59    2.32
   5  11   2   -3.15    2.49
   6  11   2    0.72    2.89
   9 -12  -2    1.41    1.66
   8 -12  -2    8.20    2.31
   7 -12  -2   21.07    2.97
   6 -12  -2    0.36    1.51
  -6  12   2    2.07    2.44
  -5  12   2    8.31    2.76
   5 -12  -2    5.07    1.87
   4 -12  -2   21.28    2.63
  -4  12   2   21.39    3.34
  -3  12   2    3.39    2.33
   3 -12  -2    5.23    1.70
  -2  12   2   42.77    4.28
  -1  12   2    2.99    2.39
   0  12   2    1.31    2.20
   1  12   2   17.37    3.47
   2  12   2    5.63    2.71
   3  12   2    8.96    3.32
   4  12   2   24.52    3.92
   4  12   2   16.51    3.72
   5  12   2    8.63    3.64
   5  12   2   21.45    4.06
   6  12   2   12.18    4.08
   6  12   2   12.58    3.50
   8 -13  -2    1.50    1.82
   7 -13  -2   12.09    2.51
   6 -13  -2    6.60    2.07
  -6  13   2    5.56    2.81
   5 -13  -2    4.54    1.83
  -5  13   2    3.50    2.57
  -4  13   2   20.74    3.59
   4 -13  -2   28.06    2.91
  -3  13   2    3.03    2.52
  -2  13   2    0.28    2.08
  -1  13   2    4.25    2.49
   0  13   2   15.91    3.39
   1  13   2    8.08    3.14
   2  13   2   18.26    3.84
   3  13   2    1.77    2.85
   4  13   2   -2.42    2.83
   5  13   2    7.37    3.21
   5  13   2   -1.01    3.09
   8 -14  -2   12.47    2.73
  -7  14   2   -0.04    2.53
   7 -14  -2   -0.37    1.65
  -6  14   2    0.59    2.54
   6 -14  -2    5.60    2.01
  -5  14   2    1.40    2.51
   5 -14  -2    1.95    1.57
  -4  14   2   22.55    3.83
  -3  14   2   33.07    4.35
  -2  14   2    1.51    2.30
  -1  14   2   20.61    3.90
   0  14   2    0.56    2.67
   1  14   2    0.87    2.81
   2  14   2   17.95    3.98
   3  14   2    3.38    3.35
   4  14   2    2.40    3.29
   7 -15  -2    7.45    2.22
  -7  15   2    3.38    2.83
  -6  15   2   -1.10    2.42
   6 -15  -2   -0.89    1.66
  -5  15   2    2.78    2.75
  -4  15   2    3.35    2.80
  -3  15   2    4.80    3.01
  -2  15   2   11.45    3.54
  -1  15   2    1.74    2.89
   0  15   2   17.10    3.90
   1  15   2    0.32    2.93
   2  15   2    0.97    3.08
   3  15   2    3.34    3.62
  -7  16   2    1.33    2.58
  -6  16   2    3.40    2.89
  -5  16   2    1.89    2.79
  -4  16   2    9.44    3.42
  -3  16   2   -2.83    2.82
  -2  16   2    7.97    3.40
  -1  16   2    3.39    3.21
   0  16   2    1.17    3.27
   1  16   2    0.44    3.10
  -5  17   2    2.73    3.27
  -4  17   2   -2.83    2.71
  -3  17   2    6.54    3.56
  -2  17   2   -0.55    3.06
  -1  17   2    5.37    3.83
   1  18  -3    0.42    3.42
   0  18  -3    6.06    3.45
  -1  18  -3    6.01    3.49
  -2  18  -3    5.46    3.40
  -3  18  -3    8.51    3.58
  -4  18  -3   -1.39    2.96
  -5  18  -3   -2.40    2.75
   2  17  -3    8.84    3.60
   1  17  -3   10.97    3.59
   0  17  -3    1.99    2.75
  -1  17  -3    1.12    3.10
  -2  17  -3   12.24    3.55
  -3  17  -3    1.99    3.03
  -4  17  -3   10.55    3.47
  -5  17  -3    8.93    3.57
   6 -17   3   -1.03    2.01
   3  16  -3    3.36    3.03
   2  16  -3    1.48    2.96
   1  16  -3    1.18    2.78
   0  16  -3   19.59    3.94
  -1  16  -3    0.44    2.70
  -2  16  -3    9.28    3.25
  -3  16  -3    0.93    2.65
  -4  16  -3    1.66    2.65
  -5  16  -3   -1.58    2.65
   5 -16   3    1.17    2.03
   6 -16   3    1.26    2.05
   7 -16   3    6.77    2.97
   5  15  -3    6.73    3.00
   4  15  -3    1.89    2.85
   4  15  -3   -2.62    2.63
   3  15  -3   12.24    3.39
   2  15  -3   -1.64    2.52
   1  15  -3   21.03    3.79
   0  15  -3   14.57    3.36
  -1  15  -3   -2.97    2.24
  -2  15  -3   12.45    3.11
  -3  15  -3   -0.08    2.28
   4 -15   3    6.01    2.12
  -4  15  -3    4.86    2.72
   5 -15   3    0.54    1.92
  -5  15  -3   -2.50    2.35
   6 -15   3    4.11    2.34
   7 -15   3   -0.24    2.25
   8 -15   3    1.75    2.75
   6  14  -3   -0.80    3.00
   5  14  -3    6.39    3.46
   4  14  -3    2.27    2.56
   4  14  -3   -3.12    2.47
   3  14  -3    2.02    2.65
   3  14  -3    1.01    2.15
   2  14  -3   12.48    3.22
   1  14  -3   19.16    3.55
   0  14  -3    6.75    2.63
  -1  14  -3    2.29    2.23
  -2  14  -3    5.14    2.54
   3 -14   3   -2.00    1.49
  -3  14  -3   -0.18    2.26
  -4  14  -3    2.66    2.41
   4 -14   3   -0.03    1.79
   5 -14   3   -0.13    1.84
  -5  14  -3    2.41    2.39
   6 -14   3    0.61    1.70
   7 -14   3   -1.15    1.98
   8 -14   3   -3.01    1.74
   6  13  -3    0.19    3.05
   5  13  -3   -2.92    2.25
   5  13  -3   -1.95    2.60
   4  13  -3   10.62    3.23
   4  13  -3   15.14    3.86
   3  13  -3    3.23    2.40
   3  13  -3    5.78    2.67
   2  13  -3   25.15    3.64
   2  13  -3   32.10    4.14
   1  13  -3   -2.04    2.03
   1  13  -3   -1.97    1.34
   0  13  -3    5.59    2.35
  -1  13  -3   -0.05    1.96
  -2  13  -3    3.93    2.16
   2 -13   3    3.13    1.42
  -3  13  -3   47.94    4.47
   3 -13   3   62.56    4.14
   4 -13   3   49.93    4.11
  -4  13  -3   48.03    4.52
   5 -13   3   -3.32    1.41
   6 -13   3    0.91    2.04
   7 -13   3    5.80    2.49
   8 -13   3   22.24    3.56
   9 -13   3    0.34    2.41
   7  12  -3    1.73    3.17
   6  12  -3   10.92    3.69
   5  12  -3   -3.21    2.16
   5  12  -3   -0.43    2.39
   4  12  -3   22.00    3.49
   4  12  -3   21.04    4.10
   3  12  -3   19.03    3.22
   3  12  -3   12.20    3.20
   2  12  -3    1.64    2.07
   2  12  -3    3.43    2.20
   1  12  -3   29.68    3.56
   1  12  -3   28.87    3.70
   0  12  -3    4.45    2.20
   0  12  -3    5.32    2.33
  -1  12  -3   11.93    2.62
   1 -12   3   12.65    1.99
  -2  12  -3   18.32    3.05
   2 -12   3   24.34    2.66
   3 -12   3   33.93    3.21
  -3  12  -3   34.87    3.79
  -4  12  -3  136.10    6.92
   4 -12   3  133.39    6.41
   5 -12   3    0.70    1.52
   6 -12   3    1.64    1.78
   7 -12   3   -0.14    1.88
   8 -12   3    1.67    2.00
   9 -12   3    0.70    2.45
   8  11  -3    3.16    2.80
   7  11  -3    4.47    2.91
   6  11  -3    2.93    2.63
   5  11  -3   44.94    5.40
   5  11  -3   52.26    4.59
   4  11  -3    7.49    2.45
   4  11  -3    6.42    2.83
   3  11  -3   16.98    3.27
   3  11  -3   15.30    2.91
   2  11  -3   17.69    3.02
   2  11  -3   15.13    2.76
   1  11  -3    6.06    2.15
   1  11  -3   13.19    2.58
   0  11  -3   10.42    2.47
   0  11  -3    8.27    2.24
  -1  11  -3   21.88    2.97
  -1  11  -3   25.36    3.02
   1 -11   3   26.09    2.50
  -2  11  -3  258.98    9.64
   2 -11   3  260.99    9.03
  -3  11  -3   30.01    3.43
   3 -11   3   28.32    2.90
   4 -11   3   14.64    2.49
  -4  11  -3   16.73    2.88
   5 -11   3  186.10    7.88
   6 -11   3    1.51    1.60
   7 -11   3   68.75    4.93
   8 -11   3    2.59    2.33
   9 -11   3   -1.13    2.06
  10 -11   3   -0.57    2.41
   8  10  -3   13.99    4.15
   7  10  -3    2.45    2.65
   6  10  -3    8.45    2.65
   6  10  -3   21.17    4.09
   5  10  -3   33.41    4.46
   5  10  -3   25.57    3.32
   4  10  -3   27.66    4.00
   4  10  -3   25.96    3.22
   3  10  -3  294.14   12.92
   3  10  -3  260.73    9.86
   2  10  -3   66.77    5.32
   2  10  -3   61.84    4.32
   1  10  -3   82.64    5.33
   1  10  -3   81.90    4.70
   0 -10   3   41.83    2.64
   0  10  -3   39.38    3.40
  -1  10  -3   22.96    2.74
  -1  10  -3   21.01    2.71
  -2  10  -3   80.83    4.71
   2 -10   3   79.97    4.12
  -2  10  -3   82.81    5.14
   3 -10   3    7.00    1.72
  -3  10  -3    4.67    1.90
   4 -10   3   57.20    3.88
  -4  10  -3   61.37    4.29
   5 -10   3    8.00    2.09
   6 -10   3    0.95    1.64
   7 -10   3    1.49    1.74
   8 -10   3   22.02    3.39
   9 -10   3   17.74    3.37
  10 -10   3   -0.92    2.31
   9   9  -3    3.13    2.93
   8   9  -3    0.08    2.65
   7   9  -3   40.13    5.38
   6   9  -3    6.29    2.24
   6   9  -3    1.35    2.07
   5   9  -3    0.05    1.93
   5   9  -3    2.92    1.76
   4   9  -3   41.05    4.50
   4   9  -3   37.58    3.42
   3   9  -3   12.56    2.30
   3   9  -3   15.24    2.91
   2   9  -3   50.16    3.69
   2   9  -3   55.67    4.59
   1   9  -3   39.00    3.64
  -1  -9   3   42.82    2.41
   1   9  -3   36.56    3.16
   0  -9   3  544.39   15.12
   0   9  -3  536.26   15.85
  -1   9  -3   18.87    2.35
  -1   9  -3   21.30    2.49
   1  -9   3   10.83    1.49
  -2   9  -3  123.88    5.61
   2  -9   3  120.74    5.16
  -2   9  -3  123.17    6.14
  -3   9  -3   84.25    4.64
   3  -9   3   81.23    4.31
   4  -9   3   22.34    2.50
   5  -9   3  218.55    8.52
   6  -9   3   13.55    2.45
   7  -9   3   80.35    5.19
   8  -9   3    1.06    2.06
   9  -9   3   -0.56    1.94
  10  -9   3   -3.50    2.08
  11  -9   3    1.28    2.74
   9   8  -3   17.16    4.75
   8   8  -3    2.07    3.05
   7   8  -3   32.58    4.88
   6   8  -3    6.59    2.92
   6   8  -3    8.48    2.18
   5   8  -3    4.37    2.58
   5   8  -3    6.48    1.81
   4   8  -3  107.72    5.25
   4   8  -3  123.52    7.37
   3   8  -3   59.12    4.95
   3   8  -3   69.08    3.96
   2   8  -3 2251.76   71.01
   2   8  -3 2151.90   56.10
  -2  -8   3 2159.55   54.81
  -1  -8   3   44.64    2.35
   1   8  -3   46.91    3.68
   1   8  -3   40.01    3.09
   0   8  -3   11.92    1.81
   0   8  -3    7.49    1.65
   0  -8   3   13.64    1.45
   1  -8   3  173.40    6.14
  -1   8  -3  177.34    7.55
  -1   8  -3  176.37    6.52
  -2   8  -3    8.86    1.75
   2  -8   3    8.31    1.60
  -2   8  -3    7.21    2.13
  -3   8  -3  321.41   10.61
   3  -8   3  322.81   10.38
   4  -8   3   -0.95    1.09
   5  -8   3    7.45    1.87
   6  -8   3    5.62    1.98
   7  -8   3   44.57    3.90
   8  -8   3   85.14    5.60
   9  -8   3   -2.12    1.96
  10  -8   3   13.16    3.36
  11  -8   3    4.09    2.87
  10   7  -3    3.47    3.73
   9   7  -3    1.93    3.19
   8   7  -3   22.41    4.66
   7   7  -3   -0.39    1.48
   7   7  -3    0.73    2.35
   6   7  -3    2.18    2.35
   6   7  -3   -1.41    1.37
   5   7  -3    1.92    1.77
   5   7  -3    0.71    1.37
   4   7  -3    0.82    1.51
   4   7  -3    1.90    1.33
   3   7  -3    3.00    1.70
   3   7  -3    2.75    1.24
   2   7  -3 1424.72   47.01
  -2  -7   3 1424.64   35.98
   2   7  -3 1418.23   36.96
   1   7  -3  230.91    7.53
  -1  -7   3  227.97    6.87
   1   7  -3  230.40    9.45
   0  -7   3   90.75    3.58
   0   7  -3   89.22    4.00
   0   7  -3   87.30    4.64
  -1   7  -3   58.43    3.23
  -1   7  -3   55.80    3.68
   1  -7   3   57.60    2.95
  -2   7  -3  207.38    7.25
   2  -7   3  210.75    7.13
   3  -7   3  104.33    4.63
   4  -7   3    7.43    1.59
   5  -7   3   42.16    3.27
   6  -7   3    3.68    1.82
   7  -7   3   43.51    3.89
   8  -7   3   30.37    3.60
   9  -7   3    7.81    2.60
  10  -7   3   -0.27    2.43
  11  -7   3    2.13    2.79
  10   6  -3   -1.80    3.30
   9   6  -3    7.98    3.84
   8   6  -3   -1.20    2.25
   7   6  -3   13.66    3.53
   7   6  -3   13.55    2.35
   6   6  -3  148.42    6.30
   6   6  -3  150.37    8.96
   5   6  -3    4.84    2.15
   5   6  -3    1.71    1.31
   4   6  -3  243.36   10.96
   4   6  -3  234.53    7.98
   3   6  -3    4.00    1.22
   3   6  -3    6.04    1.80
   2   6  -3   34.75    2.37
  -2  -6   3   31.68    1.78
   2   6  -3   28.33    3.14
  -1  -6   3  728.46   18.94
   1   6  -3  720.40   24.57
   1   6  -3  726.78   19.36
   0   6  -3   36.44    2.34
   0   6  -3   34.46    2.73
  -1   6  -3  211.26    6.86
   1  -6   3  208.93    6.73
  -2   6  -3   80.28    3.68
   2  -6   3   77.16    3.57
   3  -6   3  113.45    4.76
   4  -6   3   10.29    1.66
   5  -6   3   14.32    2.04
   6  -6   3   31.64    3.09
   7  -6   3   20.25    2.86
   8  -6   3   40.02    3.96
   9  -6   3   16.02    3.12
  10  -6   3   13.13    3.25
  11  -6   3    6.29    2.52
  10   5  -3    0.79    3.19
   9   5  -3    4.29    3.32
   8   5  -3    6.57    3.07
   7   5  -3   17.12    2.36
   7   5  -3   12.91    3.37
   6   5  -3   80.08    4.20
   6   5  -3   79.12    6.21
   5   5  -3   26.01    3.52
   5   5  -3   26.29    2.41
  -4  -5   3   13.96    1.27
   4   5  -3   12.94    1.65
   4   5  -3   12.24    2.45
  -3  -5   3    3.09    0.83
   3   5  -3    3.41    0.99
   3   5  -3    3.95    1.52
   2   5  -3  209.54    6.41
  -2  -5   3  206.72    5.97
   2   5  -3  190.30    8.59
  -1  -5   3  854.18   21.72
   1   5  -3  816.25   27.89
   1   5  -3  852.80   21.90
   0   5  -3   17.93    1.88
   0   5  -3   12.37    1.39
   0  -5   3   11.95    1.15
  -1   5  -3    1.71    1.24
  -1   5  -3    1.50    0.94
   1  -5   3    2.08    0.81
   2  -5   3    8.56    1.28
   3  -5   3   18.33    1.83
   4  -5   3  661.89   18.65
   5  -5   3   96.90    4.67
   6  -5   3   78.02    4.48
   7  -5   3    6.90    2.05
   8  -5   3    2.63    1.87
   9  -5   3    5.84    2.43
  10  -5   3    0.76    2.37
  10  -5   3    3.69    2.40
  11  -5   3    1.15    2.46
  11   4  -3    3.93    4.02
  10   4  -3   15.30    4.39
   9   4  -3    2.35    2.94
   8   4  -3   16.02    2.48
   8   4  -3   11.54    3.48
   7   4  -3   12.85    2.16
   7   4  -3   11.83    3.29
   6   4  -3   16.37    3.32
   6   4  -3   18.27    2.22
   5   4  -3  339.06   10.59
  -5  -4   3  346.31   10.07
   5   4  -3  348.19   14.40
  -4  -4   3   19.53    1.60
   4   4  -3   22.03    2.85
   4   4  -3   22.55    1.87
  -3  -4   3  250.66    7.11
   3   4  -3  233.04   10.03
   3   4  -3  249.02    7.37
   2   4  -3  118.04    5.66
   2   4  -3  113.16    3.87
  -2  -4   3  118.20    3.88
   1   4  -3   11.54    1.15
  -1  -4   3   11.67    1.14
   1   4  -3    8.67    1.67
   0   4  -3   39.96    2.91
   0   4  -3   45.38    2.18
   0  -4   3   48.13    2.18
   1  -4   3    2.75    0.82
  -1   4  -3    5.35    1.67
   2  -4   3   76.18    3.27
   3  -4   3   17.89    1.79
   4  -4   3   29.87    2.41
   5  -4   3  208.27    7.51
   6  -4   3   34.93    3.03
   7  -4   3   87.13    4.94
   8  -4   3    4.22    2.26
   9  -4   3    1.54    2.13
   9  -4   3    2.85    2.07
  10  -4   3   -3.21    2.10
  11  -4   3    4.31    2.88
  11   3  -3    1.94    3.12
  10   3  -3    7.44    3.64
   9   3  -3    2.29    2.93
   8   3  -3    0.03    2.40
   8   3  -3    1.18    1.54
   7   3  -3   30.33    4.33
   7   3  -3   37.80    3.04
  -6  -3   3   93.75    4.18
   6   3  -3   95.09    4.45
   6   3  -3   94.66    6.47
  -5  -3   3   79.16    3.47
   5   3  -3   72.11    5.13
   5   3  -3   68.26    3.50
  -4  -3   3  211.20    6.57
   4   3  -3  208.14    9.30
   4   3  -3  209.64    6.66
   3   3  -3   28.65    2.85
   3   3  -3   31.66    1.82
  -3  -3   3   31.40    1.80
   2   3  -3  132.23    6.08
  -2  -3   3  147.74    4.49
   1   3  -3  101.11    4.73
   0  -3   3   61.12    2.54
   0   3  -3   65.26    3.65
   1  -3   3   14.04    1.27
   2  -3   3  718.89   19.10
   3  -3   3 1954.67   49.72
   4  -3   3    7.21    1.45
   5  -3   3   31.36    2.51
   6  -3   3    4.71    1.59
   7  -3   3   54.24    3.94
   8  -3   3  100.82    5.50
   8  -3   3   89.63    5.68
   9  -3   3    3.28    2.44
  10  -3   3   29.03    4.23
  11  -3   3    3.31    2.96
  11   2  -3    4.84    3.48
  10   2  -3    0.83    2.76
   9   2  -3    0.66    2.57
   8   2  -3   17.08    3.87
   8   2  -3   19.33    2.51
  -7  -2   3   17.43    2.22
   7   2  -3   13.69    3.22
   7   2  -3   17.03    2.20
   6   2  -3   28.63    3.61
   6   2  -3   21.46    2.23
  -6  -2   3   28.16    2.50
  -5  -2   3  207.82    6.96
   5   2  -3  205.86    6.92
   5   2  -3  210.16    9.57
   4   2  -3   47.32    3.76
   4   2  -3   56.30    2.60
  -4  -2   3   57.45    2.74
   3   2  -3   53.93    2.23
  -3  -2   3   49.79    2.34
   3   2  -3   52.66    3.43
   2   2  -3  458.90   15.77
  -1  -2   3 1119.76   26.99
   1   2  -3  990.64   33.86
   0  -2   3  170.31    5.05
   0   2  -3  163.13    6.54
   1  -2   3  266.96    7.60
   2  -2   3  109.13    3.87
   3  -2   3  444.84   12.52
   4  -2   3  176.51    6.09
   5  -2   3   61.04    3.32
   6  -2   3    0.48    1.15
   6  -2   3    0.65    1.34
   7  -2   3   -0.29    1.58
   7  -2   3   -0.79    1.28
   8  -2   3    4.49    2.31
   8  -2   3    6.33    2.26
   9  -2   3   28.12    3.91
  10  -2   3   -2.73    2.07
  11  -2   3    6.34    3.04
  11   1  -3    8.86    3.96
  10   1  -3   11.81    3.96
   9   1  -3   19.09    2.79
   9   1  -3   24.82    4.46
   8   1  -3   14.34    3.58
   8   1  -3   14.59    2.34
  -7  -1   3   19.60    2.39
   7   1  -3   16.65    2.22
  -6  -1   3   26.70    2.26
   6   1  -3   31.05    2.58
   5   1  -3   47.17    2.73
   5   1  -3   42.38    3.74
   4   1  -3   72.65    4.33
  -4  -1   3   72.35    3.22
   4   1  -3   74.46    3.09
   3   1  -3  130.50    5.83
  -3  -1   3  134.23    4.59
  -2  -1   3   19.12    1.50
   2   1  -3   18.40    1.86
  -1  -1   3    3.45    0.78
   1   1  -3    4.04    1.10
   0  -1   3  938.46   23.97
   1  -1   3 3177.87   80.29
   1  -1   3 3271.97   80.21
   2  -1   3 1198.81   30.70
   2  -1   3 1208.33   31.04
   3  -1   3  284.91    8.86
   3  -1   3  282.87    8.30
   4  -1   3  223.41    7.75
   4  -1   3  220.08    7.10
   5  -1   3   70.11    4.07
   5  -1   3   76.37    3.58
   6  -1   3   42.42    2.89
   6  -1   3   44.16    3.51
   7  -1   3    2.50    1.97
   7  -1   3    3.16    1.55
   8  -1   3    0.83    1.96
   9  -1   3   12.80    3.12
  10  -1   3    8.14    3.08
  11  -1   3   -1.31    2.48
  10   0  -3    2.87    2.71
   9   0  -3   16.71    3.95
   9   0  -3   17.90    2.69
   8   0  -3   60.84    5.41
   8   0  -3   62.14    3.93
  -8   0   3   45.30    3.45
  -7   0   3    0.64    1.39
   7   0  -3    2.48    1.43
  -6   0   3  149.50    5.98
   6   0  -3  146.19    7.59
  -5   0   3    9.61    1.59
   5   0  -3    9.78    1.99
   4   0  -3    1.89    1.11
  -4   0   3    2.20    0.91
  -3   0   3  106.26    4.07
   3   0  -3  106.05    4.75
  -2   0   3   36.66    2.04
   2   0  -3   41.92    2.48
  -1   0   3   92.52    3.29
   0   0   3  258.90    7.30
   1   0   3  451.54   11.82
   1   0   3  434.32   11.99
   2   0   3   36.21    2.20
   2   0   3   36.12    1.84
   3   0   3   69.39    2.81
   3   0   3   64.64    3.28
   4   0   3  196.02    6.28
   4   0   3  204.13    7.26
   5   0   3    8.99    1.77
   5   0   3   10.88    1.42
   6   0   3   25.45    2.85
   6   0   3   26.35    2.21
   7   0   3    0.64    1.72
   8   0   3   30.29    3.78
   9   0   3    1.55    2.09
  10   0   3    1.82    2.51
  11   0   3   12.87    3.66
   9  -1  -3   -0.33    1.66
  -9   1   3    4.34    2.13
   9  -1  -3    1.00    2.57
   8  -1  -3    8.15    2.82
  -8   1   3    4.65    1.95
   7  -1  -3   -1.28    1.75
  -7   1   3   -1.70    1.27
   6  -1  -3   31.58    3.37
  -6   1   3   32.33    2.73
  -5   1   3   34.97    2.68
   5  -1  -3   35.26    3.05
  -4   1   3  223.21    7.48
   4  -1  -3  230.13    8.77
  -3   1   3   16.45    1.59
   3  -1  -3   14.56    1.59
  -2   1   3    0.79    0.72
  -1   1   3  786.78   20.45
   0   1   3  751.02   19.17
   0   1   3  727.05   19.11
   1   1   3  142.91    4.80
   1   1   3  144.50    4.44
   2   1   3   48.89    2.59
   2   1   3   50.50    2.13
   3   1   3    9.12    1.45
   3   1   3    9.19    1.06
   4   1   3    4.31    1.30
   4   1   3    4.04    0.95
   5   1   3   72.28    3.17
   5   1   3   74.28    4.20
   6   1   3    2.96    1.62
   7   1   3   73.23    4.92
   8   1   3    1.94    2.06
   9   1   3   10.82    3.07
  10   1   3    4.12    2.72
  10  -2  -3    6.07    2.22
  -9   2   3   15.11    2.84
  -8   2   3   15.00    2.46
   8  -2  -3   12.91    2.90
  -7   2   3    4.99    1.86
   7  -2  -3    2.11    1.81
   6  -2  -3    2.81    1.49
  -6   2   3    3.09    1.31
   5  -2  -3   45.66    3.09
  -5   2   3   37.68    2.92
   4  -2  -3  117.16    5.02
  -4   2   3  111.80    4.74
  -3   2   3  404.20   11.74
  -1   2   3  492.98   13.76
  -1   2   3  529.92   13.71
   0   2   3   13.20    1.31
   0   2   3    9.86    1.06
   1   2   3  283.20    7.83
   1   2   3  278.68    8.42
   2   2   3   17.19    1.27
   2   2   3   20.92    1.83
   3   2   3   16.39    1.88
   3   2   3   16.78    1.27
   4   2   3   91.23    4.49
   4   2   3   91.25    3.36
   5   2   3   22.68    2.62
   6   2   3    1.41    1.60
   7   2   3    2.74    2.00
   8   2   3    2.63    2.21
   9   2   3   10.52    3.28
  10   2   3   23.37    4.25
  10  -3  -3    5.13    2.09
  -9   3   3    2.10    2.07
  -8   3   3   30.00    3.29
   7  -3  -3    0.33    1.56
  -7   3   3    0.39    1.47
  -6   3   3    5.57    1.66
   6  -3  -3    8.18    1.71
  -5   3   3    8.19    1.71
   5  -3  -3    5.13    1.37
  -4   3   3  168.39    6.19
   4  -3  -3  158.86    6.09
  -3   3   3  267.66    8.67
  -3   3   3  280.84    8.33
  -2   3   3   65.27    3.11
  -2   3   3   72.12    3.08
  -1   3   3    0.98    0.75
  -1   3   3    1.40    0.86
   0   3   3   70.57    3.14
   0   3   3   68.19    2.76
   1   3   3   43.19    2.53
   1   3   3   45.14    1.96
   2   3   3   17.71    1.24
   2   3   3   20.58    1.96
   3   3   3   38.14    2.73
   4   3   3   72.75    4.10
   5   3   3    5.18    1.71
   6   3   3   88.46    5.30
   7   3   3   46.00    4.41
   8   3   3    5.23    2.60
   9   3   3   -0.74    2.30
  10   3   3   -0.94    2.67
  11  -4  -3    2.07    2.08
  10  -4  -3   15.10    2.66
  -9   4   3    5.92    2.31
  -8   4   3   17.57    2.86
  -7   4   3   17.44    2.59
  -6   4   3   82.56    4.57
  -5   4   3   23.04    2.45
   5  -4  -3   22.25    2.05
  -4   4   3  315.26   10.43
  -4   4   3  338.54   10.14
  -3   4   3  103.00    4.19
  -3   4   3   95.82    4.33
  -2   4   3   38.81    2.39
  -2   4   3   39.77    2.51
  -1   4   3   40.33    2.50
  -1   4   3   37.14    2.21
   0   4   3   34.65    2.47
   0   4   3   37.54    2.00
   1   4   3   31.01    2.35
   1   4   3   29.41    1.60
   2   4   3  131.52    5.34
   3   4   3   90.86    4.53
   4   4   3    6.63    1.70
   5   4   3    1.94    1.66
   6   4   3    1.47    1.86
   7   4   3   66.80    4.98
   8   4   3   19.69    3.54
   9   4   3   -0.72    2.24
  10   4   3    4.67    2.83
  11  -5  -3    5.05    2.33
  10  -5  -3    3.14    1.78
  -9   5   3    5.65    2.28
  -8   5   3   18.44    2.93
  -7   5   3    2.06    1.76
  -6   5   3   42.93    3.47
  -5   5   3   10.19    1.94
  -4   5   3    3.27    1.35
  -4   5   3    5.71    1.54
  -3   5   3    2.11    1.19
  -3   5   3    2.64    1.20
  -2   5   3   68.33    3.42
  -2   5   3   76.01    3.61
  -1   5   3  702.73   18.80
  -1   5   3  692.36   19.26
   0   5   3   50.79    3.14
   0   5   3   49.59    2.41
   1   5   3  173.26    5.26
   1   5   3  171.46    6.48
   2   5   3   32.87    2.81
   3   5   3   13.92    2.08
   4   5   3   54.33    3.81
   5   5   3   56.35    4.15
   6   5   3   38.67    3.92
   7   5   3    3.23    2.07
   8   5   3    3.22    2.55
   9   5   3    6.28    3.03
  11  -6  -3    5.55    2.36
  10  -6  -3   21.79    3.04
  -9   6   3    0.22    2.18
  -8   6   3   27.54    3.45
  -7   6   3   11.43    2.48
  -6   6   3    9.32    2.18
  -5   6   3  248.97    8.85
  -5   6   3  253.48    9.18
  -4   6   3   21.32    2.33
  -4   6   3   19.45    2.27
  -3   6   3   70.25    3.79
  -3   6   3   70.37    3.79
  -2   6   3   43.02    2.79
  -2   6   3   41.96    2.95
  -1   6   3    7.71    1.69
  -1   6   3    5.51    1.21
   0   6   3  154.79    5.21
   0   6   3  154.12    6.13
   1   6   3   18.82    1.41
   1   6   3   21.14    2.34
   2   6   3   68.84    4.13
   3   6   3   24.82    2.77
   4   6   3   -1.35    1.33
   5   6   3   22.38    3.01
   6   6   3    6.59    2.46
   7   6   3   13.37    3.10
   8   6   3   -1.95    2.04
   9   6   3   -3.11    2.35
  11  -7  -3    4.68    2.18
  10  -7  -3    1.99    1.82
  -9   7   3   28.12    3.78
  -8   7   3    6.49    2.42
  -7   7   3   10.97    2.61
  -6   7   3    0.28    1.68
  -5   7   3   13.28    2.41
  -5   7   3    9.20    2.12
  -4   7   3   17.77    2.28
  -4   7   3   17.19    2.38
  -3   7   3   32.61    2.87
  -3   7   3   27.37    2.46
  -2   7   3   35.56    2.60
  -2   7   3   32.23    2.88
  -1   7   3    3.71    1.51
  -1   7   3    2.16    1.08
   0   7   3  145.35    5.12
   0   7   3  154.33    6.39
   1   7   3    7.46    1.88
   2   7   3    2.60    1.71
   3   7   3  316.66   11.32
   4   7   3   93.29    5.48
   5   7   3   -2.78    1.60
   6   7   3    3.43    2.19
   7   7   3    0.08    2.14
   8   7   3    5.08    2.83
  11  -8  -3    6.08    2.35
  10  -8  -3    3.12    1.86
  -9   8   3    0.21    2.36
  -8   8   3    3.51    2.26
  -7   8   3   19.16    3.06
  -6   8   3  131.53    6.55
  -5   8   3  257.58    9.55
  -5   8   3  255.78    9.61
  -4   8   3    3.15    1.72
  -4   8   3    5.43    1.80
  -3   8   3   15.93    2.15
  -3   8   3   20.09    2.67
  -2   8   3   24.19    2.30
  -2   8   3   22.58    2.73
  -1   8   3   89.74    4.92
  -1   8   3   92.95    4.08
   0   8   3   64.45    4.25
   0   8   3   61.39    3.07
   1   8   3   46.38    3.83
   2   8   3    4.53    2.06
   3   8   3   10.29    2.41
   4   8   3   33.95    3.93
   5   8   3   -0.06    1.91
   6   8   3   34.48    4.24
   7   8   3    6.36    3.06
   8   8   3    1.09    2.87
  10  -9  -3    9.81    2.43
   9  -9  -3   11.75    2.39
  -8   9   3    2.54    2.39
  -7   9   3   14.37    2.92
  -6   9   3    6.02    2.27
  -6   9   3    6.15    2.43
  -5   9   3  188.61    7.95
  -5   9   3  182.47    7.97
  -4   9   3  168.34    7.33
  -4   9   3  167.54    7.06
  -3   9   3    3.63    1.63
  -3   9   3    3.56    1.99
  -2   9   3   61.94    4.32
  -2   9   3   57.28    3.46
  -1   9   3   10.03    1.59
  -1   9   3    5.24    2.18
   0   9   3    1.05    1.76
   1   9   3  181.75    7.97
   2   9   3   19.95    3.19
   3   9   3   -1.34    1.76
   4   9   3    9.40    2.60
   5   9   3    4.35    2.66
   6   9   3    5.96    2.86
   7   9   3   14.84    3.78
  10 -10  -3    3.59    2.07
   9 -10  -3    0.90    1.56
  -8  10   3   17.43    3.38
  -7  10   3   19.88    3.36
  -6  10   3    1.82    1.97
  -6  10   3   -0.58    1.98
  -5  10   3   19.41    2.91
  -5  10   3   16.55    3.12
  -4  10   3   57.86    4.55
  -4  10   3   56.60    4.04
  -3  10   3   21.21    3.18
  -3  10   3   18.74    2.45
  -2  10   3    0.57    1.98
  -2  10   3   -0.86    1.12
  -1  10   3   62.50    4.68
   0  10   3   23.54    3.31
   1  10   3   41.09    4.24
   2  10   3    6.38    2.45
   3  10   3    8.60    2.83
   4  10   3   12.93    3.26
   5  10   3    0.69    2.55
   6  10   3   30.73    4.54
   7  10   3    0.77    3.07
   9 -11  -3   -0.99    1.53
   8 -11  -3    0.57    1.42
  -7  11   3   17.03    3.24
  -6  11   3   -0.70    2.00
  -6  11   3   -3.35    2.04
  -5  11   3   44.68    3.99
  -5  11   3   32.53    3.94
  -4  11   3    6.33    2.47
  -4  11   3    3.19    1.94
  -3  11   3   30.09    3.76
  -3  11   3   30.73    3.09
  -2  11   3    3.35    2.18
  -1  11   3    8.49    2.61
   0  11   3   49.61    4.46
   1  11   3    3.77    2.56
   2  11   3   75.79    5.58
   3  11   3    6.64    2.82
   4  11   3    6.25    2.95
   5  11   3    4.47    3.23
   6  11   3   -5.51    2.64
   9 -12  -3   15.87    2.73
   8 -12  -3   20.58    2.83
  -7  12   3    4.95    2.58
   7 -12  -3    1.22    1.68
  -6  12   3   34.12    4.15
  -5  12   3   -1.14    1.80
  -5  12   3    1.81    2.49
  -4  12   3   58.52    5.00
  -4  12   3   66.14    4.46
  -3  12   3   31.16    3.88
  -2  12   3   16.87    3.33
  -1  12   3   -1.33    2.02
   0  12   3    5.74    2.77
   1  12   3   -2.43    2.19
   2  12   3   -1.47    2.35
   3  12   3   28.59    4.45
   4  12   3   13.74    3.70
   5  12   3   19.26    4.31
   8 -13  -3    4.13    1.94
   7 -13  -3    1.24    1.76
  -7  13   3    1.19    2.55
  -6  13   3    5.72    2.79
   6 -13  -3    1.90    1.75
   5 -13  -3    0.94    1.58
  -5  13   3    3.72    2.71
   4 -13  -3   20.61    2.60
  -4  13   3   19.68    3.71
  -3  13   3    4.38    2.70
  -2  13   3    3.07    2.47
  -1  13   3   14.18    3.32
   0  13   3    4.26    2.76
   1  13   3   24.56    3.94
   2  13   3   19.36    4.08
   3  13   3   -2.79    2.85
   4  13   3   -4.81    2.88
   8 -14  -3    1.49    1.81
  -7  14   3    8.18    3.00
   7 -14  -3    8.16    2.29
  -6  14   3    5.70    2.96
   6 -14  -3    0.38    1.68
   5 -14  -3    1.74    1.62
  -5  14   3   -0.27    2.51
  -4  14   3    4.08    2.85
  -3  14   3   29.85    4.16
  -2  14   3   12.02    3.38
  -1  14   3    0.17    2.61
   0  14   3   -2.21    2.46
   1  14   3    9.61    3.60
   2  14   3    4.41    3.41
   3  14   3   29.41    4.94
   7 -15  -3    3.70    1.88
  -7  15   3    2.95    3.08
   6 -15  -3   11.26    2.38
  -6  15   3   12.71    3.39
  -5  15   3    3.89    2.78
  -4  15   3    0.66    2.79
  -3  15   3   16.10    3.52
  -2  15   3    4.10    2.97
  -1  15   3   13.78    3.84
   0  15   3    1.87    3.09
   1  15   3    4.01    3.37
   2  15   3   -4.43    3.15
  -6  16   3    5.65    3.02
  -5  16   3    8.27    3.29
  -4  16   3    0.15    2.84
  -3  16   3    4.82    3.19
  -2  16   3    7.39    3.50
  -1  16   3   -2.96    3.15
   0  16   3    8.67    3.84
  -2  19  -4   -1.76    3.02
  -3  19  -4    7.15    3.45
   1  18  -4    3.08    3.31
   0  18  -4   -6.07    2.62
  -1  18  -4    0.63    3.01
  -2  18  -4   12.95    3.81
  -3  18  -4    2.92    3.05
  -4  18  -4    3.10    3.21
  -5  18  -4    4.19    3.47
   6 -18   4    0.94    2.68
   2  17  -4    5.24    3.30
   1  17  -4    4.47    3.16
   0  17  -4   -1.47    2.73
  -1  17  -4    3.03    2.93
  -2  17  -4    0.80    2.70
  -3  17  -4   20.39    3.89
  -4  17  -4   -0.11    2.69
   5 -17   4    0.99    2.26
  -5  17  -4   -0.76    2.50
   6 -17   4    0.21    2.17
   2  16  -4    0.02    2.63
   1  16  -4    7.31    3.17
   0  16  -4    0.85    2.63
  -1  16  -4   18.09    3.63
  -2  16  -4    1.15    2.71
  -3  16  -4   -0.34    2.69
   4 -16   4    7.88    2.54
  -4  16  -4    6.72    3.02
   5 -16   4    1.47    2.09
   6 -16   4   12.20    3.03
   7 -16   4    2.53    2.60
   5  15  -4   -3.02    2.94
   4  15  -4    0.43    3.00
   3  15  -4    3.14    2.62
   3  15  -4    5.69    2.94
   2  15  -4   17.24    3.48
   1  15  -4   12.02    3.27
   0  15  -4   11.41    3.08
  -1  15  -4   19.03    3.59
  -2  15  -4    0.25    2.27
   3 -15   4   18.21    2.87
  -3  15  -4   14.21    3.22
   4 -15   4   -1.87    1.71
  -4  15  -4    4.89    2.70
   5 -15   4    0.82    2.03
   6 -15   4    0.17    1.88
   7 -15   4   15.13    3.19
   8 -15   4    0.83    2.45
   6  14  -4   12.41    4.01
   5  14  -4    2.75    2.72
   4  14  -4    6.17    3.44
   3  14  -4   -1.70    2.41
   3  14  -4    2.53    2.38
   2  14  -4   34.14    4.74
   2  14  -4   26.15    3.93
   1  14  -4   15.34    3.14
   0  14  -4   11.37    2.97
  -1  14  -4   23.77    3.45
   2 -14   4    1.32    1.29
  -2  14  -4    1.67    2.16
   3 -14   4    5.58    2.12
  -3  14  -4    2.90    2.40
  -4  14  -4    3.37    2.62
   4 -14   4    8.06    2.32
   5 -14   4    3.44    2.09
   6 -14   4   11.42    2.89
   7 -14   4   -0.21    2.07
   8 -14   4    3.09    2.35
   7  13  -4    0.19    3.13
   6  13  -4   -1.78    2.64
   5  13  -4   -0.77    2.35
   4  13  -4    1.97    2.42
   4  13  -4    2.99    2.58
   3  13  -4  165.17    9.67
   3  13  -4  168.07    7.96
   2  13  -4    0.38    2.18
   2  13  -4    0.31    2.22
   1  13  -4   -0.75    2.07
   1  13  -4   -1.50    2.05
   0  13  -4    8.86    2.67
  -1  13  -4   31.94    3.68
  -2  13  -4  100.52    5.95
   2 -13   4  104.43    5.28
  -3  13  -4    5.91    2.43
   3 -13   4    4.13    2.05
  -4  13  -4   12.55    2.86
   4 -13   4   10.21    2.35
   5 -13   4    0.38    1.71
   6 -13   4    2.58    2.05
   7 -13   4   26.80    3.68
   8 -13   4    2.79    2.32
   9 -13   4    6.24    3.04
   7  12  -4   11.91    4.04
   6  12  -4    0.39    2.78
   5  12  -4   -1.14    2.37
   4  12  -4    0.47    2.28
   4  12  -4   -1.95    1.97
   3  12  -4   28.59    4.25
   3  12  -4   31.86    3.63
   2  12  -4   10.37    2.62
   2  12  -4   10.77    2.96
   1  12  -4   19.85    3.38
   1  12  -4   24.40    3.24
   0  12  -4   11.14    2.68
   1 -12   4    0.19    1.32
  -1  12  -4   -0.56    1.76
  -2  12  -4    4.84    2.26
   2 -12   4    7.60    1.95
   3 -12   4   95.13    5.18
  -3  12  -4   92.98    5.56
   4 -12   4    3.75    1.96
  -4  12  -4    9.08    2.67
   5 -12   4   -0.41    1.62
   6 -12   4   28.23    3.60
   7 -12   4    3.87    2.17
   8 -12   4    0.22    2.11
   9 -12   4   -1.87    2.14
   8  11  -4   -4.98    2.41
   7  11  -4   -1.41    2.49
   6  11  -4   44.89    5.71
   5  11  -4   31.92    4.82
   4  11  -4   12.76    2.59
   4  11  -4    9.54    3.22
   3  11  -4   46.47    5.08
   3  11  -4   50.94    4.32
   2  11  -4   -1.61    1.80
   2  11  -4    0.99    1.89
   1  11  -4   43.82    4.34
   1  11  -4   51.38    4.10
   0  11  -4    2.34    1.89
   0 -11   4    2.22    1.31
   0  11  -4   -0.51    1.17
  -1  11  -4  266.94    9.65
  -1  11  -4  260.45   11.19
   2 -11   4   20.39    2.58
  -2  11  -4   25.88    3.66
  -2  11  -4   22.73    2.97
  -3  11  -4   31.45    3.55
   3 -11   4   34.55    3.14
   4 -11   4   33.15    3.29
   5 -11   4    1.07    1.81
   6 -11   4    3.11    1.98
   7 -11   4    1.88    2.19
   8 -11   4   12.52    3.09
   9 -11   4    6.25    2.71
  10 -11   4   -4.13    2.29
   8  10  -4    8.99    3.82
   7  10  -4   40.39    5.64
   6  10  -4   -1.52    2.12
   5  10  -4   20.27    2.90
   5  10  -4   16.46    3.72
   4  10  -4   11.84    3.09
   4  10  -4   11.95    2.45
   3  10  -4  116.14    7.34
   3  10  -4  112.28    5.67
   2  10  -4  372.30   15.33
   2  10  -4  380.74   12.15
   1  10  -4    2.55    1.78
  -1 -10   4    2.08    1.11
   1  10  -4    0.09    1.56
   0  10  -4   18.64    2.78
   0  10  -4   18.43    2.57
   0 -10   4   21.13    2.18
  -1  10  -4   50.27    3.78
   1 -10   4   55.84    3.22
  -1  10  -4   53.50    4.46
  -2  10  -4   56.55    3.95
   2 -10   4   45.02    3.33
  -2  10  -4   51.65    4.66
  -3  10  -4   39.53    3.56
   3 -10   4   42.03    3.19
   4 -10   4   10.83    2.15
   5 -10   4    8.76    2.31
   6 -10   4   16.03    2.72
   7 -10   4    4.28    2.21
   8 -10   4   11.62    2.95
   9 -10   4    4.89    2.93
  10 -10   4   20.17    3.95
   9   9  -4   -2.23    3.11
   8   9  -4   12.53    3.82
   7   9  -4    5.46    2.96
   6   9  -4   56.35    5.62
   5   9  -4   -0.01    1.45
   5   9  -4    0.08    1.97
   4   9  -4   16.98    3.27
   4   9  -4   21.48    2.68
   3   9  -4   56.99    4.96
   3   9  -4   60.67    3.89
   2   9  -4   90.44    4.73
   2   9  -4   92.33    5.96
  -1  -9   4  242.71    7.64
   1   9  -4  246.18   10.65
   1   9  -4  242.46    8.46
   0   9  -4   92.87    5.38
   0  -9   4   92.61    4.17
   0   9  -4   93.06    4.61
   1  -9   4  124.71    4.89
  -1   9  -4  110.38    6.06
  -1   9  -4  114.15    5.23
   2  -9   4  169.52    6.52
  -2   9  -4  172.41    6.80
  -2   9  -4  172.50    8.10
  -3   9  -4    0.26    1.48
   3  -9   4    1.44    1.29
   4  -9   4  127.74    5.90
   5  -9   4   51.19    3.96
   6  -9   4   29.44    3.32
   7  -9   4    8.02    2.56
   8  -9   4    1.90    2.26
   9  -9   4    5.21    2.76
  10  -9   4    7.75    3.07
  11  -9   4    6.73    3.40
   9   8  -4    5.84    4.01
   8   8  -4    5.43    3.45
   7   8  -4    8.80    3.17
   6   8  -4    0.88    2.15
   5   8  -4  101.65    7.00
   5   8  -4   90.59    4.81
   4   8  -4    7.71    2.55
   4   8  -4   10.03    1.92
   3   8  -4  329.04   10.59
   3   8  -4  345.90   14.26
   2   8  -4  395.32   11.57
  -2  -8   4  380.13   10.65
   2   8  -4  345.50   14.70
   1   8  -4   -0.78    1.25
   1   8  -4   -0.26    1.28
  -1  -8   4    2.83    0.98
   0  -8   4   31.22    2.21
   0   8  -4   35.55    2.77
   0   8  -4   39.52    3.32
   1  -8   4   16.70    1.77
  -1   8  -4   16.14    2.01
   2  -8   4   27.24    2.40
  -2   8  -4   28.31    2.60
   3  -8   4    8.65    1.73
   4  -8   4   11.85    1.98
   5  -8   4    8.17    2.05
   6  -8   4    4.77    2.04
   7  -8   4   15.06    2.79
   8  -8   4    6.57    2.61
   9  -8   4   58.93    5.13
  10  -8   4    3.24    2.74
  11  -8   4   10.61    3.64
  10   7  -4    1.13    3.45
   9   7  -4    8.37    3.84
   8   7  -4    8.27    3.48
   7   7  -4   11.95    3.50
   6   7  -4   44.08    3.39
   6   7  -4   47.83    5.21
   5   7  -4    9.84    2.73
   5   7  -4    6.44    1.69
   4   7  -4    0.60    1.23
   4   7  -4    1.28    1.69
  -3  -7   4    3.73    1.24
   3   7  -4    8.36    2.27
   3   7  -4   12.88    1.79
   2   7  -4 1978.64   65.30
   2   7  -4 2048.56   51.44
  -2  -7   4 2025.41   50.88
   1   7  -4   18.84    1.90
   1   7  -4   17.25    2.46
  -1  -7   4   18.93    1.61
   0   7  -4  331.83   12.40
   0   7  -4  322.62    9.80
  -1   7  -4   17.26    2.44
  -1   7  -4   23.65    2.10
   1  -7   4   21.54    1.88
  -2   7  -4  364.81   11.08
   2  -7   4  362.00   11.04
   3  -7   4    5.82    1.47
   4  -7   4   10.74    1.83
   5  -7   4  160.66    6.86
   6  -7   4   48.41    3.91
   7  -7   4   39.08    3.92
   8  -7   4   37.99    4.07
   9  -7   4   -0.88    2.12
  10  -7   4   15.84    3.49
  11  -7   4    6.29    3.24
  10   6  -4    7.59    3.90
   9   6  -4    2.66    3.07
   8   6  -4    0.92    2.53
   7   6  -4   12.54    3.42
   6   6  -4   27.58    2.74
   6   6  -4   34.85    4.50
   5   6  -4  123.91    7.56
   5   6  -4  125.51    5.17
   4   6  -4  178.65    6.30
   4   6  -4  177.01    8.93
  -4  -6   4  179.37    5.70
   3   6  -4   53.87    2.79
  -3  -6   4   45.43    2.46
   3   6  -4   54.61    4.16
   2   6  -4   88.76    5.13
  -2  -6   4   86.22    3.43
   2   6  -4   92.80    3.70
  -1  -6   4  207.89    6.60
   1   6  -4  217.65    9.02
   1   6  -4  220.97    6.74
   0   6  -4   21.34    1.93
   0   6  -4   25.18    2.60
   0  -6   4   24.25    1.79
   1  -6   4   72.44    3.30
  -1   6  -4   68.81    4.26
  -1   6  -4   74.57    3.34
   2  -6   4  109.19    4.45
   3  -6   4   52.87    3.14
   4  -6   4    5.34    1.44
   5  -6   4    8.72    1.91
   6  -6   4  155.54    6.92
   7  -6   4    0.08    1.84
   8  -6   4   47.40    4.23
   9  -6   4   17.94    3.37
  10  -6   4    2.48    2.65
  11  -6   4   -1.44    2.54
  10   5  -4    1.87    3.18
   9   5  -4   10.22    3.78
   8   5  -4    0.86    2.41
   7   5  -4   17.06    3.72
   6   5  -4    4.46    2.34
   6   5  -4    3.40    1.49
   5   5  -4   20.51    2.05
   5   5  -4   18.75    3.07
   4   5  -4   95.16    3.94
   4   5  -4   98.81    6.04
  -4  -5   4   99.30    3.75
  -3  -5   4   69.93    2.95
   3   5  -4   68.44    3.00
   3   5  -4   68.46    4.55
  -2  -5   4  446.47   12.04
   2   5  -4  419.78   15.81
   2   5  -4  443.67   11.91
   1   5  -4  264.09    7.55
   1   5  -4  259.96   10.19
   0   5  -4  163.28    5.16
   0  -5   4  156.40    5.30
   0   5  -4  160.15    6.93
  -1   5  -4   36.88    3.44
   1  -5   4   45.74    2.44
   2  -5   4   33.05    2.18
   3  -5   4  259.51    8.45
   4  -5   4    5.64    1.48
   5  -5   4  174.05    6.81
   6  -5   4   39.49    3.43
   7  -5   4    9.55    2.29
   8  -5   4    9.78    2.48
   9  -5   4   14.41    3.07
  10  -5   4    1.76    2.57
  11  -5   4   10.15    3.38
  11   4  -4    8.09    3.90
  10   4  -4    3.01    2.90
   9   4  -4    7.71    3.43
   8   4  -4    8.06    3.18
   7   4  -4   12.11    2.03
   7   4  -4    3.12    2.61
   6   4  -4  217.70   10.71
   6   4  -4  209.79    7.45
   5   4  -4   16.65    2.99
  -5  -4   4   17.84    1.74
   5   4  -4   18.46    1.90
  -4  -4   4   15.83    1.50
   4   4  -4   17.01    2.56
   4   4  -4   15.21    1.52
   3   4  -4    8.74    1.07
   3   4  -4    8.90    1.93
  -3  -4   4   11.33    1.27
  -2  -4   4   91.03    3.37
   2   4  -4   83.07    4.60
  -1  -4   4   58.24    2.54
   1   4  -4   53.16    3.54
   0  -4   4   91.08    3.43
   0   4  -4   92.21    4.70
   0   4  -4   81.04    3.01
   1  -4   4   40.05    2.27
   2  -4   4   14.60    1.53
   3  -4   4  147.95    5.48
   4  -4   4  159.82    6.05
   5  -4   4  379.16   11.88
   6  -4   4   22.47    2.56
   7  -4   4    1.54    1.71
   8  -4   4    7.71    2.38
   8  -4   4    6.79    2.28
   9  -4   4   -0.06    2.01
   9  -4   4   -0.68    2.00
  10  -4   4   -0.26    2.56
  11  -4   4   -1.50    2.43
  11   3  -4    1.11    3.15
  10   3  -4    3.50    3.03
   9   3  -4   14.83    3.94
   8   3  -4   33.78    4.64
   7   3  -4   11.23    1.90
   7   3  -4   13.47    3.14
  -6  -3   4   31.39    2.55
   6   3  -4   28.27    3.72
   6   3  -4   32.37    2.51
   5   3  -4  118.35    4.57
  -5  -3   4  123.32    4.78
   5   3  -4  120.49    6.82
   4   3  -4   33.58    1.98
  -4  -3   4   33.25    2.16
   4   3  -4   33.26    3.23
   3   3  -4  653.51   16.78
   3   3  -4  653.47   22.48
  -3  -3   4  635.42   17.30
   2   3  -4  117.48    5.44
  -2  -3   4  104.12    3.90
   1   3  -4    0.19    1.04
  -1  -3   4    0.12    0.69
   0  -3   4  360.53   10.07
   0   3  -4  357.95   12.90
   1  -3   4    7.26    1.09
   2  -3   4   55.20    2.73
   3  -3   4   15.32    1.60
   4  -3   4  436.49   12.85
   5  -3   4   12.42    1.82
   6  -3   4    5.39    1.65
   7  -3   4   33.45    3.63
   7  -3   4   38.16    3.39
   8  -3   4    1.18    1.89
   8  -3   4   -0.11    1.84
   9  -3   4   15.27    3.35
  10  -3   4   -2.82    2.29
  11  -3   4   -2.50    2.57
  11   2  -4    9.15    3.73
  10   2  -4    1.75    2.81
   9   2  -4   -0.74    2.36
   8   2  -4   27.92    4.23
   7   2  -4  116.33    7.35
   7   2  -4  116.79    5.15
  -7  -2   4  121.15    5.38
   6   2  -4    2.33    1.16
   6   2  -4    3.57    1.97
  -6  -2   4    4.16    1.43
  -5  -2   4    2.60    0.92
   5   2  -4    4.96    1.90
   5   2  -4    4.67    1.08
   4   2  -4    8.58    1.85
   4   2  -4    6.87    0.99
   3   2  -4   89.08    4.74
  -3  -2   4   96.24    3.71
   2   2  -4 1157.13   38.84
  -2  -2   4 1244.56   30.91
   1   2  -4  452.79   15.93
  -1  -2   4  474.06   12.67
   0   2  -4    3.33    1.81
   0  -2   4   -0.31    0.64
   1  -2   4  972.44   25.17
   2  -2   4   14.82    1.48
   3  -2   4  930.20   24.52
   4  -2   4  288.82    8.94
   5  -2   4   31.49    2.93
   5  -2   4   30.10    2.37
   6  -2   4    7.87    1.59
   6  -2   4    8.45    2.01
   7  -2   4   50.54    3.60
   7  -2   4   46.93    4.12
   8  -2   4   42.99    4.40
   9  -2   4    1.40    2.07
  10  -2   4   14.98    3.54
  11  -2   4   -0.61    2.50
  11   1  -4    7.55    3.77
  10   1  -4   15.07    3.87
   9   1  -4    1.85    2.61
   8   1  -4    2.39    2.32
  -8  -1   4    3.09    1.43
  -7  -1   4   -0.08    0.80
   7   1  -4    0.39    1.32
   7   1  -4    3.83    2.19
   6   1  -4  141.98    5.50
  -6  -1   4  149.99    6.00
   6   1  -4  152.30    7.75
  -5  -1   4    3.74    1.20
   5   1  -4    2.39    0.94
   5   1  -4    1.64    1.54
   4   1  -4    2.52    1.28
  -4  -1   4   -0.16    0.84
  -3  -1   4   10.16    1.33
   3   1  -4   13.41    1.76
  -2  -1   4   19.27    1.62
   2   1  -4   23.87    2.29
   1   1  -4   66.70    3.91
  -1  -1   4   63.91    2.82
   0  -1   4  683.00   17.98
   1  -1   4  295.85    8.42
   1  -1   4  288.87    8.37
   2  -1   4  219.23    7.00
   2  -1   4  219.26    6.73
   3  -1   4  147.60    5.12
   3  -1   4  147.36    5.61
   4  -1   4    3.63    1.04
   4  -1   4    5.88    1.46
   5  -1   4   19.85    1.94
   5  -1   4   19.93    2.42
   6  -1   4   15.47    1.93
   6  -1   4   14.70    2.48
   7  -1   4   -0.17    1.52
   8  -1   4   25.41    3.53
   9  -1   4    3.54    2.52
  10  -1   4   -1.46    2.23
  11  -1   4    5.74    3.08
  10   0  -4   -0.41    2.55
   9   0  -4   70.44    6.14
   8   0  -4    4.09    2.36
  -8   0   4    3.29    1.82
   8   0  -4    4.86    1.63
   7   0  -4  103.33    6.42
  -7   0   4  103.10    5.19
   6   0  -4    0.44    1.51
  -6   0   4    0.87    1.17
   5   0  -4    3.16    1.48
  -5   0   4    4.17    1.30
  -4   0   4    9.84    1.52
   4   0  -4   13.04    1.83
  -3   0   4    1.17    0.80
   3   0  -4    2.43    1.09
  -2   0   4   48.92    2.48
   2   0  -4   49.70    3.05
   1   0  -4  891.43   29.92
  -1   0   4  954.32   24.03
   0   0   4 1235.86   31.56
   1   0   4  647.09   17.05
   1   0   4  631.68   16.87
   2   0   4   40.25    2.36
   2   0   4   39.33    2.08
   3   0   4   57.50    3.11
   3   0   4   56.24    2.69
   4   0   4  133.06    4.79
   4   0   4  133.24    5.58
   5   0   4   28.95    2.15
   5   0   4   24.67    2.65
   6   0   4   42.72    2.78
   6   0   4   41.64    3.54
   7   0   4    3.37    2.05
   8   0   4   -3.35    1.66
   9   0   4   23.94    3.87
  10   0   4    6.07    2.91
   9  -1  -4    3.74    2.50
  -9   1   4    1.07    1.82
  -8   1   4   10.03    2.29
   8  -1  -4    8.68    2.43
  -7   1   4   15.28    2.40
   7  -1  -4   13.30    2.56
  -6   1   4  198.35    7.55
   6  -1  -4  196.73    8.78
  -5   1   4    2.87    1.21
   5  -1  -4    4.17    1.50
  -4   1   4   25.94    2.21
   4  -1  -4   26.56    2.35
   3  -1  -4  221.40    8.22
  -3   1   4  217.64    7.22
  -3   1   4  220.95    6.55
  -2   1   4   49.73    2.59
   2  -1  -4   48.22    3.07
  -2   1   4   46.68    2.11
  -1   1   4  556.69   14.49
  -1   1   4  541.95   14.89
   0   1   4  480.83   13.02
   0   1   4  475.18   12.94
   1   1   4    9.98    1.14
   1   1   4   10.11    1.28
   2   1   4   -0.33    0.73
   2   1   4    0.22    0.65
   3   1   4   78.13    3.11
   3   1   4   76.76    3.75
   4   1   4   91.13    4.54
   4   1   4   91.38    3.65
   5   1   4   20.24    1.83
   5   1   4   21.90    2.54
   6   1   4  119.25    6.08
   7   1   4    7.48    2.23
   8   1   4    6.20    2.62
   9   1   4    8.08    3.11
  10   1   4   11.34    3.37
 -10   2   4   17.84    3.11
  -9   2   4    5.48    2.36
  -8   2   4   34.90    3.52
   8  -2  -4   33.84    3.73
   7  -2  -4   -0.08    1.42
  -7   2   4    0.00    1.49
   6  -2  -4    1.72    1.29
  -6   2   4    0.19    1.27
   5  -2  -4   59.49    3.54
  -5   2   4   58.65    3.56
   4  -2  -4  294.13   10.38
  -4   2   4  278.46    9.21
   3  -2  -4  290.27   10.08
  -3   2   4  288.17    8.37
  -3   2   4  276.37    8.96
  -2   2   4   40.69    2.10
  -2   2   4   48.34    2.57
  -1   2   4  507.43   14.26
  -1   2   4  534.84   14.13
   0   2   4   15.28    1.43
   0   2   4   16.19    1.53
   1   2   4   12.50    1.25
   1   2   4   11.96    1.43
   2   2   4   54.74    3.01
   2   2   4   55.16    2.47
   3   2   4    8.93    1.12
   3   2   4    7.74    1.54
   4   2   4  178.63    5.73
   4   2   4  183.46    7.14
   5   2   4   10.21    2.07
   6   2   4    0.04    1.57
   7   2   4   29.09    3.67
   8   2   4    0.41    2.12
   9   2   4   30.83    4.43
  10   2   4    3.21    2.84
 -10   3   4    2.12    2.38
  -9   3   4    0.05    1.79
  -8   3   4   -0.13    1.61
  -7   3   4   43.42    3.56
  -6   3   4    7.19    1.84
   6  -3  -4   14.32    1.99
   5  -3  -4  258.60    9.29
  -5   3   4  236.52    8.67
  -4   3   4   78.67    4.07
   4  -3  -4   87.12    3.89
  -3   3   4  191.81    6.23
  -2   3   4  187.47    6.45
  -2   3   4  189.39    6.12
  -1   3   4    1.14    0.81
  -1   3   4    2.57    0.93
   0   3   4  396.57   11.43
   0   3   4  386.25   10.99
   1   3   4   16.47    1.46
   1   3   4   16.69    1.77
   2   3   4   48.95    2.29
   2   3   4   45.00    2.94
   3   3   4    1.86    0.79
   3   3   4    0.40    0.99
   4   3   4   10.14    1.95
   5   3   4  113.45    5.83
   6   3   4    4.14    2.12
   7   3   4   19.07    3.37
   8   3   4   11.05    3.20
   9   3   4   -4.00    2.17
  10   3   4    4.21    3.20
  11  -4  -4   10.09    2.44
 -10   4   4   12.52    3.04
  -9   4   4    5.54    2.45
  -8   4   4    8.57    2.37
  -7   4   4    5.80    2.15
  -6   4   4    2.94    1.54
  -5   4   4  175.63    7.02
  -4   4   4  148.85    5.68
  -4   4   4  155.51    6.16
  -3   4   4  197.64    7.09
  -3   4   4  206.45    6.82
  -2   4   4   46.70    2.83
  -2   4   4   51.96    2.88
  -1   4   4   12.73    1.63
  -1   4   4   12.30    1.46
   0   4   4   90.67    3.59
   0   4   4   92.38    4.14
   1   4   4  204.29    6.20
   1   4   4  196.29    7.11
   2   4   4  311.68    8.73
   2   4   4  307.96   10.11
   3   4   4   83.39    4.42
   4   4   4   18.15    2.43
   5   4   4    4.85    1.84
   6   4   4   51.39    4.20
   7   4   4   34.38    4.01
   8   4   4    3.27    2.34
   9   4   4    8.14    3.19
  11  -5  -4    2.48    1.83
 -10   5   4    8.77    2.98
  -9   5   4   16.82    3.12
  -8   5   4   19.43    3.05
  -7   5   4   59.32    4.35
  -6   5   4    4.92    1.95
  -5   5   4  136.93    5.77
  -5   5   4  134.75    6.13
  -4   5   4    4.43    1.43
  -4   5   4    3.31    1.51
  -3   5   4   10.36    1.74
  -3   5   4   12.50    1.77
  -2   5   4  112.64    4.77
  -2   5   4  115.24    4.71
  -1   5   4   17.81    1.78
  -1   5   4   20.27    2.12
   0   5   4  312.84    9.28
   0   5   4  313.64   10.16
   1   5   4   37.81    2.11
   1   5   4   40.09    3.04
   2   5   4    1.60    1.35
   3   5   4  139.35    6.23
   4   5   4   14.19    2.44
   5   5   4   62.20    4.53
   6   5   4   19.26    3.14
   7   5   4   -0.69    1.90
   8   5   4    2.29    2.41
   9   5   4   -6.68    2.27
  11  -6  -4    8.23    2.36
 -10   6   4    4.25    2.62
  -9   6   4    4.05    2.30
  -8   6   4   -1.07    1.90
  -7   6   4    0.43    1.77
  -6   6   4  178.21    7.67
  -5   6   4    0.58    1.51
  -5   6   4    3.50    1.66
  -4   6   4   94.89    4.58
  -4   6   4   85.37    4.59
  -3   6   4    1.15    1.28
  -3   6   4    0.34    1.07
  -2   6   4    0.13    0.95
  -2   6   4   -0.52    1.13
  -1   6   4  154.54    5.69
  -1   6   4  161.79    6.36
   0   6   4   75.11    3.29
   0   6   4   74.18    4.22
   1   6   4  197.19    6.25
   1   6   4  211.34    7.78
   2   6   4    1.00    1.39
   3   6   4   13.68    2.38
   4   6   4   32.36    3.40
   5   6   4    8.93    2.45
   6   6   4   20.77    3.36
   7   6   4   -1.08    2.20
   8   6   4   11.10    3.44
  11  -7  -4    1.55    1.84
 -10   7   4   16.18    3.46
  -9   7   4   10.55    2.85
  -8   7   4   12.27    2.78
  -7   7   4   50.31    4.26
  -6   7   4    7.20    2.36
  -5   7   4   39.07    3.51
  -5   7   4   42.22    3.65
  -4   7   4   14.07    2.33
  -4   7   4   14.17    2.22
  -3   7   4  197.35    7.40
  -3   7   4  192.16    7.46
  -2   7   4   22.41    2.19
  -2   7   4   16.53    2.37
  -1   7   4  269.07    8.61
  -1   7   4  267.28    9.50
   0   7   4   15.39    1.63
   0   7   4   15.92    2.44
   1   7   4   31.38    3.17
   2   7   4  157.03    7.04
   3   7   4   99.32    5.73
   4   7   4   16.03    2.88
   5   7   4    0.89    1.91
   6   7   4   -2.13    1.83
   7   7   4    6.96    2.86
   8   7   4    3.85    2.98
 -10   8   4    5.88    2.81
  -9   8   4    2.98    2.12
  -8   8   4   10.14    2.70
  -7   8   4   16.57    3.00
  -6   8   4   -1.84    1.59
  -6   8   4    0.97    1.91
  -5   8   4   43.16    3.88
  -5   8   4   41.09    3.73
  -4   8   4   11.99    2.45
  -4   8   4   13.49    2.34
  -3   8   4    0.94    1.62
  -3   8   4    1.47    1.25
  -2   8   4    1.82    1.25
  -2   8   4    2.62    1.71
  -1   8   4    1.94    1.70
  -1   8   4    4.17    1.31
   0   8   4  157.98    7.06
   1   8   4    3.51    1.91
   2   8   4   11.80    2.61
   3   8   4   11.03    2.61
   4   8   4    1.23    2.01
   5   8   4   20.95    3.56
   6   8   4   -0.53    2.21
   7   8   4    4.98    3.06
  -9   9   4    1.91    2.52
  -8   9   4   -0.77    1.95
  -7   9   4    0.91    2.06
  -6   9   4    2.70    2.08
  -6   9   4    1.04    2.15
  -5   9   4   82.61    5.34
  -5   9   4   92.98    5.36
  -4   9   4   14.06    2.71
  -4   9   4    9.67    2.20
  -3   9   4   79.06    4.43
  -3   9   4   76.85    4.93
  -2   9   4   32.79    2.83
  -2   9   4   35.15    3.60
  -1   9   4    2.65    1.97
  -1   9   4    1.02    1.20
   0   9   4   54.76    4.45
   1   9   4   21.48    3.21
   2   9   4   29.08    3.71
   3   9   4    4.69    2.48
   4   9   4   27.41    3.81
   5   9   4    6.75    2.81
   6   9   4   11.00    3.36
   7   9   4   11.09    3.87
  10 -10  -4    1.71    1.68
  -9  10   4   17.81    3.80
  -8  10   4    1.30    2.39
  -7  10   4    7.13    2.61
  -6  10   4    1.31    1.87
  -6  10   4   -0.38    2.10
  -5  10   4    6.36    2.21
  -5  10   4    4.14    2.53
  -4  10   4   25.56    3.02
  -4  10   4   18.81    3.17
  -3  10   4    2.62    1.63
  -3  10   4    2.24    2.00
  -2  10   4   70.42    4.01
  -2  10   4   75.26    5.11
  -1  10   4    1.04    2.12
   0  10   4   16.84    3.10
   1  10   4    0.30    2.02
   2  10   4   26.06    3.74
   3  10   4    4.09    2.61
   4  10   4    8.80    3.13
   5  10   4   36.89    4.66
   6  10   4   19.84    4.05
   9 -11  -4    0.74    1.49
  -8  11   4   -1.27    2.30
  -7  11   4    0.45    2.15
  -7  11   4    0.78    2.52
  -6  11   4    4.80    2.43
  -6  11   4    2.67    2.18
  -5  11   4   52.81    4.69
  -5  11   4   56.34    4.42
  -4  11   4  144.84    6.66
  -4  11   4  123.62    6.97
  -3  11   4    3.58    1.76
  -3  11   4    3.27    2.25
  -2  11   4   25.02    3.53
  -1  11   4   17.79    3.26
   0  11   4    1.37    2.17
   1  11   4   29.68    3.96
   2  11   4    1.74    2.43
   3  11   4   10.62    3.32
   4  11   4   -0.82    2.62
   5  11   4    0.97    3.18
  -7  12   4    5.87    2.73
  -7  12   4    9.71    3.07
  -6  12   4    3.32    2.43
  -6  12   4    1.69    2.29
  -5  12   4    5.02    2.34
  -5  12   4    1.57    2.32
  -4  12   4   -0.60    2.30
  -4  12   4    1.29    1.89
  -3  12   4   33.86    4.14
  -2  12   4    5.53    2.86
  -1  12   4   11.49    3.14
   0  12   4   -2.08    2.30
   1  12   4    2.96    2.74
   2  12   4   21.14    3.97
   3  12   4    2.14    3.11
   4  12   4   20.73    4.31
   5  12   4    2.39    3.58
   8 -13  -4    2.39    1.81
   7 -13  -4    7.05    2.17
  -7  13   4    8.87    2.97
  -6  13   4   11.98    3.11
  -6  13   4   11.31    2.87
  -5  13   4    6.81    2.49
  -5  13   4    5.62    2.78
  -4  13   4    1.20    2.69
  -3  13   4    3.49    2.89
  -2  13   4    0.70    2.47
  -1  13   4   16.76    3.64
   0  13   4   15.10    3.57
   1  13   4   22.57    4.07
   2  13   4    2.86    2.97
   3  13   4   -0.85    2.83
   4  13   4   -1.57    3.25
   7 -14  -4   -0.74    1.51
  -7  14   4   -0.25    2.54
   6 -14  -4    0.91    1.73
  -6  14   4    4.70    2.59
  -5  14   4   -1.41    2.52
  -4  14   4    8.14    3.09
  -3  14   4   -1.23    2.61
  -2  14   4    3.29    2.93
  -1  14   4    1.42    2.61
   0  14   4   15.37    3.76
   1  14   4    2.36    2.93
   2  14   4   29.42    4.92
   3  14   4    3.48    3.48
  -7  15   4    4.40    3.09
   7 -15  -4   10.13    2.51
  -6  15   4    8.48    3.33
  -5  15   4    0.25    2.76
  -4  15   4    1.29    2.68
  -3  15   4    9.12    3.33
  -2  15   4    3.33    2.93
  -1  15   4   14.26    3.92
   0  15   4   14.32    4.10
   1  15   4   -2.11    3.12
  -5  16   4    6.67    3.41
  -4  16   4   -0.42    2.77
  -3  16   4    0.19    2.88
  -2  16   4    2.10    3.09
  -1  16   4   -2.46    2.79
  -1  19  -5    3.05    3.34
  -2  19  -5    3.58    3.42
  -3  19  -5    4.52    3.49
   1  18  -5    2.30    3.24
   0  18  -5   -0.14    3.14
  -1  18  -5    5.36    3.34
  -2  18  -5    2.55    2.98
  -3  18  -5    3.37    3.00
  -4  18  -5    2.69    3.08
   6 -18   5    1.77    2.58
   1  17  -5    4.15    2.90
   0  17  -5    1.54    2.89
  -1  17  -5    1.58    2.68
  -2  17  -5   11.96    3.46
  -3  17  -5    4.66    2.97
  -4  17  -5    3.26    2.98
   5 -17   5    5.07    2.61
   6 -17   5    1.66    2.29
   4  16  -5   11.10    4.20
   2  16  -5    2.54    2.83
   1  16  -5    2.45    2.74
   0  16  -5   36.18    4.52
  -1  16  -5    4.30    2.83
  -2  16  -5    0.64    2.55
  -3  16  -5   23.34    4.00
  -4  16  -5   -2.16    2.62
   4 -16   5    1.25    1.91
   5 -16   5    7.93    2.69
   6 -16   5    2.13    2.46
   7 -16   5    8.03    3.20
   5  15  -5    2.44    3.24
   4  15  -5    9.17    4.08
   3  15  -5    6.58    3.44
   2  15  -5    5.54    3.14
   2  15  -5    5.21    2.87
   1  15  -5    2.52    2.75
   0  15  -5   26.48    3.89
  -1  15  -5    9.47    3.04
  -2  15  -5    6.13    2.81
   3 -15   5    6.87    2.20
  -3  15  -5    4.89    2.69
   4 -15   5    4.31    2.06
  -4  15  -5    2.84    2.65
   5 -15   5    2.40    2.13
   6 -15   5   16.55    3.36
   7 -15   5    6.04    2.87
   8 -15   5   10.95    3.48
   6  14  -5    0.35    3.28
   5  14  -5   -5.36    2.55
   4  14  -5   30.98    4.97
   3  14  -5    1.87    2.75
   2  14  -5    9.22    3.03
   2  14  -5   14.85    3.83
   1  14  -5    3.60    2.55
   1  14  -5    8.58    2.86
   0  14  -5    1.48    2.44
  -1  14  -5   19.62    3.30
   2 -14   5   22.32    2.92
  -2  14  -5   25.46    3.50
  -3  14  -5    0.25    2.26
   3 -14   5    0.54    1.68
   4 -14   5   65.37    4.79
   5 -14   5    7.95    2.50
   6 -14   5    4.88    2.56
   7 -14   5   -1.64    2.07
   8 -14   5   -0.20    2.17
   7  13  -5    5.71    3.24
   6  13  -5    6.99    3.19
   5  13  -5    2.33    2.61
   4  13  -5  136.48    9.13
   3  13  -5   25.17    4.44
   3  13  -5   35.31    3.88
   2  13  -5   18.24    3.21
   2  13  -5   20.71    3.96
   1  13  -5  113.01    6.22
   1  13  -5  118.30    7.50
   0  13  -5    1.61    1.75
   0  13  -5    8.01    2.49
  -1  13  -5   99.47    5.83
   1 -13   5  105.69    5.24
   2 -13   5   10.02    2.23
  -2  13  -5    8.37    2.78
   3 -13   5   32.89    3.32
  -3  13  -5   34.17    3.85
   4 -13   5   12.64    2.66
   5 -13   5    1.46    1.82
   6 -13   5   22.51    3.36
   7 -13   5    3.02    2.33
   8 -13   5   21.72    3.66
   9 -13   5    5.64    3.00
   7  12  -5    5.48    3.47
   6  12  -5   14.01    3.97
   5  12  -5    3.82    2.66
   4  12  -5    3.14    2.78
   3  12  -5  218.20   11.37
   3  12  -5  206.11    8.67
   2  12  -5    4.95    2.68
   2  12  -5    1.33    2.27
   1  12  -5    2.21    2.17
   1  12  -5    1.41    2.07
   0  12  -5   17.86    2.91
   0  12  -5   17.97    3.23
  -1  12  -5    2.36    2.05
   1 -12   5    0.51    0.94
  -1  12  -5   -0.68    2.36
  -2  12  -5   98.43    5.57
   2 -12   5   97.19    5.06
  -3  12  -5   -0.32    2.11
   3 -12   5    4.39    1.89
   4 -12   5  120.89    6.21
   5 -12   5    8.65    2.37
   6 -12   5   36.55    3.84
   7 -12   5    1.95    2.08
   8 -12   5    1.57    2.35
   9 -12   5    4.88    2.81
   8  11  -5   -0.64    3.17
   7  11  -5    5.59    3.52
   6  11  -5   23.96    4.71
   5  11  -5   52.73    5.66
   4  11  -5   39.03    4.74
   3  11  -5  618.97   23.95
   3  11  -5  618.28   18.47
   2  11  -5    7.98    2.38
   2  11  -5    7.15    2.69
   1  11  -5    4.87    2.45
   1  11  -5    5.16    2.12
   0  11  -5   95.26    5.15
   0  11  -5  105.45    6.31
   0 -11   5   93.43    4.56
  -1  11  -5    2.41    1.71
  -1  11  -5    4.59    1.95
   1 -11   5    2.38    1.55
   2 -11   5   75.00    4.26
  -2  11  -5   74.31    6.06
  -2  11  -5   74.32    4.69
   3 -11   5    1.00    1.54
  -3  11  -5    2.25    1.88
   4 -11   5    8.30    2.21
   5 -11   5   57.15    4.29
   6 -11   5   51.10    4.25
   7 -11   5   83.84    5.76
   8 -11   5   10.05    2.94
   9 -11   5    1.95    2.74
  10 -11   5    3.37    2.95
   9  10  -5    1.59    3.75
   8  10  -5    4.93    3.64
   7  10  -5    9.79    3.66
   6  10  -5   -2.65    2.21
   5  10  -5   12.76    3.57
   4  10  -5    0.90    1.74
   4  10  -5    4.42    2.12
   3  10  -5   68.87    4.40
   3  10  -5   72.14    5.73
   2  10  -5   54.88    3.94
   2  10  -5   49.04    4.84
   1  10  -5   41.26    3.51
   1  10  -5   46.79    4.42
  -1 -10   5   48.06    2.91
   0  10  -5   14.99    2.71
   0  10  -5   15.27    2.34
   0 -10   5   13.86    1.87
  -1  10  -5   13.78    2.38
   1 -10   5   18.83    2.13
  -2  10  -5   79.74    5.94
   2 -10   5   71.07    4.00
  -2  10  -5   77.08    4.44
   3 -10   5   34.81    3.06
   4 -10   5   29.12    3.06
   5 -10   5   15.17    2.57
   6 -10   5   -0.50    1.57
   7 -10   5    5.89    2.46
   8 -10   5   11.03    2.98
   9 -10   5    6.56    3.12
  10 -10   5    0.26    2.62
   9   9  -5    1.11    3.77
   8   9  -5    3.79    3.63
   7   9  -5   81.32    7.43
   6   9  -5    3.24    2.59
   5   9  -5   58.27    5.72
   4   9  -5   11.73    2.87
   4   9  -5   11.20    2.16
   3   9  -5   23.39    2.62
   3   9  -5   19.21    3.19
   2   9  -5  338.65   10.85
   2   9  -5  352.89   14.38
  -2  -9   5  338.88   10.16
  -1  -9   5   47.75    2.81
   1   9  -5   47.58    4.36
   1   9  -5   44.40    3.37
   0   9  -5   58.60    4.45
   0   9  -5   53.49    3.52
  -1   9  -5   -1.12    1.36
   1  -9   5    1.85    1.18
  -1   9  -5    1.10    1.95
   2  -9   5    9.91    1.76
  -2   9  -5    9.94    1.98
   3  -9   5   83.64    4.46
   4  -9   5   45.85    3.54
   5  -9   5  172.72    7.38
   6  -9   5    4.65    2.04
   7  -9   5   21.99    3.31
   8  -9   5   -0.58    2.11
   9  -9   5    5.97    2.70
  10  -9   5    3.99    2.98
   9   8  -5   20.20    5.17
   8   8  -5   -0.61    2.68
   7   8  -5    2.29    2.78
   6   8  -5   41.79    5.09
   5   8  -5    5.65    2.50
   4   8  -5   32.75    4.01
   4   8  -5   35.07    2.91
   3   8  -5    7.81    1.68
   3   8  -5    4.18    2.07
   2   8  -5   77.71    3.97
   2   8  -5   77.46    5.49
  -2  -8   5   82.25    3.55
   1   8  -5   -0.82    1.39
  -1  -8   5   -0.82    0.78
   1   8  -5   -1.37    1.12
   0  -8   5    2.55    1.14
   0   8  -5    4.64    1.86
   0   8  -5    2.79    1.35
  -1   8  -5   25.60    3.14
  -1   8  -5   22.79    2.22
   1  -8   5   21.14    2.06
   2  -8   5   22.88    2.21
   3  -8   5   76.52    4.08
   4  -8   5    3.65    1.60
   5  -8   5   13.60    2.33
   6  -8   5   36.78    3.59
   7  -8   5    1.76    2.04
   8  -8   5   38.34    4.26
   9  -8   5    6.27    2.78
  10  -8   5   -0.43    2.61
  11  -8   5   -0.78    2.74
  10   7  -5   -1.23    3.59
   9   7  -5    6.74    3.76
   8   7  -5    2.20    2.98
   7   7  -5    1.53    2.42
   6   7  -5   17.66    3.77
   5   7  -5    7.24    2.59
   4   7  -5   25.86    2.26
   4   7  -5   23.50    3.33
  -3  -7   5   84.69    3.61
   3   7  -5   81.85    5.51
   3   7  -5   84.57    3.83
   2   7  -5   -0.70    1.57
   2   7  -5    0.84    1.11
   1   7  -5   59.24    4.29
  -1  -7   5   65.87    3.04
   1   7  -5   61.51    3.13
   0   7  -5    7.01    1.86
   0   7  -5    7.92    1.38
   0  -7   5    6.54    1.28
  -1   7  -5   55.31    3.01
   1  -7   5   51.85    3.07
  -1   7  -5   53.45    4.28
   2  -7   5  191.09    6.80
   3  -7   5   27.39    2.38
   4  -7   5  135.67    5.84
   5  -7   5   20.89    2.61
   6  -7   5   12.97    2.51
   7  -7   5   19.44    3.11
   8  -7   5    6.39    2.51
   9  -7   5   24.50    3.80
  10  -7   5    2.23    2.51
  11  -7   5    4.72    2.89
  10   6  -5   -0.40    3.15
   9   6  -5    3.64    3.38
   8   6  -5    4.57    3.11
   7   6  -5   82.39    6.99
   6   6  -5   26.98    4.19
   5   6  -5  103.72    4.39
   5   6  -5   95.91    6.77
  -4  -6   5    9.09    1.39
   4   6  -5   15.01    1.64
   4   6  -5   10.34    2.50
  -3  -6   5    1.21    0.92
   3   6  -5    2.18    1.50
   3   6  -5    3.21    1.02
  -2  -6   5  112.56    4.33
   2   6  -5  116.33    4.15
   2   6  -5  116.22    6.24
   1   6  -5   46.07    2.36
   1   6  -5   41.26    3.49
   0  -6   5  125.02    4.73
   0   6  -5  126.18    4.49
   0   6  -5  132.13    6.40
   1  -6   5  192.50    6.63
  -1   6  -5  203.45    8.73
   2  -6   5  171.49    6.19
   3  -6   5   10.97    1.60
   4  -6   5   17.84    2.16
   5  -6   5   87.00    4.74
   6  -6   5   19.91    2.79
   7  -6   5  167.76    7.62
   8  -6   5    4.31    2.28
   9  -6   5   16.33    3.29
  10  -6   5    1.84    2.42
  10  -6   5   -2.30    2.23
  11  -6   5    0.13    2.47
  10   5  -5    0.42    3.06
   9   5  -5    1.45    2.87
   8   5  -5   10.53    3.43
   7   5  -5    7.71    3.02
   6   5  -5   11.34    3.04
   5   5  -5    2.43    1.13
  -5  -5   5    2.83    1.13
   5   5  -5    2.38    1.97
  -4  -5   5    5.97    1.22
   4   5  -5    6.41    2.04
   4   5  -5    8.63    1.25
  -3  -5   5   56.01    2.83
   3   5  -5   58.13    2.54
   3   5  -5   56.20    4.20
   2   5  -5   95.43    5.40
   2   5  -5   97.88    3.39
   1   5  -5  233.64    6.62
   1   5  -5  227.59    9.35
  -1  -5   5  228.18    7.15
   0  -5   5  187.81    6.16
   0   5  -5  187.37    8.09
   1  -5   5  106.02    4.23
   2  -5   5  379.32   11.28
   3  -5   5  102.97    4.47
   4  -5   5   57.58    3.34
   5  -5   5   13.40    2.13
   6  -5   5    2.43    1.80
   7  -5   5   19.44    2.86
   8  -5   5   48.29    4.26
   9  -5   5    5.36    2.61
   9  -5   5    5.11    2.45
  10  -5   5    0.35    2.39
  11  -5   5    2.85    2.90
  11   4  -5    2.15    3.66
  10   4  -5    0.32    2.96
   9   4  -5    9.63    3.73
   8   4  -5    0.64    2.34
   7   4  -5  200.81   10.80
  -6  -4   5    0.61    1.10
   6   4  -5   -1.08    1.76
   5   4  -5   50.75    4.52
   5   4  -5   50.04    2.70
  -5  -4   5   50.37    2.93
   4   4  -5   11.20    2.25
   4   4  -5   11.81    1.30
  -4  -4   5   11.00    1.51
   3   4  -5    6.44    1.67
  -3  -4   5    4.20    0.94
  -2  -4   5   47.00    2.54
   2   4  -5   49.33    3.67
   1   4  -5  123.84    5.93
  -1  -4   5  122.38    4.48
   0   4  -5   30.20    3.28
   0  -4   5   28.87    2.00
   1  -4   5    9.06    1.29
   2  -4   5  119.89    4.68
   3  -4   5  578.87   16.31
   4  -4   5  539.59   15.57
   5  -4   5  470.14   14.15
   6  -4   5    7.73    1.99
   7  -4   5    1.76    1.78
   8  -4   5    2.00    1.92
   8  -4   5    1.54    2.11
   9  -4   5    0.81    2.34
  10  -4   5    1.52    2.66
  11  -4   5   -0.09    2.60
  11   3  -5   -2.42    2.96
  10   3  -5    1.59    3.05
   9   3  -5    8.55    3.55
   8   3  -5    0.38    2.57
  -7  -3   5    0.05    1.50
   7   3  -5    0.10    1.84
   6   3  -5   22.01    3.47
  -6  -3   5   28.71    2.53
   5   3  -5   35.72    3.77
  -5  -3   5   33.08    2.46
   5   3  -5   31.78    2.09
   4   3  -5  169.13    5.13
   4   3  -5  157.68    7.74
  -3  -3   5  145.46    5.15
   3   3  -5  135.64    6.62
  -2  -3   5  443.62   12.05
   2   3  -5  400.90   15.12
  -1  -3   5   34.44    2.15
   1   3  -5   29.83    3.09
   0  -3   5  178.43    5.68
   0   3  -5  157.56    7.31
   1  -3   5   24.31    1.86
   2  -3   5    1.45    0.90
   3  -3   5  314.26    9.68
   4  -3   5   45.31    2.87
   5  -3   5   -0.35    1.01
   6  -3   5   23.47    2.48
   6  -3   5   27.19    3.04
   7  -3   5   28.17    3.56
   7  -3   5   26.39    2.94
   8  -3   5   44.59    4.46
   8  -3   5   40.87    3.67
   9  -3   5   -0.72    2.09
  10  -3   5    0.38    2.56
  11  -3   5   -1.69    2.45
  11   2  -5    2.18    3.48
  10   2  -5   -0.34    2.66
   9   2  -5   14.22    3.78
   8   2  -5    4.63    2.65
  -7  -2   5   11.26    2.00
   7   2  -5   21.72    3.56
   6   2  -5    3.76    2.03
  -6  -2   5    1.48    0.94
   6   2  -5    3.46    1.16
   5   2  -5   33.90    3.51
   5   2  -5   31.96    2.07
  -5  -2   5   35.65    2.59
   4   2  -5    1.04    0.65
  -4  -2   5    1.57    0.92
   4   2  -5    1.17    1.19
   3   2  -5  150.67    6.91
  -3  -2   5  152.57    5.41
   2   2  -5    5.48    1.47
  -2  -2   5    4.38    1.02
   1   2  -5    1.17    1.48
  -1  -2   5    0.50    0.71
   0  -2   5    8.14    1.21
   1  -2   5  115.82    4.03
   2  -2   5  322.17    9.54
   2  -2   5  311.68    9.42
   3  -2   5   75.87    3.79
   3  -2   5   75.66    3.49
   4  -2   5  326.70   10.08
   4  -2   5  326.59   10.63
   5  -2   5   22.05    2.57
   5  -2   5   24.39    2.30
   6  -2   5    0.42    1.39
   6  -2   5    2.19    1.28
   7  -2   5   15.20    2.30
   7  -2   5   16.78    2.98
   8  -2   5   -1.73    1.64
   9  -2   5   20.97    3.74
  10  -2   5   -2.76    2.17
  10   1  -5   -0.43    2.70
   9   1  -5   -1.72    2.13
   8   1  -5    0.19    2.04
  -8  -1   5    2.81    1.89
   7   1  -5   15.05    3.02
  -7  -1   5   13.72    2.39
  -6  -1   5   28.11    2.62
   6   1  -5   22.18    3.15
   6   1  -5   24.43    2.08
   5   1  -5    1.98    1.39
  -5  -1   5    0.90    1.11
  -4  -1   5  394.76   11.77
   4   1  -5  392.85   14.48
  -3  -1   5  157.48    5.60
   3   1  -5  153.35    6.74
  -2  -1   5   82.51    3.51
   2   1  -5   78.32    4.41
   1   1  -5  133.12    6.24
  -1  -1   5  136.05    4.81
   0  -1   5  704.06   17.98
   0  -1   5  677.27   18.44
   1  -1   5 1162.16   30.05
   1  -1   5 1165.21   30.00
   2  -1   5   15.05    1.68
   2  -1   5   20.33    1.76
   3  -1   5    1.75    1.03
   3  -1   5    2.36    1.06
   4  -1   5   -0.96    0.98
   4  -1   5    0.34    0.85
   5  -1   5  107.32    4.66
   5  -1   5  115.09    5.51
   6  -1   5   40.44    3.56
   6  -1   5   37.29    2.86
   7  -1   5    8.71    2.50
   8  -1   5   -2.13    1.74
   9  -1   5    6.42    2.74
  10  -1   5    0.86    2.52
  -9   0   5    2.25    1.87
   9   0  -5    1.48    2.53
  -8   0   5   56.55    4.03
   8   0  -5   51.50    4.92
   7   0  -5    7.09    2.33
  -7   0   5    4.67    1.86
   6   0  -5    5.24    1.94
  -6   0   5    8.42    1.84
  -5   0   5    0.95    1.12
   5   0  -5    0.05    1.17
   4   0  -5   35.56    2.95
  -4   0   5   35.74    2.62
   3   0  -5   27.39    2.50
  -3   0   5   23.53    2.05
  -2   0   5  108.65    4.20
   2   0  -5  101.73    5.10
  -1   0   5  374.47   10.26
  -1   0   5  391.84   11.03
   0   0   5   10.16    1.27
   1   0   5  283.42    8.44
   1   0   5  277.22    8.31
   2   0   5  314.04    9.57
   2   0   5  310.22    9.16
   3   0   5   12.53    1.70
   3   0   5   11.16    1.40
   4   0   5   23.62    2.38
   4   0   5   21.14    1.92
   5   0   5    1.93    1.17
   5   0   5   -0.02    1.09
   6   0   5    0.80    1.56
   7   0   5    3.00    1.85
   8   0   5    3.55    2.43
   9   0   5   11.33    3.28
  10   0   5    5.02    3.10
  -9   1   5    7.60    2.24
  -8   1   5    4.81    2.17
   8  -1  -5   10.69    2.61
  -7   1   5   21.52    2.85
   7  -1  -5   21.14    2.95
   6  -1  -5    6.24    1.88
  -6   1   5    6.65    1.78
   5  -1  -5   27.28    2.71
  -5   1   5   36.50    2.75
   4  -1  -5    7.16    1.54
  -4   1   5    7.63    1.54
  -3   1   5   11.99    1.27
   3  -1  -5    9.51    1.73
  -3   1   5   11.55    1.62
   2  -1  -5  888.66   29.49
  -2   1   5  912.73   24.02
  -2   1   5  898.96   23.14
  -1   1   5  132.68    4.41
  -1   1   5  128.32    4.81
   0   1   5  534.34   14.55
   0   1   5  533.04   14.69
   1   1   5  111.74    4.37
   1   1   5  118.07    4.24
   2   1   5   67.51    3.47
   2   1   5   67.16    3.01
   3   1   5    0.85    1.05
   3   1   5    0.12    0.86
   4   1   5   23.21    2.00
   4   1   5   26.87    2.64
   5   1   5  111.14    5.55
   6   1   5   34.14    3.53
   7   1   5   30.49    3.77
   8   1   5    1.65    2.16
   9   1   5    1.70    2.65
  10   1   5    0.71    2.95
 -10   2   5   10.73    2.78
  -9   2   5   31.18    3.57
  -8   2   5    0.74    1.78
  -7   2   5   23.13    2.92
   7  -2  -5   20.81    2.74
  -6   2   5   42.69    3.39
   6  -2  -5   51.27    3.57
   5  -2  -5    2.82    1.34
  -5   2   5    1.97    1.24
  -4   2   5  177.20    5.86
   4  -2  -5  174.42    6.99
  -4   2   5  168.79    6.53
  -3   2   5   70.24    3.09
   3  -2  -5   73.71    4.06
  -3   2   5   68.51    3.62
  -2   2   5  605.95   15.90
  -2   2   5  575.76   16.46
  -1   2   5   31.99    2.17
  -1   2   5   22.67    1.80
   0   2   5    3.62    0.97
   0   2   5    2.73    0.97
   1   2   5  235.39    7.86
   1   2   5  250.94    7.50
   2   2   5   76.58    3.23
   2   2   5   73.99    3.70
   3   2   5  179.84    5.85
   3   2   5  180.73    6.96
   4   2   5    8.58    1.29
   4   2   5    6.58    1.79
   5   2   5    8.77    2.11
   6   2   5   18.04    2.95
   7   2   5    3.14    2.14
   8   2   5   15.58    3.43
   9   2   5   -0.05    2.40
  10   2   5    0.96    3.03
 -11   3   5   -0.58    2.24
 -10   3   5    9.39    2.88
  -9   3   5    5.53    2.37
  -8   3   5   15.46    2.77
  -7   3   5    4.36    1.86
  -6   3   5  113.37    5.60
  -5   3   5   52.21    3.49
   5  -3  -5   47.53    3.21
   4  -3  -5  107.32    5.04
  -4   3   5  113.69    4.49
  -4   3   5  113.22    5.03
  -3   3   5   96.01    4.46
  -2   3   5   38.38    2.41
  -2   3   5   38.37    2.55
  -1   3   5  208.43    6.86
  -1   3   5  204.88    6.90
   0   3   5   19.06    1.70
   0   3   5   19.28    1.96
   1   3   5   59.00    2.85
   1   3   5   59.12    3.29
   2   3   5   59.22    2.82
   2   3   5   57.65    3.42
   3   3   5    4.46    1.44
   3   3   5    4.08    1.04
   4   3   5   51.40    3.64
   5   3   5    4.37    1.89
   6   3   5   34.90    3.79
   7   3   5    2.41    2.20
   8   3   5    1.50    2.42
   9   3   5   11.51    3.58
 -11   4   5    8.95    3.12
 -10   4   5    7.63    2.82
  -9   4   5    3.35    2.08
  -8   4   5   -0.97    1.58
  -7   4   5   61.55    4.45
  -6   4   5  105.40    5.56
  -5   4   5    1.27    1.37
  -5   4   5    1.18    0.79
  -4   4   5  346.38   10.83
  -4   4   5  304.46    9.94
  -3   4   5   23.75    2.24
  -3   4   5   17.07    1.96
  -2   4   5   27.94    2.49
  -2   4   5   26.49    2.39
  -1   4   5   61.66    3.18
  -1   4   5   55.95    3.31
   0   4   5   90.70    3.90
   0   4   5  100.44    4.45
   1   4   5   85.77    3.58
   1   4   5   91.82    4.39
   2   4   5  156.37    5.18
   2   4   5  149.16    6.23
   3   4   5   31.80    2.89
   4   4   5   14.48    2.40
   5   4   5   36.54    3.62
   6   4   5   20.95    3.07
   7   4   5   11.07    2.82
   8   4   5   11.73    3.31
   9   4   5   -1.14    2.64
 -11   5   5    5.51    2.93
 -10   5   5    7.95    2.68
  -9   5   5   24.36    3.58
  -8   5   5   24.45    3.42
  -7   5   5    7.64    2.34
  -6   5   5   28.22    3.20
  -5   5   5   36.51    3.31
  -5   5   5   36.33    3.04
  -4   5   5   18.22    2.21
  -4   5   5   18.30    2.31
  -3   5   5  165.31    6.35
  -3   5   5  177.75    6.66
  -2   5   5   -0.06    1.04
  -2   5   5    1.28    1.34
  -1   5   5   49.29    3.01
  -1   5   5   49.83    3.28
   0   5   5  108.40    5.14
   0   5   5  122.44    4.62
   1   5   5   48.93    3.51
   1   5   5   49.16    2.60
   2   5   5    3.06    1.39
   3   5   5   98.69    5.22
   4   5   5   74.84    4.72
   5   5   5   31.45    3.55
   6   5   5    2.34    2.12
   7   5   5    1.84    2.19
   8   5   5   12.06    3.36
   9   5   5    1.62    2.89
 -11   6   5    1.17    2.79
 -10   6   5    8.12    2.92
  -9   6   5    0.00    2.05
  -8   6   5    5.12    2.43
  -7   6   5    0.58    1.76
  -6   6   5  114.06    6.01
  -5   6   5  201.52    8.20
  -5   6   5  202.86    7.76
  -4   6   5    3.04    1.60
  -4   6   5   -1.31    1.30
  -3   6   5    6.69    1.78
  -3   6   5    4.11    1.50
  -2   6   5   19.06    2.39
  -2   6   5   17.52    2.00
  -1   6   5   39.54    2.73
  -1   6   5   45.55    3.35
   0   6   5  297.13   10.29
   0   6   5  303.37    9.28
   1   6   5   15.21    2.35
   2   6   5   16.43    2.56
   3   6   5   13.13    2.53
   4   6   5    0.68    1.65
   5   6   5   70.69    5.06
   6   6   5    3.84    2.33
   7   6   5   16.41    3.50
   8   6   5    3.46    2.84
 -11   7   5   16.77    3.97
 -10   7   5    3.79    2.50
  -9   7   5   13.22    3.19
  -8   7   5    9.14    2.59
  -7   7   5   -0.35    1.69
  -6   7   5   29.98    3.52
  -6   7   5   40.72    3.68
  -5   7   5    0.36    1.54
  -5   7   5   -0.50    1.56
  -4   7   5   98.37    5.16
  -4   7   5   92.92    5.08
  -3   7   5   35.24    2.98
  -3   7   5   34.51    3.22
  -2   7   5  100.74    5.18
  -2   7   5  105.55    4.80
  -1   7   5   18.19    2.67
  -1   7   5   17.91    1.97
   0   7   5    1.38    1.66
   0   7   5    1.63    1.01
   1   7   5  236.66    9.22
   2   7   5   26.25    3.30
   3   7   5   43.92    4.21
   4   7   5    2.89    2.11
   5   7   5   23.26    3.63
   6   7   5    4.22    2.54
   7   7   5   -1.10    2.26
   8   7   5    9.80    3.53
 -10   8   5   -0.46    2.46
  -9   8   5    4.93    2.36
  -8   8   5   19.28    3.45
  -7   8   5   27.96    3.62
  -6   8   5    2.53    1.99
  -6   8   5    0.17    1.86
  -5   8   5   53.69    4.13
  -5   8   5   54.82    4.24
  -4   8   5    1.93    1.59
  -4   8   5    0.96    1.86
  -3   8   5   21.03    2.98
  -3   8   5   19.44    2.59
  -2   8   5    0.93    1.73
  -2   8   5    1.20    1.39
  -1   8   5   50.02    4.15
  -1   8   5   52.82    3.23
   0   8   5    6.17    2.25
   1   8   5   39.90    3.93
   2   8   5   -0.18    1.73
   3   8   5   16.84    3.06
   4   8   5   17.50    3.29
   5   8   5    1.07    2.38
   6   8   5   16.36    3.64
   7   8   5   -1.12    2.84
 -10   9   5   11.02    3.44
  -9   9   5   14.55    3.37
  -8   9   5    2.65    2.28
  -7   9   5    5.47    2.42
  -6   9   5    2.55    2.24
  -6   9   5    0.00    1.81
  -5   9   5   65.00    4.80
  -5   9   5   72.67    4.76
  -4   9   5   94.90    5.32
  -4   9   5  108.07    5.93
  -3   9   5   22.59    3.28
  -3   9   5   14.08    2.45
  -2   9   5    2.96    2.08
  -2   9   5    4.69    1.59
  -1   9   5   36.47    3.90
   0   9   5   30.32    3.73
   1   9   5   41.39    4.13
   2   9   5   34.56    4.07
   3   9   5   34.45    4.24
   4   9   5    1.72    2.39
   5   9   5    3.82    2.70
   6   9   5    3.88    3.08
  -9  10   5   11.18    3.33
  -8  10   5   14.45    3.29
  -7  10   5    3.77    2.27
  -7  10   5    2.28    2.37
  -6  10   5   10.09    2.70
  -6  10   5    6.70    2.59
  -5  10   5    2.76    1.98
  -5  10   5    1.45    2.19
  -4  10   5   77.11    5.33
  -4  10   5   83.40    4.99
  -3  10   5    0.72    1.94
  -3  10   5    1.43    1.67
  -2  10   5    4.48    2.40
  -1  10   5    7.83    2.76
   0  10   5   -2.02    1.95
   1  10   5    2.04    2.26
   2  10   5    3.62    2.59
   3  10   5   22.62    3.87
   4  10   5    9.80    3.52
   5  10   5   12.57    3.62
   6  10   5    5.29    3.05
  -9  11   5    2.92    3.00
  -8  11   5   -0.26    2.33
  -7  11   5    5.71    2.71
  -7  11   5    6.34    2.65
  -6  11   5    5.27    2.59
  -6  11   5    4.77    2.36
  -5  11   5   61.65    4.59
  -5  11   5   52.49    4.72
  -4  11   5    1.37    1.81
  -4  11   5    7.11    2.77
  -3  11   5    0.44    2.30
  -3  11   5    4.74    2.04
  -2  11   5    0.57    2.32
  -1  11   5    4.02    2.47
   0  11   5   17.49    3.50
   1  11   5    2.97    2.50
   2  11   5   17.04    3.58
   3  11   5   -0.89    2.61
   4  11   5    0.52    2.92
   5  11   5   16.70    4.25
  -8  12   5    1.55    2.62
  -7  12   5    1.68    2.37
  -7  12   5   -1.53    2.39
  -6  12   5    2.82    2.15
  -6  12   5   -0.55    2.38
  -5  12   5   -0.66    1.92
  -5  12   5    2.28    2.43
  -4  12   5   23.22    3.10
  -4  12   5   24.22    3.85
  -3  12   5    2.36    2.58
  -2  12   5    6.51    2.91
  -1  12   5    1.34    2.45
   0  12   5   -0.28    2.51
   1  12   5   10.18    3.29
   2  12   5   -2.80    2.58
   3  12   5   17.91    4.11
   4  12   5    2.06    3.23
  -8  13   5   11.04    3.49
  -7  13   5    1.29    2.44
  -7  13   5   -3.01    2.40
  -6  13   5    3.93    2.61
  -6  13   5    1.18    2.53
  -5  13   5   14.91    3.45
  -5  13   5   14.73    3.08
  -4  13   5    1.00    2.61
  -3  13   5    7.70    3.08
  -2  13   5   -0.88    2.50
  -1  13   5    8.64    3.27
   0  13   5    5.93    3.15
   1  13   5    5.47    3.20
   2  13   5   -1.09    2.92
   3  13   5   -2.57    2.86
  -7  14   5    5.33    3.07
   7 -14  -5    2.13    1.77
  -6  14   5    4.80    3.09
  -5  14   5    0.28    2.63
  -4  14   5   -2.11    2.70
  -3  14   5    1.69    2.82
  -2  14   5    1.18    2.82
  -1  14   5    2.13    2.95
   0  14   5   14.83    3.78
   1  14   5    8.34    3.56
   2  14   5    6.90    3.82
  -6  15   5    3.75    3.08
  -5  15   5   -4.62    2.54
  -4  15   5   -3.18    2.69
  -3  15   5    1.95    3.02
  -2  15   5    2.15    3.19
  -1  15   5   14.82    4.06
   0  15   5   -1.27    2.97
  -1  19  -6    1.11    3.05
  -2  19  -6    3.00    3.29
  -3  19  -6   29.38    4.83
   0  18  -6   14.89    3.98
  -1  18  -6   -0.52    2.77
  -2  18  -6   10.45    3.61
  -3  18  -6    5.06    3.20
   5 -18   6    3.07    2.57
   0  17  -6    2.67    2.83
  -1  17  -6   28.28    4.32
  -2  17  -6   -1.82    2.40
  -3  17  -6   29.37    4.29
   4 -17   6    3.92    2.50
   5 -17   6    2.50    2.47
   6 -17   6    1.79    2.41
   4  16  -6   11.81    4.57
   3  16  -6   -0.66    2.93
   1  16  -6   21.61    3.77
   0  16  -6   -0.35    2.51
  -1  16  -6   20.55    3.79
  -2  16  -6   16.54    3.52
   3 -16   6   -1.62    1.88
  -3  16  -6    0.79    2.59
   4 -16   6   -0.54    1.92
   5 -16   6   10.31    2.69
   6 -16   6    8.92    2.96
   7 -16   6   -0.50    2.31
   5  15  -6    1.34    3.56
   4  15  -6   49.92    6.57
   3  15  -6   10.07    3.84
   2  15  -6   -0.07    2.73
   1  15  -6   12.12    3.12
   0  15  -6   17.12    3.34
  -1  15  -6   13.96    3.27
  -2  15  -6   15.07    3.29
   3 -15   6    9.68    2.63
  -3  15  -6   10.04    3.00
   4 -15   6    2.32    1.86
   5 -15   6    6.51    2.54
   6 -15   6    4.86    2.58
   7 -15   6    7.60    2.81
   6  14  -6    1.81    3.33
   5  14  -6   11.32    3.88
   4  14  -6   -0.77    2.99
   3  14  -6   50.26    6.00
   2  14  -6   26.00    4.66
   1  14  -6   13.70    2.93
   1  14  -6   15.53    3.66
   0  14  -6   31.33    3.74
   0  14  -6   21.40    4.05
  -1  14  -6   -0.98    2.04
   2 -14   6   15.61    2.63
  -2  14  -6   18.88    3.31
   3 -14   6   37.09    3.68
  -3  14  -6   42.83    4.36
   4 -14   6    5.65    2.23
   5 -14   6    1.62    1.98
   6 -14   6    5.73    2.50
   7 -14   6    7.84    2.82
   8 -14   6    2.25    2.46
   7  13  -6   -2.81    2.94
   6  13  -6   -5.30    2.88
   5  13  -6    8.73    3.32
   4  13  -6   28.77    4.91
   3  13  -6   76.77    6.93
   2  13  -6   15.33    3.16
   2  13  -6    6.92    3.15
   1  13  -6    0.84    2.55
   1  13  -6    1.36    2.16
   0  13  -6   43.62    4.89
   0  13  -6   45.94    4.17
  -1  13  -6    3.51    2.21
   1 -13   6    2.33    1.67
  -1  13  -6   -1.37    1.74
  -2  13  -6   84.48    5.39
   2 -13   6   82.12    4.92
  -3  13  -6    3.48    2.20
   3 -13   6    0.93    1.70
   4 -13   6    1.47    1.72
   5 -13   6    1.24    1.90
   6 -13   6    8.05    2.58
   7 -13   6   27.34    3.86
   8 -13   6    3.01    2.53
   9 -13   6    1.04    2.57
   7  12  -6   11.44    3.96
   6  12  -6   -1.78    2.48
   5  12  -6    2.10    2.74
   4  12  -6   61.39    6.21
   3  12  -6   54.75    5.97
   2  12  -6   22.02    3.32
   2  12  -6   32.24    4.37
   1  12  -6   -0.13    1.91
   1  12  -6   -1.18    2.09
   0 -12   6   -0.22    1.48
   0  12  -6    7.45    2.32
   0  12  -6    2.16    2.52
   1 -12   6   24.80    2.85
  -1  12  -6   23.40    3.19
  -2  12  -6    0.28    1.92
  -2  12  -6   -5.47    2.89
   2 -12   6   -2.62    1.56
   3 -12   6  104.21    5.49
   4 -12   6    0.84    1.66
   5 -12   6    9.24    2.50
   6 -12   6    7.53    2.61
   7 -12   6    4.25    2.54
   8 -12   6   31.10    4.31
   9 -12   6    1.45    2.53
   8  11  -6   13.31    4.41
   7  11  -6   14.68    4.14
   6  11  -6   35.43    5.16
   5  11  -6    6.40    3.43
   4  11  -6   62.78    5.98
   3  11  -6   63.10    6.13
   2  11  -6    7.62    2.81
   2  11  -6    5.66    2.25
   1  11  -6   99.55    6.61
  -1 -11   6   94.33    4.55
   1  11  -6  101.88    5.17
   0  11  -6   38.56    3.49
   0  11  -6   34.36    4.18
   1 -11   6  114.17    5.31
  -1  11  -6  112.97    5.68
  -1  11  -6  102.45    6.96
  -2  11  -6    0.30    1.78
  -2  11  -6   -0.15    1.78
   2 -11   6    0.81    1.51
   3 -11   6   -0.12    1.40
   4 -11   6   36.47    3.48
   5 -11   6    7.76    2.31
   6 -11   6   23.05    3.35
   7 -11   6    1.33    2.23
   8 -11   6    4.28    2.68
   9 -11   6    0.81    2.90
   9  10  -6    3.98    4.13
   8  10  -6    7.44    3.55
   7  10  -6   13.51    4.05
   6  10  -6    2.24    2.58
   5  10  -6   16.02    3.54
   4  10  -6    2.46    2.31
   3  10  -6   77.66    6.14
   2  10  -6   10.68    2.14
   2  10  -6    5.24    2.52
   1  10  -6   13.55    2.28
  -1 -10   6   20.50    2.12
   1  10  -6   15.16    2.97
   0  10  -6    2.33    2.23
   0 -10   6    2.77    1.29
   0  10  -6    2.98    1.75
  -1  10  -6  157.59    6.35
  -1  10  -6  142.19    8.06
   1 -10   6  148.88    6.13
   2 -10   6   76.84    4.28
   3 -10   6   28.17    2.86
   4 -10   6   17.36    2.47
   5 -10   6   29.58    3.25
   6 -10   6   26.88    3.39
   7 -10   6    8.44    2.74
   8 -10   6   17.91    3.51
   9 -10   6    2.35    2.77
  10 -10   6    2.50    3.04
   9   9  -6   -1.79    3.64
   8   9  -6   14.90    4.64
   7   9  -6    7.68    3.61
   6   9  -6   64.28    6.17
   5   9  -6    3.41    2.40
   4   9  -6    0.94    2.08
   3   9  -6   66.22    3.79
   3   9  -6   60.76    5.35
   2   9  -6   53.16    4.94
   2   9  -6   60.95    3.64
  -2  -9   6   65.88    3.37
   1   9  -6   85.79    5.70
   1   9  -6   86.27    4.22
  -1  -9   6   87.42    4.06
   0   9  -6    2.76    2.12
   0   9  -6    0.66    1.34
   0  -9   6    1.12    1.13
   1  -9   6    5.56    1.48
  -1   9  -6    4.74    1.64
  -1   9  -6    2.96    2.53
   2  -9   6   80.24    4.18
   3  -9   6   11.36    2.03
   4  -9   6   32.60    3.09
   5  -9   6   23.89    2.93
   6  -9   6    8.67    2.41
   7  -9   6    4.52    2.32
   8  -9   6    0.28    2.16
   9  -9   6    3.29    2.68
  10  -9   6   -0.58    2.43
   9   8  -6    1.20    3.85
   8   8  -6   -1.01    2.88
   7   8  -6    4.51    3.32
   6   8  -6    4.48    2.89
   5   8  -6    0.56    1.58
   4   8  -6    3.55    2.16
  -3  -8   6   19.17    2.01
   3   8  -6   22.84    2.21
   3   8  -6   24.06    3.39
  -2  -8   6   -0.81    0.88
   2   8  -6    1.40    1.21
   2   8  -6   -0.16    1.68
  -1  -8   6    0.46    0.54
   1   8  -6    0.71    1.65
   1   8  -6    1.05    1.23
   0   8  -6   48.82    3.01
   0  -8   6   52.38    3.05
   0   8  -6   52.59    4.49
   1  -8   6    6.58    1.52
  -1   8  -6    2.73    2.20
   2  -8   6  106.89    4.86
   3  -8   6   28.51    2.61
   4  -8   6    6.74    1.75
   5  -8   6    9.54    2.16
   6  -8   6    1.53    1.81
   7  -8   6   31.04    3.61
   8  -8   6   10.97    2.86
   9  -8   6   11.56    3.19
  10  -8   6   -1.19    2.34
  10   7  -6   -1.15    3.61
   9   7  -6   13.55    4.60
   8   7  -6   -0.65    2.79
   7   7  -6    3.03    3.01
   6   7  -6   14.89    3.62
   5   7  -6   -2.39    1.55
   4   7  -6   12.92    2.72
  -4  -7   6    9.03    1.53
  -3  -7   6    2.06    1.15
   3   7  -6    3.86    1.29
   3   7  -6    4.28    2.01
   2   7  -6   49.07    4.04
  -2  -7   6   42.61    2.69
   2   7  -6   48.51    2.64
   1   7  -6    9.14    1.38
  -1  -7   6    7.03    1.33
   1   7  -6    8.32    2.19
   0  -7   6    1.75    1.02
   0   7  -6    0.13    1.00
   0   7  -6    0.29    1.76
  -1   7  -6    7.55    2.61
   1  -7   6    5.23    1.37
   2  -7   6    8.82    1.67
   3  -7   6  174.61    6.74
   4  -7   6   28.13    2.73
   5  -7   6    2.20    1.58
   6  -7   6    3.18    1.96
   7  -7   6   -0.26    1.78
   8  -7   6    2.25    2.10
   9  -7   6    4.68    2.57
  10  -7   6   -4.59    2.17
  10  -7   6    4.73    2.54
  10   6  -6   12.14    4.65
   9   6  -6   -1.58    2.65
   8   6  -6   19.79    4.39
   7   6  -6   26.17    4.52
   6   6  -6   50.58    5.47
   5   6  -6   40.28    4.40
  -4  -6   6   36.50    2.49
   4   6  -6   43.35    4.08
  -3  -6   6   11.49    1.59
   3   6  -6    7.68    2.15
   3   6  -6   12.32    1.41
   2   6  -6   68.36    4.70
   2   6  -6   67.65    2.84
   1   6  -6   30.88    1.94
   1   6  -6   36.35    3.47
  -1  -6   6   33.98    2.32
   0  -6   6    2.62    1.05
   0   6  -6    3.62    2.02
  -1   6  -6   48.61    4.26
   1  -6   6   39.37    2.70
   2  -6   6   55.72    3.23
   3  -6   6   28.66    2.44
   4  -6   6    4.58    1.44
   5  -6   6    0.75    1.51
   6  -6   6   91.46    5.15
   7  -6   6   -0.54    1.64
   8  -6   6   53.29    4.44
   9  -6   6    2.88    2.23
   9  -6   6   -0.38    2.12
  10  -6   6   -0.11    2.46
  10   5  -6   -1.29    3.18
   9   5  -6    4.24    3.24
   8   5  -6   -1.16    2.49
   7   5  -6    3.68    2.86
   6   5  -6   15.14    3.34
   5   5  -6   -0.50    1.66
  -5  -5   6    1.73    1.15
   4   5  -6   10.32    2.37
  -4  -5   6    9.17    1.53
   3   5  -6  275.67   11.60
  -2  -5   6  197.71    6.53
   2   5  -6  188.40    8.60
  -1  -5   6  194.78    6.63
   1   5  -6  202.05    8.78
   0   5  -6    2.96    1.92
   0  -5   6    2.38    1.01
   1  -5   6   13.90    1.68
   2  -5   6  197.65    6.89
   3  -5   6    8.87    1.63
   4  -5   6   13.68    2.02
   5  -5   6    4.17    1.73
   6  -5   6  173.18    7.25
   7  -5   6  104.94    5.67
   8  -5   6    0.15    1.96
   8  -5   6    4.45    2.27
   9  -5   6   -0.30    2.07
   9  -5   6   -2.21    1.90
  10  -5   6    5.16    2.86
  11   4  -6    3.35    3.98
  10   4  -6    4.81    3.64
   9   4  -6    1.91    2.93
   8   4  -6   13.04    3.72
   7   4  -6   53.24    5.74
   6   4  -6   32.92    4.07
  -6  -4   6   32.77    2.75
   5   4  -6   -0.60    1.51
  -5  -4   6    0.32    1.04
   4   4  -6    2.10    0.74
  -4  -4   6   -0.07    0.56
   4   4  -6    1.66    1.60
  -3  -4   6   39.34    2.57
   3   4  -6   37.55    3.54
   2   4  -6  679.26   23.39
  -2  -4   6  665.63   18.34
   1   4  -6  405.78   15.36
  -1  -4   6  428.30   12.10
   0   4  -6   99.03    5.74
   0  -4   6   97.32    4.05
   1  -4   6    2.71    1.07
   2  -4   6   -0.62    0.93
   3  -4   6   71.79    3.65
   4  -4   6  232.06    8.15
   5  -4   6   80.41    4.36
   6  -4   6   93.48    5.00
   6  -4   6   97.88    5.44
   7  -4   6    2.61    1.85
   7  -4   6   -1.24    1.74
   8  -4   6    0.40    2.00
   8  -4   6    3.44    2.01
   9  -4   6    8.89    3.00
  10  -4   6    6.04    2.87
  11   3  -6    0.84    3.45
  10   3  -6    6.83    3.48
   9   3  -6    4.34    3.01
   8   3  -6    6.94    3.24
  -7  -3   6   -0.49    1.44
   7   3  -6    4.46    2.40
   6   3  -6   -1.02    1.53
  -6  -3   6    0.47    0.61
  -5  -3   6  133.46    5.52
   5   3  -6  141.12    7.44
   4   3  -6   10.06    2.33
  -4  -3   6   11.11    1.66
   3   3  -6  415.90   15.68
  -3  -3   6  427.72   12.44
   2   3  -6   31.36    3.17
  -2  -3   6   23.81    2.06
   1   3  -6   57.09    4.23
  -1  -3   6   55.16    2.92
   0  -3   6  161.75    5.65
   1  -3   6   44.15    2.59
   2  -3   6  258.64    8.29
   3  -3   6  102.27    4.46
   4  -3   6    4.24    1.35
   4  -3   6    3.07    1.40
   5  -3   6   83.05    4.82
   5  -3   6   90.07    4.47
   6  -3   6   -2.37    1.35
   6  -3   6   -0.72    1.53
   7  -3   6   10.00    2.32
   7  -3   6   10.84    2.64
   8  -3   6    8.94    2.76
   9  -3   6    5.04    2.65
  10  -3   6   -1.62    2.38
  11   2  -6   -0.89    3.46
  10   2  -6   -0.65    2.76
   9   2  -6   46.27    5.66
  -8  -2   6   -0.63    1.13
   8   2  -6    3.57    2.55
   7   2  -6  130.14    7.91
  -7  -2   6  128.92    5.95
  -6  -2   6   20.16    2.39
   6   2  -6   14.19    2.87
   5   2  -6   34.38    3.46
  -5  -2   6   29.81    2.61
   4   2  -6  117.52    6.13
  -4  -2   6  104.96    4.72
   3   2  -6   17.65    2.39
  -3  -2   6   17.40    1.85
   2   2  -6   67.79    4.40
  -2  -2   6   67.20    3.29
  -1  -2   6  129.10    4.72
   1   2  -6  118.26    6.15
   0  -2   6   81.82    3.58
   0  -2   6   81.33    3.01
   1  -2   6   18.87    1.79
   2  -2   6    4.69    1.24
   2  -2   6    7.44    1.32
   3  -2   6  618.46   17.10
   3  -2   6  600.44   17.38
   4  -2   6   -0.09    1.05
   4  -2   6   -0.03    0.99
   5  -2   6   68.26    4.29
   5  -2   6   71.29    3.82
   6  -2   6   23.78    2.52
   6  -2   6   19.39    2.93
   7  -2   6    2.05    1.75
   8  -2   6   12.50    3.07
   9  -2   6    1.16    2.40
  10  -2   6    9.12    3.15
  10   1  -6    0.02    2.88
   9   1  -6   -2.79    2.36
   8   1  -6   19.78    3.63
  -8  -1   6   22.06    3.07
  -7  -1   6    1.36    1.71
   7   1  -6    1.20    1.87
   6   1  -6  220.65    9.98
  -6  -1   6  214.16    8.06
  -5  -1   6  189.08    7.03
   5   1  -6  178.89    8.39
   4   1  -6   54.31    3.90
  -4  -1   6   51.97    3.14
  -3  -1   6   18.74    1.94
   3   1  -6   15.31    2.22
  -2  -1   6  168.74    6.04
   2   1  -6  175.14    7.62
  -1  -1   6   73.09    3.43
   0  -1   6  445.05   12.92
   0  -1   6  463.08   12.41
   1  -1   6  187.86    6.40
   1  -1   6  194.96    6.25
   2  -1   6  160.28    5.71
   2  -1   6  163.87    5.86
   3  -1   6    9.66    1.69
   3  -1   6   11.86    1.63
   4  -1   6   57.06    3.16
   4  -1   6   52.68    3.42
   5  -1   6   15.68    2.39
   5  -1   6   16.90    2.10
   6  -1   6   84.31    4.35
   6  -1   6   96.70    5.42
   7  -1   6    0.78    1.69
   8  -1   6   10.77    2.90
   9  -1   6    4.36    2.69
  10  -1   6   -2.12    2.44
   9   0  -6   33.29    4.64
  -9   0   6   39.69    3.84
   8   0  -6    1.03    2.06
  -8   0   6    0.75    1.87
  -7   0   6  101.98    5.50
   7   0  -6   96.20    6.06
   6   0  -6    4.77    1.93
  -6   0   6    5.35    1.68
   5   0  -6   59.77    4.15
  -5   0   6   54.10    3.55
   4   0  -6   27.43    2.90
  -4   0   6   28.72    2.39
   3   0  -6  219.71    8.87
  -3   0   6  216.66    6.22
  -3   0   6  213.94    7.45
  -2   0   6  128.33    3.94
   2   0  -6  125.71    6.24
  -2   0   6  120.85    4.91
  -1   0   6  255.29    8.22
  -1   0   6  264.31    7.50
   0   0   6   51.16    2.68
   0   0   6   40.23    2.18
   1   0   6  811.09   21.55
   1   0   6  793.62   21.48
   2   0   6    3.20    1.01
   2   0   6    1.43    1.06
   3   0   6    5.08    1.25
   3   0   6    3.89    1.25
   4   0   6   11.44    1.63
   4   0   6    6.48    1.71
   5   0   6   36.71    2.69
   5   0   6   37.73    3.30
   6   0   6   -0.39    1.52
   7   0   6    0.22    1.65
   8   0   6    3.91    2.48
   9   0   6   33.45    4.56
  10   0   6   10.59    3.42
 -10   1   6   11.18    2.89
  -9   1   6    9.64    2.68
  -8   1   6   47.12    4.02
   7  -1  -6   46.87    4.08
  -7   1   6   43.16    3.65
  -6   1   6  139.07    6.10
   6  -1  -6  128.13    6.65
  -5   1   6    8.61    1.78
   5  -1  -6    6.29    1.74
  -4   1   6   28.03    2.49
   4  -1  -6   29.67    2.88
  -3   1   6  187.12    6.62
   3  -1  -6  177.31    7.64
  -3   1   6  171.80    5.52
  -2   1   6   42.41    2.21
  -2   1   6   45.16    2.79
  -1   1   6 1098.90   27.71
  -1   1   6 1041.13   28.27
   0   1   6  222.21    7.00
   0   1   6  217.26    7.22
   1   1   6   28.29    2.19
   1   1   6   32.83    2.22
   2   1   6  201.99    6.67
   2   1   6  202.39    7.22
   3   1   6   57.97    3.53
   3   1   6   60.01    3.03
   4   1   6   65.08    3.27
   4   1   6   63.61    4.00
   5   1   6  195.40    8.11
   6   1   6   68.85    4.85
   7   1   6    1.42    1.87
   8   1   6    4.86    2.53
   9   1   6    6.86    3.06
  10   1   6   10.79    3.90
 -10   2   6   13.96    2.96
  -9   2   6   16.01    3.03
  -8   2   6   -1.98    1.55
  -7   2   6   61.09    4.41
   6  -2  -6    0.51    1.46
  -6   2   6   -0.51    1.35
  -5   2   6   43.10    3.27
   5  -2  -6   46.95    3.37
   4  -2  -6    0.76    1.53
  -4   2   6    0.06    1.10
  -4   2   6    0.57    0.91
   3  -2  -6   50.52    3.80
  -3   2   6   46.53    2.48
  -3   2   6   43.86    2.98
  -2   2   6   82.62    3.47
  -2   2   6   80.84    3.99
  -1   2   6  283.46    8.97
   0   2   6   44.82    2.68
   0   2   6   45.89    2.76
   1   2   6   19.14    1.99
   1   2   6   20.54    1.87
   2   2   6   86.76    4.17
   2   2   6   84.57    3.65
   3   2   6   14.44    1.63
   3   2   6   17.12    2.17
   4   2   6   19.77    2.60
   5   2   6    0.85    1.52
   6   2   6    6.61    2.28
   7   2   6   67.49    5.27
   8   2   6   -0.93    2.29
   9   2   6   17.94    4.04
 -11   3   6    5.39    2.59
 -10   3   6    5.40    2.57
  -9   3   6   18.15    3.21
  -8   3   6   -2.18    1.47
  -7   3   6   52.33    4.25
  -6   3   6    6.55    2.12
  -5   3   6   84.06    4.59
   4  -3  -6   26.01    2.83
  -4   3   6   21.17    2.49
  -4   3   6   27.27    2.29
  -3   3   6  117.19    5.26
  -3   3   6  129.11    4.82
  -2   3   6  558.53   16.08
  -1   3   6   26.73    2.34
  -1   3   6   27.54    2.33
   0   3   6  165.45    6.16
   0   3   6  160.82    5.83
   1   3   6    0.70    1.06
   1   3   6    2.17    1.00
   2   3   6   39.58    2.99
   2   3   6   38.42    2.47
   3   3   6  163.51    6.77
   4   3   6    1.07    1.31
   5   3   6   93.05    5.41
   6   3   6    1.57    1.90
   7   3   6    0.06    2.09
   8   3   6   28.53    4.28
   9   3   6    0.12    2.67
 -11   4   6   13.84    3.41
 -10   4   6   15.03    3.29
  -9   4   6    1.02    2.16
  -8   4   6    4.79    2.10
  -7   4   6    6.68    2.35
  -6   4   6  166.67    7.35
  -5   4   6   91.78    4.93
  -5   4   6   85.18    4.27
  -4   4   6   40.72    3.15
  -3   4   6    1.30    1.19
  -3   4   6    0.63    1.22
  -2   4   6    6.34    1.53
  -2   4   6    6.19    1.56
  -1   4   6  386.68   11.65
  -1   4   6  380.79   11.73
   0   4   6   20.45    2.05
   0   4   6   18.60    2.20
   1   4   6  222.89    7.28
   1   4   6  224.20    8.15
   2   4   6   94.19    4.85
   2   4   6   95.31    3.98
   3   4   6    4.72    1.75
   4   4   6   19.08    2.81
   5   4   6    9.62    2.42
   6   4   6   32.52    3.82
   7   4   6   21.38    3.56
   8   4   6    2.15    2.72
   9   4   6    0.16    2.90
 -11   5   6    4.48    2.61
 -10   5   6   14.13    3.34
  -9   5   6   10.73    2.92
  -8   5   6    0.83    1.74
  -7   5   6   35.76    3.71
  -6   5   6   66.38    4.65
  -5   5   6    3.50    1.85
  -5   5   6    6.11    1.77
  -4   5   6   35.12    3.08
  -4   5   6   31.86    2.86
  -3   5   6   14.68    2.16
  -3   5   6   11.80    1.93
  -2   5   6    2.96    1.31
  -2   5   6    1.30    1.32
  -1   5   6   26.25    2.38
  -1   5   6   23.11    2.53
   0   5   6    4.82    1.24
   0   5   6    1.47    1.34
   1   5   6    9.22    2.00
   1   5   6    7.86    1.42
   2   5   6   74.25    4.49
   3   5   6  191.09    8.06
   4   5   6   31.40    3.53
   5   5   6    2.60    2.06
   6   5   6    5.11    2.47
   7   5   6   10.07    3.04
   8   5   6    6.05    3.07
 -11   6   6    2.89    2.93
 -10   6   6    2.05    2.39
  -9   6   6    9.21    2.76
  -8   6   6    5.43    2.45
  -7   6   6    0.74    1.68
  -6   6   6   82.17    4.73
  -6   6   6   80.85    5.24
  -5   6   6   36.97    3.52
  -5   6   6   38.46    3.35
  -4   6   6    6.26    1.95
  -4   6   6    8.19    2.07
  -3   6   6   82.78    4.50
  -3   6   6   71.83    4.16
  -2   6   6    5.30    1.77
  -2   6   6    4.77    1.51
  -1   6   6  126.96    5.81
  -1   6   6  124.14    5.26
   0   6   6   19.61    2.61
   0   6   6   16.19    1.90
   1   6   6   11.81    2.29
   2   6   6    7.48    2.30
   3   6   6    3.80    2.06
   4   6   6  143.65    7.30
   5   6   6   37.13    4.11
   6   6   6   21.74    3.66
   7   6   6    0.42    2.49
   8   6   6    3.64    3.17
 -10   7   6   35.49    4.50
  -9   7   6   14.37    3.19
  -8   7   6    9.99    2.59
  -7   7   6    4.65    2.37
  -6   7   6   24.59    3.08
  -6   7   6   23.71    3.21
  -5   7   6  198.76    8.32
  -5   7   6  180.04    7.64
  -4   7   6    4.09    1.87
  -4   7   6    1.87    1.71
  -3   7   6   62.03    4.20
  -3   7   6   58.36    3.89
  -2   7   6   16.51    2.67
  -2   7   6   16.43    2.22
  -1   7   6   21.30    2.88
  -1   7   6   19.25    2.14
   0   7   6   30.24    3.33
   1   7   6   29.35    3.49
   2   7   6   46.06    4.17
   3   7   6   -0.85    1.85
   4   7   6   29.45    3.88
   5   7   6   28.13    3.93
   6   7   6   13.87    3.51
   7   7   6    5.35    3.14
 -10   8   6    2.20    2.66
  -9   8   6    4.61    2.78
  -8   8   6   -0.75    2.12
  -7   8   6    5.10    2.40
  -6   8   6   10.98    2.61
  -6   8   6   14.41    2.73
  -5   8   6   11.43    2.57
  -5   8   6   15.03    2.71
  -4   8   6   62.82    4.45
  -4   8   6   63.92    4.46
  -3   8   6    8.32    2.06
  -3   8   6    3.85    2.23
  -2   8   6  111.71    6.00
  -2   8   6  118.05    5.40
  -1   8   6   -0.17    1.86
  -1   8   6    1.10    1.30
   0   8   6   33.51    3.70
   1   8   6   -1.65    1.88
   2   8   6   12.43    2.88
   3   8   6   25.26    3.61
   4   8   6    4.11    2.62
   5   8   6   28.60    4.36
   6   8   6    3.31    2.91
   7   8   6    0.12    2.75
  -9   9   6   -1.08    2.28
  -8   9   6    3.67    2.46
  -7   9   6   -0.52    1.98
  -7   9   6    2.54    2.37
  -6   9   6    1.14    1.97
  -6   9   6    0.09    1.84
  -5   9   6    6.07    2.46
  -5   9   6    4.97    2.22
  -4   9   6   -0.28    1.60
  -4   9   6   -0.15    1.94
  -3   9   6   49.11    4.42
  -3   9   6   46.62    3.77
  -2   9   6   31.95    3.14
  -2   9   6   27.05    3.56
  -1   9   6    2.92    2.22
   0   9   6   41.22    4.21
   1   9   6   32.58    3.92
   2   9   6   32.83    4.24
   3   9   6   -1.08    2.25
   4   9   6    5.61    2.82
   5   9   6    1.30    2.63
   6   9   6    4.76    3.28
  -9  10   6   11.73    3.43
  -8  10   6    3.88    2.53
  -7  10   6    0.52    2.22
  -7  10   6    0.35    2.37
  -6  10   6    2.34    2.12
  -6  10   6    3.98    2.48
  -5  10   6    2.17    1.95
  -5  10   6    1.90    2.38
  -4  10   6    4.63    2.03
  -4  10   6    4.79    2.48
  -3  10   6   -0.49    1.66
  -3  10   6    3.50    2.47
  -2  10   6   38.41    4.27
  -1  10   6    8.87    2.87
   0  10   6   19.51    3.49
   1  10   6    6.35    2.84
   2  10   6   12.49    3.32
   3  10   6   -2.33    2.23
   4  10   6   11.54    3.39
   5  10   6    5.14    3.13
  -8  11   6    6.20    2.96
  -7  11   6    2.88    2.64
  -7  11   6    1.33    2.20
  -6  11   6    4.25    2.45
  -6  11   6    8.98    2.85
  -5  11   6    3.09    2.29
  -5  11   6   -1.62    1.86
  -4  11   6    7.76    2.41
  -4  11   6    6.90    2.82
  -3  11   6    0.95    2.35
  -2  11   6   17.93    3.49
  -1  11   6   22.24    3.65
   0  11   6    5.81    2.88
   1  11   6   20.57    3.78
   2  11   6    1.64    2.64
   3  11   6    2.50    2.94
   4  11   6   -1.32    2.94
  -8  12   6    1.68    2.94
  -7  12   6    0.42    2.27
  -7  12   6    0.89    2.64
  -6  12   6    0.49    2.47
  -6  12   6    1.50    2.13
  -5  12   6   -3.88    2.22
  -5  12   6    4.92    2.32
  -4  12   6   -0.81    2.34
  -3  12   6    4.03    2.78
  -2  12   6   33.85    4.31
  -1  12   6    1.05    2.53
   0  12   6    7.43    3.36
   1  12   6    7.18    3.26
   2  12   6   28.22    4.59
   3  12   6    9.48    3.77
  -7  13   6    7.47    3.17
  -7  13   6    9.01    3.23
  -6  13   6    3.16    2.67
  -6  13   6    9.21    2.96
  -5  13   6   -0.50    2.47
  -4  13   6    4.71    2.97
  -3  13   6   -0.04    2.56
  -2  13   6    1.35    2.67
  -1  13   6   -0.65    2.54
   0  13   6   -1.91    2.74
   1  13   6    3.01    3.16
   2  13   6    0.43    3.11
  -7  14   6   -1.56    2.60
  -6  14   6    2.89    2.93
  -5  14   6    7.71    3.14
  -4  14   6    2.56    2.88
  -3  14   6    3.31    3.10
  -2  14   6   -2.59    2.54
  -1  14   6    7.31    3.28
   0  14   6    3.05    3.21
   1  14   6    1.25    3.31
  -4  15   6   -3.65    2.75
  -3  15   6    4.65    3.32
  -2  15   6   16.45    4.05
  -2  19  -7   15.49    3.96
  -3  19  -7   -0.92    3.19
  -1  18  -7    9.85    3.72
  -2  18  -7    5.52    3.18
  -3  18  -7   11.41    3.74
   5 -18   7    3.28    2.69
  -1  17  -7    2.04    2.87
  -2  17  -7   31.37    4.35
  -3  17  -7    6.34    3.19
   4 -17   7    6.51    2.58
   5 -17   7    2.79    2.40
   6 -17   7    1.67    2.64
   4  16  -7   11.77    4.70
   3  16  -7   -0.25    3.35
   2  16  -7    7.75    3.69
   0  16  -7   15.60    3.55
  -1  16  -7   25.26    3.99
  -2  16  -7    6.93    2.96
   3 -16   7   11.09    2.92
  -3  16  -7   13.14    3.35
   4 -16   7   -0.25    2.15
   5 -16   7   37.53    4.26
   6 -16   7    6.41    2.83
   7 -16   7    6.25    2.96
   5  15  -7    6.26    4.14
   4  15  -7  108.60    8.97
   3  15  -7    1.03    3.31
   2  15  -7    2.10    3.11
   1  15  -7   -0.39    2.85
   0  15  -7    3.11    2.66
  -1  15  -7   23.99    3.70
  -2  15  -7   16.54    3.39
   2 -15   7   21.82    3.20
   3 -15   7    3.49    2.20
   4 -15   7    7.60    2.60
   5 -15   7    5.20    2.51
   6 -15   7   25.89    3.77
   7 -15   7    1.85    2.34
   6  14  -7    3.24    3.78
   5  14  -7   -4.28    2.72
   4  14  -7   26.48    5.13
   3  14  -7   31.95    5.13
   2  14  -7   34.41    5.06
   1  14  -7   22.63    4.28
   0  14  -7   -1.49    1.94
   0  14  -7   -1.42    2.84
   1 -14   7   -0.77    1.95
  -1  14  -7   -1.88    2.02
   2 -14   7   50.22    4.19
  -2  14  -7   51.01    4.58
   3 -14   7    9.87    2.45
   4 -14   7    5.16    2.33
   5 -14   7   22.28    3.34
   6 -14   7   10.99    2.80
   7 -14   7    0.51    1.95
   8 -14   7   -1.39    2.21
   7  13  -7    2.45    3.28
   6  13  -7   20.31    4.95
   5  13  -7    0.14    2.83
   4  13  -7   29.16    5.05
   3  13  -7   23.46    4.51
   2  13  -7   -0.14    2.58
   1  13  -7    9.57    2.62
   1  13  -7    8.84    3.17
   0  13  -7   13.39    3.66
   0  13  -7   17.67    3.02
  -1  13  -7   65.49    6.41
  -1  13  -7   69.02    4.85
   1 -13   7   70.25    4.57
  -2  13  -7    1.36    2.53
  -2  13  -7    3.22    2.28
   2 -13   7    8.66    2.33
   3 -13   7   -0.07    1.65
   4 -13   7    9.99    2.50
   5 -13   7   21.42    3.13
   6 -13   7   17.79    3.20
   7 -13   7    2.84    2.19
   8 -13   7    0.82    2.32
   8  12  -7    2.68    4.11
   7  12  -7   -1.73    2.65
   6  12  -7    6.11    3.52
   5  12  -7    5.69    3.25
   4  12  -7   -0.39    2.61
   3  12  -7   89.86    7.25
   2  12  -7   -3.38    2.16
   1  12  -7   19.30    2.95
   1  12  -7   16.69    3.59
   0  12  -7    7.72    2.38
   0  12  -7    4.58    3.02
   1 -12   7   22.13    2.90
  -1  12  -7   21.57    3.00
  -1  12  -7   25.56    4.29
   3 -12   7    3.13    1.92
   4 -12   7   23.07    3.02
   5 -12   7   -0.71    1.78
   6 -12   7    0.29    1.76
   7 -12   7   11.20    2.90
   8 -12   7    1.47    2.42
   9 -12   7   -3.59    2.36
   8  11  -7   -2.11    2.99
   7  11  -7   21.63    4.84
   6  11  -7   14.23    4.08
   5  11  -7   26.64    4.64
   4  11  -7   -0.62    2.25
   3  11  -7   -1.14    2.38
   2  11  -7    8.64    2.94
   1  11  -7   40.17    3.50
  -1 -11   7   41.66    3.15
   1  11  -7   42.70    4.75
   0 -11   7   16.97    2.36
   0  11  -7   18.17    3.75
   0  11  -7   17.73    2.60
   1 -11   7    0.63    1.55
  -1  11  -7   -1.46    1.62
  -1  11  -7   -1.55    2.76
   2 -11   7    6.02    2.01
   3 -11   7   69.45    4.50
   4 -11   7    3.89    1.98
   5 -11   7   24.20    3.06
   6 -11   7    3.36    1.99
   7 -11   7   -3.22    1.73
   8 -11   7   -1.56    2.07
   9 -11   7   -1.24    2.41
   9  10  -7   -1.29    3.63
   8  10  -7   -1.53    3.02
   7  10  -7   -0.80    2.68
   6  10  -7    1.94    2.69
   5  10  -7   18.87    3.91
   4  10  -7    5.35    2.82
   3  10  -7    1.04    2.10
  -2 -10   7   13.79    1.99
   2  10  -7   15.91    3.30
   1  10  -7   91.29    6.25
  -1 -10   7   68.24    3.88
   1  10  -7   93.46    4.48
   0  10  -7   50.10    3.56
   0  10  -7   61.02    5.45
   0 -10   7   53.69    3.58
  -1  10  -7  239.91   11.28
  -1  10  -7  239.64    8.49
   1 -10   7  235.35    8.60
   2 -10   7    2.20    1.54
   3 -10   7   33.89    3.19
   4 -10   7   -0.41    1.50
   5 -10   7   17.92    2.79
   6 -10   7   55.57    4.41
   7 -10   7   -3.86    1.62
   8 -10   7   16.01    3.34
   9 -10   7   -1.63    2.36
  10 -10   7   -4.59    2.43
   9   9  -7    6.09    4.15
   8   9  -7    2.88    3.53
   7   9  -7   31.45    5.20
   6   9  -7   -2.61    1.88
   5   9  -7    4.81    2.64
   4   9  -7    3.03    2.37
   3   9  -7    9.75    2.85
  -2  -9   7   30.03    2.58
   2   9  -7   32.09    3.98
   1   9  -7   16.20    2.08
   1   9  -7   16.72    3.17
  -1  -9   7   16.06    1.97
   0   9  -7    0.38    1.27
   0   9  -7    0.44    2.31
   0  -9   7    1.26    1.20
   1  -9   7  108.91    5.07
  -1   9  -7  102.44    6.96
   2  -9   7   32.64    2.93
   3  -9   7   -1.83    1.18
   4  -9   7   58.82    4.09
   5  -9   7    1.06    1.70
   6  -9   7   -0.84    1.75
   7  -9   7    1.09    2.06
   8  -9   7   -0.35    2.14
   9  -9   7    7.64    3.02
  10  -9   7   -0.20    2.79
   9   8  -7    2.76    3.34
   8   8  -7    6.65    3.43
   7   8  -7   -0.99    2.33
   6   8  -7    3.57    2.77
   5   8  -7    3.72    2.65
   4   8  -7    9.89    2.88
   3   8  -7    9.72    2.67
  -3  -8   7   10.70    1.78
   2   8  -7   36.67    4.08
  -2  -8   7   35.83    2.52
   2   8  -7   41.72    2.66
   1   8  -7  202.64    9.74
   1   8  -7  208.78    6.80
  -1  -8   7  210.63    7.31
   0  -8   7   19.70    2.16
   0   8  -7   24.65    3.52
  -1   8  -7  202.74    9.87
   1  -8   7  195.84    7.35
   2  -8   7  196.38    7.40
   3  -8   7    8.90    1.92
   4  -8   7   30.45    2.99
   5  -8   7   -0.77    1.41
   6  -8   7    0.17    1.78
   7  -8   7    8.30    2.51
   8  -8   7   21.28    3.59
   9  -8   7    1.70    2.54
  10  -8   7    8.87    2.88
  10  -8   7    3.94    3.02
  10   7  -7    2.32    3.85
   9   7  -7    0.40    3.05
   8   7  -7   27.65    5.03
   7   7  -7   -1.57    2.22
   6   7  -7    1.56    2.44
   5   7  -7    4.39    2.55
   4   7  -7    3.61    2.39
  -4  -7   7    5.01    1.44
   3   7  -7   83.70    5.75
  -3  -7   7   81.49    3.99
  -2  -7   7    2.77    1.23
   2   7  -7    1.28    1.68
   2   7  -7    1.48    0.96
   1   7  -7    1.32    0.91
   1   7  -7    0.78    1.80
  -1  -7   7   -0.55    0.95
   0   7  -7    9.55    2.69
   0  -7   7    9.83    1.67
   1  -7   7  152.53    5.94
  -1   7  -7  143.58    7.86
   2  -7   7  219.86    7.86
   3  -7   7   53.26    3.51
   4  -7   7   96.73    5.01
   5  -7   7    4.75    1.92
   6  -7   7   79.21    4.96
   7  -7   7   20.15    3.05
   8  -7   7   19.01    3.28
   9  -7   7    8.04    2.67
   9  -7   7   12.62    3.11
  10  -7   7    0.15    2.55
  10  -7   7    6.41    2.97
  10   6  -7    4.65    3.71
   9   6  -7    2.40    3.03
   8   6  -7    0.69    2.65
   7   6  -7   12.29    3.49
   6   6  -7   36.53    4.75
  -5  -6   7   30.49    2.68
   5   6  -7   37.80    4.37
   4   6  -7    4.57    2.20
  -4  -6   7    5.84    1.47
   3   6  -7  180.32    8.99
  -2  -6   7   50.57    3.02
   2   6  -7   52.67    4.26
   1   6  -7   12.01    2.65
  -1  -6   7   15.04    1.84
   0   6  -7  422.80   15.92
   0  -6   7  394.74   12.20
   1  -6   7   32.50    2.54
   2  -6   7    1.08    1.16
   3  -6   7   18.72    2.19
   4  -6   7    2.10    1.58
   5  -6   7   78.69    4.72
   6  -6   7   37.05    3.65
   7  -6   7   82.09    5.22
   8  -6   7    5.61    2.41
   8  -6   7    5.61    2.32
   9  -6   7    1.77    2.28
   9  -6   7    1.23    2.31
  10  -6   7    1.90    2.52
  10   5  -7   -0.05    3.20
   9   5  -7    6.89    3.70
   8   5  -7    2.56    2.75
   7   5  -7   -2.20    2.06
  -6  -5   7    1.30    1.41
   6   5  -7    0.29    2.22
  -5  -5   7   66.01    3.66
   5   5  -7   57.70    5.31
   4   5  -7  178.18    9.10
   3   5  -7   35.12    3.64
  -3  -5   7   31.91    2.55
  -2  -5   7   11.73    1.60
   2   5  -7   12.65    2.49
   1   5  -7    2.75    2.05
  -1  -5   7    3.54    1.22
   0  -5   7   48.70    2.91
   0   5  -7   47.51    4.70
   1  -5   7   45.11    2.86
   2  -5   7    9.70    1.65
   3  -5   7  139.38    5.72
   4  -5   7    6.80    1.73
   5  -5   7   -0.01    1.50
   6  -5   7   86.37    5.03
   7  -5   7   -2.47    1.60
   7  -5   7   -1.93    1.54
   8  -5   7    5.42    2.27
   8  -5   7    8.45    2.71
   9  -5   7    3.15    2.53
  10  -5   7   -0.25    2.43
  11   4  -7    1.69    3.39
  10   4  -7   -0.12    2.84
   9   4  -7   -1.32    2.64
   8   4  -7    8.25    3.20
   7   4  -7   40.58    4.87
   6   4  -7    2.69    2.25
  -6  -4   7    0.58    0.85
   5   4  -7   51.38    4.82
  -5  -4   7   53.86    3.36
   4   4  -7   42.61    4.15
  -4  -4   7   38.70    2.84
   3   4  -7   62.20    4.66
  -3  -4   7   65.97    3.48
   2   4  -7  769.97   27.07
  -2  -4   7  792.50   21.37
   1   4  -7    3.30    2.21
  -1  -4   7    5.21    1.29
   0  -4   7  122.65    4.91
   1  -4   7   40.05    2.70
   2  -4   7   25.18    2.24
   3  -4   7   39.86    2.95
   4  -4   7   90.79    4.58
   5  -4   7  232.51    8.45
   5  -4   7  215.09    8.58
   6  -4   7   -0.38    1.62
   6  -4   7   -1.46    1.45
   7  -4   7   -1.98    1.58
   7  -4   7   -0.20    1.65
   8  -4   7   20.35    3.16
   8  -4   7   20.72    3.55
   9  -4   7    0.04    2.35
  10  -4   7    9.48    3.26
  11   3  -7    8.61    4.30
  10   3  -7   -0.67    2.72
   9   3  -7    8.72    3.31
   8   3  -7    3.58    2.72
   7   3  -7    7.16    2.82
  -7  -3   7    9.79    2.01
   6   3  -7  123.43    7.54
  -6  -3   7  128.16    5.77
   5   3  -7    1.10    1.92
  -5  -3   7    2.42    1.27
  -4  -3   7   89.49    4.30
   4   3  -7   85.25    5.52
   3   3  -7   93.76    5.61
  -3  -3   7  109.60    4.69
  -2  -3   7   24.35    2.20
   2   3  -7   21.76    3.00
   1   3  -7  124.69    6.79
  -1  -3   7  123.94    4.98
   0  -3   7   23.81    1.60
   0  -3   7   24.74    2.14
   1  -3   7  678.11   19.11
   1  -3   7  704.56   18.63
   2  -3   7    6.93    1.46
   2  -3   7    7.89    1.45
   3  -3   7   75.06    3.86
   3  -3   7   69.32    3.72
   4  -3   7   76.55    4.30
   4  -3   7   75.71    4.12
   5  -3   7   50.90    3.50
   5  -3   7   45.19    3.71
   6  -3   7   10.68    2.12
   6  -3   7   10.70    2.53
   7  -3   7    3.72    2.15
   7  -3   7    0.14    1.64
   8  -3   7    9.68    2.78
   9  -3   7   -0.68    2.17
  10  -3   7    0.61    2.61
  10   2  -7   13.08    4.00
   9   2  -7    1.77    2.61
  -8  -2   7   39.32    3.69
   8   2  -7   36.45    4.61
  -7  -2   7   12.26    2.24
   7   2  -7   14.22    3.14
   6   2  -7   11.12    2.77
  -6  -2   7    9.77    2.09
   5   2  -7    1.20    1.78
  -5  -2   7    1.01    1.23
  -4  -2   7    7.69    1.69
   4   2  -7    5.51    2.00
  -3  -2   7   49.26    3.04
   3   2  -7   42.96    3.84
   2   2  -7   97.26    5.77
  -2  -2   7   99.63    4.40
   1   2  -7    7.56    2.42
  -1  -2   7    8.12    1.41
   0  -2   7   11.38    1.62
   0  -2   7    8.88    1.14
   1  -2   7   -0.28    0.44
   1  -2   7    2.20    1.14
   2  -2   7  245.76    8.20
   2  -2   7  257.82    8.32
   3  -2   7   -1.35    0.94
   3  -2   7   -0.47    0.84
   4  -2   7  221.08    7.81
   4  -2   7  224.31    8.32
   5  -2   7   14.85    2.09
   5  -2   7   11.32    2.24
   6  -2   7   28.98    3.39
   6  -2   7   25.90    2.86
   7  -2   7    2.87    1.97
   8  -2   7    4.30    2.57
   9  -2   7    4.01    2.57
  10  -2   7   -2.15    2.60
   9   1  -7    3.40    2.73
  -9  -1   7    0.98    1.74
   8   1  -7   31.57    4.24
  -8  -1   7   31.28    3.44
  -7  -1   7  132.04    6.31
   7   1  -7  142.38    7.94
   6   1  -7  209.70    9.80
  -6  -1   7  202.56    8.05
   5   1  -7  166.31    8.00
  -5  -1   7  160.14    6.59
   4   1  -7   10.52    2.22
  -4  -1   7    9.38    1.77
   3   1  -7   22.10    2.92
  -3  -1   7   22.40    2.24
  -2  -1   7    6.37    1.43
   2   1  -7    4.53    2.28
  -1  -1   7  231.53    6.68
  -1  -1   7  227.82    7.71
   0  -1   7  435.63   11.83
   0  -1   7  409.65   12.41
   1  -1   7  253.73    8.36
   1  -1   7  267.44    8.20
   2  -1   7  246.99    8.26
   2  -1   7  254.16    8.18
   3  -1   7   63.61    3.41
   3  -1   7   63.08    3.58
   4  -1   7   14.32    2.13
   4  -1   7   14.89    1.98
   5  -1   7  117.58    5.16
   5  -1   7  115.04    5.80
   6  -1   7   -1.29    1.33
   7  -1   7   16.32    3.01
   8  -1   7    0.51    2.08
   9  -1   7    1.92    2.52
  10  -1   7    1.52    3.02
  -9   0   7    1.19    1.89
   8   0  -7   32.16    4.03
  -8   0   7   33.12    3.57
  -7   0   7   13.42    2.51
   7   0  -7   14.74    2.96
   6   0  -7    2.53    1.92
  -6   0   7    0.49    1.49
  -5   0   7   31.88    2.94
   5   0  -7   31.60    3.45
  -4   0   7    6.01    1.56
   4   0  -7    9.23    2.10
   3   0  -7   48.26    4.14
  -3   0   7   43.62    3.01
  -3   0   7   50.04    2.16
  -2   0   7  218.97    7.69
  -2   0   7  223.73    6.51
  -1   0   7   31.43    2.49
  -1   0   7   33.04    2.07
   0   0   7    7.33    1.21
   0   0   7    7.22    1.45
   1   0   7  269.90    8.59
   1   0   7  261.84    8.47
   2   0   7    5.27    1.34
   2   0   7    5.40    1.32
   3   0   7   41.62    3.01
   3   0   7   45.85    2.82
   4   0   7   33.23    2.98
   4   0   7   34.06    2.69
   5   0   7    0.48    1.11
   5   0   7   -0.95    1.43
   6   0   7   -1.05    1.44
   7   0   7    0.78    1.80
   8   0   7   18.90    3.54
   9   0   7    6.16    2.98
 -10   1   7    3.97    2.44
  -9   1   7    7.97    2.66
  -8   1   7    1.85    2.11
   7  -1  -7   64.45    5.07
  -7   1   7   69.64    4.65
   6  -1  -7    5.71    2.13
  -6   1   7    4.86    1.77
  -5   1   7   22.96    2.66
   5  -1  -7   25.80    2.91
  -4   1   7    8.59    1.27
   4  -1  -7    6.26    2.24
  -4   1   7    7.17    1.70
   3  -1  -7   20.21    3.04
  -3   1   7   21.36    1.71
  -3   1   7   19.99    2.24
  -2   1   7  401.94   12.33
  -2   1   7  407.64   11.35
  -1   1   7   85.70    3.59
  -1   1   7   83.07    4.04
   0   1   7  510.69   14.73
   0   1   7  538.58   15.12
   1   1   7   13.21    1.74
   1   1   7   12.67    1.67
   2   1   7   10.46    1.55
   2   1   7    4.33    1.35
   3   1   7   33.97    2.54
   3   1   7   33.29    2.98
   4   1   7  200.86    7.02
   4   1   7  202.79    8.09
   5   1   7   97.65    5.54
   6   1   7   37.01    3.86
   7   1   7   -1.41    1.82
   8   1   7    5.21    2.60
   9   1   7    4.40    3.18
 -11   2   7    9.16    3.13
 -10   2   7    3.39    2.36
  -9   2   7    0.25    1.97
  -8   2   7    8.62    2.60
  -7   2   7   41.62    3.90
  -6   2   7   98.96    5.33
  -5   2   7   17.60    2.47
   5  -2  -7   18.91    2.72
  -4   2   7  261.49    7.91
   4  -2  -7  248.85   10.22
  -4   2   7  246.37    9.03
  -3   2   7    2.86    1.36
  -3   2   7    3.69    1.18
  -2   2   7    0.60    0.97
  -2   2   7    0.20    1.17
   0   2   7  541.01   15.69
   0   2   7  559.53   15.79
   1   2   7  169.88    6.51
   1   2   7  178.57    6.32
   2   2   7    3.14    1.39
   2   2   7    2.73    1.20
   3   2   7  106.88    5.18
   3   2   7  105.28    4.50
   4   2   7    5.22    1.75
   5   2   7    3.59    1.95
   6   2   7   49.78    4.41
   7   2   7    0.97    2.08
   8   2   7   14.30    3.50
   9   2   7    4.42    3.13
 -11   3   7   -1.13    2.32
 -10   3   7   10.94    2.93
  -9   3   7   -1.62    1.84
  -8   3   7    5.82    2.42
  -7   3   7   22.16    3.09
  -6   3   7   70.27    4.61
  -5   3   7    5.48    1.86
  -5   3   7    4.76    1.55
  -4   3   7   28.09    2.45
  -4   3   7   27.98    2.91
  -3   3   7  175.49    6.29
  -3   3   7  179.74    7.02
  -2   3   7   28.97    2.61
  -1   3   7   34.01    2.66
  -1   3   7   32.23    2.64
   0   3   7   23.76    2.17
   0   3   7   20.99    2.32
   1   3   7   14.11    2.05
   1   3   7   15.86    1.88
   2   3   7  113.76    4.76
   2   3   7  118.59    5.48
   3   3   7   -0.11    1.46
   4   3   7  321.18   11.47
   5   3   7    8.01    2.25
   6   3   7   12.62    2.80
   7   3   7   11.97    3.10
   8   3   7    1.51    2.40
 -11   4   7    0.61    2.42
 -10   4   7    4.26    2.63
  -9   4   7   10.73    2.90
  -8   4   7   -0.96    1.61
  -7   4   7   32.16    3.64
  -6   4   7    1.17    1.73
  -5   4   7  122.92    5.96
  -5   4   7  116.93    5.17
  -4   4   7   42.68    3.42
  -4   4   7   45.69    3.17
  -3   4   7    8.08    1.84
  -2   4   7  154.18    6.03
  -2   4   7  151.77    6.18
  -1   4   7    5.03    1.42
  -1   4   7    1.71    1.35
   0   4   7  231.36    8.33
   0   4   7  238.10    8.05
   1   4   7  175.61    6.39
   1   4   7  174.22    7.12
   2   4   7    5.28    1.93
   3   4   7    8.02    2.21
   4   4   7   26.11    3.40
   5   4   7   33.30    3.87
   6   4   7   13.69    3.07
   7   4   7   28.36    4.14
   8   4   7    0.78    2.68
 -11   5   7    6.08    3.32
 -10   5   7   13.46    3.25
  -9   5   7    3.77    2.51
  -8   5   7   46.06    4.45
  -7   5   7    3.26    2.23
  -6   5   7    8.07    2.04
  -6   5   7    5.02    1.97
  -5   5   7   16.78    2.63
  -4   5   7   16.45    2.33
  -4   5   7   18.21    2.57
  -3   5   7   20.68    2.53
  -3   5   7   19.55    2.55
  -2   5   7    2.28    1.72
  -2   5   7    2.78    1.49
  -1   5   7    8.70    2.00
  -1   5   7    9.24    1.76
   0   5   7    0.75    1.49
   0   5   7    0.52    1.12
   1   5   7   71.11    3.76
   1   5   7   67.54    4.43
   2   5   7  226.62    8.98
   3   5   7   29.79    3.54
   4   5   7    4.85    2.19
   5   5   7   14.37    2.98
   6   5   7    2.45    2.39
   7   5   7    1.19    2.49
   8   5   7    7.21    3.36
 -10   6   7    4.45    2.62
  -9   6   7   14.75    3.30
  -8   6   7    2.34    2.10
  -7   6   7   68.86    5.13
  -6   6   7   -1.08    1.69
  -6   6   7    1.04    1.54
  -5   6   7    0.90    1.99
  -5   6   7    1.33    1.65
  -4   6   7   -0.59    1.56
  -4   6   7   -2.24    1.18
  -3   6   7    2.75    1.73
  -3   6   7    4.11    1.66
  -2   6   7  128.87    5.83
  -2   6   7  132.35    6.07
  -1   6   7   21.72    2.88
  -1   6   7   19.47    2.36
   0   6   7   78.21    4.08
   0   6   7   71.47    4.67
   1   6   7   14.89    2.70
   2   6   7    2.00    2.12
   3   6   7   51.70    4.42
   4   6   7    9.90    2.84
   5   6   7   14.58    3.24
   6   6   7    6.85    2.86
   7   6   7    2.90    2.75
 -10   7   7   -0.45    2.43
  -9   7   7    7.10    2.96
  -8   7   7   -1.02    2.00
  -7   7   7    3.99    2.36
  -6   7   7   24.18    3.04
  -6   7   7   21.90    3.30
  -5   7   7   22.11    2.93
  -5   7   7   15.91    2.84
  -4   7   7    7.24    2.19
  -4   7   7    3.61    1.89
  -3   7   7   74.25    4.58
  -3   7   7   74.16    4.78
  -2   7   7    2.77    1.94
  -2   7   7    1.64    1.38
  -1   7   7    5.90    2.22
  -1   7   7    2.25    1.55
   0   7   7    2.30    2.23
   1   7   7   51.70    4.54
   2   7   7    3.28    2.25
   3   7   7   36.07    4.23
   4   7   7   16.54    3.31
   5   7   7   37.66    4.57
   6   7   7   -0.86    2.41
   7   7   7   -4.41    2.55
 -10   8   7    6.30    3.33
  -9   8   7    5.78    2.55
  -8   8   7    0.36    2.26
  -7   8   7    0.59    2.18
  -7   8   7    5.55    2.27
  -6   8   7   28.28    3.34
  -6   8   7   14.36    2.86
  -5   8   7    2.97    2.07
  -5   8   7    2.67    2.05
  -4   8   7    0.51    1.74
  -4   8   7   -1.42    1.83
  -3   8   7   38.62    3.89
  -3   8   7   34.16    3.32
  -2   8   7   21.24    3.30
  -2   8   7   20.05    2.61
  -1   8   7   88.97    5.57
   0   8   7   -0.18    2.17
   1   8   7   12.06    2.98
   2   8   7   -1.65    1.96
   3   8   7    6.25    2.61
   4   8   7   15.20    3.36
   5   8   7    5.36    2.95
   6   8   7    1.00    2.87
  -9   9   7    2.94    2.82
  -8   9   7    0.57    2.39
  -7   9   7    5.97    2.54
  -7   9   7    1.28    2.25
  -6   9   7   -0.86    1.90
  -6   9   7    0.92    2.15
  -5   9   7    7.19    2.42
  -5   9   7    6.11    2.44
  -4   9   7    2.35    1.86
  -4   9   7    5.59    2.51
  -3   9   7    3.18    2.54
  -3   9   7    6.30    2.30
  -2   9   7   -0.85    2.16
  -1   9   7    7.91    2.77
   0   9   7   33.69    4.01
   1   9   7   34.45    4.23
   2   9   7   -0.34    2.26
   3   9   7    1.88    2.65
   4   9   7    2.47    2.56
   5   9   7   12.06    3.56
  -9  10   7    7.10    3.16
  -8  10   7   -0.49    2.57
  -7  10   7    0.68    2.31
  -7  10   7    0.56    2.29
  -6  10   7   -0.69    1.93
  -6  10   7    3.28    2.44
  -5  10   7    1.34    1.97
  -5  10   7    1.22    2.22
  -4  10   7    8.29    2.34
  -4  10   7   10.94    3.03
  -3  10   7   14.10    2.57
  -3  10   7   13.26    3.23
  -2  10   7    9.59    2.97
  -1  10   7    0.34    2.52
   0  10   7    0.12    2.47
   1  10   7   16.66    3.67
   2  10   7    8.41    3.14
   3  10   7   -2.56    2.37
   4  10   7    7.04    3.25
  -8  11   7    2.98    2.70
  -7  11   7    4.55    2.67
  -7  11   7    1.33    2.51
  -6  11   7    1.58    2.58
  -6  11   7   -2.06    1.96
  -5  11   7   16.76    3.33
  -5  11   7   17.67    3.29
  -4  11   7    3.46    2.19
  -4  11   7    3.33    2.78
  -3  11   7    2.06    2.59
  -2  11   7    7.55    2.94
  -1  11   7   20.70    3.79
   0  11   7    3.07    2.85
   1  11   7    0.80    2.59
   2  11   7    1.67    2.71
   3  11   7   -2.22    2.60
   4  11   7   -0.41    3.13
  -7  12   7   -2.15    2.17
  -7  12   7   -0.62    2.58
  -6  12   7    2.49    2.83
  -6  12   7    3.95    2.60
  -5  12   7   -1.42    2.09
  -5  12   7    1.34    2.68
  -4  12   7   18.40    3.68
  -3  12   7   13.99    3.33
  -2  12   7    3.07    2.76
  -1  12   7    4.43    2.86
   0  12   7    6.90    3.34
   1  12   7   10.81    3.68
   2  12   7    4.51    3.25
  -7  13   7    3.86    2.86
  -7  13   7   -0.45    2.77
  -6  13   7    2.84    2.91
  -6  13   7   -1.41    2.34
  -5  13   7    3.23    2.89
  -4  13   7    5.06    3.09
  -3  13   7   16.77    3.75
  -2  13   7   -5.85    2.62
  -1  13   7    2.22    2.89
   0  13   7    2.80    3.18
   1  13   7   -0.55    3.06
  -5  14   7   -0.72    2.91
  -4  14   7    4.02    3.21
  -3  14   7    7.22    3.64
  -2  14   7   -0.63    2.82
  -1  14   7    5.51    3.29
  -2  18  -8   -6.03    2.80
   5 -18   8   14.06    3.70
   3  17  -8   -4.57    3.43
  -2  17  -8    6.24    3.21
   4 -17   8    4.22    2.71
   5 -17   8    3.60    2.66
   6 -17   8    0.91    2.63
   4  16  -8    1.79    3.82
   3  16  -8    0.52    3.55
   2  16  -8   -4.30    3.00
  -1  16  -8   37.11    4.48
  -2  16  -8    6.41    3.13
   3 -16   8    1.67    2.17
   4 -16   8   11.32    2.96
   5 -16   8    2.71    2.44
   6 -16   8    6.24    2.88
   5  15  -8   15.77    4.75
   4  15  -8   -2.41    3.34
   3  15  -8    3.47    3.37
   2  15  -8    4.45    3.51
   1  15  -8   -1.05    3.08
   0  15  -8   61.06    6.81
  -1  15  -8    2.33    2.39
  -2  15  -8   10.23    3.02
   2 -15   8    9.43    2.63
   3 -15   8   18.35    3.06
   4 -15   8    4.59    2.40
   5 -15   8    4.03    2.49
   6 -15   8    3.18    2.40
   7 -15   8   10.59    3.20
   6  14  -8   -3.61    3.36
   5  14  -8   -2.80    2.80
   4  14  -8   28.82    5.21
   3  14  -8   -0.19    2.98
   2  14  -8   10.17    3.86
   1  14  -8   11.62    3.76
   0  14  -8   21.94    4.56
  -1  14  -8   22.16    4.83
  -1  14  -8   28.06    3.62
   1 -14   8   32.63    3.48
   2 -14   8    6.56    2.35
   3 -14   8   40.63    4.14
   4 -14   8    1.64    2.18
   5 -14   8   30.66    3.97
   6 -14   8    5.92    2.54
   7 -14   8    6.23    2.68
   7  13  -8   12.67    4.81
   6  13  -8   -1.01    3.30
   5  13  -8   11.09    4.00
   4  13  -8   14.97    4.17
   3  13  -8    1.29    2.90
   2  13  -8    1.62    2.95
   1  13  -8   -3.98    2.51
   0  13  -8   26.28    3.24
   0 -13   8   16.81    2.55
   0  13  -8   25.99    4.55
  -1  13  -8   -1.23    3.05
  -1  13  -8    2.28    2.09
   1 -13   8    1.87    1.96
   2 -13   8    0.98    1.62
   3 -13   8    0.31    1.87
   4 -13   8   63.39    4.72
   5 -13   8    2.88    2.29
   6 -13   8   23.42    3.54
   7 -13   8    5.33    2.57
   8 -13   8    0.78    2.52
   7  12  -8   -0.81    3.08
   6  12  -8    1.34    3.20
   5  12  -8    3.56    3.43
   4  12  -8   42.44    5.59
   3  12  -8    0.45    2.85
   2  12  -8   20.59    4.18
  -1 -12   8    1.20    1.59
   1  12  -8    3.84    2.93
   0 -12   8    4.09    1.93
   0  12  -8    1.82    3.04
   0  12  -8    1.15    1.96
  -1  12  -8  100.23    7.71
   1 -12   8   95.39    5.35
  -1  12  -8   88.47    5.11
   2 -12   8   21.41    2.89
   3 -12   8  101.45    5.74
   4 -12   8   17.31    2.93
   5 -12   8   16.58    2.94
   6 -12   8   15.14    3.00
   7 -12   8   -3.13    1.97
   8 -12   8   13.45    3.29
   8  11  -8   11.99    4.47
   7  11  -8   15.87    4.46
   6  11  -8   11.50    4.05
   5  11  -8    0.07    2.53
   4  11  -8   -2.06    2.27
   3  11  -8    3.30    2.61
   2  11  -8    1.28    2.57
   1  11  -8    6.13    3.05
   0 -11   8    1.12    1.63
   0  11  -8    1.22    3.10
   0  11  -8    1.93    1.80
   1 -11   8   14.54    2.47
  -1  11  -8   16.05    4.16
   2 -11   8   68.95    4.42
   3 -11   8    8.80    2.32
   4 -11   8   28.36    3.31
   5 -11   8    5.25    2.21
   6 -11   8    1.80    1.98
   7 -11   8   -1.31    2.03
   8 -11   8   -2.11    2.02
   9 -11   8   -0.14    2.57
   9  10  -8    1.25    3.86
   8  10  -8    0.22    3.58
   7  10  -8   -0.32    3.12
   6  10  -8    7.66    3.47
   5  10  -8   -0.34    2.39
   4  10  -8    2.73    2.47
   3  10  -8    2.83    2.70
   2  10  -8    1.84    2.40
  -2 -10   8   -1.17    1.27
   1  10  -8    4.47    2.88
  -1 -10   8    1.77    1.43
   0  10  -8   35.75    2.98
   0  10  -8   38.47    4.79
   0 -10   8   34.67    3.08
   1 -10   8    0.75    1.52
  -1  10  -8   -2.73    2.92
   2 -10   8   20.01    2.63
   3 -10   8    7.23    2.14
   4 -10   8    1.61    1.89
   5 -10   8   10.52    2.44
   6 -10   8    2.92    2.07
   7 -10   8   13.12    3.08
   8 -10   8    6.38    2.79
   9 -10   8   -0.93    2.64
   9   9  -8   -0.23    3.53
   8   9  -8    9.26    4.24
   7   9  -8    0.89    3.07
   6   9  -8   10.64    3.71
   5   9  -8    3.02    2.57
   4   9  -8   21.94    3.83
   3   9  -8   20.96    3.70
  -3  -9   8   23.39    2.35
   1   9  -8   58.70    5.46
  -1  -9   8   47.42    3.34
   0  -9   8   21.03    2.45
   0   9  -8   25.52    4.05
   1  -9   8   99.16    4.97
  -1   9  -8   96.31    7.28
   2  -9   8    1.34    1.40
   3  -9   8  139.08    6.34
   4  -9   8   47.02    3.93
   5  -9   8    9.64    2.40
   6  -9   8   29.41    3.52
   7  -9   8   10.21    2.78
   8  -9   8   20.11    3.63
   9  -9   8   10.28    3.23
  10  -9   8    4.94    3.15
   9   8  -8   -0.83    3.47
   8   8  -8    2.11    3.15
   7   8  -8   -0.62    2.69
   6   8  -8   -1.08    2.54
   5   8  -8    3.44    2.71
  -4  -8   8    0.29    1.29
   4   8  -8    2.18    2.18
  -3  -8   8    6.01    1.60
   3   8  -8    3.44    2.41
  -2  -8   8   78.91    4.06
   2   8  -8   68.23    5.46
   1   8  -8   32.37    4.19
  -1  -8   8   37.06    2.82
   0  -8   8  136.82    5.82
   0   8  -8  139.01    8.05
   1  -8   8    0.69    1.31
   2  -8   8   24.45    2.72
   3  -8   8    6.68    1.89
   4  -8   8    0.14    1.56
   5  -8   8    1.48    1.96
   6  -8   8    0.27    1.61
   7  -8   8    1.27    2.01
   8  -8   8    2.78    2.37
   9  -8   8   -0.75    2.47
  10  -8   8   -3.04    2.23
  10  -8   8   -2.96    2.45
  10   7  -8   -3.21    3.43
   9   7  -8   22.17    5.21
   8   7  -8    0.14    2.93
   7   7  -8    0.24    2.63
   6   7  -8    0.44    2.51
   5   7  -8    1.11    2.32
   4   7  -8   80.49    6.23
  -4  -7   8   77.83    4.12
  -3  -7   8    2.70    1.43
   3   7  -8    3.13    2.30
   2   7  -8   35.89    4.09
  -2  -7   8   39.82    2.92
  -1  -7   8   31.85    2.67
   1   7  -8   28.75    3.87
   0   7  -8    1.27    2.46
   0  -7   8    0.88    1.23
   1  -7   8  121.14    5.34
   2  -7   8   19.55    2.38
   3  -7   8   50.84    3.60
   4  -7   8    1.73    1.60
   5  -7   8   16.64    2.70
   6  -7   8   -2.88    1.66
   7  -7   8    5.30    2.49
   8  -7   8   27.15    3.80
   9  -7   8   -1.70    2.23
   9  -7   8    0.72    2.26
  10  -7   8    1.88    2.53
  10   6  -8   -0.49    3.38
   9   6  -8    0.46    3.32
   8   6  -8    7.01    3.35
   7   6  -8   -1.83    2.43
   6   6  -8   21.08    4.06
   5   6  -8    5.45    2.67
  -5  -6   8    2.76    1.58
  -4  -6   8  101.01    4.77
   4   6  -8  108.12    6.99
   3   6  -8    1.94    2.10
  -3  -6   8    3.89    1.32
   2   6  -8    7.08    2.56
  -2  -6   8    6.80    1.49
   1   6  -8  141.08    7.79
  -1  -6   8  140.32    5.65
   0   6  -8  132.02    7.90
   0  -6   8  141.16    5.69
   1  -6   8   29.82    2.62
   2  -6   8   74.25    4.05
   3  -6   8    3.30    1.58
   4  -6   8   80.95    4.58
   5  -6   8   21.02    2.88
   6  -6   8   -2.68    1.56
   7  -6   8    0.74    2.16
   7  -6   8    1.31    1.83
   8  -6   8    0.05    2.10
   8  -6   8    1.16    2.22
   9  -6   8   -3.85    2.16
   9  -6   8   -0.39    2.05
  10  -6   8   -0.15    2.50
  10   5  -8    6.77    4.07
   9   5  -8    0.14    2.78
   8   5  -8   10.16    3.64
   7   5  -8    0.97    2.68
  -6  -5   8   25.32    2.58
   6   5  -8   42.32    4.95
  -5  -5   8   53.28    3.64
   5   5  -8   63.97    5.59
   4   5  -8   16.08    3.12
  -4  -5   8   15.54    2.11
   3   5  -8  104.13    6.46
  -3  -5   8  114.06    5.00
   2   5  -8    5.69    2.56
  -2  -5   8    6.85    1.55
   1   5  -8    7.84    2.69
  -1  -5   8    7.79    1.60
   0   5  -8   36.07    4.08
   0  -5   8   40.36    2.80
   1  -5   8   19.10    2.14
   2  -5   8    5.66    1.59
   3  -5   8    2.18    1.44
   4  -5   8    6.75    1.92
   5  -5   8   84.26    4.79
   5  -5   8   82.30    4.84
   6  -5   8    6.02    2.08
   6  -5   8    7.09    2.31
   7  -5   8   47.56    4.40
   7  -5   8   42.68    3.99
   8  -5   8    0.89    2.24
   8  -5   8    1.01    2.00
   9  -5   8   -1.09    2.15
  10  -5   8    3.67    2.79
  11   4  -8    0.64    3.72
  10   4  -8   -0.46    3.20
   9   4  -8   27.54    4.98
   8   4  -8   17.84    4.16
  -7  -4   8    2.31    1.47
   7   4  -8    5.88    3.01
  -6  -4   8   16.52    2.44
   6   4  -8   19.65    3.69
  -5  -4   8    3.68    1.55
   5   4  -8    4.23    2.35
   4   4  -8  151.66    8.18
  -4  -4   8  154.94    6.26
  -3  -4   8  330.33   10.54
   3   4  -8  323.06   13.41
  -2  -4   8   49.49    3.17
   2   4  -8   54.76    4.91
  -1  -4   8   42.91    2.89
   1   4  -8   38.59    4.28
   0  -4   8   96.58    4.42
   0  -4   8   93.04    3.55
   1  -4   8   30.14    2.52
   1  -4   8   26.80    2.11
   2  -4   8    1.64    1.05
   2  -4   8    1.65    1.19
   3  -4   8   43.85    3.20
   3  -4   8   45.19    3.12
   4  -4   8   76.52    4.36
   4  -4   8   72.45    4.31
   5  -4   8   26.66    2.99
   5  -4   8   28.19    3.21
   6  -4   8    0.97    1.53
   6  -4   8   -0.33    1.64
   7  -4   8   10.90    2.83
   7  -4   8    8.50    2.36
   8  -4   8   21.62    3.56
   9  -4   8    1.71    2.39
  10  -4   8    0.22    2.61
  10   3  -8    4.10    3.47
   9   3  -8    2.61    2.95
   8   3  -8    9.62    3.47
  -8  -3   8    6.56    2.21
   7   3  -8    9.40    3.32
  -7  -3   8    9.91    2.21
  -6  -3   8   -0.02    1.47
   6   3  -8    2.96    2.39
  -5  -3   8   73.76    4.23
   5   3  -8   81.72    5.79
  -4  -3   8    6.50    1.75
   4   3  -8   11.45    2.71
  -3  -3   8   40.25    3.06
   3   3  -8   51.37    4.49
  -2  -3   8  143.28    5.75
   2   3  -8  141.92    7.60
   1   3  -8   90.59    6.21
  -1  -3   8   92.42    4.29
   0  -3   8  123.40    5.20
   0  -3   8  128.51    4.42
   1  -3   8   56.86    2.92
   1  -3   8   49.61    3.12
   2  -3   8   22.50    2.10
   2  -3   8   22.07    2.29
   3  -3   8   89.56    4.52
   3  -3   8  101.60    4.73
   4  -3   8    7.73    1.89
   4  -3   8    8.21    1.85
   5  -3   8   28.62    2.94
   5  -3   8   24.15    3.00
   6  -3   8   -0.50    1.50
   6  -3   8   -0.38    1.61
   7  -3   8    9.79    2.71
   8  -3   8    1.40    2.20
   9  -3   8    3.95    2.62
  10  -3   8    0.93    2.69
  10   2  -8   -2.44    2.81
   9   2  -8    8.10    3.66
  -8  -2   8   43.96    4.02
   8   2  -8   57.76    5.83
   7   2  -8   63.45    5.68
  -7  -2   8   67.00    4.46
  -6  -2   8    4.81    1.94
   6   2  -8    3.57    2.45
   5   2  -8    0.52    1.96
  -5  -2   8    0.41    1.21
   4   2  -8   21.82    3.14
  -4  -2   8   18.96    2.31
  -3  -2   8   50.18    3.34
   3   2  -8   52.31    4.56
  -2  -2   8  371.19   11.73
   2   2  -8  383.81   14.89
  -1  -2   8   37.92    1.87
  -1  -2   8   34.30    2.61
   0  -2   8    3.68    0.97
   0  -2   8    4.32    1.35
   1  -2   8  441.33   13.21
   2  -2   8    4.87    1.26
   2  -2   8    5.00    1.35
   3  -2   8  228.75    8.21
   3  -2   8  230.83    8.11
   4  -2   8   28.68    2.74
   4  -2   8   30.75    2.93
   5  -2   8   14.94    2.30
   5  -2   8   19.15    2.75
   6  -2   8   13.38    2.65
   6  -2   8   15.41    2.45
   7  -2   8    3.43    2.04
   8  -2   8   32.97    4.27
   9  -2   8    5.16    2.78
  -9  -1   8   -3.58    1.91
  -8  -1   8   33.50    3.67
   8   1  -8   28.78    4.40
  -7  -1   8   33.76    3.45
   7   1  -8   30.64    4.06
  -6  -1   8   64.82    4.35
   6   1  -8   61.43    5.20
  -5  -1   8   11.99    2.16
   5   1  -8    9.38    2.56
   4   1  -8    9.41    2.52
  -4  -1   8    8.15    1.84
  -3  -1   8  182.66    7.13
   3   1  -8  201.23    9.09
   2   1  -8    2.79    2.36
  -2  -1   8    3.71    1.28
  -2  -1   8    0.56    0.67
  -1  -1   8  358.77    9.91
  -1  -1   8  342.52   11.00
   0  -1   8   46.35    3.00
   0  -1   8   52.87    2.66
   1  -1   8  107.20    4.58
   1  -1   8  130.46    5.16
   2  -1   8    7.27    1.53
   2  -1   8    4.81    1.49
   3  -1   8    5.74    1.57
   3  -1   8   11.77    1.83
   4  -1   8    8.95    1.97
   4  -1   8    6.91    1.81
   5  -1   8    0.28    1.43
   5  -1   8    2.29    1.38
   6  -1   8   10.72    2.57
   7  -1   8    1.58    1.92
   8  -1   8    8.72    2.99
   9  -1   8    3.48    2.90
 -10   0   8    8.14    2.77
  -9   0   8    6.88    2.67
  -8   0   8    1.46    2.01
  -7   0   8   28.31    3.30
   7   0  -8   27.75    3.68
   6   0  -8   -0.89    1.94
  -6   0   8    0.47    1.57
  -5   0   8   11.19    2.16
   5   0  -8    9.94    2.59
  -4   0   8   13.04    2.10
   4   0  -8   14.92    2.85
  -3   0   8   91.06    4.60
   3   0  -8   91.82    6.00
  -3   0   8   92.37    3.32
  -2   0   8    5.50    1.49
  -2   0   8    5.13    1.08
  -1   0   8  176.92    5.83
  -1   0   8  171.22    6.55
   0   0   8  155.77    5.52
   0   0   8  148.28    5.98
   1   0   8  153.66    5.90
   1   0   8  152.87    5.72
   2   0   8   70.09    3.88
   2   0   8   82.32    3.98
   3   0   8   28.60    2.83
   3   0   8   29.13    2.60
   4   0   8   52.37    3.80
   4   0   8   48.19    3.27
   5   0   8    2.94    1.83
   6   0   8   14.43    2.91
   7   0   8   48.97    4.79
   8   0   8    3.36    2.34
   9   0   8    6.77    3.32
 -10   1   8    0.95    2.18
  -9   1   8    4.76    2.47
  -8   1   8   13.96    2.89
  -7   1   8  130.71    6.56
  -6   1   8   59.28    4.31
   6  -1  -8   61.94    4.80
   5  -1  -8   23.43    3.26
  -5   1   8   21.99    2.79
  -4   1   8   19.15    2.46
   4  -1  -8   18.84    3.25
  -3   1   8   49.20    3.50
  -3   1   8   56.24    2.71
  -2   1   8  142.71    5.94
  -2   1   8  142.75    5.06
  -1   1   8  264.94    9.13
  -1   1   8  277.71    8.48
   0   1   8   41.27    2.67
   0   1   8   51.42    3.19
   1   1   8    7.58    1.57
   1   1   8    6.49    1.49
   2   1   8   13.88    1.95
   2   1   8   11.59    1.78
   3   1   8  136.47    5.53
   3   1   8  127.70    5.98
   4   1   8   11.16    2.37
   5   1   8   31.06    3.51
   6   1   8    4.36    2.27
   7   1   8    2.04    2.28
   8   1   8    2.02    2.52
   9   1   8   -0.83    2.51
 -11   2   8    8.11    3.10
 -10   2   8    0.05    2.19
  -9   2   8   -0.20    1.87
  -8   2   8   -0.66    1.80
  -7   2   8    9.59    2.57
  -6   2   8  104.17    5.70
  -5   2   8   55.22    3.99
  -4   2   8    0.56    1.40
   4  -2  -8   -2.22    2.33
  -4   2   8    0.05    1.06
  -3   2   8    7.89    1.83
  -3   2   8    9.54    1.59
  -2   2   8   40.60    3.07
  -2   2   8   37.47    2.73
  -1   2   8   50.55    3.29
   0   2   8   30.55    2.66
   0   2   8   31.69    2.63
   1   2   8    0.75    1.12
   1   2   8    1.30    1.25
   2   2   8  105.87    5.19
   2   2   8  108.42    4.82
   3   2   8   20.62    2.25
   3   2   8   22.17    2.65
   4   2   8    4.79    1.88
   5   2   8    1.88    1.86
   6   2   8    1.70    2.03
   7   2   8   15.88    3.41
   8   2   8    1.98    2.74
 -11   3   8    5.76    2.84
 -10   3   8   -0.18    2.08
  -9   3   8   10.96    2.90
  -8   3   8    5.53    2.39
  -7   3   8   12.90    2.72
  -6   3   8   46.36    3.85
  -5   3   8    4.66    1.84
  -4   3   8  139.13    6.49
  -4   3   8  146.80    5.63
  -3   3   8  114.99    5.49
  -3   3   8  112.89    4.88
  -2   3   8   83.24    4.06
  -2   3   8   91.54    4.70
  -1   3   8   -0.04    1.12
  -1   3   8    0.67    1.32
   0   3   8    9.97    1.96
   0   3   8   11.17    1.82
   1   3   8   22.87    2.60
   1   3   8   24.29    2.42
   2   3   8   19.28    2.58
   2   3   8   13.98    2.07
   3   3   8  276.65   10.29
   4   3   8  101.02    5.72
   5   3   8    2.07    1.97
   6   3   8    1.62    2.09
   7   3   8   -0.18    2.09
   8   3   8   12.69    3.52
 -11   4   8   13.28    3.48
 -10   4   8    2.73    2.28
  -9   4   8   -0.12    2.16
  -8   4   8   13.15    3.13
  -7   4   8    0.69    1.85
  -6   4   8  129.76    6.67
  -5   4   8    0.66    1.39
  -5   4   8    1.29    1.56
  -4   4   8   14.27    2.15
  -4   4   8   16.65    2.57
  -3   4   8   46.46    3.10
  -2   4   8   11.83    2.09
  -2   4   8   14.91    2.17
  -1   4   8   69.20    4.00
  -1   4   8   63.01    4.03
   0   4   8  130.24    5.91
   0   4   8  135.13    5.70
   1   4   8   39.73    3.45
   1   4   8   38.57    2.96
   2   4   8   13.99    2.53
   3   4   8    7.66    2.41
   4   4   8   75.35    5.17
   5   4   8    4.60    2.33
   6   4   8   15.66    3.38
   7   4   8    0.04    2.53
   8   4   8   -0.43    2.64
 -10   5   8    8.24    3.14
  -9   5   8   10.28    2.97
  -8   5   8   -0.51    2.00
  -7   5   8    7.49    2.52
  -6   5   8    2.96    2.05
  -5   5   8   10.72    2.15
  -5   5   8   10.28    2.32
  -4   5   8   38.90    3.59
  -3   5   8    9.62    2.08
  -3   5   8   18.20    2.61
  -2   5   8    3.11    1.73
  -2   5   8   -0.21    1.28
  -1   5   8    3.05    1.83
  -1   5   8    1.28    1.30
   0   5   8   51.98    4.16
   0   5   8   57.83    3.67
   1   5   8   63.47    4.51
   2   5   8   32.22    3.64
   3   5   8   -2.43    1.72
   4   5   8   32.59    3.85
   5   5   8    2.34    2.23
   6   5   8    0.24    2.11
   7   5   8   16.04    3.70
 -10   6   8    7.58    3.07
  -9   6   8    5.18    2.64
  -8   6   8   13.30    3.15
  -7   6   8   -0.11    2.03
  -6   6   8    8.99    2.54
  -5   6   8    2.54    1.59
  -5   6   8    0.24    1.65
  -4   6   8   -0.57    1.52
  -4   6   8    1.86    1.79
  -3   6   8   53.14    4.00
  -3   6   8   51.30    3.90
  -2   6   8    2.68    1.60
  -2   6   8    5.11    2.10
  -1   6   8  163.55    7.33
  -1   6   8  170.02    6.96
   0   6   8    7.38    2.50
   1   6   8   28.84    3.46
   2   6   8   -0.13    1.73
   3   6   8   12.92    2.99
   4   6   8   14.83    3.16
   5   6   8    1.44    2.61
   6   6   8   14.11    3.52
   7   6   8   -0.78    2.58
 -10   7   8   13.46    3.57
  -9   7   8    3.80    2.57
  -8   7   8   -0.14    2.04
  -7   7   8    0.91    2.21
  -6   7   8    4.57    2.09
  -6   7   8    4.90    2.35
  -5   7   8    8.62    2.34
  -5   7   8    6.12    2.19
  -4   7   8   23.18    3.02
  -4   7   8   22.27    3.04
  -3   7   8   11.83    2.61
  -3   7   8    8.32    2.08
  -2   7   8    6.59    1.95
  -2   7   8    3.35    2.07
  -1   7   8    7.41    1.90
  -1   7   8    9.52    2.60
   0   7   8   41.61    4.18
   1   7   8   10.77    2.88
   2   7   8   16.88    3.10
   3   7   8   -0.78    2.19
   4   7   8    9.05    3.00
   5   7   8    1.78    2.64
   6   7   8   -0.80    2.49
  -9   8   8   11.91    3.41
  -8   8   8   -2.46    2.14
  -7   8   8    3.97    2.47
  -6   8   8    1.09    1.98
  -6   8   8    3.42    2.36
  -5   8   8   -1.45    1.83
  -5   8   8   -1.48    1.80
  -4   8   8    9.93    2.35
  -4   8   8   11.14    2.87
  -3   8   8   85.35    5.07
  -3   8   8   70.86    5.17
  -2   8   8   49.77    4.53
  -2   8   8   42.98    3.59
  -1   8   8    5.08    2.47
   0   8   8    1.69    2.42
   1   8   8    8.82    2.83
   2   8   8    0.21    2.35
   3   8   8    0.60    2.25
   4   8   8    2.21    2.45
   5   8   8    0.53    2.71
  -9   9   8   -2.08    2.48
  -8   9   8   -1.36    2.28
  -7   9   8   -2.29    2.15
  -6   9   8    5.66    2.57
  -6   9   8    6.07    2.49
  -5   9   8    4.29    2.33
  -5   9   8   10.94    3.08
  -4   9   8    1.79    2.36
  -4   9   8    2.73    2.01
  -3   9   8    9.38    2.84
  -3   9   8    6.73    2.29
  -2   9   8    1.26    2.44
  -1   9   8   15.38    3.40
   0   9   8   -0.56    2.28
   1   9   8   21.31    3.68
   2   9   8    2.16    2.68
   3   9   8    5.59    3.00
   4   9   8   13.30    3.53
   5   9   8    2.34    2.95
  -8  10   8   -1.36    2.53
  -7  10   8   -0.15    2.24
  -6  10   8    1.34    2.41
  -6  10   8   -2.06    1.82
  -5  10   8    3.53    2.41
  -5  10   8    2.53    2.65
  -4  10   8   23.74    3.33
  -4  10   8   20.79    3.67
  -3  10   8    6.48    2.94
  -2  10   8   14.66    3.39
  -1  10   8   -1.88    2.37
   0  10   8    7.49    3.04
   1  10   8   -2.22    2.41
   2  10   8   10.29    3.25
   3  10   8   13.10    3.75
   4  10   8   -0.07    2.74
  -7  11   8    1.38    2.64
  -7  11   8    0.43    2.51
  -6  11   8    4.68    2.63
  -6  11   8    3.41    2.78
  -5  11   8   -1.24    2.42
  -5  11   8   -0.28    2.14
  -4  11   8    1.72    2.63
  -3  11   8   17.47    3.64
  -2  11   8    0.64    2.64
  -1  11   8    9.04    3.27
   0  11   8    4.56    2.98
   1  11   8   -0.52    2.76
   2  11   8    2.53    3.12
   3  11   8   -0.35    2.87
  -7  12   8    9.25    3.30
  -7  12   8    8.11    3.19
  -6  12   8   -0.12    2.47
  -6  12   8    0.24    2.56
  -5  12   8    3.55    2.95
  -4  12   8   -3.48    2.35
  -3  12   8    6.27    3.12
  -2  12   8    1.07    2.64
  -1  12   8    2.55    2.86
   0  12   8    0.60    2.98
   1  12   8   -0.80    2.82
  -6  13   8    8.08    3.31
  -5  13   8    4.09    3.08
  -4  13   8    6.91    3.07
  -3  13   8    4.70    3.22
  -2  13   8   18.20    4.18
  -1  13   8    1.15    2.92
   0  13   8   -3.04    2.61
   4 -18   9   16.98    3.50
   3  17  -9   -3.20    3.54
   2  17  -9   -4.54    3.39
   3 -17   9    3.92    2.69
   4 -17   9    5.51    2.63
   5 -17   9   -1.22    2.42
   4  16  -9    8.08    4.39
   3  16  -9   -4.28    3.19
   2  16  -9    3.73    3.74
   1  16  -9   -1.19    3.58
   2 -16   9   -1.95    2.24
   3 -16   9   17.56    3.37
   4 -16   9    2.08    2.35
   5 -16   9   14.82    3.46
   6 -16   9    1.74    2.64
   5  15  -9   -2.85    3.29
   4  15  -9    3.87    3.82
   3  15  -9   -1.42    3.17
   2  15  -9   -3.74    2.90
   1  15  -9   45.07    6.15
   0  15  -9   -2.45    3.59
   2 -15   9    6.33    2.62
   3 -15   9   30.31    3.79
   4 -15   9   -0.88    2.14
   5 -15   9   12.02    3.23
   6 -15   9    5.01    2.86
   7 -15   9    2.24    2.79
   6  14  -9    0.04    3.50
   5  14  -9    1.05    3.63
   4  14  -9    2.86    3.01
   3  14  -9    4.21    3.43
   2  14  -9   13.28    4.21
   1  14  -9   -0.87    3.34
   0  14  -9   11.32    4.05
  -1  14  -9    0.53    3.68
   1 -14   9    5.12    2.36
   2 -14   9   43.97    4.31
   3 -14   9   40.33    4.04
   4 -14   9    6.26    2.57
   5 -14   9    2.17    2.29
   6 -14   9   -0.87    2.10
   7 -14   9   15.53    3.44
   7  13  -9    1.51    3.46
   6  13  -9   -1.98    3.17
   5  13  -9   -0.20    3.09
   4  13  -9    8.96    3.81
   3  13  -9   -0.54    3.17
   2  13  -9   41.98    5.62
   1  13  -9   17.54    4.32
   0  13  -9   26.99    4.79
   0 -13   9   33.21    3.47
  -1  13  -9    4.18    3.75
   1 -13   9    4.61    2.16
   2 -13   9   11.72    2.71
   3 -13   9   26.41    3.44
   4 -13   9   11.22    2.76
   5 -13   9   37.17    4.19
   6 -13   9    7.31    2.56
   7 -13   9    1.21    2.36
   8 -13   9   -0.49    2.28
   7  12  -9    1.91    3.49
   6  12  -9   -1.98    3.07
   5  12  -9   18.75    4.57
   4  12  -9    1.79    3.04
   3  12  -9   31.25    4.88
   2  12  -9    3.72    3.07
  -1 -12   9   10.57    2.18
   1  12  -9   10.05    3.72
   0  12  -9   35.93    5.22
   0 -12   9   37.48    3.49
   1 -12   9   32.04    3.40
  -1  12  -9   31.09    5.24
   2 -12   9   89.37    5.43
   3 -12   9    3.86    2.04
   4 -12   9   -0.18    1.90
   5 -12   9    2.63    2.25
   6 -12   9   -1.19    1.87
   7 -12   9    5.44    2.68
   8 -12   9   -2.09    2.22
   8  11  -9    1.42    4.13
   7  11  -9   11.02    4.41
   6  11  -9    6.47    3.57
   5  11  -9   12.28    3.95
   4  11  -9   15.92    4.04
   3  11  -9   -0.04    2.45
  -2 -11   9   65.92    4.10
   2  11  -9   66.23    6.29
  -1 -11   9   39.43    3.44
   1  11  -9   36.22    5.21
   0 -11   9    1.63    1.72
   0  11  -9    5.69    3.53
   1 -11   9   59.38    4.23
  -1  11  -9   55.97    6.39
   2 -11   9   10.84    2.46
   3 -11   9   96.76    5.55
   4 -11   9    3.10    2.03
   5 -11   9    1.54    2.02
   6 -11   9   10.69    2.77
   7 -11   9   -1.03    2.03
   8 -11   9   -3.28    2.20
   9 -11   9   -2.11    2.48
   8  10  -9    1.27    3.84
   7  10  -9   -0.97    3.35
   6  10  -9   15.24    4.28
   5  10  -9    7.05    3.25
   4  10  -9    6.46    3.12
   3  10  -9    2.05    2.83
  -2 -10   9    8.31    1.87
   2  10  -9   10.79    3.40
   1  10  -9   59.10    5.98
  -1 -10   9   53.34    3.74
   0  10  -9    6.28    3.75
   0 -10   9    9.30    2.13
   1 -10   9   64.97    4.24
  -1  10  -9   62.89    6.56
   2 -10   9   18.58    2.80
   3 -10   9   16.13    2.66
   4 -10   9    1.26    1.73
   5 -10   9    3.91    2.20
   6 -10   9   28.47    3.70
   7 -10   9    3.97    2.49
   8 -10   9   -0.22    2.58
   9 -10   9    0.38    2.77
   9   9  -9    4.14    4.41
   8   9  -9    2.33    3.84
   7   9  -9   30.79    5.52
   6   9  -9    9.76    3.79
   5   9  -9   17.65    4.08
   4   9  -9   43.55    5.15
   3   9  -9   18.09    3.75
   2   9  -9   33.57    4.57
  -2  -9   9   36.84    3.07
   1   9  -9   38.98    5.02
  -1  -9   9   43.68    3.39
   0  -9   9    2.46    1.59
   0   9  -9    2.19    3.30
   1  -9   9    0.14    1.48
   2  -9   9  169.97    7.25
   3  -9   9    5.96    2.18
   4  -9   9   50.36    4.01
   5  -9   9    2.08    1.92
   6  -9   9    9.71    2.69
   7  -9   9   -2.15    1.87
   8  -9   9   -1.73    2.25
   9  -9   9    5.37    3.17
   9   8  -9    0.85    3.87
   8   8  -9    2.84    3.74
   7   8  -9    5.03    3.46
   6   8  -9   18.06    4.14
   5   8  -9   13.50    3.61
   4   8  -9    2.76    2.53
  -4  -8   9    0.70    1.39
  -3  -8   9   54.47    3.65
   3   8  -9   56.88    5.39
  -2  -8   9   15.36    2.32
   2   8  -9   22.23    3.92
  -1  -8   9  158.41    6.53
   1   8  -9  157.87    9.05
   0   8  -9   11.94    3.76
   0  -8   9   12.75    2.19
   1  -8   9   16.48    2.40
   2  -8   9    1.69    1.64
   3  -8   9    0.96    1.55
   4  -8   9    6.18    2.05
   5  -8   9   30.67    3.41
   6  -8   9   13.03    2.80
   7  -8   9    8.37    2.63
   8  -8   9   -1.43    2.25
   9  -8   9    0.88    2.35
   9  -8   9    1.07    2.47
  10   7  -9    6.69    4.57
   9   7  -9   -1.73    3.42
   8   7  -9   11.12    4.27
   7   7  -9    0.93    2.89
   6   7  -9    0.01    2.55
  -5  -7   9   36.29    3.06
   5   7  -9   32.35    4.69
   4   7  -9    1.59    2.56
  -4  -7   9    3.45    1.55
  -3  -7   9  222.50    8.12
   3   7  -9  215.56   10.81
  -2  -7   9   15.11    2.20
   2   7  -9   17.73    3.60
  -1  -7   9    3.31    1.47
   1   7  -9    6.85    3.07
   0  -7   9  220.47    8.07
   0   7  -9  215.41   10.93
   1  -7   9   44.79    3.38
   2  -7   9   97.33    5.05
   3  -7   9   53.25    3.86
   4  -7   9   21.69    2.91
   5  -7   9   61.92    4.44
   6  -7   9   20.76    3.12
   7  -7   9   77.12    5.35
   7  -7   9   83.05    5.49
   8  -7   9    9.40    2.89
   8  -7   9    4.74    2.58
   9  -7   9   17.94    3.59
   9  -7   9   12.82    3.38
  10   6  -9   -3.84    3.25
   9   6  -9   15.86    4.67
   8   6  -9   -1.87    2.88
   7   6  -9    8.84    3.64
   6   6  -9    8.18    3.31
  -6  -6   9    6.47    1.77
  -5  -6   9   10.68    2.10
   5   6  -9    9.76    3.17
   4   6  -9   29.73    4.12
  -4  -6   9   32.36    3.01
   3   6  -9    5.34    2.65
  -3  -6   9    4.73    1.66
  -2  -6   9  215.14    7.78
   2   6  -9  209.64   10.49
   1   6  -9   17.40    3.63
  -1  -6   9   22.53    2.42
   0  -6   9  106.39    5.04
   1  -6   9    9.01    1.82
   2  -6   9    1.65    1.49
   3  -6   9   81.92    4.65
   4  -6   9   -1.06    1.49
   5  -6   9   43.97    3.92
   6  -6   9    8.76    2.47
   6  -6   9    7.98    2.42
   7  -6   9    1.86    2.01
   7  -6   9    3.51    2.13
   8  -6   9    4.60    2.41
   8  -6   9    1.76    2.29
   9  -6   9    3.59    2.73
  10   5  -9    1.34    3.81
   9   5  -9    4.61    3.83
   8   5  -9    1.08    3.09
   7   5  -9   -1.91    2.40
  -6  -5   9   38.07    3.38
   6   5  -9   35.07    4.84
   5   5  -9   48.81    5.25
  -5  -5   9   43.14    3.49
  -4  -5   9   14.89    2.33
   4   5  -9   17.62    3.52
   3   5  -9   90.77    6.47
  -3  -5   9   85.73    4.59
   2   5  -9    0.12    2.48
  -2  -5   9    3.97    1.43
  -1  -5   9  105.45    5.01
   1   5  -9  111.78    7.34
   0  -5   9   17.12    2.25
   0  -5   9   17.96    1.56
   1  -5   9  185.55    6.18
   1  -5   9  175.66    6.96
   2  -5   9    1.41    0.79
   2  -5   9    3.82    1.60
   3  -5   9    4.64    1.67
   3  -5   9    0.88    1.33
   4  -5   9   24.39    2.85
   4  -5   9   28.22    3.03
   5  -5   9   45.01    3.78
   5  -5   9   45.78    3.99
   6  -5   9   69.53    4.87
   6  -5   9   72.64    4.92
   7  -5   9   24.98    3.48
   7  -5   9   23.87    3.67
   8  -5   9    7.13    2.78
   9  -5   9    2.06    2.45
  10   4  -9   -2.95    3.30
   9   4  -9    0.30    3.18
   8   4  -9   41.26    5.54
   7   4  -9   65.73    6.50
  -7  -4   9   60.24    4.49
   6   4  -9   35.75    4.65
  -6  -4   9   32.52    3.21
   5   4  -9   15.24    3.45
  -5  -4   9   16.65    2.48
  -4  -4   9  101.63    5.08
   4   4  -9   95.84    6.61
   3   4  -9   85.34    6.30
  -3  -4   9   87.15    4.56
   2   4  -9  115.20    7.31
  -2  -4   9  116.57    5.31
  -1  -4   9    9.25    1.82
   1   4  -9    5.13    2.96
   0  -4   9   10.64    1.87
   0  -4   9   13.03    1.36
   1  -4   9    5.05    1.48
   1  -4   9    5.25    1.26
   2  -4   9  130.78    5.78
   2  -4   9  133.79    5.40
   3  -4   9   60.91    3.84
   3  -4   9   56.08    3.59
   4  -4   9  121.84    5.89
   4  -4   9  126.56    5.93
   5  -4   9   10.90    2.36
   5  -4   9    5.05    2.04
   6  -4   9    7.92    2.31
   6  -4   9   10.40    2.56
   7  -4   9   23.13    3.21
   7  -4   9   23.12    3.54
   8  -4   9    0.31    2.01
   9  -4   9    0.86    2.23
  10   3  -9   -3.59    3.13
   9   3  -9    2.43    3.26
  -8  -3   9   27.15    3.33
   8   3  -9   17.47    4.17
  -7  -3   9    2.10    1.90
   7   3  -9    4.49    2.84
  -6  -3   9   59.39    4.20
   6   3  -9   64.93    5.83
  -5  -3   9    6.21    2.00
   5   3  -9   10.17    2.97
   4   3  -9    3.38    2.42
  -4  -3   9    1.14    1.49
  -3  -3   9   89.78    4.68
   3   3  -9   89.35    6.30
  -2  -3   9   71.62    4.12
   2   3  -9   79.99    6.15
  -1  -3   9   68.06    2.65
  -1  -3   9   66.12    3.74
   0  -3   9   44.01    3.07
   0  -3   9   46.28    2.48
   1  -3   9    1.61    0.92
   1  -3   9    0.73    1.27
   2  -3   9   43.37    2.96
   2  -3   9   45.30    3.29
   3  -3   9   17.76    2.38
   3  -3   9   12.42    2.03
   4  -3   9   41.85    3.43
   4  -3   9   41.95    3.46
   5  -3   9   12.43    2.49
   5  -3   9   14.87    2.46
   6  -3   9   16.20    2.67
   6  -3   9   19.96    3.04
   7  -3   9    0.24    1.93
   8  -3   9    2.80    2.42
   9  -3   9    4.59    2.66
  -9  -2   9    0.48    1.92
   9   2  -9    6.49    3.42
   8   2  -9    6.15    3.15
  -8  -2   9   10.33    2.45
   7   2  -9   27.52    4.18
  -7  -2   9   29.18    3.38
  -6  -2   9    6.61    2.09
   6   2  -9    6.69    2.85
  -5  -2   9  165.27    6.95
   5   2  -9  142.15    8.07
  -4  -2   9    1.72    1.47
   4   2  -9    0.95    2.36
   3   2  -9   73.77    5.68
  -3  -2   9   73.28    4.23
   2   2  -9   30.82    4.11
  -2  -2   9   27.32    2.62
  -1  -2   9   44.83    2.21
  -1  -2   9   38.16    3.01
   0  -2   9   70.19    3.22
   0  -2   9   66.79    3.78
   1  -2   9   77.11    4.09
   1  -2   9   71.89    3.55
   2  -2   9  430.71   12.77
   2  -2   9  404.18   12.92
   3  -2   9   80.75    4.36
   3  -2   9   82.15    4.42
   4  -2   9   66.28    4.11
   4  -2   9   63.22    4.14
   5  -2   9   25.80    3.12
   5  -2   9   19.64    2.65
   6  -2   9    7.81    2.48
   7  -2   9   20.48    3.52
   8  -2   9    7.05    2.79
   9  -2   9    2.98    2.67
  -9  -1   9    0.56    2.07
  -8  -1   9    0.55    1.85
   8   1  -9    0.67    2.55
   7   1  -9   81.56    6.13
  -7  -1   9   72.19    4.99
   6   1  -9   56.41    5.21
  -6  -1   9   65.19    4.54
   5   1  -9   15.96    3.27
  -5  -1   9   18.68    2.66
   4   1  -9    4.11    2.59
  -4  -1   9    3.41    1.69
  -3  -1   9    2.08    1.25
   3   1  -9   -0.07    2.70
  -2  -1   9  136.54    5.93
  -1  -1   9   91.16    3.64
  -1  -1   9   86.50    4.48
   0  -1   9  156.68    6.41
   0  -1   9  181.70    6.05
   1  -1   9    1.17    0.92
   1  -1   9    4.03    1.50
   2  -1   9  125.24    5.53
   2  -1   9  127.53    5.51
   3  -1   9  101.64    5.14
   3  -1   9  110.29    5.13
   4  -1   9    8.49    2.06
   4  -1   9    7.57    1.90
   5  -1   9   26.97    3.22
   5  -1   9   27.45    2.91
   6  -1   9    1.74    1.89
   7  -1   9    2.77    2.43
   8  -1   9   -0.06    2.29
   9  -1   9   -0.04    2.67
 -10   0   9    3.64    2.47
  -9   0   9    5.22    2.36
  -8   0   9    7.34    2.48
   7   0  -9   21.63    3.54
  -7   0   9   22.92    3.18
  -6   0   9   82.91    5.23
   6   0  -9   91.41    6.08
   5   0  -9   15.34    3.24
  -5   0   9   17.57    2.63
   4   0  -9   57.56    5.38
  -4   0   9   63.48    4.10
  -3   0   9   -0.27    1.25
  -2   0   9   30.88    2.88
  -2   0   9   33.87    2.18
  -1   0   9    4.14    1.55
  -1   0   9    4.25    1.17
   0   0   9   76.64    3.65
   0   0   9   68.91    4.00
   1   0   9  174.94    6.72
   1   0   9  179.35    6.63
   2   0   9   37.27    2.99
   2   0   9   32.33    2.86
   3   0   9  187.77    7.09
   3   0   9  182.71    7.52
   4   0   9   10.22    2.23
   4   0   9    9.14    1.86
   5   0   9    3.08    2.03
   6   0   9  105.93    6.35
   7   0   9    1.11    2.16
   8   0   9    6.44    2.76
 -11   1   9    4.85    2.55
 -10   1   9    4.90    2.62
  -9   1   9   12.80    3.10
  -8   1   9    1.16    1.85
  -7   1   9    8.20    2.33
  -6   1   9   -1.74    1.60
  -5   1   9    4.02    1.82
   5  -1  -9    2.89    2.90
   4  -1  -9    8.80    3.25
  -4   1   9   10.66    2.17
  -3   1   9  101.47    5.23
  -2   1   9  159.77    5.75
  -2   1   9  169.70    6.82
  -1   1   9   40.88    3.18
  -1   1   9   42.13    2.78
   0   1   9  107.88    5.08
   1   1   9    2.74    1.50
   1   1   9    1.76    1.46
   2   1   9    6.89    1.80
   2   1   9    5.95    1.81
   3   1   9    2.16    1.47
   3   1   9    2.46    1.60
   4   1   9   15.96    2.74
   5   1   9   28.46    3.54
   6   1   9    2.02    2.16
   7   1   9    3.92    2.65
   8   1   9    5.99    3.09
 -11   2   9   11.45    3.53
 -10   2   9    0.24    2.11
  -9   2   9   -3.48    2.00
  -8   2   9    5.79    2.42
  -7   2   9    9.35    2.52
  -6   2   9   10.53    2.60
  -5   2   9   13.31    2.61
  -4   2   9   78.54    4.74
  -3   2   9    7.21    2.00
  -3   2   9    7.10    1.56
  -2   2   9   17.43    2.46
  -2   2   9   20.39    2.25
  -1   2   9   50.40    3.48
  -1   2   9   42.30    3.02
   0   2   9   42.52    3.22
   0   2   9   46.53    3.31
   1   2   9  140.92    6.02
   1   2   9  150.07    6.27
   2   2   9   11.62    2.24
   2   2   9   13.83    2.12
   3   2   9   12.58    2.47
   4   2   9   23.58    3.13
   5   2   9    0.93    1.93
   6   2   9   10.95    2.90
   7   2   9    9.23    2.83
   8   2   9    1.70    2.77
 -11   3   9    3.41    2.72
 -10   3   9   22.21    3.79
  -9   3   9   -0.62    2.13
  -8   3   9   15.92    3.07
  -7   3   9   -1.28    1.74
  -6   3   9   11.11    2.61
  -5   3   9    0.52    1.56
  -4   3   9   63.79    4.42
  -3   3   9   81.99    4.18
  -3   3   9   88.36    4.96
  -2   3   9    0.77    1.44
  -2   3   9    0.30    1.47
  -1   3   9   23.70    2.63
  -1   3   9   23.03    2.64
   0   3   9    2.06    1.53
   0   3   9    2.39    1.39
   1   3   9  194.84    7.40
   1   3   9  188.96    7.69
   2   3   9   98.68    5.39
   3   3   9   45.74    4.00
   4   3   9    4.82    2.08
   5   3   9    4.03    2.24
   6   3   9   -0.56    2.05
   7   3   9   15.46    3.49
 -10   4   9   -1.53    2.16
  -9   4   9    4.06    2.49
  -8   4   9    4.52    2.38
  -7   4   9   34.19    3.87
  -6   4   9   29.25    3.48
  -5   4   9   -0.17    1.68
  -4   4   9   69.35    3.95
  -4   4   9   58.17    4.47
  -3   4   9    0.47    1.53
  -3   4   9    0.58    1.52
  -2   4   9   19.00    2.53
  -2   4   9   20.91    2.70
  -1   4   9   20.96    2.72
  -1   4   9   15.62    2.53
   0   4   9   43.27    3.42
   0   4   9   41.28    3.61
   1   4   9  124.34    6.30
   1   4   9  132.15    5.80
   2   4   9    0.88    1.85
   3   4   9   27.10    3.48
   4   4   9    4.83    2.14
   5   4   9   13.40    3.04
   6   4   9    4.55    2.67
   7   4   9   -0.22    2.57
 -10   5   9    1.46    2.66
  -9   5   9   -2.84    1.91
  -8   5   9   -2.27    2.07
  -7   5   9    3.27    2.21
  -6   5   9    3.90    2.11
  -5   5   9    7.94    2.31
  -4   5   9    2.57    1.85
  -4   5   9    6.23    1.90
  -3   5   9   29.73    3.29
  -3   5   9   22.51    2.87
  -2   5   9   15.72    2.64
  -2   5   9   16.74    2.63
  -1   5   9   85.61    4.76
  -1   5   9   82.09    4.98
   0   5   9   29.79    2.94
   0   5   9   22.94    3.18
   1   5   9   41.18    4.01
   2   5   9   31.28    3.69
   3   5   9   10.05    2.71
   4   5   9    9.68    2.92
   5   5   9   -1.07    2.04
   6   5   9    1.50    2.40
   7   5   9   -0.29    2.50
  -9   6   9    4.13    2.54
  -8   6   9    1.34    2.30
  -7   6   9    3.46    2.48
  -6   6   9   -0.76    2.01
  -5   6   9    0.76    1.83
  -4   6   9   -0.34    1.83
  -4   6   9    1.05    1.74
  -3   6   9   22.93    2.99
  -3   6   9   15.58    2.74
  -2   6   9   13.75    2.62
  -2   6   9    8.44    2.18
  -1   6   9   -3.30    1.76
  -1   6   9    0.49    1.66
   0   6   9   31.08    3.67
   1   6   9    4.80    2.34
   2   6   9    9.45    2.70
   3   6   9   10.31    2.91
   4   6   9    8.96    2.91
   5   6   9   -1.55    2.34
   6   6   9   -0.83    2.67
  -9   7   9    1.76    2.52
  -8   7   9    1.41    2.39
  -7   7   9    0.41    2.29
  -6   7   9    3.08    2.36
  -5   7   9   -0.29    1.80
  -5   7   9    0.93    1.92
  -4   7   9   15.77    2.83
  -4   7   9   13.66    2.62
  -3   7   9    2.27    1.76
  -3   7   9    1.91    2.10
  -2   7   9   40.28    4.13
  -2   7   9   58.60    4.15
  -1   7   9   16.48    3.14
   0   7   9  112.42    6.52
   1   7   9   71.97    5.52
   2   7   9    1.36    2.35
   3   7   9    1.37    2.25
   4   7   9    8.68    3.13
   5   7   9   -0.40    2.52
  -9   8   9   -2.11    2.34
  -8   8   9    6.57    3.00
  -7   8   9   -0.55    2.16
  -6   8   9    3.33    2.44
  -5   8   9   11.82    2.92
  -5   8   9   13.41    2.91
  -4   8   9    2.34    2.03
  -4   8   9    3.84    2.36
  -3   8   9   19.86    3.25
  -3   8   9   19.74    2.90
  -2   8   9    3.36    2.41
  -1   8   9    1.88    2.31
   0   8   9    3.29    2.58
   1   8   9    3.25    2.68
   2   8   9   11.26    3.17
   3   8   9    1.23    2.54
   4   8   9    3.13    2.75
   5   8   9   -1.52    2.64
  -8   9   9   -0.33    2.63
  -7   9   9    8.03    3.04
  -6   9   9    1.33    2.18
  -5   9   9    7.23    2.78
  -5   9   9    5.22    2.47
  -4   9   9    1.40    2.06
  -4   9   9    4.57    2.56
  -3   9   9    7.17    2.85
  -3   9   9    6.18    2.25
  -2   9   9   20.49    3.56
  -1   9   9    1.83    2.65
   0   9   9   33.11    4.33
   1   9   9    2.42    2.64
   2   9   9    3.46    2.89
   3   9   9   -0.31    2.71
   4   9   9    0.35    2.80
  -7  10   9    4.17    3.06
  -6  10   9    7.89    2.92
  -5  10   9    1.13    2.55
  -5  10   9    0.62    2.25
  -4  10   9   34.02    4.36
  -4  10   9   32.07    3.97
  -3  10   9    7.09    3.12
  -2  10   9   -2.70    2.44
  -1  10   9   -0.66    2.66
   0  10   9    0.65    2.75
   1  10   9   17.70    3.96
   2  10   9   12.60    3.69
   3  10   9    3.34    2.99
  -7  11   9    1.12    2.78
  -6  11   9    1.39    2.50
  -6  11   9    1.49    2.75
  -5  11   9   -0.69    2.30
  -5  11   9    6.48    3.08
  -4  11   9   -3.65    2.50
  -3  11   9    3.61    3.04
  -2  11   9   30.66    4.47
  -1  11   9    0.56    2.72
   0  11   9    4.10    3.06
   1  11   9    0.82    3.01
   2  11   9    3.95    3.10
  -6  12   9   12.45    3.63
  -6  12   9    6.69    3.23
  -5  12   9    3.54    3.14
  -4  12   9    6.72    3.32
  -3  12   9    1.13    3.13
  -2  12   9   -0.28    2.85
  -1  12   9    3.22    3.02
   0  12   9   -3.36    2.84
   4 -18  10   16.37    4.04
   3  17 -10   -5.57    3.81
   2  17 -10   -4.51    3.63
   3 -17  10    4.64    2.97
   4 -17  10    2.71    2.79
   5 -17  10    1.39    2.66
   4  16 -10   -2.86    3.62
   3  16 -10    7.93    4.44
   2  16 -10   -1.07    3.76
   1  16 -10   16.82    5.01
   0  16 -10   -5.39    3.80
   2 -16  10   15.40    3.16
   3 -16  10   -3.43    2.25
   4 -16  10    0.04    2.32
   5 -16  10   -1.30    2.03
   5  15 -10    1.96    3.93
   4  15 -10   -3.95    3.29
   3  15 -10   -4.06    3.15
   2  15 -10    2.82    3.97
   1  15 -10    1.68    3.75
   0  15 -10   68.17    7.56
   1 -15  10    5.92    2.62
  -1  15 -10   -1.28    4.21
   2 -15  10    1.10    2.38
   3 -15  10    1.59    2.45
   4 -15  10   19.52    3.47
   5 -15  10   11.62    3.06
   6 -15  10    1.36    2.61
   6  14 -10   -5.26    3.19
   5  14 -10    1.50    3.68
   4  14 -10    8.08    4.26
   3  14 -10    5.09    3.75
   2  14 -10    7.19    4.03
   1  14 -10   -3.51    3.23
   0  14 -10   -7.61    3.25
   0 -14  10   -0.65    1.87
  -1  14 -10    1.59    4.11
   1 -14  10    6.69    2.54
   2 -14  10    8.73    2.75
   3 -14  10   10.88    2.96
   4 -14  10    1.18    2.36
   5 -14  10    0.66    2.16
   6 -14  10   17.81    3.53
   7 -14  10    1.19    2.71
   7  13 -10    4.10    4.31
   6  13 -10   -3.16    3.10
   5  13 -10    5.44    3.74
   4  13 -10   -0.95    2.99
   3  13 -10   24.98    4.85
   2  13 -10   30.85    5.28
   1  13 -10    7.62    4.09
   0  13 -10    4.17    3.78
   0 -13  10    0.54    1.93
   1 -13  10    0.78    2.01
  -1  13 -10    0.23    3.83
   2 -13  10   10.12    2.71
   3 -13  10    0.70    2.18
   4 -13  10    0.65    1.95
   5 -13  10    4.34    2.40
   6 -13  10    7.55    2.79
   7 -13  10   -3.39    2.13
   7  12 -10    1.79    3.68
   6  12 -10    7.80    4.19
   5  12 -10    5.58    3.81
   4  12 -10   45.20    5.91
   3  12 -10    1.20    3.15
   2  12 -10   -4.07    2.71
   1  12 -10    7.76    3.78
  -1 -12  10    3.29    1.96
   0  12 -10   12.44    4.39
   0 -12  10   10.73    2.50
   1 -12  10   37.38    3.73
  -1  12 -10   35.71    5.48
   2 -12  10   25.57    3.30
   3 -12  10   45.03    4.28
   4 -12  10    0.10    1.96
   5 -12  10    4.47    2.39
   6 -12  10    3.48    2.47
   7 -12  10    6.13    2.99
   8 -12  10    1.95    2.81
   8  11 -10    6.58    4.88
   7  11 -10    3.19    4.23
   6  11 -10   -4.91    2.56
   5  11 -10   13.71    4.16
   4  11 -10    4.17    3.25
   3  11 -10   21.43    4.42
   2  11 -10    4.52    3.40
  -2 -11  10    1.91    1.72
  -1 -11  10   11.79    2.41
   1  11 -10    9.40    4.03
   0 -11  10    6.13    2.28
   0  11 -10    9.61    4.13
   1 -11  10    2.59    1.98
   2 -11  10    9.73    2.52
   3 -11  10   16.77    2.96
   4 -11  10   10.45    2.64
   5 -11  10    1.14    1.84
   6 -11  10    3.55    2.44
   7 -11  10   -0.95    2.04
   8 -11  10   -0.53    2.58
   8  10 -10   -5.30    3.23
   7  10 -10    2.57    3.81
   6  10 -10    9.49    4.15
   5  10 -10   23.44    4.62
   4  10 -10    2.32    2.67
   3  10 -10    3.80    2.94
  -3 -10  10    0.54    1.03
  -2 -10  10    4.71    2.07
   2  10 -10    5.73    3.47
   1  10 -10   20.91    4.55
  -1 -10  10   12.37    2.43
   0 -10  10   67.49    4.51
   0  10 -10   73.04    7.25
   1 -10  10    1.52    1.83
   2 -10  10   49.26    4.09
   3 -10  10    1.63    1.79
   4 -10  10    1.26    2.03
   5 -10  10    5.69    2.31
   6 -10  10    1.75    2.09
   7 -10  10    2.57    2.37
   8 -10  10    4.35    2.74
   9   9 -10    7.57    4.95
   8   9 -10    6.21    4.39
   7   9 -10   10.75    4.14
   6   9 -10    0.76    3.00
   5   9 -10    7.60    3.53
  -4  -9  10    6.61    1.74
   4   9 -10   12.83    3.60
   3   9 -10   15.09    3.72
  -3  -9  10   11.17    2.25
   2   9 -10   23.97    4.56
  -2  -9  10   26.49    2.96
   1   9 -10    5.22    3.74
  -1  -9  10   16.13    2.53
   0   9 -10    4.74    3.98
   0  -9  10    3.00    1.93
   1  -9  10  125.41    6.13
   2  -9  10    4.54    1.94
   3  -9  10  136.55    6.69
   4  -9  10    7.79    2.42
   5  -9  10   -2.56    1.56
   6  -9  10    2.95    2.32
   7  -9  10   -2.07    1.95
   8  -9  10    3.21    2.62
   9  -9  10    4.99    3.05
   9  -9  10    5.26    3.19
   9   8 -10    2.25    4.02
   8   8 -10    1.81    3.71
   7   8 -10   14.65    4.52
   6   8 -10    5.94    3.16
   5   8 -10   25.68    4.59
  -4  -8  10   32.76    3.17
   4   8 -10   31.26    4.84
  -3  -8  10    1.95    1.66
   3   8 -10    2.80    3.00
   2   8 -10    7.68    3.52
  -2  -8  10    9.48    2.10
   1   8 -10   49.81    5.71
  -1  -8  10   48.01    3.65
   0   8 -10   73.75    7.00
   0  -8  10   80.56    4.64
   1  -8  10    6.27    2.02
   2  -8  10    0.07    1.49
   3  -8  10    0.99    1.68
   4  -8  10   52.28    4.27
   5  -8  10    4.89    2.16
   6  -8  10    6.26    2.50
   7  -8  10   -0.11    2.21
   8  -8  10   -0.16    2.18
   8  -8  10    0.63    2.48
   9  -8  10    8.71    3.08
   9  -8  10    7.03    3.25
   9   7 -10   15.38    4.88
   8   7 -10    2.22    3.45
   7   7 -10   -2.64    2.74
   6   7 -10    3.67    2.96
  -5  -7  10   11.73    2.40
   5   7 -10   13.67    3.66
  -4  -7  10  115.06    5.76
   4   7 -10  122.17    8.17
   3   7 -10   33.18    4.81
  -3  -7  10   34.78    3.18
  -2  -7  10    6.86    1.93
   2   7 -10    6.06    3.49
  -1  -7  10   61.49    4.04
   1   7 -10   61.98    6.11
   0  -7  10   48.86    3.60
   1  -7  10  145.99    6.57
   2  -7  10   38.99    3.41
   3  -7  10   48.40    3.86
   4  -7  10   13.57    2.56
   5  -7  10   15.93    2.82
   6  -7  10   58.23    4.80
   6  -7  10   54.55    4.45
   7  -7  10    3.21    2.16
   7  -7  10    7.51    2.59
   8  -7  10    9.43    2.95
   8  -7  10   22.90    3.81
   9  -7  10    2.96    2.63
  10   6 -10    1.38    3.83
   9   6 -10   14.59    4.92
   8   6 -10   30.27    5.47
   7   6 -10    1.62    3.00
  -6  -6  10   11.00    2.39
   6   6 -10    7.64    3.37
   5   6 -10    0.80    2.60
  -5  -6  10    0.31    1.46
  -4  -6  10    5.06    1.91
   4   6 -10    2.31    2.69
  -3  -6  10  294.32   10.25
   3   6 -10  280.65   13.36
  -2  -6  10    0.56    1.51
   2   6 -10    2.67    3.27
  -1  -6  10   98.42    5.01
   1   6 -10   84.94    7.41
   0  -6  10    1.40    1.55
   1  -6  10   -0.31    1.39
   2  -6  10   81.05    4.71
   3  -6  10    4.80    1.98
   3  -6  10    5.31    1.68
   4  -6  10   71.33    4.69
   4  -6  10   75.67    4.49
   5  -6  10    1.08    1.84
   5  -6  10    3.11    1.89
   6  -6  10   -2.76    1.72
   6  -6  10   -2.83    1.76
   7  -6  10   41.14    4.39
   7  -6  10   45.29    4.46
   8  -6  10   14.25    3.33
   8  -6  10   13.76    3.33
   9  -6  10    7.88    3.16
  10   5 -10   -4.15    3.38
   9   5 -10    3.23    3.83
   8   5 -10    5.91    3.79
  -7  -5  10    7.49    2.31
   7   5 -10    1.54    3.01
   6   5 -10   12.23    3.74
  -6  -5  10   15.47    2.61
  -5  -5  10   11.88    2.36
   5   5 -10    9.76    3.47
  -4  -5  10    7.48    2.16
   4   5 -10    4.56    3.09
   3   5 -10    5.34    3.26
  -3  -5  10    5.25    1.96
  -2  -5  10  177.25    7.12
   2   5 -10  171.48    9.55
  -1  -5  10   16.20    2.38
   1   5 -10   19.45    4.24
   0  -5  10  211.35    8.04
   1  -5  10   24.56    2.75
   1  -5  10   28.96    2.31
   2  -5  10   20.11    2.63
   3  -5  10   19.18    2.63
   3  -5  10   17.90    2.31
   4  -5  10    7.14    2.18
   4  -5  10    4.58    1.85
   5  -5  10   53.43    4.25
   5  -5  10   56.03    4.33
   6  -5  10   -0.15    1.87
   6  -5  10    1.01    2.05
   7  -5  10   33.69    4.14
   7  -5  10   40.46    4.11
   8  -5  10   -0.72    2.05
   9  -5  10    3.09    2.50
  10   4 -10   -2.31    3.57
   9   4 -10   11.85    4.27
   8   4 -10    1.70    3.31
  -7  -4  10    7.32    2.26
   7   4 -10    7.95    3.49
  -6  -4  10    2.06    1.86
   6   4 -10   -2.78    2.27
  -5  -4  10   74.67    4.72
   5   4 -10   77.47    6.40
  -4  -4  10   70.79    4.58
   4   4 -10   83.08    6.55
  -3  -4  10   20.72    2.70
   3   4 -10   24.20    4.28
   2   4 -10   99.76    7.27
  -2  -4  10  107.85    5.31
  -1  -4  10   -0.22    1.35
   0  -4  10    2.88    1.53
   0  -4  10   -1.41    0.96
   1  -4  10   36.11    3.12
   1  -4  10   36.01    2.52
   2  -4  10  139.57    6.18
   3  -4  10   74.28    4.25
   3  -4  10   74.14    4.55
   4  -4  10   44.51    3.74
   4  -4  10   45.26    3.61
   5  -4  10   38.13    3.82
   5  -4  10   45.00    3.80
   6  -4  10   21.01    3.23
   6  -4  10   16.11    2.87
   7  -4  10    0.66    2.14
   8  -4  10    4.77    2.59
   9  -4  10   -2.63    2.11
   9   3 -10   -1.60    2.97
   8   3 -10   35.14    5.17
  -8  -3  10   34.58    3.88
  -7  -3  10   10.03    2.67
   7   3 -10    6.10    3.24
   6   3 -10    0.91    2.68
  -6  -3  10    3.00    1.89
   5   3 -10    2.73    2.74
  -5  -3  10    0.72    1.69
  -4  -3  10    0.68    1.60
   4   3 -10    4.51    2.89
  -3  -3  10    1.11    1.41
   3   3 -10    2.49    3.03
   2   3 -10   36.93    5.02
  -2  -3  10   37.22    3.27
  -1  -3  10   37.69    3.01
   0  -3  10   24.92    2.72
   0  -3  10   28.31    2.08
   1  -3  10    4.58    1.27
   1  -3  10    3.93    1.68
   2  -3  10   20.14    2.28
   2  -3  10   15.03    2.35
   3  -3  10   75.10    4.50
   3  -3  10   70.50    4.19
   4  -3  10   32.30    3.26
   4  -3  10   29.03    3.07
   5  -3  10   45.04    3.82
   5  -3  10   46.10    3.93
   6  -3  10   11.17    2.49
   6  -3  10    2.64    2.13
   7  -3  10    2.68    2.24
   8  -3  10    1.46    2.18
   9  -3  10    1.86    2.49
  -9  -2  10   11.87    2.99
   8   2 -10   11.76    3.75
  -8  -2  10   11.05    2.66
  -7  -2  10    2.65    2.24
   7   2 -10    1.03    2.63
  -6  -2  10   79.78    5.02
   6   2 -10   86.04    6.48
  -5  -2  10    2.06    1.73
   5   2 -10    4.18    2.94
   4   2 -10  102.82    7.02
  -4  -2  10   95.13    5.26
   3   2 -10   15.29    3.93
  -3  -2  10   19.38    2.54
  -2  -2  10    3.33    1.56
  -1  -2  10   11.77    2.12
   0  -2  10   16.49    2.24
   0  -2  10   12.26    1.57
   1  -2  10  216.86    8.19
   1  -2  10  218.18    7.58
   2  -2  10   23.36    2.47
   2  -2  10   26.05    2.78
   3  -2  10   48.77    3.64
   3  -2  10   48.56    3.52
   4  -2  10    3.25    1.74
   4  -2  10    2.31    1.60
   5  -2  10   11.67    2.32
   5  -2  10   12.95    2.61
   6  -2  10    3.02    2.12
   7  -2  10   10.11    2.76
   8  -2  10   15.24    3.48
 -10  -1  10   -1.05    2.59
  -9  -1  10    2.30    2.25
  -8  -1  10    1.89    2.08
  -7  -1  10   32.99    3.80
   7   1 -10   31.58    4.22
   6   1 -10    3.86    2.84
  -6  -1  10    7.40    2.18
   5   1 -10    1.75    2.81
  -5  -1  10    3.49    1.95
  -4  -1  10    3.05    1.73
   4   1 -10    4.00    3.07
  -3  -1  10   20.30    2.70
   3   1 -10   26.48    4.26
  -2  -1  10   15.30    2.29
  -1  -1  10  126.66    5.82
  -1  -1  10  128.84    4.81
   0  -1  10    0.34    1.40
   0  -1  10    0.81    1.04
   1  -1  10   16.22    2.36
   2  -1  10  132.81    5.96
   2  -1  10  135.11    5.93
   3  -1  10   92.06    4.83
   3  -1  10   93.38    5.02
   4  -1  10    0.88    1.65
   4  -1  10    1.28    1.73
   5  -1  10   10.79    2.70
   6  -1  10   -1.66    1.79
   7  -1  10    0.09    2.20
   8  -1  10    0.73    2.38
 -10   0  10   -3.14    2.21
  -9   0  10    1.51    2.33
  -8   0  10   12.68    2.87
  -7   0  10   12.59    2.91
   6   0 -10   -2.39    2.64
  -6   0  10    5.70    2.32
  -5   0  10   28.42    3.29
   5   0 -10   25.91    4.26
  -4   0  10    3.46    1.94
   4   0 -10    3.17    3.38
  -3   0  10   14.82    2.45
  -2   0  10   25.00    2.84
  -1   0  10  124.46    5.81
  -1   0  10  131.06    5.11
   0   0  10   76.36    3.88
   0   0  10   71.62    4.31
   1   0  10   85.68    4.57
   1   0  10   76.85    4.20
   2   0  10   94.94    4.91
   2   0  10  104.36    5.01
   3   0  10   67.73    4.12
   3   0  10   61.63    4.19
   4   0  10   20.71    3.04
   5   0  10   35.74    3.83
   6   0  10    1.14    2.05
   7   0  10   14.10    3.33
   8   0  10    0.95    2.57
 -11   1  10   -1.18    2.63
 -10   1  10    3.44    2.57
  -9   1  10    5.58    2.59
  -8   1  10   -0.81    1.94
  -7   1  10    8.12    2.46
  -6   1  10    1.80    2.06
  -5   1  10    3.71    1.95
  -4   1  10   94.42    5.39
  -3   1  10  112.32    5.80
  -2   1  10   79.58    4.66
  -1   1  10   52.91    3.34
  -1   1  10   55.01    3.88
   0   1  10   12.53    2.30
   1   1  10   62.46    3.96
   1   1  10   66.86    4.21
   2   1  10   -0.48    1.51
   2   1  10    2.39    1.64
   3   1  10   57.13    3.70
   3   1  10   53.47    4.06
   4   1  10    0.27    1.72
   5   1  10    0.51    1.83
   6   1  10    3.78    2.32
   7   1  10    0.58    2.31
   8   1  10   14.92    3.65
 -10   2  10    4.15    2.61
  -9   2  10    1.23    2.31
  -8   2  10    0.81    1.97
  -7   2  10    2.76    2.04
  -6   2  10    4.93    2.39
  -5   2  10   22.22    3.17
  -4   2  10    4.02    2.04
  -3   2  10    1.43    1.65
  -2   2  10   53.55    3.97
  -2   2  10   52.01    3.42
  -1   2  10   29.94    2.83
  -1   2  10   30.59    3.03
   0   2  10  108.23    5.39
   0   2  10  103.82    5.21
   1   2  10   32.84    3.21
   1   2  10   28.72    3.00
   2   2  10   25.79    2.83
   2   2  10   23.20    2.88
   3   2  10    8.48    2.32
   4   2  10   14.19    2.85
   5   2  10    5.31    2.29
   6   2  10    5.11    2.41
   7   2  10    1.56    2.23
 -10   3  10   -0.53    2.15
  -9   3  10    3.51    2.58
  -8   3  10   -3.52    1.84
  -7   3  10    0.62    1.91
  -6   3  10    6.18    2.41
  -5   3  10    4.06    2.05
  -4   3  10  113.16    6.12
  -3   3  10    0.24    1.46
  -2   3  10   29.54    3.20
  -2   3  10   25.99    2.88
  -1   3  10   20.09    2.72
  -1   3  10   14.00    2.36
   0   3  10    8.97    2.02
   0   3  10   10.31    2.30
   1   3  10   32.13    3.15
   1   3  10   29.13    3.32
   2   3  10    0.62    1.84
   3   3  10    4.35    2.18
   4   3  10    2.49    2.21
   5   3  10   12.27    2.94
   6   3  10    9.72    3.12
   7   3  10   -1.19    2.54
 -10   4  10   -4.10    2.32
  -9   4  10   -1.16    2.23
  -8   4  10    5.41    2.49
  -7   4  10   11.63    2.97
  -6   4  10    6.70    2.30
  -5   4  10   33.58    3.78
  -4   4  10   12.25    2.62
  -3   4  10   38.77    3.42
  -3   4  10   43.21    3.81
  -2   4  10   -0.43    1.16
  -2   4  10    9.07    2.20
  -1   4  10    5.87    2.08
  -1   4  10    5.69    2.10
   0   4  10   -0.69    1.56
   0   4  10    0.72    1.75
   1   4  10    0.67    1.94
   2   4  10    3.27    2.13
   3   4  10    1.42    2.14
   4   4  10   18.85    3.27
   5   4  10    0.61    2.21
   6   4  10    7.17    2.80
  -9   5  10    2.06    2.45
  -8   5  10    2.63    2.38
  -7   5  10   10.01    3.00
  -6   5  10   16.48    3.16
  -5   5  10   19.24    3.11
  -4   5  10   62.96    4.69
  -3   5  10   -1.30    0.80
  -3   5  10    2.05    1.93
  -2   5  10   39.84    3.79
  -2   5  10   44.16    3.81
  -1   5  10   -0.53    1.75
  -1   5  10    1.30    1.82
   0   5  10   39.84    4.02
   0   5  10   45.87    3.89
   1   5  10    0.23    1.81
   2   5  10    9.06    2.65
   3   5  10    2.34    2.30
   4   5  10   -0.19    2.25
   5   5  10   12.94    3.35
   6   5  10    2.67    2.51
  -9   6  10   -0.68    2.32
  -8   6  10    0.34    2.52
  -7   6  10    3.89    2.35
  -6   6  10    0.45    2.03
  -5   6  10    2.12    1.99
  -4   6  10   14.91    2.84
  -3   6  10   16.30    2.90
  -3   6  10   15.52    2.72
  -2   6  10   -0.30    2.00
  -2   6  10    1.41    1.72
  -1   6  10    4.09    2.33
  -1   6  10    3.88    1.99
   0   6  10    1.60    2.27
   1   6  10    8.48    2.85
   2   6  10    1.29    2.29
   3   6  10   12.56    3.31
   4   6  10    0.44    2.61
   5   6  10    5.54    2.85
  -8   7  10    3.13    2.88
  -7   7  10    4.13    2.77
  -6   7  10    8.22    2.96
  -5   7  10    8.51    2.68
  -4   7  10   11.26    2.81
  -4   7  10    7.39    2.35
  -3   7  10    0.98    2.19
  -3   7  10   -1.09    1.63
  -2   7  10   13.09    2.60
  -2   7  10    6.70    2.76
  -1   7  10   46.59    4.55
   0   7  10   19.14    3.49
   1   7  10   16.73    3.60
   2   7  10   13.06    3.33
   3   7  10    6.00    2.78
   4   7  10    1.54    2.55
   5   7  10    0.75    2.71
  -8   8  10    4.30    3.08
  -7   8  10    2.67    2.80
  -6   8  10    3.20    2.54
  -5   8  10    9.48    2.80
  -4   8  10   28.84    3.64
  -4   8  10   28.35    3.80
  -3   8  10    1.66    2.41
  -3   8  10    1.50    1.92
  -2   8  10    4.77    2.71
  -1   8  10    1.44    2.50
   0   8  10   -4.23    2.15
   1   8  10   19.83    3.69
   2   8  10   -3.49    2.44
   3   8  10   15.60    3.70
   4   8  10    1.98    2.94
  -7   9  10    5.33    2.83
  -6   9  10    4.55    2.91
  -5   9  10    3.51    2.61
  -4   9  10   -0.54    2.62
  -4   9  10    2.33    2.26
  -3   9  10   24.15    3.77
  -2   9  10   -1.82    2.42
  -1   9  10   26.33    4.11
   0   9  10    3.56    2.79
   1   9  10    8.11    3.20
   2   9  10    1.91    3.10
   3   9  10   -1.63    2.80
  -7  10  10   14.76    3.78
  -6  10  10    2.59    2.62
  -5  10  10   12.10    3.28
  -4  10  10   13.67    3.49
  -3  10  10    3.69    3.02
  -2  10  10    2.42    2.83
  -1  10  10   -1.20    2.70
   0  10  10   12.46    3.66
   1  10  10    2.19    3.19
   2  10  10    5.49    3.40
  -6  11  10    0.14    2.73
  -4  11  10    3.40    2.90
  -3  11  10   16.58    3.88
  -2  11  10    2.76    3.10
  -1  11  10   11.20    3.61
   0  11  10    4.91    3.34
  -4  12  10   -0.69    2.88
  -3  12  10    0.43    2.98
  -2  12  10    1.11    2.99
   3  17 -11   -9.17    3.83
   2  17 -11   -5.39    4.05
   1  17 -11   16.63    5.53
   3 -17  11   -0.40    2.51
   4 -17  11    5.29    2.97
   4  16 -11    2.97    4.07
   3  16 -11   -5.13    3.82
   2  16 -11   10.75    4.97
   1  16 -11   -3.94    3.74
   0  16 -11   -1.49    4.31
  -1  16 -11   -0.60    4.45
   2 -16  11    4.07    2.81
   3 -16  11    3.53    2.68
   4 -16  11   -0.58    2.47
   5 -16  11   -0.27    2.83
   5  15 -11   -1.75    3.67
   4  15 -11   -1.81    3.36
   3  15 -11   -4.09    3.65
   2  15 -11   -6.53    3.28
   1  15 -11   35.44    6.00
   0  15 -11   -4.21    4.10
   1 -15  11    8.76    2.90
  -1  15 -11   -2.59    4.34
   2 -15  11   -0.42    2.19
   3 -15  11    1.16    2.28
   4 -15  11    1.41    2.55
   5 -15  11    0.05    2.14
   6 -15  11   12.11    3.47
   6  14 -11    5.41    4.35
   5  14 -11    1.03    4.05
   4  14 -11    0.92    3.82
   3  14 -11   22.48    5.18
   2  14 -11    8.36    4.31
   1  14 -11    2.93    4.04
   0 -14  11   18.48    3.36
   0  14 -11   18.39    5.04
  -1  14 -11   -3.33    3.86
   1 -14  11    2.20    2.24
   2 -14  11   12.78    3.01
   3 -14  11    8.06    2.78
   4 -14  11    6.75    2.96
   5 -14  11   17.94    3.47
   6 -14  11    3.48    2.45
   6  13 -11    3.32    3.88
   5  13 -11   -1.09    3.32
   4  13 -11   10.16    4.29
   3  13 -11    3.99    3.71
   2  13 -11   42.93    6.14
  -1 -13  11   14.27    2.89
   1  13 -11    9.94    4.35
   0  13 -11   -2.64    3.58
   0 -13  11   -0.84    1.88
   1 -13  11    2.26    2.23
   2 -13  11   -0.32    1.94
   3 -13  11    7.66    2.73
   4 -13  11    6.31    2.76
   5 -13  11    7.63    2.99
   6 -13  11    2.43    2.38
   7 -13  11    1.24    2.48
   7  12 -11    5.94    4.23
   6  12 -11    5.25    4.11
   5  12 -11   50.32    6.70
   4  12 -11   -0.48    3.21
   3  12 -11   -0.34    3.34
   2  12 -11    6.67    3.99
  -2 -12  11    8.18    2.33
  -1 -12  11    4.75    2.12
   1  12 -11    5.98    3.96
   0 -12  11    0.04    1.82
   0  12 -11   -3.36    3.46
   1 -12  11   41.94    4.07
   2 -12  11   11.25    2.75
   3 -12  11   20.96    3.31
   4 -12  11    8.26    2.82
   5 -12  11    9.00    2.92
   6 -12  11    8.34    2.99
   7 -12  11    1.80    2.38
   8  11 -11    2.02    4.30
   7  11 -11    4.93    4.40
   6  11 -11    8.93    4.37
   5  11 -11   -2.52    3.07
   4  11 -11   32.82    5.35
   3  11 -11    6.32    3.62
  -2 -11  11   33.02    3.49
   2  11 -11   36.08    5.39
   1  11 -11    3.80    3.70
  -1 -11  11    7.61    2.30
   0 -11  11   -0.26    1.78
   0  11 -11    2.83    3.91
   1 -11  11   -1.24    1.77
   2 -11  11    5.50    2.28
   3 -11  11   32.18    3.77
   4 -11  11    2.73    2.23
   5 -11  11    8.68    2.66
   6 -11  11   15.91    3.28
   7 -11  11   -1.07    2.31
   8 -11  11    0.62    2.65
   8  10 -11    2.37    4.31
   7  10 -11    3.37    4.12
   6  10 -11   13.52    4.60
   5  10 -11   -0.43    3.31
   4  10 -11   14.46    3.98
   3  10 -11    6.76    3.51
  -3 -10  11    9.31    2.28
   2  10 -11    9.47    3.88
  -2 -10  11    5.73    2.17
  -1 -10  11  188.38    7.98
   1  10 -11  190.96   11.28
   0 -10  11   -1.83    1.63
   0  10 -11    5.87    4.24
   1 -10  11  132.24    6.62
   2 -10  11   34.27    3.65
   3 -10  11    1.86    1.95
   4 -10  11    8.76    2.62
   5 -10  11    5.20    2.56
   6 -10  11   16.06    3.34
   7 -10  11    3.56    2.68
   8 -10  11    1.57    2.85
   9   9 -11    2.04    4.51
   8   9 -11    5.81    4.43
   7   9 -11   -1.26    3.26
   6   9 -11    0.01    3.26
   5   9 -11   24.36    4.99
  -4  -9  11    9.48    2.29
   4   9 -11    3.36    3.33
   3   9 -11   21.71    4.53
  -3  -9  11   26.60    3.06
  -2  -9  11   14.48    2.70
   2   9 -11   16.13    4.50
   1   9 -11    0.04    3.68
  -1  -9  11    2.51    1.91
   0  -9  11   27.78    3.25
   0   9 -11   27.07    5.47
   1  -9  11   -0.50    1.59
   2  -9  11   42.47    3.91
   3  -9  11    5.47    2.22
   4  -9  11   35.28    3.77
   5  -9  11    3.99    2.28
   6  -9  11    1.94    2.31
   7  -9  11    4.41    2.54
   8  -9  11    4.58    2.89
   8  -9  11    1.99    2.54
   9   8 -11    2.67    4.18
   8   8 -11   21.27    5.39
   7   8 -11   10.38    4.40
   6   8 -11    5.08    3.54
  -5  -8  11    4.13    1.90
   5   8 -11    1.68    2.97
   4   8 -11   -1.02    2.95
  -4  -8  11    0.01    1.60
  -3  -8  11   12.53    2.52
   3   8 -11   15.60    4.53
  -2  -8  11   78.84    4.77
   2   8 -11   82.37    7.17
   1   8 -11  157.30   10.11
  -1  -8  11  150.89    6.87
   0  -8  11   17.26    2.74
   1  -8  11    0.35    1.70
   2  -8  11   10.91    2.44
   3  -8  11   60.70    4.45
   4  -8  11   20.01    3.04
   5  -8  11   35.49    3.88
   6  -8  11    3.40    2.25
   6  -8  11    4.29    2.42
   7  -8  11    4.62    2.69
   7  -8  11    5.75    2.63
   8  -8  11    3.48    2.88
   8  -8  11    8.89    3.03
   9  -8  11    1.80    2.68
   9  -8  11    0.79    2.46
   9   7 -11    7.32    4.66
   8   7 -11    1.74    3.58
   7   7 -11    1.87    3.52
  -6  -7  11    9.35    2.48
   6   7 -11    7.97    3.64
   5   7 -11   60.53    6.34
  -5  -7  11   58.97    4.29
   4   7 -11   17.15    4.27
  -4  -7  11   16.54    2.60
   3   7 -11   16.15    4.46
  -3  -7  11   14.19    2.62
  -2  -7  11    4.91    1.93
   2   7 -11    8.59    3.79
  -1  -7  11   69.77    4.59
   1   7 -11   88.10    7.55
   0  -7  11   24.31    2.97
   1  -7  11   89.60    5.15
   2  -7  11   30.54    3.33
   3  -7  11    1.61    1.82
   4  -7  11    3.21    1.95
   4  -7  11    4.66    1.93
   5  -7  11    6.88    2.47
   5  -7  11    8.17    2.29
   6  -7  11    3.15    2.41
   6  -7  11   11.17    2.69
   7  -7  11    1.59    2.43
   7  -7  11   10.12    2.74
   8  -7  11    5.69    2.82
   8  -7  11   11.28    3.27
   9  -7  11    2.63    2.52
  10   6 -11   -6.15    3.83
   9   6 -11   18.23    5.26
   8   6 -11    4.43    3.72
   7   6 -11    4.12    3.70
   6   6 -11   -3.92    2.63
  -6  -6  11   -0.20    1.63
   5   6 -11    7.53    3.50
  -5  -6  11    3.05    1.86
   4   6 -11   94.69    7.81
  -4  -6  11  104.97    5.57
  -3  -6  11    2.02    1.86
   3   6 -11    8.23    3.71
   2   6 -11   91.34    7.59
  -2  -6  11   97.62    5.19
  -1  -6  11   16.69    2.59
   1   6 -11   13.82    4.47
   0  -6  11   72.93    4.56
   1  -6  11   54.46    3.93
   2  -6  11   25.59    3.04
   2  -6  11   32.44    2.70
   3  -6  11   16.23    2.77
   3  -6  11   16.44    2.28
   4  -6  11    2.04    1.76
   4  -6  11    0.60    1.75
   5  -6  11    4.91    2.26
   5  -6  11    5.83    2.14
   6  -6  11   10.72    2.86
   6  -6  11   10.92    2.91
   7  -6  11   -0.23    2.14
   7  -6  11    2.55    2.01
   8  -6  11   17.93    3.75
   9  -6  11    3.47    2.64
  10   5 -11    2.80    4.01
   9   5 -11    1.85    3.78
   8   5 -11   24.84    5.23
  -7  -5  11    2.25    1.87
   7   5 -11   -0.31    2.93
  -6  -5  11   57.84    4.42
   6   5 -11   60.23    6.16
   5   5 -11    0.86    3.08
  -5  -5  11    3.79    2.02
  -4  -5  11    8.88    2.39
   4   5 -11    5.64    3.66
   3   5 -11   88.57    7.36
  -3  -5  11   85.10    5.00
  -2  -5  11   63.94    4.36
   2   5 -11   74.70    7.19
  -1  -5  11  168.14    7.13
   0  -5  11    8.54    2.08
   1  -5  11  184.14    7.73
   1  -5  11  188.28    6.74
   2  -5  11   42.70    3.68
   2  -5  11   42.62    3.14
   3  -5  11    7.70    1.87
   3  -5  11    7.84    2.19
   4  -5  11   26.72    3.23
   4  -5  11   28.96    3.16
   5  -5  11   -0.03    1.75
   5  -5  11    4.10    1.96
   6  -5  11   53.87    4.56
   6  -5  11   53.80    4.60
   7  -5  11    0.62    2.06
   7  -5  11    1.66    2.16
   8  -5  11    0.36    2.20
  10   4 -11    1.53    3.86
   9   4 -11   -0.46    3.49
   8   4 -11   15.72    4.35
  -8  -4  11   10.91    2.92
  -7  -4  11    1.16    1.88
   7   4 -11    2.64    3.31
  -6  -4  11    5.34    2.22
   6   4 -11    4.44    3.14
  -5  -4  11    8.53    2.36
   5   4 -11    4.38    3.40
   4   4 -11   73.96    6.86
  -4  -4  11   75.66    4.84
   3   4 -11   29.40    4.84
  -3  -4  11   23.13    2.97
  -2  -4  11  141.11    6.53
   2   4 -11  139.43    9.30
  -1  -4  11    6.24    1.92
   0  -4  11   21.02    2.72
   1  -4  11   37.85    2.83
   1  -4  11   37.25    3.39
   2  -4  11  176.60    7.53
   3  -4  11    1.41    1.42
   3  -4  11    0.30    1.65
   4  -4  11   40.06    3.74
   4  -4  11   38.57    3.44
   5  -4  11    2.18    2.07
   5  -4  11    0.50    1.69
   6  -4  11    2.23    2.03
   6  -4  11    1.03    2.05
   7  -4  11    9.56    2.86
   8  -4  11   -1.81    1.95
   9   3 -11   -2.87    3.14
   8   3 -11   27.78    4.81
  -8  -3  11   14.08    3.00
  -7  -3  11   26.89    3.59
   7   3 -11   19.86    4.25
  -6  -3  11   15.12    2.91
   6   3 -11   22.99    4.33
  -5  -3  11   15.20    2.75
   5   3 -11   12.39    3.92
   4   3 -11   32.51    4.92
  -4  -3  11   35.69    3.50
   3   3 -11   16.72    4.56
  -3  -3  11   17.60    2.72
  -2  -3  11   57.33    4.12
  -1  -3  11   74.75    4.49
   0  -3  11   11.09    2.26
   1  -3  11    6.20    2.00
   1  -3  11    4.84    1.58
   2  -3  11   98.92    4.85
   2  -3  11  104.50    5.42
   3  -3  11   40.22    3.28
   3  -3  11   44.35    3.67
   4  -3  11   24.03    2.93
   4  -3  11   26.98    3.09
   5  -3  11   31.69    3.51
   5  -3  11   28.43    3.36
   6  -3  11   -1.80    1.67
   7  -3  11    0.19    2.08
   8  -3  11    1.95    2.49
  -9  -2  11    0.72    2.16
  -8  -2  11   -1.09    1.91
   8   2 -11    0.65    2.93
   7   2 -11   -2.46    2.62
  -7  -2  11   -1.67    1.90
   6   2 -11    6.49    3.36
  -6  -2  11    5.79    2.25
   5   2 -11   58.18    6.04
  -5  -2  11   59.34    4.47
   4   2 -11    7.95    3.79
  -4  -2  11    3.30    2.01
  -3  -2  11   43.81    3.76
   3   2 -11   61.19    6.61
  -2  -2  11    1.64    1.53
  -1  -2  11    1.92    1.58
   0  -2  11    4.27    1.74
   1  -2  11   16.26    2.53
   1  -2  11   17.28    2.12
   2  -2  11   77.57    4.74
   2  -2  11   91.00    4.70
   3  -2  11    2.34    1.80
   3  -2  11    2.51    1.69
   4  -2  11    8.41    2.34
   4  -2  11    9.24    2.25
   5  -2  11    4.05    1.99
   5  -2  11    2.86    2.05
   6  -2  11   16.03    3.19
   7  -2  11    3.67    2.37
   8  -2  11    0.05    2.52
 -10  -1  11    0.60    2.51
  -9  -1  11    5.06    2.58
  -8  -1  11    3.20    2.26
  -7  -1  11    5.20    2.46
  -6  -1  11   33.53    3.77
   6   1 -11   26.90    4.34
   5   1 -11    1.98    3.32
  -5  -1  11    6.57    2.43
   4   1 -11   15.02    4.44
  -4  -1  11   13.60    2.69
  -3  -1  11    3.03    1.70
  -2  -1  11  121.73    6.04
  -1  -1  11    4.83    1.90
   0  -1  11   10.06    1.65
   0  -1  11   10.34    2.24
   1  -1  11   42.27    3.50
   2  -1  11    9.63    2.03
   2  -1  11    7.50    2.01
   3  -1  11   24.22    2.91
   3  -1  11   29.05    3.17
   4  -1  11    7.50    2.20
   4  -1  11    4.52    1.86
   5  -1  11   15.26    2.94
   6  -1  11    1.69    2.06
   7  -1  11    4.20    2.74
   8  -1  11   -1.10    2.27
 -10   0  11   -4.28    2.29
  -9   0  11   -1.03    2.09
  -8   0  11    5.32    2.20
  -7   0  11   -1.59    1.80
  -6   0  11    8.08    2.70
   5   0 -11   87.80    6.99
  -5   0  11   81.67    5.28
  -4   0  11   -0.35    1.60
  -3   0  11    0.58    1.61
  -2   0  11    1.43    1.62
  -1   0  11   79.62    4.79
   0   0  11   14.24    2.48
   0   0  11   17.15    2.26
   1   0  11    1.76    1.73
   1   0  11    3.66    1.61
   2   0  11   23.72    2.83
   2   0  11   31.13    2.99
   3   0  11   41.79    3.49
   3   0  11   51.02    3.91
   4   0  11    6.16    2.38
   5   0  11   -0.21    1.90
   6   0  11   22.61    3.62
   7   0  11    3.06    2.50
 -10   1  11   -0.52    2.32
  -9   1  11    5.50    2.98
  -8   1  11   -0.92    2.11
  -7   1  11    2.22    2.37
  -6   1  11   24.15    3.55
  -5   1  11    7.06    2.46
  -4   1  11   28.32    3.41
  -3   1  11   30.62    3.37
  -2   1  11    6.15    2.04
  -1   1  11   58.43    4.19
   0   1  11   11.32    2.35
   1   1  11   39.46    3.58
   1   1  11   37.88    3.27
   2   1  11   15.21    2.54
   2   1  11   14.33    2.42
   3   1  11    6.32    2.28
   4   1  11    1.48    1.96
   5   1  11    0.21    2.00
   6   1  11    1.30    1.99
   7   1  11   28.20    4.09
 -10   2  11   -3.78    2.56
  -9   2  11    1.25    2.14
  -8   2  11   -3.40    1.88
  -7   2  11    6.15    2.69
  -6   2  11   13.20    3.04
  -5   2  11   11.26    2.80
  -4   2  11    1.01    1.85
  -3   2  11   13.54    2.62
  -2   2  11   21.25    2.94
  -1   2  11   43.85    3.61
  -1   2  11   54.37    4.01
   0   2  11   27.74    3.10
   0   2  11   30.06    3.18
   1   2  11    0.50    1.71
   1   2  11    1.45    1.76
   2   2  11    2.03    1.84
   2   2  11    1.32    1.76
   3   2  11   41.75    4.04
   4   2  11    2.19    2.15
   5   2  11   19.35    3.40
   6   2  11    2.81    2.49
   7   2  11    1.73    2.45
 -10   3  11    9.17    3.51
  -9   3  11   -1.24    2.17
  -8   3  11   -3.33    2.05
  -7   3  11    6.03    2.53
  -6   3  11    5.96    2.44
  -5   3  11   66.85    5.04
  -4   3  11    1.36    1.87
  -3   3  11    0.20    1.69
  -2   3  11    5.79    2.11
   0   3  11   54.62    4.02
   0   3  11   57.30    4.10
   1   3  11   30.47    3.48
   1   3  11   27.93    3.16
   2   3  11    9.30    2.56
   3   3  11    0.34    1.89
   4   3  11    8.56    2.70
   5   3  11    5.54    2.62
   6   3  11    4.08    2.60
  -9   4  11   16.85    3.80
  -8   4  11    2.13    2.62
  -7   4  11    3.38    2.46
  -6   4  11    3.82    2.28
  -5   4  11    3.81    2.20
  -4   4  11   -2.47    1.61
  -3   4  11    7.62    2.37
  -2   4  11    0.52    1.18
  -2   4  11    4.62    2.10
  -1   4  11   26.88    3.28
  -1   4  11   19.47    2.92
   0   4  11   27.97    3.13
   0   4  11   21.16    3.35
   1   4  11    7.60    2.54
   2   4  11    0.47    2.10
   3   4  11   29.18    3.90
   4   4  11    1.88    2.19
   5   4  11    6.54    3.08
   6   4  11    0.99    2.39
  -9   5  11   -1.35    2.74
  -8   5  11    9.61    3.09
  -7   5  11    7.27    2.83
  -6   5  11   15.38    3.04
  -5   5  11    2.56    2.18
  -4   5  11   30.80    3.83
  -3   5  11    3.02    2.10
  -2   5  11    0.21    1.87
  -2   5  11    2.23    2.05
  -1   5  11    3.48    2.25
  -1   5  11    1.55    1.93
   0   5  11    0.66    2.21
   1   5  11   72.71    5.30
   2   5  11    9.80    2.99
   3   5  11    4.97    2.81
   4   5  11   16.28    3.47
   5   5  11    0.60    2.61
  -8   6  11    5.99    3.16
  -7   6  11    8.85    3.03
  -6   6  11    1.67    2.28
  -5   6  11   16.07    3.09
  -4   6  11   12.53    2.82
  -3   6  11    9.01    2.63
  -2   6  11    2.94    2.05
  -2   6  11   -1.11    2.22
  -1   6  11    8.14    2.64
   0   6  11   -1.04    2.25
   1   6  11   19.52    3.64
   2   6  11   25.44    3.90
   3   6  11   12.35    3.35
   4   6  11    6.81    3.16
  -8   7  11    1.75    2.79
  -7   7  11   16.27    3.83
  -6   7  11   10.78    3.25
  -5   7  11   15.98    3.17
  -4   7  11    3.27    2.21
  -3   7  11    5.66    2.25
  -2   7  11    2.38    2.51
  -1   7  11   11.04    3.13
   0   7  11    6.04    3.00
   1   7  11   13.99    3.56
   2   7  11   -0.44    2.48
   3   7  11   -1.30    2.41
   4   7  11    6.88    3.20
  -7   8  11    6.72    3.07
  -6   8  11   -1.07    2.24
  -5   8  11    8.63    2.83
  -4   8  11    3.90    2.27
  -3   8  11   39.64    4.58
  -3   8  11   45.06    4.30
  -2   8  11    0.19    2.40
  -1   8  11   11.48    3.34
   0   8  11    9.79    3.36
   1   8  11   -5.05    2.35
   2   8  11   22.52    4.13
   3   8  11   -2.07    2.64
  -7   9  11    7.55    3.47
  -6   9  11    0.23    2.52
  -5   9  11   -0.77    2.51
  -4   9  11   10.53    2.93
  -3   9  11   -1.14    2.54
  -2   9  11   34.86    4.41
  -1   9  11   -3.35    2.60
   0   9  11   13.78    3.49
   1   9  11    0.90    2.98
   2   9  11   -0.72    2.84
  -6  10  11    6.09    3.23
  -5  10  11    5.38    3.11
  -3  10  11    0.35    2.96
  -2  10  11    2.37    2.91
  -1  10  11    1.10    3.11
   0  10  11    7.47    3.49
  -3  11  11    8.63    3.56
  -2  11  11    3.48    3.19
   2  17 -12    3.96    5.33
   1  17 -12  -11.25    4.23
   0  17 -12    4.33    5.45
   2 -17  12    2.44    2.91
   3 -17  12   -2.91    2.31
   4  16 -12   -5.99    4.01
   3  16 -12    8.33    5.27
   2  16 -12   -4.67    4.19
   1  16 -12  -11.64    3.84
   0  16 -12    1.77    5.04
   1 -16  12    9.86    3.26
   2 -16  12   10.45    3.38
   3 -16  12   -0.15    2.38
   4 -16  12    1.33    2.69
   5  15 -12   -0.44    4.13
   4  15 -12   -2.90    3.99
   3  15 -12   -0.39    4.15
   2  15 -12   11.53    4.99
   1  15 -12   -7.93    3.91
   0  15 -12    3.39    4.92
   1 -15  12    2.37    2.57
   2 -15  12   -2.18    2.07
   3 -15  12    3.42    2.58
   4 -15  12    1.11    2.63
   5 -15  12   17.47    3.76
   5  14 -12    1.28    4.14
   4  14 -12   11.75    4.91
   3  14 -12    4.98    4.58
   2  14 -12   14.21    4.93
   1  14 -12    1.85    4.57
   0 -14  12   -1.41    2.02
   0  14 -12   -4.35    4.16
   1 -14  12    6.64    2.69
   2 -14  12   -0.68    2.12
   3 -14  12    7.88    2.74
   4 -14  12   -0.28    2.14
   5 -14  12    3.49    2.42
   6 -14  12    9.24    3.46
   6  13 -12   -3.69    3.61
   5  13 -12   -3.03    3.75
   4  13 -12    0.91    3.91
   3  13 -12   27.42    5.78
   2  13 -12    7.37    4.48
   1  13 -12   -2.65    4.01
  -1 -13  12    3.19    2.23
   0 -13  12    6.23    2.59
   0  13 -12    0.52    4.28
   1 -13  12    0.24    2.06
   2 -13  12    6.61    2.62
   3 -13  12   16.12    3.32
   4 -13  12    3.94    2.41
   5 -13  12   -1.07    1.95
   6 -13  12    0.85    2.28
   7  12 -12    3.03    4.77
   6  12 -12    1.18    3.91
   5  12 -12    7.44    4.36
   4  12 -12   18.35    4.95
   3  12 -12   11.19    4.63
   2  12 -12   -2.50    3.64
  -2 -12  12    2.25    2.04
   1  12 -12   11.02    4.67
  -1 -12  12    9.30    2.60
   0 -12  12    7.71    2.58
   0  12 -12    4.03    4.38
   1 -12  12    0.48    2.00
   2 -12  12   27.55    3.62
   3 -12  12    4.24    2.38
   4 -12  12    6.80    2.52
   5 -12  12   22.96    3.67
   6 -12  12    2.46    2.39
   7 -12  12    5.51    3.11
   7  11 -12    0.29    3.91
   6  11 -12    0.25    3.79
   5  11 -12   27.81    5.41
   4  11 -12   13.16    4.51
   3  11 -12   -0.79    3.67
  -3 -11  12    5.77    2.26
   2  11 -12    5.21    3.94
  -2 -11  12    4.67    2.25
   1  11 -12    1.17    3.90
  -1 -11  12   -0.19    1.78
   0  11 -12    0.72    3.95
   0 -11  12    5.63    2.35
   1 -11  12   -1.49    1.77
   2 -11  12   26.72    3.56
   3 -11  12   -0.30    1.86
   4 -11  12    3.96    2.24
   5 -11  12    1.23    2.26
   6 -11  12   -0.85    2.09
   7 -11  12    6.21    3.05
   8  10 -12   -2.44    4.27
   7  10 -12   10.22    4.84
   6  10 -12    4.71    4.11
   5  10 -12    9.08    4.23
   4  10 -12    9.59    4.22
  -4 -10  12   13.10    2.74
   3  10 -12   -1.26    3.33
  -3 -10  12    2.35    1.85
   2  10 -12   36.70    5.73
  -2 -10  12   39.48    3.81
   1  10 -12    4.29    3.97
  -1 -10  12    2.69    2.06
   0 -10  12   74.79    5.05
   1 -10  12   37.51    3.91
   2 -10  12    7.30    2.52
   3 -10  12   23.90    3.38
   4 -10  12   10.36    2.73
   5 -10  12   35.86    4.22
   6 -10  12    1.49    2.48
   7 -10  12    1.25    2.20
   7 -10  12    2.73    2.64
   8 -10  12   -2.02    2.28
   8   9 -12   -3.64    3.79
   7   9 -12    2.95    3.88
   6   9 -12    9.18    4.27
   5   9 -12    2.72    3.41
  -4  -9  12   32.18    3.43
   4   9 -12   25.19    5.28
  -3  -9  12    9.71    2.44
   3   9 -12    7.18    4.07
   2   9 -12   15.59    4.63
  -2  -9  12   21.34    2.96
   1   9 -12    5.36    4.50
  -1  -9  12    0.93    1.89
   0  -9  12   28.80    3.47
   1  -9  12   44.00    3.99
   2  -9  12    2.95    1.98
   3  -9  12   45.71    4.11
   4  -9  12    8.57    2.58
   5  -9  12    1.07    2.23
   6  -9  12   38.09    4.20
   6  -9  12   40.07    4.46
   7  -9  12   -0.14    2.25
   7  -9  12    0.50    2.24
   8  -9  12    4.04    3.05
   8  -9  12   12.06    3.36
   9   8 -12    2.81    4.93
   8   8 -12   -0.56    3.81
   7   8 -12    8.47    4.41
   6   8 -12    1.35    3.29
   5   8 -12   -0.23    3.22
  -5  -8  12    1.57    1.96
  -4  -8  12    0.15    1.61
   4   8 -12   -1.39    3.23
  -3  -8  12   58.49    4.38
   3   8 -12   61.79    7.00
   2   8 -12   30.70    5.60
  -2  -8  12   25.43    3.07
   1   8 -12   55.38    6.87
  -1  -8  12   62.57    4.46
   0  -8  12   12.48    2.60
   1  -8  12   74.52    5.00
   2  -8  12   53.83    4.33
   3  -8  12   19.42    3.00
   4  -8  12   44.96    3.73
   4  -8  12   39.96    4.10
   5  -8  12    4.29    2.29
   5  -8  12    2.74    2.11
   6  -8  12    5.81    2.62
   6  -8  12    4.64    2.50
   7  -8  12    2.30    2.44
   7  -8  12    7.23    2.73
   8  -8  12   -1.63    2.53
   8  -8  12    2.32    2.60
   9   7 -12   -5.22    3.67
   8   7 -12    1.13    3.87
   7   7 -12    9.10    4.45
   6   7 -12   14.98    4.46
  -6  -7  12   19.22    3.13
  -5  -7  12    8.21    2.42
   5   7 -12    7.18    3.82
  -4  -7  12   35.59    3.63
   4   7 -12   33.77    5.39
   3   7 -12    3.48    3.81
  -3  -7  12    2.92    2.06
  -2  -7  12    6.22    2.18
   2   7 -12    8.84    4.40
  -1  -7  12    3.03    1.88
   0  -7  12   12.78    2.55
   1  -7  12   55.19    4.29
   2  -7  12    8.54    2.41
   3  -7  12    5.96    1.81
   3  -7  12    3.14    2.00
   4  -7  12   10.84    2.71
   4  -7  12   14.98    2.56
   5  -7  12    6.58    2.58
   5  -7  12   10.35    2.48
   6  -7  12   28.59    3.86
   6  -7  12   30.25    3.81
   7  -7  12    1.98    2.54
   7  -7  12    4.21    2.54
   8  -7  12    7.28    3.11
   8  -7  12    5.89    2.93
   9   6 -12    2.03    4.21
   8   6 -12    0.47    3.75
   7   6 -12    3.95    3.33
  -7  -6  12   -0.12    1.91
   6   6 -12    2.60    3.51
  -6  -6  12    3.26    2.11
  -5  -6  12   18.91    3.00
   5   6 -12   18.95    4.61
  -4  -6  12    6.68    2.21
   4   6 -12    4.28    3.86
   3   6 -12   53.41    6.32
  -3  -6  12   42.50    3.88
   2   6 -12    7.34    4.64
  -2  -6  12    7.84    2.31
  -1  -6  12   67.25    4.61
   0  -6  12    2.08    1.89
   1  -6  12   11.14    2.49
   2  -6  12   28.82    3.38
   3  -6  12    4.94    1.80
   3  -6  12    5.27    2.15
   4  -6  12   -1.00    1.76
   4  -6  12   -2.10    1.36
   5  -6  12    3.75    2.25
   5  -6  12    8.17    2.44
   6  -6  12    5.34    2.34
   6  -6  12   10.47    2.79
   7  -6  12   13.21    3.26
   7  -6  12   14.67    3.19
   8  -6  12    6.42    2.89
   9   5 -12   -0.41    3.74
   8   5 -12    8.03    4.03
  -7  -5  12    7.63    2.49
   7   5 -12    6.41    3.71
   6   5 -12    9.74    4.07
  -6  -5  12   16.59    2.97
  -5  -5  12   22.50    3.17
   5   5 -12   21.99    4.73
   4   5 -12   12.60    4.31
  -4  -5  12   12.49    2.67
  -3  -5  12    0.06    1.83
   3   5 -12    3.57    3.92
   2   5 -12  111.20    8.69
  -2  -5  12   91.81    5.44
  -1  -5  12    1.90    1.63
   0  -5  12   54.17    4.23
   1  -5  12    4.14    2.01
   2  -5  12   25.80    2.66
   2  -5  12   27.52    3.26
   3  -5  12    2.96    1.98
   3  -5  12    2.46    1.65
   4  -5  12    1.13    1.65
   4  -5  12    0.29    1.69
   5  -5  12   48.74    4.32
   5  -5  12   31.72    3.65
   6  -5  12    3.33    2.27
   6  -5  12    5.82    2.56
   7  -5  12    0.92    2.06
   8  -5  12    2.43    2.41
   9   4 -12   -0.72    3.64
   8   4 -12    2.43    3.40
  -8  -4  12    0.57    2.27
   7   4 -12    7.39    3.86
  -7  -4  12   11.76    2.76
  -6  -4  12    1.98    1.99
   6   4 -12   -0.30    3.12
  -5  -4  12    4.04    2.17
   5   4 -12    0.19    3.30
  -4  -4  12    3.88    1.95
   4   4 -12    0.64    3.64
  -3  -4  12   90.87    5.47
   3   4 -12   99.87    8.45
  -2  -4  12   26.31    3.22
  -1  -4  12    2.80    1.83
   0  -4  12    3.70    1.74
   1  -4  12  107.93    5.74
   2  -4  12   41.63    3.15
   2  -4  12   49.90    4.01
   3  -4  12   -0.33    1.30
   3  -4  12   -1.61    1.50
   4  -4  12    4.56    1.95
   4  -4  12    0.88    1.85
   5  -4  12    1.64    1.76
   5  -4  12   -1.93    1.86
   6  -4  12   21.34    3.34
   6  -4  12   22.43    3.40
   7  -4  12   -0.75    2.01
   8  -4  12    1.13    2.48
  -9  -3  12   -1.10    1.89
   8   3 -12    1.37    3.44
  -8  -3  12    1.38    2.31
  -7  -3  12    4.39    2.45
   7   3 -12    0.76    3.31
  -6  -3  12    2.10    2.26
   6   3 -12    2.74    3.47
   5   3 -12    7.34    3.68
  -5  -3  12   15.24    2.89
  -4  -3  12   21.36    3.06
   4   3 -12   28.81    5.22
   3   3 -12   64.64    7.17
  -3  -3  12   54.02    4.33
  -2  -3  12   27.07    3.19
  -1  -3  12    5.75    2.08
   0  -3  12    2.53    1.74
   1  -3  12    8.59    2.31
   2  -3  12   41.21    3.70
   3  -3  12    4.39    1.84
   3  -3  12    3.45    2.10
   4  -3  12   20.17    2.90
   4  -3  12   15.08    2.80
   5  -3  12   12.96    2.76
   5  -3  12   12.51    2.70
   6  -3  12    0.96    2.06
   7  -3  12    0.60    2.19
   8  -3  12    0.82    2.48
  -9  -2  12    0.04    2.25
  -8  -2  12    0.80    2.45
   7   2 -12   -5.69    2.94
  -7  -2  12   -2.15    2.07
  -6  -2  12    7.26    2.54
   6   2 -12    4.67    3.65
  -5  -2  12   12.81    2.78
   5   2 -12    6.10    3.82
  -4  -2  12   34.86    3.70
   4   2 -12   28.79    5.24
  -3  -2  12   -1.47    1.51
  -2  -2  12    0.52    1.64
  -1  -2  12   18.51    2.78
   0  -2  12   16.46    2.75
   1  -2  12   19.60    2.28
   1  -2  12   19.38    2.73
   2  -2  12   22.27    2.94
   2  -2  12   19.74    2.60
   3  -2  12    0.75    1.58
   3  -2  12    0.75    1.61
   4  -2  12   -2.56    1.52
   4  -2  12    2.32    1.86
   5  -2  12   25.95    3.51
   6  -2  12    9.74    2.90
   7  -2  12    7.72    2.89
 -10  -1  12   -0.18    2.20
  -9  -1  12    1.41    2.25
  -8  -1  12    5.23    2.46
  -7  -1  12    0.63    2.26
  -6  -1  12    3.28    2.16
   6   1 -12   -3.40    3.05
  -5  -1  12   18.37    3.18
   5   1 -12   14.27    4.35
  -4  -1  12   46.53    4.16
  -3  -1  12   50.29    4.12
  -2  -1  12   43.38    3.81
  -1  -1  12   46.58    3.94
   0  -1  12   24.93    3.17
   1  -1  12    5.61    1.94
   1  -1  12    6.82    1.80
   2  -1  12   28.63    2.93
   2  -1  12   26.09    3.01
   3  -1  12    1.03    1.71
   3  -1  12    2.97    1.96
   4  -1  12   18.94    3.10
   5  -1  12    5.16    2.44
   6  -1  12    2.42    2.35
   7  -1  12    0.37    2.45
 -10   0  12    1.57    2.69
  -9   0  12   -0.04    2.32
  -8   0  12    2.70    2.29
  -7   0  12    5.28    2.77
  -6   0  12   19.76    3.37
  -5   0  12    3.34    2.25
  -4   0  12    3.29    1.91
  -3   0  12   10.87    2.50
  -2   0  12   25.07    3.17
  -1   0  12    0.41    1.71
   0   0  12   67.93    4.59
   1   0  12   15.67    2.64
   1   0  12   15.93    2.29
   2   0  12    3.43    1.72
   2   0  12    0.44    1.56
   3   0  12   11.77    2.36
   3   0  12   10.72    2.50
   4   0  12    0.57    1.84
   5   0  12   26.61    3.69
   6   0  12   -0.17    1.91
   7   0  12    2.45    2.49
 -10   1  12    2.98    3.10
  -9   1  12    1.80    2.60
  -8   1  12    3.37    2.43
  -7   1  12    2.30    2.50
  -6   1  12   12.67    3.06
  -5   1  12   44.74    4.29
  -4   1  12   46.73    4.39
  -3   1  12    0.78    1.73
  -2   1  12    7.73    2.28
  -1   1  12    1.81    1.72
   0   1  12    0.21    1.73
   0   1  12    1.03    1.57
   1   1  12   50.77    4.02
   1   1  12   52.26    3.96
   2   1  12   12.67    2.46
   2   1  12    7.33    2.29
   3   1  12   11.33    2.69
   4   1  12    0.98    1.99
   5   1  12   -1.00    2.00
   6   1  12   23.49    3.79
  -9   2  12    3.46    2.83
  -8   2  12   15.67    3.47
  -7   2  12   -0.68    2.20
  -6   2  12   11.08    3.00
  -5   2  12   -1.61    1.78
  -4   2  12    1.38    1.94
  -3   2  12   33.40    3.73
  -2   2  12    5.77    2.23
  -1   2  12   15.79    2.70
   0   2  12   29.51    3.34
   0   2  12   26.18    3.10
   1   2  12    3.17    2.07
   1   2  12    0.86    1.70
   2   2  12   60.90    4.62
   3   2  12    6.31    2.40
   4   2  12   66.14    5.15
   5   2  12    3.94    2.54
   6   2  12   -0.45    2.63
  -9   3  12    6.45    2.96
  -8   3  12    3.07    2.55
  -7   3  12    7.28    2.89
  -6   3  12   25.58    3.71
  -5   3  12   10.54    2.91
  -4   3  12   71.47    5.19
  -3   3  12   -0.52    1.75
  -2   3  12    5.36    2.24
  -1   3  12   18.23    2.92
   0   3  12   -0.23    1.96
   0   3  12    3.65    2.12
   1   3  12   41.53    4.10
   2   3  12    3.39    2.27
   3   3  12   14.72    3.13
   4   3  12    5.15    2.69
   5   3  12    8.19    2.99
  -8   4  12    6.78    3.09
  -7   4  12    0.75    2.36
  -6   4  12    0.01    2.09
  -5   4  12    6.08    2.72
  -4   4  12   -0.95    2.06
  -3   4  12   27.66    3.68
  -2   4  12    5.79    2.36
  -1   4  12   13.92    2.95
  -1   4  12   24.15    3.25
   0   4  12   36.09    4.11
   1   4  12    0.24    2.07
   2   4  12   71.08    5.48
   3   4  12    6.68    2.76
   4   4  12   12.25    3.40
   5   4  12   -4.47    2.37
  -8   5  12    3.79    2.88
  -7   5  12   17.42    3.60
  -6   5  12    4.97    2.60
  -5   5  12   25.75    3.97
  -4   5  12   -0.87    1.94
  -3   5  12   -0.52    2.06
  -2   5  12    7.19    2.55
  -1   5  12    1.81    1.97
  -1   5  12   -0.32    2.32
   0   5  12   38.57    4.34
   1   5  12   12.91    3.39
   2   5  12   10.25    3.12
   3   5  12    5.59    3.06
   4   5  12    2.59    2.69
  -8   6  12   -0.31    2.64
  -7   6  12    1.94    2.76
  -6   6  12    3.77    2.55
  -5   6  12    4.75    2.62
  -4   6  12   19.48    3.34
  -3   6  12   17.17    3.24
  -2   6  12   12.51    2.98
  -1   6  12   -0.29    2.30
   0   6  12   17.43    3.54
   1   6  12   29.20    4.23
   2   6  12    0.73    2.67
   3   6  12   10.36    3.33
   4   6  12    3.00    2.93
  -7   7  12    4.46    2.97
  -6   7  12    7.31    2.92
  -5   7  12    4.96    2.60
  -4   7  12    2.76    2.22
  -3   7  12    0.03    2.07
  -1   7  12    8.06    3.09
   0   7  12   13.69    3.60
   1   7  12   -2.27    2.60
   2   7  12   -3.65    2.42
   3   7  12    2.15    3.12
  -6   8  12    6.17    2.78
  -5   8  12    2.53    2.68
  -4   8  12   30.85    4.09
  -1   8  12    2.04    2.92
   0   8  12   -2.63    2.43
   1   8  12   22.52    4.12
   2   8  12   -0.85    2.89
  -6   9  12    2.58    2.78
  -5   9  12    4.62    2.87
  -2   9  12   -3.44    2.38
  -1   9  12    2.17    3.12
   0   9  12   -1.69    2.83
  -2  10  12    0.83    2.93
   2  17 -13   -0.20    5.07
   1  17 -13    9.97    5.74
   0  17 -13    5.17    5.93
   2 -17  13    5.12    2.93
   3 -17  13   -0.15    2.64
   3  16 -13    2.10    4.91
   2  16 -13   -1.31    4.44
   1  16 -13   -0.61    4.71
   0  16 -13    3.87    5.27
   1 -16  13   14.54    3.67
   2 -16  13   14.57    3.60
   3 -16  13    4.04    2.92
   4  15 -13    0.09    4.53
   3  15 -13   20.43    6.01
   2  15 -13    3.73    4.80
   1  15 -13   15.61    5.74
   0 -15  13    0.65    2.62
   0  15 -13    1.83    4.81
   1 -15  13   -0.67    2.42
   2 -15  13    3.66    2.66
   3 -15  13   -0.01    2.55
   4 -15  13   11.92    3.27
   5  14 -13    5.79    4.77
   4  14 -13   -5.20    3.80
   3  14 -13   -0.05    4.32
   2  14 -13    0.82    4.46
   1  14 -13    2.50    4.37
  -1 -14  13    1.44    2.40
   0  14 -13   22.65    6.11
   0 -14  13   21.26    3.51
   1 -14  13   -0.82    2.30
   2 -14  13    5.64    2.50
   3 -14  13    1.48    2.40
   4 -14  13   -1.59    2.36
   5 -14  13   11.98    3.46
   6  13 -13    1.20    4.38
   5  13 -13    4.42    4.32
   4  13 -13   15.83    5.34
   3  13 -13    8.38    4.83
   2  13 -13   17.24    5.38
  -1 -13  13    3.87    2.46
   1  13 -13   -0.50    4.19
   0 -13  13    0.74    2.19
   0  13 -13   -0.42    4.25
   1 -13  13   10.76    3.03
   2 -13  13    4.87    2.63
   3 -13  13   23.98    3.74
   4 -13  13    4.32    2.66
   5 -13  13    5.65    2.92
   7  12 -13    6.49    5.23
   6  12 -13    3.08    4.52
   5  12 -13   11.34    4.79
   4  12 -13    3.26    4.31
   3  12 -13   -4.08    3.65
  -2 -12  13    5.54    2.26
   2  12 -13   -1.41    3.86
   1  12 -13   -0.11    4.16
  -1 -12  13    3.37    2.29
   0 -12  13    1.52    2.12
   1 -12  13    4.75    2.42
   2 -12  13   -1.91    1.96
   3 -12  13    7.07    2.73
   4 -12  13   11.67    3.12
   5 -12  13    9.37    3.03
   6 -12  13    6.18    2.78
   7  11 -13    1.01    4.42
   6  11 -13    9.12    4.87
   5  11 -13    1.23    4.09
   4  11 -13   14.66    5.04
  -3 -11  13   12.27    2.94
   3  11 -13   15.71    4.83
  -2 -11  13    2.51    2.05
   2  11 -13   -7.62    3.43
  -1 -11  13   -0.61    1.91
   1  11 -13    2.02    4.30
   0 -11  13    6.79    2.46
   1 -11  13   27.60    3.66
   2 -11  13    9.29    2.79
   3 -11  13   22.46    3.50
   4 -11  13    6.92    2.74
   5 -11  13   -0.04    2.22
   6 -11  13    2.76    2.66
   7 -11  13    8.64    2.91
   8  10 -13    4.02    5.26
   7  10 -13   -0.99    3.91
   6  10 -13    8.98    4.76
   5  10 -13   -2.14    3.86
  -4 -10  13    2.22    2.05
   4  10 -13    0.77    3.83
   3  10 -13    0.80    3.69
  -3 -10  13    4.90    2.16
   2  10 -13    2.79    3.96
  -2 -10  13    4.67    2.21
   1  10 -13   53.94    7.10
  -1 -10  13   60.83    4.70
   0 -10  13   21.28    3.25
   1 -10  13    1.60    2.09
   2 -10  13    7.51    2.62
   3 -10  13   12.83    2.96
   4 -10  13   32.92    4.08
   5 -10  13    0.47    2.18
   6 -10  13    1.75    2.26
   6 -10  13    0.20    2.31
   7 -10  13    0.92    2.66
   7 -10  13    0.39    2.34
   8   9 -13   -1.80    4.38
   7   9 -13    5.40    4.49
   6   9 -13   -1.05    3.69
   5   9 -13   19.95    5.65
  -5  -9  13   21.06    3.28
  -4  -9  13    3.55    2.18
   4   9 -13    3.73    4.00
   3   9 -13    6.91    4.15
  -3  -9  13    4.08    2.14
   2   9 -13   -0.20    3.88
  -2  -9  13    3.81    2.10
   1   9 -13    9.44    4.63
  -1  -9  13   11.50    2.73
   0  -9  13   77.14    5.24
   1  -9  13    4.08    2.26
   2  -9  13   12.38    2.85
   3  -9  13    2.42    2.36
   4  -9  13    9.87    2.89
   5  -9  13   23.84    3.72
   5  -9  13   30.68    3.80
   6  -9  13   -1.63    2.12
   6  -9  13    0.56    2.09
   7  -9  13   -0.67    2.52
   7  -9  13    6.83    2.77
   8   8 -13    1.06    4.30
   7   8 -13    3.71    4.23
   6   8 -13   -0.45    3.94
   5   8 -13   -2.78    3.64
  -5  -8  13    0.33    1.91
   4   8 -13   13.12    4.71
  -4  -8  13   17.91    2.96
   3   8 -13    4.10    4.11
  -3  -8  13    8.62    2.55
  -2  -8  13   43.29    3.96
   2   8 -13   43.53    6.45
  -1  -8  13    0.89    2.04
   0  -8  13   50.07    4.27
   1  -8  13   98.60    5.87
   2  -8  13    1.77    2.05
   3  -8  13   18.64    3.12
   4  -8  13    5.14    2.40
   4  -8  13    8.08    2.24
   5  -8  13   -1.63    1.93
   5  -8  13    0.16    1.89
   6  -8  13    0.27    2.33
   6  -8  13    1.70    2.34
   7  -8  13    1.17    2.51
   7  -8  13   -3.74    2.20
   9   7 -13    1.58    4.81
   8   7 -13    7.13    4.64
   7   7 -13   -1.48    3.66
  -6  -7  13   16.02    3.12
   6   7 -13   11.04    4.75
  -5  -7  13   20.74    3.20
   5   7 -13   11.11    4.65
   4   7 -13   -2.79    3.66
  -4  -7  13    4.09    2.05
  -3  -7  13   14.98    2.93
   3   7 -13   20.18    5.09
   2   7 -13    8.47    4.81
  -2  -7  13   12.46    2.62
  -1  -7  13   14.85    2.78
   0  -7  13   73.53    5.03
   1  -7  13   47.02    4.08
   2  -7  13    1.78    2.03
   3  -7  13    8.36    2.59
   4  -7  13    3.54    2.08
   4  -7  13    3.09    2.23
   5  -7  13    7.62    2.73
   5  -7  13    4.58    2.29
   6  -7  13    4.10    2.42
   6  -7  13    1.41    2.24
   7  -7  13    1.00    2.55
   7  -7  13    2.17    2.39
   9   6 -13    4.76    4.47
   8   6 -13   -1.21    3.71
   7   6 -13   -5.04    3.34
  -7  -6  13    0.99    2.25
   6   6 -13   -5.72    3.34
  -6  -6  13    4.90    2.27
   5   6 -13   -1.78    3.72
  -5  -6  13    0.44    1.88
   4   6 -13   32.91    5.61
  -4  -6  13   29.56    3.59
   3   6 -13   14.49    4.76
  -3  -6  13    8.65    2.54
   2   6 -13   50.21    6.59
  -2  -6  13   47.45    4.16
  -1  -6  13    4.38    1.92
   0  -6  13   10.64    2.58
   1  -6  13   30.62    3.51
   2  -6  13   12.92    2.69
   3  -6  13    1.13    2.00
   4  -6  13   -0.53    1.58
   4  -6  13   -2.61    1.71
   5  -6  13    5.46    2.28
   5  -6  13    1.06    2.18
   6  -6  13    4.74    2.30
   6  -6  13    1.57    2.34
   7  -6  13    7.44    2.86
   7  -6  13    6.66    2.93
   9   5 -13   -1.82    3.79
   8   5 -13   -0.81    3.92
  -8  -5  13    8.37    2.98
  -7  -5  13    3.90    2.35
   7   5 -13    2.22    3.90
  -6  -5  13   27.36    3.70
   6   5 -13   16.99    4.99
   5   5 -13   -0.23    3.60
  -5  -5  13    4.20    2.26
  -4  -5  13   13.50    2.78
   4   5 -13    5.69    4.00
  -3  -5  13   19.99    3.13
   3   5 -13   24.12    5.47
  -2  -5  13    4.31    2.15
  -1  -5  13    8.71    2.37
   0  -5  13    0.86    1.72
   1  -5  13    0.98    1.82
   2  -5  13    0.49    1.79
   3  -5  13    5.31    2.27
   3  -5  13    9.64    2.20
   4  -5  13   19.69    2.89
   4  -5  13   17.07    3.06
   5  -5  13   -1.69    1.87
   5  -5  13   -1.41    1.94
   6  -5  13   16.05    3.17
   6  -5  13   10.14    2.97
   7  -5  13    5.05    2.63
  -8  -4  13   -0.96    2.23
   8   4 -13   -1.85    3.54
  -7  -4  13    3.99    2.35
   7   4 -13   -6.11    3.45
  -6  -4  13   13.12    3.15
   6   4 -13    6.25    4.31
   5   4 -13   18.30    4.77
  -5  -4  13   21.56    3.26
   4   4 -13    1.84    3.95
  -4  -4  13    1.91    1.97
   3   4 -13   16.33    4.98
  -3  -4  13   14.46    2.78
  -2  -4  13   -1.72    1.65
  -1  -4  13    2.78    1.73
   0  -4  13   -1.91    1.50
   1  -4  13   31.01    3.44
   2  -4  13    1.75    1.85
   3  -4  13    1.68    1.66
   3  -4  13   -1.53    1.67
   4  -4  13    1.66    2.06
   4  -4  13    1.93    1.96
   5  -4  13   23.94    3.35
   5  -4  13   17.27    3.19
   6  -4  13    8.49    2.64
   7  -4  13    9.91    3.04
  -9  -3  13    7.18    2.81
  -8  -3  13    7.89    3.02
   7   3 -13   -2.71    3.59
  -7  -3  13    1.52    2.23
  -6  -3  13   37.05    4.19
   6   3 -13   24.14    5.25
   5   3 -13   -2.55    3.67
  -5  -3  13    3.18    2.22
   4   3 -13   23.50    5.35
  -4  -3  13   24.40    3.32
  -3  -3  13    1.93    1.99
  -2  -3  13   98.01    5.74
  -1  -3  13    7.13    2.35
   0  -3  13   14.58    2.64
   1  -3  13    3.83    1.81
   2  -3  13   -1.05    1.40
   3  -3  13   18.94    2.81
   3  -3  13   14.51    2.74
   4  -3  13   23.49    3.27
   4  -3  13   25.19    3.35
   5  -3  13   11.09    2.95
   6  -3  13   -0.78    2.07
   7  -3  13    4.00    2.95
  -9  -2  13    2.64    2.49
  -8  -2  13   -3.66    2.23
  -7  -2  13   -0.89    2.29
  -6  -2  13    3.90    2.32
   6   2 -13   -5.11    3.32
  -5  -2  13   19.18    3.33
   5   2 -13   22.08    5.03
  -4  -2  13    4.20    2.16
  -3  -2  13    2.70    2.03
  -2  -2  13    2.34    1.92
  -1  -2  13   40.20    3.84
   0  -2  13    0.12    1.77
   1  -2  13   18.10    2.74
   2  -2  13    6.28    2.06
   2  -2  13    3.24    1.63
   3  -2  13    9.12    2.50
   3  -2  13   14.00    2.73
   4  -2  13   21.87    3.18
   4  -2  13   25.26    3.46
   5  -2  13    8.81    2.78
   6  -2  13   23.89    3.73
   7  -2  13    0.00    2.31
  -9  -1  13    9.47    2.94
  -8  -1  13    0.48    2.52
  -7  -1  13    6.05    3.01
  -6  -1  13    3.22    2.40
  -5  -1  13    5.32    2.64
  -4  -1  13   11.35    2.70
  -3  -1  13   16.30    2.83
  -2  -1  13   -0.77    1.77
  -1  -1  13    0.52    1.83
   0  -1  13   29.04    3.39
   1  -1  13   22.19    3.07
   2  -1  13    1.50    1.75
   2  -1  13    0.59    1.71
   3  -1  13   32.45    3.42
   3  -1  13   29.63    3.51
   4  -1  13   -1.69    1.91
   5  -1  13   -0.39    2.04
   6  -1  13    2.24    2.49
  -9   0  13    1.45    2.56
  -8   0  13    4.63    2.83
  -7   0  13   -2.93    2.10
  -6   0  13   42.13    4.54
  -5   0  13    2.46    2.23
  -4   0  13   14.21    3.02
  -3   0  13   26.54    3.54
  -2   0  13   18.18    2.93
  -1   0  13  176.29    8.03
   0   0  13    5.98    2.23
   1   0  13   27.03    3.27
   2   0  13   23.30    3.18
   2   0  13   28.35    3.35
   3   0  13   -1.03    1.98
   4   0  13   33.05    3.94
   5   0  13    5.57    2.50
   6   0  13   19.51    3.63
  -9   1  13   -2.99    2.50
  -8   1  13    4.06    2.65
  -7   1  13    1.51    2.54
  -6   1  13    6.24    2.84
  -5   1  13   36.34    4.25
  -4   1  13    4.32    2.32
  -3   1  13    5.86    2.29
  -2   1  13    8.68    2.55
  -1   1  13    7.83    2.39
   0   1  13   65.54    4.75
   1   1  13   10.71    2.50
   1   1  13   15.60    2.88
   2   1  13    6.83    2.37
   3   1  13    0.92    2.11
   4   1  13    1.88    2.29
   5   1  13    1.00    2.16
   6   1  13   -0.81    2.41
  -8   2  13    8.15    2.67
  -7   2  13    0.26    2.44
  -6   2  13    2.70    2.57
  -5   2  13    8.45    2.84
  -4   2  13    2.20    2.23
  -3   2  13   22.90    3.50
  -2   2  13   14.62    2.98
  -1   2  13   23.87    3.38
   0   2  13   29.25    3.44
   1   2  13   18.41    3.26
   1   2  13   20.38    3.04
   2   2  13   29.36    3.81
   3   2  13   35.09    4.11
   4   2  13   19.35    3.38
   5   2  13   16.57    3.44
  -8   3  13    7.73    2.99
  -7   3  13    6.58    2.92
  -6   3  13   18.24    3.69
  -5   3  13   31.01    4.13
  -4   3  13    0.08    2.21
  -3   3  13    2.57    2.27
  -2   3  13   22.76    3.45
  -1   3  13    0.22    1.86
   0   3  13    7.88    2.59
   1   3  13   12.47    2.93
   2   3  13    1.14    2.44
   3   3  13   -1.22    2.20
   4   3  13    2.85    2.73
   5   3  13    7.09    2.97
  -8   4  13    0.49    2.86
  -7   4  13    1.63    2.44
  -6   4  13   -1.09    2.15
  -5   4  13    0.19    2.31
  -4   4  13   30.85    4.07
  -3   4  13   -0.56    2.00
  -2   4  13    9.23    2.72
  -1   4  13   13.33    2.93
   1   4  13   12.79    3.31
   2   4  13    0.60    2.34
   3   4  13   24.37    4.00
   4   4  13   -0.78    2.37
  -7   5  13    5.43    2.91
  -6   5  13   12.66    3.37
  -5   5  13    0.58    2.31
  -4   5  13    5.79    2.87
  -3   5  13    9.19    2.92
  -2   5  13    0.99    2.13
   0   5  13    1.71    2.69
   1   5  13    6.86    3.10
   2   5  13   -0.39    2.57
   3   5  13    1.77    2.64
  -7   6  13    1.49    2.68
  -6   6  13    4.05    2.67
  -5   6  13    9.88    3.07
  -4   6  13    2.49    2.34
  -3   6  13   13.81    3.14
   0   6  13    9.68    3.15
   1   6  13   -3.83    2.48
   2   6  13   12.35    3.69
  -6   7  13    3.16    2.83
  -5   7  13    4.79    2.70
  -4   7  13    0.23    2.17
   0   7  13    0.89    2.98
   1   7  13   -3.91    2.69
  -5   8  13    6.48    2.90
  -4   8  13    4.87    2.67
   0   8  13   12.09    3.78
   2 -17  14    2.64    3.36
   2  16 -14  -12.79    4.77
   1  16 -14    2.43    5.47
   1 -16  14   15.86    3.90
   2 -16  14    9.08    3.44
   4  15 -14    2.59    5.05
   3  15 -14    3.94    5.30
   2  15 -14   11.24    5.81
   1  15 -14   -2.15    4.77
   0 -15  14    3.78    2.98
   1 -15  14    1.97    2.57
   2 -15  14    0.54    2.62
   3 -15  14    9.06    3.41
   5  14 -14   -0.34    4.95
   4  14 -14   -1.49    4.91
   3  14 -14    8.28    4.73
   2  14 -14   -4.09    4.55
  -1 -14  14   33.03    4.24
   1  14 -14   33.44    6.98
   0 -14  14    1.17    2.50
   1 -14  14    4.53    2.80
   2 -14  14   -1.73    2.16
   3 -14  14    1.16    2.50
   4 -14  14    9.49    3.43
   5  13 -14    9.93    5.47
   4  13 -14    0.41    4.42
   3  13 -14   19.07    5.76
  -2 -13  14    5.93    2.50
   2  13 -14    6.96    5.04
  -1 -13  14   15.75    3.30
   1  13 -14   12.95    5.69
   0 -13  14   17.20    3.49
   1 -13  14   -1.19    2.21
   2 -13  14   17.90    3.53
   3 -13  14    0.99    2.42
   4 -13  14   -0.04    2.43
   5 -13  14    1.90    2.77
   6  12 -14    1.27    4.99
   5  12 -14   -2.55    4.37
   4  12 -14   -2.04    4.15
  -3 -12  14    2.33    2.37
   3  12 -14    3.62    4.56
   2  12 -14   11.21    5.29
  -2 -12  14   16.12    3.10
   1  12 -14   21.71    6.06
  -1 -12  14   21.07    3.45
   0 -12  14   13.36    3.24
   1 -12  14   -1.61    2.15
   2 -12  14    0.14    2.13
   3 -12  14    7.25    2.95
   4 -12  14    9.06    3.10
   5 -12  14    6.69    2.94
   7  11 -14   -2.29    4.80
   6  11 -14   -3.45    4.31
   5  11 -14   10.73    5.51
   4  11 -14   -2.34    4.28
   3  11 -14    3.86    4.58
  -3 -11  14    5.22    2.64
  -2 -11  14   -2.27    1.75
   2  11 -14    5.76    4.56
  -1 -11  14    4.52    2.46
   1  11 -14    0.61    4.16
   0 -11  14   45.91    4.54
   1 -11  14   19.81    3.39
   2 -11  14   22.45    3.59
   3 -11  14   11.88    3.12
   4 -11  14   -0.37    2.20
   5 -11  14    1.73    2.38
   6 -11  14   11.75    3.49
   7  10 -14    1.05    4.91
   6  10 -14   -7.15    3.91
   5  10 -14    0.05    4.39
  -4 -10  14    1.12    2.12
   4  10 -14   -4.55    3.98
   3  10 -14   -2.48    4.04
  -3 -10  14    1.08    2.01
   2  10 -14    6.08    4.82
  -2 -10  14    3.52    2.25
  -1 -10  14    1.84    2.39
   0 -10  14    0.36    2.08
   1 -10  14    2.62    2.33
   2 -10  14    0.65    2.21
   3 -10  14   11.27    2.93
   4 -10  14    2.42    2.35
   5 -10  14   15.25    3.56
   6 -10  14    1.49    2.57
   6 -10  14   -0.52    2.18
   7 -10  14    3.81    2.52
   8   9 -14   -1.32    4.53
   7   9 -14   -0.58    4.57
   6   9 -14   10.43    5.32
  -5  -9  14    3.56    2.41
   5   9 -14   -0.45    4.31
  -4  -9  14   10.10    2.70
   4   9 -14    1.33    4.20
  -3  -9  14   -1.04    1.84
   3   9 -14   -6.27    3.69
  -2  -9  14    2.12    1.85
   2   9 -14   -1.72    4.12
  -1  -9  14   32.70    3.85
   0  -9  14    6.90    2.58
   1  -9  14   10.65    2.91
   2  -9  14   11.11    2.94
   3  -9  14    1.49    2.31
   4  -9  14   19.01    3.52
   5  -9  14    8.33    3.04
   6  -9  14    2.17    2.73
   6  -9  14    3.42    2.63
   7  -9  14    1.92    2.47
   8   8 -14   -3.68    4.40
   7   8 -14   -1.02    4.50
   6   8 -14    3.49    4.70
  -6  -8  14    4.88    2.53
  -5  -8  14   15.73    3.18
   5   8 -14    9.47    5.07
  -4  -8  14    8.32    2.53
   4   8 -14   -1.68    4.22
   3   8 -14   32.64    6.16
  -3  -8  14   36.82    4.04
   2   8 -14    0.43    4.20
  -2  -8  14    0.60    1.85
  -1  -8  14    1.24    1.93
   0  -8  14   86.79    5.68
   1  -8  14   25.57    3.54
   2  -8  14    4.55    2.34
   3  -8  14    6.86    2.52
   4  -8  14   -1.84    1.90
   5  -8  14    1.20    2.29
   5  -8  14    0.11    2.08
   6  -8  14    5.51    3.02
   6  -8  14    4.53    2.63
   7  -8  14    3.03    2.87
   7  -8  14    5.87    2.85
   8   7 -14   -0.90    4.57
   7   7 -14    0.69    4.33
   6   7 -14   -3.95    3.73
  -6  -7  14    1.47    2.28
  -5  -7  14    1.73    1.99
   5   7 -14   -4.02    3.57
   4   7 -14   -2.28    4.12
  -4  -7  14   -0.97    1.85
  -3  -7  14   15.27    3.05
   3   7 -14   16.65    5.41
  -2  -7  14    6.33    2.52
  -1  -7  14   14.35    2.91
   0  -7  14    9.53    2.68
   1  -7  14    1.00    1.79
   2  -7  14   -1.82    1.76
   3  -7  14    1.37    1.99
   4  -7  14   -1.87    1.81
   5  -7  14   18.27    3.47
   5  -7  14   23.35    3.39
   6  -7  14    2.92    2.29
   6  -7  14    4.87    2.64
   7  -7  14    0.71    2.15
   7  -7  14    0.34    2.48
   8   6 -14   -6.32    4.12
   7   6 -14   -1.97    3.99
  -7  -6  14   -0.33    2.15
  -6  -6  14    0.26    2.22
   6   6 -14   -2.56    3.89
  -5  -6  14   21.68    3.49
   5   6 -14   12.96    5.00
   4   6 -14   16.85    5.24
  -4  -6  14   21.25    3.33
  -3  -6  14    4.87    2.48
   3   6 -14    6.72    4.78
  -2  -6  14   17.80    3.14
  -1  -6  14   41.00    4.04
   0  -6  14   10.79    2.55
   1  -6  14   30.42    3.67
   2  -6  14    0.48    1.87
   3  -6  14   -0.07    1.97
   4  -6  14    0.71    2.09
   5  -6  14    6.59    2.56
   5  -6  14    2.65    2.25
   6  -6  14   19.49    3.43
   6  -6  14   13.14    3.13
   7  -6  14    5.09    2.63
   9   5 -14   -0.56    4.52
  -8  -5  14    0.64    2.47
   8   5 -14   -3.21    4.34
   7   5 -14    0.48    4.16
  -7  -5  14   11.57    3.06
   6   5 -14   -0.80    4.07
  -6  -5  14    5.95    2.71
   5   5 -14   -5.24    3.66
  -5  -5  14    0.79    2.06
   4   5 -14   -3.66    4.01
  -4  -5  14    3.38    2.17
  -3  -5  14   -1.12    1.99
  -2  -5  14   40.73    4.23
  -1  -5  14   37.81    3.91
   0  -5  14   -1.92    1.51
   1  -5  14    3.85    1.99
   2  -5  14    5.47    2.30
   3  -5  14   10.31    2.75
   4  -5  14    4.88    2.42
   4  -5  14    4.54    2.10
   5  -5  14   22.43    3.60
   5  -5  14   32.99    3.90
   6  -5  14    3.78    2.38
   7  -5  14    2.14    2.34
   8   4 -14   -5.90    3.79
  -8  -4  14    1.66    2.42
  -7  -4  14    5.26    2.67
   7   4 -14   -8.92    3.34
  -6  -4  14   24.67    3.73
   6   4 -14   12.27    5.01
  -5  -4  14    4.35    2.25
   5   4 -14   -1.11    4.11
  -4  -4  14   13.51    2.99
   4   4 -14   13.85    5.12
  -3  -4  14   32.96    3.91
  -2  -4  14    2.74    2.19
  -1  -4  14    6.40    2.32
   0  -4  14    7.73    2.37
   1  -4  14   13.17    2.66
   2  -4  14    1.84    1.86
   3  -4  14   14.27    2.92
   4  -4  14    6.70    2.37
   4  -4  14    4.54    2.55
   5  -4  14    0.67    2.35
   5  -4  14    3.33    2.47
   6  -4  14   18.40    3.64
  -9  -3  14   -0.21    2.52
  -8  -3  14    4.44    2.69
  -7  -3  14    1.04    2.23
   7   3 -14   -4.41    3.57
  -6  -3  14    5.97    2.86
   6   3 -14    9.11    4.52
   5   3 -14   -6.00    3.98
  -5  -3  14    2.78    2.34
  -4  -3  14    1.83    2.05
  -3  -3  14    3.32    2.12
  -2  -3  14    3.48    2.06
  -1  -3  14    4.87    2.20
   0  -3  14    1.50    1.93
   1  -3  14   -0.54    1.73
   2  -3  14   42.50    4.01
   3  -3  14   16.11    3.01
   4  -3  14   25.45    3.60
   4  -3  14   27.38    3.59
   5  -3  14    3.74    2.38
   6  -3  14    3.35    2.49
  -9  -2  14    3.92    2.78
  -8  -2  14    0.58    2.59
  -7  -2  14   10.29    3.28
  -6  -2  14   48.47    4.82
  -5  -2  14    2.89    2.38
  -4  -2  14    3.02    2.16
  -3  -2  14   -0.58    1.65
  -2  -2  14   19.98    3.18
  -1  -2  14   32.33    3.69
   0  -2  14   28.64    3.63
   1  -2  14   16.09    2.93
   2  -2  14   17.20    2.86
   3  -2  14   20.64    3.13
   4  -2  14    2.07    2.21
   5  -2  14   17.00    3.45
   6  -2  14    0.58    2.31
  -9  -1  14    5.32    2.94
  -8  -1  14   -3.67    2.54
  -7  -1  14    0.75    2.51
  -6  -1  14   26.38    3.93
  -5  -1  14   10.96    3.04
  -4  -1  14    6.46    2.56
  -3  -1  14    0.07    1.80
  -2  -1  14    6.19    2.40
  -1  -1  14   13.96    2.85
   0  -1  14   13.30    2.84
   1  -1  14    4.08    2.22
   2  -1  14   41.04    4.09
   3  -1  14    8.24    2.57
   3  -1  14    5.93    2.27
   4  -1  14    3.53    2.39
   5  -1  14   -1.01    2.00
   6  -1  14    8.42    2.97
  -8   0  14    0.60    2.51
  -7   0  14    9.05    3.23
  -6   0  14    3.89    2.66
  -5   0  14    2.27    2.29
  -4   0  14   10.50    2.86
  -3   0  14    2.34    2.20
  -2   0  14   83.85    5.58
  -1   0  14    0.60    1.84
   0   0  14   66.74    4.99
   1   0  14    6.11    2.41
   2   0  14    4.40    2.21
   3   0  14   17.14    3.14
   4   0  14   -0.33    2.11
   5   0  14   18.99    3.61
  -8   1  14    4.27    3.23
  -7   1  14   -2.88    2.36
  -6   1  14   27.63    4.29
  -5   1  14    1.26    2.33
  -4   1  14    9.24    2.90
  -3   1  14    4.67    2.49
  -2   1  14    8.38    2.72
  -1   1  14   26.83    3.58
   0   1  14    9.27    2.74
   1   1  14   31.57    3.75
   3   1  14    2.88    2.35
   4   1  14   -1.02    2.01
   5   1  14    1.37    2.55
  -8   2  14    4.85    2.84
  -7   2  14   -0.64    2.35
  -6   2  14    1.11    2.68
  -5   2  14    2.59    2.42
  -4   2  14   16.32    3.25
  -3   2  14    8.70    2.65
  -2   2  14    9.79    2.98
  -1   2  14   41.04    4.29
   0   2  14    1.67    2.02
   2   2  14   19.30    3.55
   3   2  14    4.25    2.81
   4   2  14   16.60    3.60
  -7   3  14    8.30    3.33
  -6   3  14   17.20    3.70
  -5   3  14    0.97    2.47
  -4   3  14    8.81    2.94
  -3   3  14    0.71    2.11
  -2   3  14    4.03    2.48
  -1   3  14    6.87    2.64
   2   3  14    1.18    2.55
   3   3  14    6.18    3.01
   4   3  14    2.74    2.82
  -7   4  14    4.00    2.84
  -6   4  14   -0.97    2.16
  -5   4  14   17.76    3.85
  -4   4  14   -0.77    2.33
  -3   4  14   20.76    3.60
  -2   4  14    9.52    2.77
  -1   4  14    3.22    2.48
   2   4  14   17.83    3.66
   3   4  14    2.09    2.82
  -6   5  14    0.51    2.65
  -5   5  14    5.13    2.65
  -4   5  14    2.15    2.58
  -3   5  14   -0.41    2.28
  -2   5  14    9.13    3.19
   2   5  14   -2.63    2.69
  -6   6  14    9.17    3.26
  -5   6  14    2.04    2.47
  -4   6  14   11.56    3.19
  -3   6  14    1.11    2.43
  -5   7  14    3.36    2.76
  -4   7  14    0.50    2.41
   1  16 -15   -0.39    5.93
   1 -16  15    0.66    2.93
   3  15 -15   -1.01    5.49
   2  15 -15   -3.96    5.06
   1  15 -15   -0.93    5.49
   0 -15  15    2.75    2.98
   1 -15  15    0.78    2.65
   2 -15  15    4.46    3.21
   4  14 -15   -1.46    4.87
   3  14 -15   -9.70    4.32
   2  14 -15   17.24    6.40
  -1 -14  15    6.71    3.04
   1  14 -15    2.32    5.23
   0 -14  15    0.86    2.53
   1 -14  15   -1.73    2.25
   2 -14  15   -3.39    2.29
   3 -14  15    1.64    2.78
   5  13 -15   -1.27    4.82
   4  13 -15    6.53    5.51
   3  13 -15    1.68    5.06
   2  13 -15   14.78    6.03
  -2 -13  15   19.81    3.55
  -1 -13  15    2.16    2.61
   1  13 -15   -3.60    4.22
   0 -13  15    2.29    2.55
   1 -13  15    3.53    2.67
   2 -13  15   -2.69    2.21
   3 -13  15    2.72    2.79
   4 -13  15    0.47    2.57
   6  12 -15    0.66    5.75
   5  12 -15   -2.68    4.92
   4  12 -15   11.74    5.42
   3  12 -15   -1.38    4.69
  -3 -12  15   12.76    3.17
  -2 -12  15   -0.04    2.16
   2  12 -15   -3.53    4.29
  -1 -12  15   27.93    3.98
   0 -12  15    9.56    3.03
   1 -12  15    1.65    2.40
   2 -12  15    0.08    2.18
   3 -12  15   -3.20    2.27
   4 -12  15   20.96    3.96
   6  11 -15    5.17    5.65
   5  11 -15   -4.83    4.53
  -4 -11  15   12.56    3.24
   4  11 -15   12.14    5.70
   3  11 -15   -5.70    4.35
  -3 -11  15    0.81    2.25
   2  11 -15   -3.76    4.11
  -2 -11  15    2.03    2.31
  -1 -11  15    9.34    2.96
   0 -11  15   28.15    4.02
   1 -11  15    1.13    2.05
   2 -11  15    2.29    2.48
   3 -11  15    2.74    2.47
   4 -11  15   -1.42    2.09
   5 -11  15    6.57    3.02
   7  10 -15   -2.26    5.11
   6  10 -15   -2.66    4.89
   5  10 -15   -1.20    4.59
   4  10 -15    5.88    5.43
  -4 -10  15    5.67    2.71
  -3 -10  15    9.32    2.90
   3  10 -15   13.91    5.43
  -2 -10  15    1.48    2.14
   2  10 -15   -3.04    4.27
  -1 -10  15    3.23    2.45
   0 -10  15   15.23    3.24
   1 -10  15    3.04    2.51
   2 -10  15   15.59    3.26
   3 -10  15   13.82    3.23
   4 -10  15   23.33    3.84
   5 -10  15    2.33    2.65
   7   9 -15   -3.63    4.66
   6   9 -15   -9.99    4.30
   5   9 -15    9.71    5.46
  -5  -9  15    3.63    2.52
  -4  -9  15    0.43    2.10
   4   9 -15   -1.55    4.38
   3   9 -15    4.44    4.94
  -3  -9  15    1.05    2.18
  -2  -9  15    2.44    2.32
  -1  -9  15    2.56    2.24
   0  -9  15   11.43    2.94
   1  -9  15   -1.88    2.12
   2  -9  15   -1.95    2.01
   3  -9  15    2.42    2.29
   4  -9  15   -1.64    2.05
   5  -9  15    7.70    3.06
   7   8 -15   -3.01    4.84
   6   8 -15   -0.55    4.74
  -6  -8  15   11.19    3.01
   5   8 -15   -1.55    4.45
  -5  -8  15   -0.64    2.04
  -4  -8  15   14.76    3.25
   4   8 -15    8.70    5.26
   3   8 -15    5.04    5.16
  -3  -8  15    5.55    2.54
  -2  -8  15   11.17    3.07
  -1  -8  15   -2.22    1.84
   0  -8  15    4.08    2.29
   1  -8  15   31.23    3.88
   2  -8  15    1.61    2.27
   3  -8  15   15.35    3.35
   4  -8  15   -0.79    2.13
   5  -8  15   -0.83    2.16
   6  -8  15    0.30    2.45
   8   7 -15   -2.69    5.00
   7   7 -15    6.99    5.29
  -7  -7  15   13.26    3.32
  -6  -7  15   -1.43    2.15
   6   7 -15   -1.90    4.23
  -5  -7  15   -0.02    2.10
   5   7 -15   -1.61    4.26
   4   7 -15   -6.36    4.10
  -4  -7  15    1.91    1.91
  -3  -7  15   16.51    3.25
   3   7 -15    5.54    4.92
  -2  -7  15   10.21    2.90
  -1  -7  15    3.52    2.10
   0  -7  15    1.16    2.02
   1  -7  15   -2.00    1.69
   2  -7  15    1.47    2.18
   3  -7  15   -1.27    2.16
   4  -7  15   21.92    3.70
   5  -7  15   -1.00    2.25
   6  -7  15   -0.95    2.52
   8   6 -15   -5.34    4.56
   7   6 -15  -10.44    4.02
  -7  -6  15    0.79    2.41
  -6  -6  15    5.89    2.70
   6   6 -15   -1.49    4.17
   5   6 -15    8.37    4.89
  -5  -6  15   13.45    3.18
  -4  -6  15    1.54    2.13
   4   6 -15   -2.59    4.31
  -3  -6  15   20.72    3.46
  -2  -6  15   -0.60    2.09
  -1  -6  15    4.63    2.35
   0  -6  15   22.46    3.25
   1  -6  15   18.16    3.30
   2  -6  15    1.23    2.20
   3  -6  15   -0.03    2.09
   4  -6  15   -0.93    2.07
   5  -6  15   10.43    3.09
   6  -6  15    1.33    2.31
   6  -6  15    1.48    2.36
  -8  -5  15    5.69    3.13
   8   5 -15   -2.16    4.58
   7   5 -15   -7.53    3.72
  -7  -5  15    0.27    2.25
   6   5 -15   -1.38    3.98
  -6  -5  15    5.12    2.86
  -5  -5  15    3.40    2.59
   5   5 -15    0.70    4.38
   4   5 -15    2.40    4.49
  -4  -5  15    2.17    2.14
  -3  -5  15    3.46    2.28
  -2  -5  15    0.10    1.78
  -1  -5  15   16.88    3.17
   0  -5  15   -0.08    1.78
   1  -5  15   -0.18    1.73
   2  -5  15   20.73    3.39
   3  -5  15   16.36    3.30
   4  -5  15   15.77    3.27
   5  -5  15    7.99    2.92
   6  -5  15   -0.16    2.13
  -8  -4  15    1.52    2.57
  -7  -4  15    9.80    3.20
   7   4 -15    4.59    4.83
  -6  -4  15   -2.12    2.11
   6   4 -15    0.33    4.13
  -5  -4  15   12.62    3.28
   5   4 -15    2.97    4.95
  -4  -4  15    7.66    2.63
  -3  -4  15    1.15    2.13
  -2  -4  15   25.95    3.67
  -1  -4  15   -1.15    1.89
   0  -4  15   36.14    3.98
   1  -4  15    0.94    1.85
   2  -4  15   12.87    2.89
   3  -4  15    4.26    2.44
   4  -4  15    2.20    2.15
   6  -4  15    3.63    2.63
  -8  -3  15    2.33    2.75
  -7  -3  15    8.25    3.06
  -6  -3  15    4.85    2.75
   6   3 -15   -2.73    4.04
  -5  -3  15    0.00    2.16
  -4  -3  15    9.12    2.83
  -3  -3  15    0.02    2.13
  -2  -3  15   23.29    3.54
  -1  -3  15    5.30    2.33
   0  -3  15    3.71    2.23
   1  -3  15   36.35    3.96
   2  -3  15   10.26    2.57
   3  -3  15   28.57    3.66
   4  -3  15    1.58    2.31
   5  -3  15    2.70    2.51
  -8  -2  15    2.28    3.04
  -7  -2  15    4.67    2.95
  -6  -2  15   14.43    3.51
  -5  -2  15    2.24    2.49
  -4  -2  15    4.79    2.58
  -3  -2  15   -2.54    1.63
  -2  -2  15   10.40    2.96
  -1  -2  15   41.89    4.33
   0  -2  15   12.49    2.72
   1  -2  15    9.34    2.76
   2  -2  15    0.89    2.00
   3  -2  15    3.44    2.20
   5  -2  15    2.96    2.39
  -8  -1  15   -0.93    2.93
  -7  -1  15    1.81    2.68
  -6  -1  15    3.75    2.60
  -5  -1  15    2.64    2.31
  -4  -1  15    5.32    2.66
  -3  -1  15    3.53    2.29
  -2  -1  15   14.02    3.06
  -1  -1  15    5.92    2.49
   0  -1  15   18.76    3.26
   1  -1  15   64.49    5.13
   2  -1  15    5.35    2.48
   5  -1  15    2.32    2.49
  -7   0  15    4.24    3.08
  -6   0  15    7.53    3.05
  -5   0  15    2.57    2.45
  -4   0  15    2.85    2.58
  -3   0  15   41.75    4.55
  -2   0  15    1.06    1.98
  -1   0  15   52.85    4.88
   0   0  15    0.00    2.09
   1   0  15   -1.06    1.96
   4   0  15    4.84    2.59
  -7   1  15    8.86    3.66
  -6   1  15    1.24    2.55
  -5   1  15   12.14    3.37
  -4   1  15    0.84    2.27
  -3   1  15    4.54    2.66
  -2   1  15    6.61    2.80
  -1   1  15   13.75    3.00
   0   1  15    7.17    2.51
   1   1  15    1.79    2.23
   4   1  15    3.34    2.68
  -6   2  15   -0.92    2.41
  -5   2  15   -0.42    2.41
  -4   2  15   12.26    3.34
  -3   2  15   11.67    3.27
  -2   2  15   14.16    3.25
  -1   2  15    2.25    2.35
   0   2  15   -0.15    2.08
  -6   3  15    5.62    3.30
  -5   3  15    7.30    3.08
  -4   3  15    2.42    2.60
  -3   3  15    0.21    2.17
  -2   3  15    5.01    2.69
  -1   3  15   11.67    3.08
  -5   4  15   -1.24    2.47
  -4   4  15    2.44    2.76
  -3   4  15    3.06    2.57
  -2   4  15    1.96    2.36
  -5   5  15    1.88    2.64
  -4   5  15   -0.45    2.43
  -3   5  15    4.78    2.91
  -4   6  15    2.35    2.77
   2  15 -16   12.24    6.73
  -1 -15  16   13.06    3.49
   0 -15  16    3.35    3.30
   3  14 -16    0.69    5.27
   2  14 -16   -1.17    5.19
  -1 -14  16   13.63    3.68
   0 -14  16    7.65    3.08
   1 -14  16   -0.41    2.80
   4  13 -16   -6.53    5.16
   3  13 -16   -0.50    5.13
   2  13 -16   -0.34    5.02
  -2 -13  16    1.60    2.35
  -1 -13  16    3.99    2.78
   0 -13  16    1.81    2.58
   1 -13  16    1.43    2.61
   2 -13  16    1.86    2.75
   5  12 -16   -4.24    5.21
   4  12 -16   -0.27    5.26
  -3 -12  16    1.76    2.65
   3  12 -16   -8.12    4.27
   2  12 -16    5.03    5.33
  -2 -12  16   10.17    2.98
  -1 -12  16    6.09    2.77
   0 -12  16    2.66    2.47
   1 -12  16    0.64    2.38
   2 -12  16   -1.69    2.21
   3 -12  16   21.14    3.99
   5  11 -16    0.98    5.48
  -4 -11  16    4.87    2.77
   4  11 -16    1.34    5.31
   3  11 -16   -4.19    4.70
  -3 -11  16    1.35    2.55
  -2 -11  16    5.36    2.75
  -1 -11  16   20.12    3.71
   0 -11  16    0.45    2.40
   1 -11  16    0.08    2.44
   2 -11  16   12.04    3.42
   3 -11  16    1.76    2.42
   6  10 -16   -8.97    4.82
   5  10 -16   -1.89    5.28
  -5 -10  16    9.87    3.17
  -4 -10  16   11.82    3.22
   4  10 -16    6.78    5.81
   3  10 -16    3.66    5.54
  -3 -10  16    3.53    2.70
  -2 -10  16   -0.54    2.21
  -1 -10  16    1.92    2.21
   0 -10  16    8.71    3.02
   1 -10  16    8.34    2.91
   2 -10  16    7.67    3.00
   3 -10  16   23.05    3.87
   4 -10  16    2.07    2.75
   6   9 -16   -1.23    5.45
   5   9 -16   -6.55    4.53
  -5  -9  16    0.78    2.48
   4   9 -16   -3.48    4.71
  -4  -9  16    3.55    2.52
   3   9 -16    1.51    5.05
  -3  -9  16    9.05    2.90
  -2  -9  16    1.41    2.34
  -1  -9  16   18.04    3.38
   0  -9  16    0.75    2.27
   1  -9  16   -3.36    1.79
   2  -9  16   -0.44    2.21
   3  -9  16    4.11    2.65
   4  -9  16   14.08    3.50
   7   8 -16   -3.51    5.09
   6   8 -16   -8.91    4.72
  -6  -8  16    3.01    2.57
  -5  -8  16   18.91    3.51
   5   8 -16   14.78    5.76
  -4  -8  16    1.48    2.47
   4   8 -16   -1.95    5.12
  -3  -8  16   21.84    3.71
  -2  -8  16   13.26    3.29
  -1  -8  16   -1.39    1.94
   0  -8  16   28.93    3.89
   1  -8  16    3.44    2.50
   2  -8  16   35.36    4.34
   3  -8  16   -0.78    2.24
   4  -8  16    2.31    2.55
   5  -8  16    0.79    2.54
   7   7 -16   -0.32    4.96
  -7  -7  16   -0.18    2.23
  -6  -7  16   -0.49    2.24
   6   7 -16   -3.48    4.57
  -5  -7  16    0.20    2.42
   5   7 -16   -5.57    4.18
  -4  -7  16    6.23    2.73
   4   7 -16   -1.38    4.88
  -3  -7  16    4.37    2.79
  -2  -7  16   15.25    3.31
  -1  -7  16    4.11    2.59
   0  -7  16    3.51    2.27
   1  -7  16    2.76    2.17
   2  -7  16    0.37    2.13
   3  -7  16   10.93    3.10
   4  -7  16   -2.48    2.13
   5  -7  16    1.33    2.55
   7   6 -16    9.05    5.67
  -7  -6  16    7.95    3.09
   6   6 -16   -1.46    5.06
  -6  -6  16    9.83    3.25
   5   6 -16   -1.46    4.58
  -5  -6  16    2.40    2.40
  -4  -6  16   -1.55    2.03
  -3  -6  16    5.66    2.71
  -2  -6  16   25.78    3.85
  -1  -6  16    5.40    2.78
   0  -6  16   43.41    4.48
   1  -6  16   17.54    3.26
   2  -6  16    3.62    2.40
   3  -6  16    0.47    2.23
   4  -6  16    0.70    2.41
   5  -6  16    2.19    2.86
   7   5 -16   -6.12    4.41
  -7  -5  16    4.42    2.79
  -6  -5  16    1.50    2.56
   6   5 -16   -5.14    4.53
  -5  -5  16    3.66    2.47
   5   5 -16   -8.29    3.81
  -4  -5  16    7.09    2.72
  -3  -5  16    2.96    2.31
  -2  -5  16   29.44    4.09
  -1  -5  16    2.31    2.46
   0  -5  16    1.50    2.18
   1  -5  16    5.73    2.55
   2  -5  16   21.23    3.51
   3  -5  16    6.20    2.79
   4  -5  16    6.81    2.95
   5  -5  16    3.39    2.60
  -7  -4  16    0.70    2.75
  -6  -4  16   11.33    3.35
   6   4 -16    2.68    5.23
  -5  -4  16    0.17    2.29
  -4  -4  16    4.28    2.55
  -3  -4  16    6.97    2.58
  -2  -4  16    2.35    2.30
  -1  -4  16   46.63    4.70
   0  -4  16    1.35    2.21
   1  -4  16   15.44    3.06
   2  -4  16    1.38    2.00
   3  -4  16    3.31    2.39
   4  -4  16    5.17    2.68
  -7  -3  16    3.44    3.03
  -6  -3  16    2.23    2.51
  -5  -3  16   10.71    3.40
  -4  -3  16    7.61    3.01
  -3  -3  16   17.75    3.50
  -2  -3  16   -0.01    2.12
  -1  -3  16    1.96    2.22
   0  -3  16   25.56    3.83
   1  -3  16    1.83    2.31
   2  -3  16   32.16    4.04
   3  -3  16    4.13    2.42
  -7  -2  16    8.28    3.48
  -6  -2  16    1.56    2.56
  -5  -2  16    0.94    2.33
  -4  -2  16   -0.86    2.27
  -3  -2  16    6.16    2.57
  -2  -2  16   25.81    3.89
  -1  -2  16   13.02    3.22
   0  -2  16    4.08    2.51
   1  -2  16    6.45    2.56
   2  -2  16    2.20    2.36
  -6  -1  16    4.92    2.92
  -5  -1  16   15.82    3.72
  -4  -1  16    7.46    2.84
  -3  -1  16   -0.96    2.18
  -2  -1  16    5.35    2.61
  -1  -1  16   17.99    3.46
   0  -1  16   24.71    3.78
   1  -1  16    9.23    2.74
   2  -1  16    7.37    2.74
  -6   0  16    2.55    2.99
  -5   0  16    0.93    2.45
  -4   0  16   10.52    3.07
  -3   0  16    2.52    2.51
  -2   0  16    5.48    2.68
  -1   0  16    6.21    2.53
   0   0  16    2.68    2.43
   1   0  16    2.32    2.31
  -6   1  16    9.87    3.47
  -5   1  16    3.04    2.74
  -4   1  16    0.44    2.33
  -3   1  16   11.42    3.25
  -2   1  16    7.43    2.95
  -1   1  16   11.76    3.05
   0   1  16    3.09    2.21
  -5   2  16   14.15    3.75
  -4   2  16   -2.44    2.28
  -3   2  16    8.41    2.93
  -2   2  16    4.40    2.80
  -1   2  16    1.61    2.58
  -5   3  16   -3.26    2.37
  -4   3  16    0.02    2.70
  -3   3  16    2.26    2.75
  -2   3  16    5.04    2.85
  -4   4  16    1.66    2.72
  -3   4  16   -1.43    2.50
  -2   4  16    3.20    2.79
   3  13 -17    1.09    5.86
  -2 -13  17    0.38    2.66
  -1 -13  17    7.78    2.83
   0 -13  17    1.00    3.00
   4  12 -17   -0.49    5.65
   3  12 -17   -9.34    4.88
  -3 -12  17    2.61    2.77
  -2 -12  17   -0.29    2.30
  -1 -12  17    0.29    2.51
   0 -12  17    1.56    2.78
   1 -12  17    2.99    2.96
   5  11 -17   -1.84    5.75
  -4 -11  17    1.53    2.46
   4  11 -17   -2.84    5.65
  -3 -11  17   -2.08    2.44
   3  11 -17   -7.58    4.61
  -2 -11  17    1.73    2.44
  -1 -11  17   -0.29    2.34
   0 -11  17    2.37    2.45
   1 -11  17    9.34    3.24
   2 -11  17   -1.79    2.57
   5  10 -17   -4.42    5.66
  -5 -10  17    2.42    2.58
   4  10 -17    3.99    5.99
  -4 -10  17    7.78    2.93
  -3 -10  17    1.89    2.68
  -2 -10  17   -1.25    2.36
  -1 -10  17    0.79    2.25
   0 -10  17    9.06    3.07
   1 -10  17    3.91    2.63
   2 -10  17    9.38    3.20
  -6  -9  17    4.32    3.10
   6   9 -17   -4.11    5.52
   5   9 -17    0.10    5.79
  -5  -9  17    6.15    2.70
  -4  -9  17    3.63    2.76
   4   9 -17   -4.06    5.04
  -3  -9  17   -0.05    2.34
  -2  -9  17   13.20    3.34
  -1  -9  17    0.69    2.37
   0  -9  17    6.68    2.90
   1  -9  17   13.61    3.44
   2  -9  17    1.23    2.35
   3  -9  17    4.08    2.83
  -6  -8  17    7.50    3.28
   6   8 -17   -2.73    5.44
  -5  -8  17    7.88    2.72
   5   8 -17   -4.57    5.39
  -4  -8  17    4.95    2.82
   4   8 -17   -3.70    4.95
  -3  -8  17    1.52    2.49
  -2  -8  17    0.21    2.44
  -1  -8  17   10.18    3.11
   0  -8  17    3.82    2.55
   1  -8  17   24.61    4.02
   2  -8  17    1.52    2.50
   3  -8  17    3.88    2.80
  -6  -7  17    0.00    2.65
   6   7 -17   -2.41    5.12
   5   7 -17   -6.29    5.10
  -5  -7  17    1.43    2.34
  -4  -7  17    6.57    2.80
  -3  -7  17   12.63    3.40
  -2  -7  17    2.29    2.69
  -1  -7  17   18.72    3.73
   0  -7  17    6.44    2.56
   1  -7  17    6.03    2.47
   2  -7  17   10.16    3.18
   3  -7  17   -1.39    2.33
   4  -7  17    8.21    3.23
   7   6 -17   -3.58    5.11
  -6  -6  17    2.93    3.14
   6   6 -17    2.79    5.46
  -5  -6  17    4.38    2.64
  -4  -6  17    0.94    2.34
  -3  -6  17   23.55    3.94
  -2  -6  17    3.30    2.54
  -1  -6  17    3.89    2.75
   0  -6  17   13.00    3.18
   1  -6  17    7.36    2.72
   2  -6  17    1.79    2.39
   3  -6  17    2.10    2.44
   4  -6  17    3.23    2.61
  -6  -5  17    0.76    2.98
   6   5 -17   -8.70    4.54
  -5  -5  17   10.61    3.30
  -4  -5  17    2.73    2.65
  -3  -5  17   23.28    3.83
  -2  -5  17    3.56    2.78
  -1  -5  17    2.79    2.46
   0  -5  17    2.13    2.42
   1  -5  17   14.85    3.30
   2  -5  17    9.24    2.85
   3  -5  17    8.10    2.72
   4  -5  17   11.47    3.38
  -6  -4  17    1.13    2.91
  -5  -4  17    4.42    2.89
  -4  -4  17    2.67    2.55
  -3  -4  17    1.53    2.38
  -2  -4  17   10.76    3.20
  -1  -4  17    2.70    2.35
   0  -4  17   10.80    3.16
   1  -4  17    0.61    2.22
   2  -4  17    3.77    2.51
   3  -4  17    7.09    2.73
  -6  -3  17    2.14    2.99
  -5  -3  17   10.22    3.49
  -4  -3  17    9.04    3.02
  -3  -3  17    0.10    2.09
  -2  -3  17    6.18    2.70
  -1  -3  17   -0.47    2.19
   0  -3  17    2.87    2.40
   1  -3  17   21.91    3.68
   2  -3  17   -1.23    2.29
   3  -3  17   17.47    3.54
  -5  -2  17    2.92    2.88
  -4  -2  17    4.27    2.55
  -3  -2  17   12.24    3.18
  -2  -2  17    2.07    2.34
  -1  -2  17    3.21    2.58
   0  -2  17   -1.73    2.10
   1  -2  17    3.38    2.47
   2  -2  17    7.83    2.94
  -5  -1  17    1.45    2.65
  -4  -1  17    4.84    2.77
  -3  -1  17    0.15    2.42
  -2  -1  17    9.03    3.10
  -1  -1  17   10.00    2.99
   0  -1  17    6.26    2.90
   1  -1  17    4.20    2.80
  -4   0  17    3.95    3.02
  -3   0  17   11.11    3.16
  -2   0  17   -2.23    2.21
  -1   0  17    2.65    2.65
   0   0  17    4.57    2.59
  -4   1  17    1.79    2.76
  -3   1  17    1.76    2.75
  -2   1  17    2.42    2.49
  -1   1  17    0.12    2.29
   0   1  17   15.55    3.50
  -3   2  17   -0.10    2.55
  -2   2  17    4.91    2.90
  -1   2  17    1.98    2.73
  -2   3  17    2.93    2.86
  -2 -11  18    5.94    3.03
   4  10 -18   -0.88    5.56
  -3 -10  18    7.65    3.27
  -2 -10  18   -0.62    2.86
  -1 -10  18   -1.58    2.51
   0 -10  18    4.69    3.03
   5   9 -18   -6.60    5.72
  -4  -9  18   -2.41    2.63
  -3  -9  18    5.79    3.46
  -2  -9  18    4.39    3.10
  -1  -9  18   31.12    4.64
   0  -9  18   10.88    3.34
   5   8 -18    0.17    5.97
  -4  -8  18    3.18    2.95
  -3  -8  18    6.51    3.22
  -2  -8  18    6.25    3.27
  -1  -8  18    4.77    2.93
   0  -8  18   14.15    3.50
   1  -8  18    1.35    2.40
  -4  -7  18    7.33    3.35
  -3  -7  18   12.88    3.70
  -2  -7  18   10.08    3.38
  -1  -7  18   -1.55    2.22
   0  -7  18    2.93    2.68
   1  -7  18    6.64    2.79
  -4  -6  18    6.98    3.33
  -3  -6  18    6.24    3.07
  -2  -6  18   -3.96    2.31
  -1  -6  18   22.39    3.92
   0  -6  18    6.66    3.10
   1  -6  18    5.26    2.79
   2  -6  18    1.99    2.68
  -4  -5  18    7.78    3.36
  -3  -5  18    3.38    2.96
  -2  -5  18    2.40    2.59
  -1  -5  18    0.49    2.48
   0  -5  18    2.33    2.51
   1  -5  18    4.22    2.78
   2  -5  18    4.90    2.68
  -4  -4  18    0.99    2.56
  -3  -4  18    5.84    2.85
  -2  -4  18    6.00    2.92
  -1  -4  18    6.98    3.01
   0  -4  18    4.09    2.78
   1  -4  18    2.01    2.74
   2  -4  18    3.31    2.70
  -3  -3  18    1.90    2.52
  -2  -3  18    2.25    2.65
  -1  -3  18    0.77    2.63
   0  -3  18    9.67    3.26
   1  -3  18    3.44    2.64
   2  -3  18   11.95    3.47
  -3  -2  18   -0.87    2.75
  -2  -2  18    7.07    3.21
  -1  -2  18   -0.16    2.45
   0  -2  18   -0.31    2.40
   1  -2  18    3.87    2.98
  -2  -1  18    0.90    2.72
  -1  -1  18    7.98    3.13
   0  -1  18    7.27    3.27
  -1   0  18   -2.75    2.26
   0   0   0    0.00    0.00
;
_shelx_hkl_checksum   88401
