# Supplementary material for: Various Structural Types of Cyanide-Bridged FeIII–MnIII Bimetallic Coordination Polymers (CPs) and Polynuclear Clusters Based-on A New mer-Tricyanoiron(III)Building Block: Synthesis, Crystal Structures, and Magnetic Properties
Source: Polymers (Basel). 2019 Sep 27;11(10):1585. doi: 10.3390/polym11101585 (PMC6835830; doi:10.3390/polym11101585)
Supplement: Supplementary file 1 [file polymers-11-01585-s001.zip › 2.cif]

 
data_2
 
_audit_creation_method            'SHELXL-2018/3'
_shelx_SHELXL_version_number      '2018/3'
_chemical_name_systematic         ?
_chemical_name_common             ?
_chemical_melting_point           ?
_chemical_formula_moiety   'C39H29Br2FeMnN9O6,C19H22Br2MnN2O6,ClO4,1.5(CH4O)��0.5H2O'
_chemical_formula_sum
 'C59.50 H58 Br4 Cl Fe Mn2 N11 O18' 
_chemical_formula_weight          1735.99

loop_
 _atom_type_symbol
 _atom_type_description
 _atom_type_scat_dispersion_real
 _atom_type_scat_dispersion_imag
 _atom_type_scat_source
 'C'  'C'   0.0033   0.0016
 'International Tables Vol C Tables 4.2.6.8 and 6.1.1.4'
 'H'  'H'   0.0000   0.0000
 'International Tables Vol C Tables 4.2.6.8 and 6.1.1.4'
 'N'  'N'   0.0061   0.0033
 'International Tables Vol C Tables 4.2.6.8 and 6.1.1.4'
 'O'  'O'   0.0106   0.0060
 'International Tables Vol C Tables 4.2.6.8 and 6.1.1.4'
 'Mn'  'Mn'   0.3368   0.7283
 'International Tables Vol C Tables 4.2.6.8 and 6.1.1.4'
 'Fe'  'Fe'   0.3463   0.8444
 'International Tables Vol C Tables 4.2.6.8 and 6.1.1.4'
 'Br'  'Br'  -0.2901   2.4595
 'International Tables Vol C Tables 4.2.6.8 and 6.1.1.4'
 'Cl'  'Cl'   0.1484   0.1585
 'International Tables Vol C Tables 4.2.6.8 and 6.1.1.4'
 
_space_group_crystal_system       triclinic
_space_group_IT_number            2
_space_group_name_H-M_alt         'P -1'
_space_group_name_Hall            '-P 1'
 
_shelx_space_group_comment
;
The symmetry employed for this shelxl refinement is uniquely defined
by the following loop, which should always be used as a source of
symmetry information in preference to the above space-group names.
They are only intended as comments.
;
 
loop_
 _space_group_symop_operation_xyz
 'x, y, z'
 '-x, -y, -z'
 
_cell_length_a                    11.681(3)
_cell_length_b                    14.778(4)
_cell_length_c                    21.408(6)
_cell_angle_alpha                 94.864(5)
_cell_angle_beta                  101.844(5)
_cell_angle_gamma                 90.613(5)
_cell_volume                      3602.3(16)
_cell_formula_units_Z             2
_cell_measurement_temperature     293(2) 
_cell_measurement_reflns_used     2008 
_cell_measurement_theta_min       2.781
_cell_measurement_theta_max       26.918
 
_exptl_crystal_description        block 
_exptl_crystal_colour             dark-brown
_exptl_crystal_density_meas       ?
_exptl_crystal_density_method     ?
_exptl_crystal_density_diffrn     1.600          
_exptl_crystal_F_000              1738
_exptl_transmission_factor_min    0.469
_exptl_transmission_factor_max    0.559
_exptl_crystal_size_max           0.310
_exptl_crystal_size_mid           0.270
_exptl_crystal_size_min           0.230
_exptl_absorpt_coefficient_mu     2.872
_shelx_estimated_absorpt_T_min    0.470
_shelx_estimated_absorpt_T_max    0.558
_exptl_absorpt_correction_type    multi-scan
_exptl_absorpt_correction_T_min   0.471
_exptl_absorpt_correction_T_max   0.558
_exptl_absorpt_process_details    
;
SADABS '(Bruker,  2004)'
;
_exptl_absorpt_special_details    ?
_diffrn_ambient_temperature       293(2)
_diffrn_radiation_wavelength      0.71073
_diffrn_radiation_type            MoK\a
_diffrn_source                    'fine-focus sealed tube'
_diffrn_measurement_device_type   'Bruker APEX II CCD area-detector'
_diffrn_measurement_method         '\f and \w scans'
_diffrn_detector_area_resol_mean  ?
_diffrn_reflns_number             17872
_diffrn_reflns_av_unetI/netI      0.0614
_diffrn_reflns_av_R_equivalents   0.0224
_diffrn_reflns_limit_h_min        -12
_diffrn_reflns_limit_h_max        13
_diffrn_reflns_limit_k_min        -17
_diffrn_reflns_limit_k_max        16
_diffrn_reflns_limit_l_min        -25
_diffrn_reflns_limit_l_max        18
_diffrn_reflns_theta_min          1.782
_diffrn_reflns_theta_max          25.009
_diffrn_reflns_theta_full         25.009
_diffrn_measured_fraction_theta_max   0.986
_diffrn_measured_fraction_theta_full  0.986
_diffrn_reflns_Laue_measured_fraction_max    0.986
_diffrn_reflns_Laue_measured_fraction_full   0.986
_diffrn_reflns_point_group_measured_fraction_max   0.986
_diffrn_reflns_point_group_measured_fraction_full  0.986
_reflns_number_total              12538
_reflns_number_gt                 7569
_reflns_threshold_expression      'I > 2\s(I)'
_reflns_Friedel_coverage          0.000
_reflns_Friedel_fraction_max      .
_reflns_Friedel_fraction_full     .
 
_reflns_special_details
;
 Reflections were merged by SHELXL according to the crystal
 class for the calculation of statistics and refinement.
 
 _reflns_Friedel_fraction is defined as the number of unique
 Friedel pairs measured divided by the number that would be
 possible theoretically, ignoring centric projections and
 systematic absences.
;
 
_computing_data_collection        'APEX2 (Bruker, 2004)' 
_computing_cell_refinement        'SAINT-Plus (Bruker, 2001)'
_computing_data_reduction         'SAINT-Plus' 
_computing_structure_solution     'SHELXL-2018/3 (Sheldrick, 2018)'
_computing_structure_refinement   'SHELXL-2018/3 (Sheldrick, 2018)'
_computing_molecular_graphics     'SHELXL (Sheldrick, 2018)'
_computing_publication_material   'SHELXL'
_refine_special_details           ?
_refine_ls_structure_factor_coef  Fsqd
_refine_ls_matrix_type            full
_refine_ls_weighting_scheme       calc
_refine_ls_weighting_details
'w=1/[\s^2^(Fo^2^)+(0.0882P)^2^] where P=(Fo^2^+2Fc^2^)/3'
_atom_sites_solution_primary      ?
_atom_sites_solution_secondary    ?
_atom_sites_solution_hydrogens    mixed
_refine_ls_hydrogen_treatment     constr
_refine_ls_extinction_method      none
_refine_ls_extinction_coef        .
_refine_ls_number_reflns          12538
_refine_ls_number_parameters      890
_refine_ls_number_restraints      20
_refine_ls_R_factor_all           0.0979
_refine_ls_R_factor_gt            0.0514
_refine_ls_wR_factor_ref          0.1595
_refine_ls_wR_factor_gt           0.1346
_refine_ls_goodness_of_fit_ref    1.008
_refine_ls_restrained_S_all       1.014
_refine_ls_shift/su_max           0.001
_refine_ls_shift/su_mean          0.000

# start Validation Reply Form
_vrf_PLAT417_2
;
PROBLEM: Short Inter D-H..H-D       H12A     ..H19B     .       2.06 Ang.  
RESPONSE: This is maybe because of the intermolecular O-H...O and O-H...N 
hydrogen bond interactions.
;
# end Validation Reply Form
 
loop_
 _atom_site_label
 _atom_site_type_symbol
 _atom_site_fract_x
 _atom_site_fract_y
 _atom_site_fract_z
 _atom_site_U_iso_or_equiv
 _atom_site_adp_type
 _atom_site_occupancy
 _atom_site_site_symmetry_order  
 _atom_site_calc_flag
 _atom_site_refinement_flags_posn
 _atom_site_refinement_flags_adp
 _atom_site_refinement_flags_occupancy
 _atom_site_disorder_assembly
 _atom_site_disorder_group
Mn1 Mn 0.86006(6) 0.90169(5) 0.02633(3) 0.03938(19) Uani 1 1 d . . . . .
Mn2 Mn 0.40032(7) 0.47645(5) 0.58831(3) 0.0452(2) Uani 1 1 d . . . . .
Fe1 Fe 0.88139(8) 0.62633(5) 0.16152(4) 0.0581(2) Uani 1 1 d . . . . .
Br1 Br 1.09515(7) 1.14475(5) 0.34468(3) 0.0874(2) Uani 1 1 d . . . . .
Br2 Br 0.76487(7) 0.62962(5) -0.28630(3) 0.0822(2) Uani 1 1 d . . . . .
Br3 Br 0.68489(8) 0.03009(4) 0.58760(4) 0.0998(3) Uani 1 1 d . . . . .
Br4 Br 0.05822(9) 0.88616(5) 0.51027(4) 0.1042(3) Uani 1 1 d . . . . .
Cl1 Cl 0.59027(14) 0.14711(12) 0.22818(8) 0.0766(5) Uani 1 1 d . . . . .
O1 O 1.2098(5) 0.7309(3) 0.2279(2) 0.0892(14) Uani 1 1 d . . . . .
O2 O 0.9994(3) 0.9312(2) 0.08638(15) 0.0478(8) Uani 1 1 d . . . . .
O3 O 1.2142(3) 0.9702(3) 0.14337(17) 0.0640(10) Uani 1 1 d . . . . .
O4 O 0.9366(3) 0.8658(2) -0.04092(14) 0.0430(8) Uani 1 1 d . . . . .
O5 O 1.0887(3) 0.8002(2) -0.10395(16) 0.0517(9) Uani 1 1 d . . . . .
O6 O 0.8396(3) 1.0488(2) -0.00208(15) 0.0510(9) Uani 1 1 d . . . . .
H6A H 0.890095 1.083059 0.023830 0.061 Uiso 1 1 d R U . . .
H6B H 0.857372 1.047219 -0.038702 0.061 Uiso 1 1 d R U . . .
O7 O 0.4346(3) 0.3771(2) 0.53481(15) 0.0528(9) Uani 1 1 d . . . . .
O8 O 0.4573(4) 0.2653(2) 0.43976(17) 0.0631(10) Uani 1 1 d . . . . .
O9 O 0.3291(3) 0.5425(2) 0.52016(14) 0.0478(8) Uani 1 1 d . . . . .
O10 O 0.2346(3) 0.5942(2) 0.41068(15) 0.0503(9) Uani 1 1 d . . . . .
O11 O 0.5763(3) 0.5411(2) 0.58814(15) 0.0502(8) Uani 1 1 d . . . . .
H11A H 0.574327 0.597770 0.583875 0.060 Uiso 1 1 d R U . . .
H11B H 0.629777 0.519340 0.570234 0.060 Uiso 1 1 d R U . . .
O12 O 0.2269(4) 0.4115(3) 0.5900(2) 0.0770(12) Uani 1 1 d D . . . .
H12A H 0.176697 0.451299 0.593899 0.092 Uiso 1 1 d DR U . . .
O13 O 0.5628(7) 0.2364(4) 0.2176(4) 0.193(4) Uani 1 1 d . . . . .
O14 O 0.7041(4) 0.1496(4) 0.2652(2) 0.125(2) Uani 1 1 d . . . . .
O15 O 0.5045(6) 0.1214(7) 0.2591(3) 0.189(4) Uani 1 1 d . . . . .
O16 O 0.5794(4) 0.0953(4) 0.1692(2) 0.1011(16) Uani 1 1 d . . . . .
O17 O 0.5603(13) 0.3551(12) -0.0086(8) 0.177(6) Uani 0.5 1 d . . P . .
H17A H 0.571087 0.298418 -0.014000 0.212 Uiso 0.5 1 d R U P . .
O18 O 0.6319(8) 0.1597(8) 0.9683(6) 0.134(5) Uani 0.5 1 d . . P . .
H18B H 0.691007 0.153875 0.950984 0.161 Uiso 0.5 1 d R U P . .
H18A H 0.631497 0.214625 0.983634 0.161 Uiso 0.5 1 d R U P . .
O19 O 1.0508(5) 0.5176(4) 0.6030(2) 0.1130(18) Uani 1 1 d D . . . .
H19B H 1.059428 0.512027 0.642943 0.136 Uiso 1 1 d DR U . . .
N1 N 0.8487(4) 0.7604(3) 0.0571(2) 0.0573(12) Uani 1 1 d . . . . .
N2 N 0.8946(6) 0.4947(5) 0.2672(3) 0.103(2) Uani 1 1 d . . . . .
N3 N 0.6156(7) 0.5833(5) 0.1264(4) 0.120(2) Uani 1 1 d . . . . .
N4 N 0.9083(5) 0.5212(3) 0.1023(2) 0.0572(12) Uani 1 1 d . . . . .
N5 N 1.0474(4) 0.6404(3) 0.1761(2) 0.0597(12) Uani 1 1 d . . . . .
N6 N 0.9050(5) 0.7405(3) 0.2260(2) 0.0717(14) Uani 1 1 d . . . . .
N7 N 0.9856(9) 0.8823(4) 0.3223(3) 0.117(2) Uani 1 1 d . . . . .
N8 N 0.7043(3) 0.8785(3) -0.03171(18) 0.0411(9) Uani 1 1 d . . . . .
N9 N 0.7638(3) 0.9390(3) 0.09026(18) 0.0422(10) Uani 1 1 d . . . . .
N10 N 0.3671(4) 0.5716(3) 0.65291(19) 0.0518(11) Uani 1 1 d . . . . .
N11 N 0.4732(4) 0.4176(3) 0.66605(19) 0.0641(13) Uani 1 1 d . U . . .
C1 C 0.8568(5) 0.7092(4) 0.0942(2) 0.0504(13) Uani 1 1 d . . . . .
C2 C 0.8879(6) 0.5458(4) 0.2293(3) 0.0708(17) Uani 1 1 d . . . . .
C3 C 0.7144(8) 0.5989(5) 0.1399(4) 0.089(2) Uani 1 1 d . . . . .
C4 C 0.8294(6) 0.4633(4) 0.0649(3) 0.0704(17) Uani 1 1 d . . . . .
H4 H 0.750392 0.471230 0.064594 0.085 Uiso 1 1 calc R U . . .
C5 C 0.8616(8) 0.3918(4) 0.0267(3) 0.081(2) Uani 1 1 d . . . . .
H5 H 0.804426 0.353910 0.000066 0.097 Uiso 1 1 calc R U . . .
C6 C 0.9775(8) 0.3767(4) 0.0279(3) 0.079(2) Uani 1 1 d . . . . .
H6 H 0.999826 0.327362 0.003626 0.095 Uiso 1 1 calc R U . . .
C7 C 1.0624(7) 0.4373(4) 0.0666(3) 0.0700(18) Uani 1 1 d . . . . .
C8 C 1.1839(8) 0.4285(5) 0.0707(4) 0.095(2) Uani 1 1 d . . . . .
H8 H 1.211663 0.380828 0.047307 0.115 Uiso 1 1 calc R U . . .
C9 C 1.2607(8) 0.4905(6) 0.1094(4) 0.096(2) Uani 1 1 d . . . . .
H9 H 1.340371 0.483473 0.111565 0.115 Uiso 1 1 calc R U . . .
C10 C 1.2242(7) 0.5647(5) 0.1462(3) 0.087(2) Uani 1 1 d . . . . .
H10 H 1.278527 0.606104 0.171579 0.104 Uiso 1 1 calc R U . . .
C11 C 1.1061(6) 0.5740(4) 0.1434(3) 0.0719(18) Uani 1 1 d . . . . .
C12 C 1.0254(6) 0.5083(4) 0.1025(3) 0.0611(16) Uani 1 1 d . . . . .
C13 C 1.0187(7) 0.7653(4) 0.2460(3) 0.0712(18) Uani 1 1 d . . . . .
C14 C 1.0604(7) 0.8343(4) 0.2928(3) 0.081(2) Uani 1 1 d . . . . .
H14 H 1.140254 0.848001 0.304094 0.097 Uiso 1 1 calc R U . . .
C15 C 0.8246(7) 0.7914(4) 0.2519(3) 0.0688(18) Uani 1 1 d . . . . .
C16 C 0.8619(9) 0.8631(5) 0.3014(4) 0.089(2) Uani 1 1 d . . . . .
C17 C 0.7815(11) 0.9155(5) 0.3275(4) 0.111(3) Uani 1 1 d . . . . .
H17 H 0.807712 0.961569 0.359824 0.133 Uiso 1 1 calc R U . . .
C18 C 0.6654(12) 0.8991(6) 0.3056(6) 0.133(4) Uani 1 1 d . . . . .
H18 H 0.612002 0.932797 0.323845 0.160 Uiso 1 1 calc R U . . .
C19 C 0.6237(8) 0.8295(6) 0.2538(5) 0.106(3) Uani 1 1 d . . . . .
H19 H 0.543937 0.819957 0.237576 0.128 Uiso 1 1 calc R U . . .
C20 C 0.7029(8) 0.7783(5) 0.2294(4) 0.103(2) Uani 1 1 d . . . . .
H20 H 0.675812 0.733004 0.196605 0.124 Uiso 1 1 calc R U . . .
C21 C 1.1036(7) 0.7088(5) 0.2146(3) 0.0702(17) Uani 1 1 d . . . . .
C22 C 0.9223(4) 1.0032(3) 0.1741(2) 0.0428(12) Uani 1 1 d . . . . .
C23 C 1.0147(4) 0.9770(3) 0.1437(2) 0.0426(12) Uani 1 1 d . . . . .
C24 C 1.1315(5) 0.9992(4) 0.1762(2) 0.0499(13) Uani 1 1 d . . . . .
C25 C 1.1547(5) 1.0482(4) 0.2360(3) 0.0580(15) Uani 1 1 d . . . . .
H25 H 1.231374 1.062329 0.257241 0.070 Uiso 1 1 calc R U . . .
C26 C 1.0605(6) 1.0758(3) 0.2635(2) 0.0554(14) Uani 1 1 d . . . . .
C27 C 0.9486(5) 1.0542(3) 0.2350(2) 0.0514(13) Uani 1 1 d . . . . .
H27 H 0.888332 1.072550 0.255222 0.062 Uiso 1 1 calc R U . . .
C29 C 0.8020(4) 0.9796(3) 0.1459(2) 0.0463(12) Uani 1 1 d . . . . .
H29 H 0.746930 0.995212 0.170439 0.056 Uiso 1 1 calc R U . . .
C30 C 1.3289(6) 0.9670(7) 0.1780(4) 0.120(3) Uani 1 1 d . . . . .
H30A H 1.359892 1.027673 0.190794 0.180 Uiso 1 1 calc R U . . .
H30B H 1.376015 0.935877 0.151585 0.180 Uiso 1 1 calc R U . . .
H30C H 1.329781 0.935107 0.215307 0.180 Uiso 1 1 calc R U . . .
C31 C 0.7740(4) 0.7954(3) -0.1182(2) 0.0445(12) Uani 1 1 d . . . . .
C32 C 0.8943(4) 0.8138(3) -0.0944(2) 0.0393(11) Uani 1 1 d . . . . .
C33 C 0.9739(4) 0.7767(3) -0.1308(2) 0.0418(12) Uani 1 1 d . . . . .
C34 C 0.9375(5) 0.7221(3) -0.1860(2) 0.0507(13) Uani 1 1 d . . . . .
H34 H 0.991410 0.696511 -0.208295 0.061 Uiso 1 1 calc R U . . .
C35 C 0.8183(5) 0.7053(4) -0.2083(2) 0.0563(14) Uani 1 1 d . . . . .
C36 C 0.7372(5) 0.7397(3) -0.1768(2) 0.0526(14) Uani 1 1 d . . . . .
H36 H 0.658006 0.727091 -0.193216 0.063 Uiso 1 1 calc R U . . .
C37 C 0.6844(4) 0.8328(3) -0.0866(2) 0.0456(12) Uani 1 1 d . . . . .
H37 H 0.606786 0.822977 -0.107652 0.055 Uiso 1 1 calc R U . . .
C38 C 1.1768(5) 0.7655(4) -0.1376(3) 0.0635(15) Uani 1 1 d . . . . .
H38A H 1.178389 0.700590 -0.137535 0.095 Uiso 1 1 calc R U . . .
H38B H 1.252039 0.791428 -0.116677 0.095 Uiso 1 1 calc R U . . .
H38C H 1.158511 0.781522 -0.181032 0.095 Uiso 1 1 calc R U . . .
C39 C 0.5337(5) 0.2806(4) 0.6127(2) 0.0516(13) Uani 1 1 d . . . . .
C40 C 0.4895(5) 0.3021(3) 0.5497(2) 0.0478(13) Uani 1 1 d . . . . .
C41 C 0.5026(5) 0.2392(3) 0.4988(3) 0.0516(13) Uani 1 1 d . . . . .
C42 C 0.5578(5) 0.1578(4) 0.5092(3) 0.0656(16) Uani 1 1 d . . . . .
H42 H 0.565445 0.116433 0.475206 0.079 Uiso 1 1 calc R U . . .
C43 C 0.6024(5) 0.1395(4) 0.5735(3) 0.0645(16) Uani 1 1 d . . . . .
C44 C 0.5917(5) 0.1979(4) 0.6236(3) 0.0581(15) Uani 1 1 d . . . . .
H44 H 0.622246 0.184018 0.665256 0.070 Uiso 1 1 calc R U . . .
C45 C 0.5221(5) 0.3410(4) 0.6675(3) 0.0616(15) Uani 1 1 d . . . . .
H45 H 0.553473 0.322258 0.707681 0.074 Uiso 1 1 calc R U . . .
C46 C 0.4616(6) 0.2048(4) 0.3841(3) 0.0778(19) Uani 1 1 d . . . . .
H46A H 0.427104 0.146858 0.388054 0.117 Uiso 1 1 calc R U . . .
H46B H 0.541560 0.197262 0.380441 0.117 Uiso 1 1 calc R U . . .
H46C H 0.418965 0.229874 0.346518 0.117 Uiso 1 1 calc R U . . .
C47 C 0.2591(5) 0.6711(3) 0.5782(2) 0.0493(13) Uani 1 1 d . . . . .
C48 C 0.2712(4) 0.6187(3) 0.5221(2) 0.0444(12) Uani 1 1 d . . . . .
C49 C 0.2180(4) 0.6501(3) 0.4625(2) 0.0436(12) Uani 1 1 d . . . . .
C50 C 0.1556(5) 0.7280(3) 0.4597(2) 0.0534(14) Uani 1 1 d . . . . .
H50 H 0.119364 0.746854 0.420290 0.064 Uiso 1 1 calc R U . . .
C51 C 0.1468(5) 0.7788(3) 0.5163(3) 0.0606(15) Uani 1 1 d . . . . .
C52 C 0.1963(5) 0.7515(4) 0.5746(3) 0.0607(15) Uani 1 1 d . . . . .
H52 H 0.188675 0.785982 0.611848 0.073 Uiso 1 1 calc R U . . .
C53 C 0.3087(5) 0.6432(4) 0.6415(2) 0.0548(14) Uani 1 1 d . . . . .
H53 H 0.296936 0.680706 0.676619 0.066 Uiso 1 1 calc R U . . .
C54 C 0.1755(5) 0.6164(4) 0.3484(2) 0.0646(16) Uani 1 1 d . . . . .
H54A H 0.197686 0.677190 0.342043 0.097 Uiso 1 1 calc R U . . .
H54B H 0.092475 0.612266 0.345330 0.097 Uiso 1 1 calc R U . . .
H54C H 0.196982 0.574685 0.316150 0.097 Uiso 1 1 calc R U . . .
C55 C 0.4620(8) 0.4712(6) 0.7250(3) 0.113(2) Uani 1 1 d . U . . .
H55A H 0.418769 0.434465 0.748205 0.136 Uiso 1 1 calc R U . . .
H55B H 0.539947 0.482093 0.751209 0.136 Uiso 1 1 calc R U . . .
C56 C 0.4100(7) 0.5521(5) 0.7197(3) 0.093(2) Uani 1 1 d . U . . .
H56A H 0.465430 0.599790 0.741119 0.112 Uiso 1 1 calc R U . . .
H56B H 0.344699 0.552687 0.741368 0.112 Uiso 1 1 calc R U . . .
C57 C 0.1929(7) 0.3199(6) 0.5855(5) 0.135(4) Uani 1 1 d . . . . .
H57A H 0.261083 0.283395 0.591492 0.202 Uiso 1 1 calc R U . . .
H57B H 0.144816 0.303170 0.543940 0.202 Uiso 1 1 calc R U . . .
H57C H 0.149297 0.310229 0.617888 0.202 Uiso 1 1 calc R U . . .
C58 C 0.4979(15) 0.3539(12) 0.0375(10) 0.120(6) Uani 0.5 1 d . . P . .
H58A H 0.418054 0.336842 0.018508 0.180 Uiso 0.5 1 calc R U P . .
H58B H 0.501170 0.413255 0.059935 0.180 Uiso 0.5 1 calc R U P . .
H58C H 0.530016 0.310805 0.067008 0.180 Uiso 0.5 1 calc R U P . .
C59 C 0.9661(7) 0.5770(6) 0.5731(4) 0.100(2) Uani 1 1 d . . . . .
H59A H 0.960182 0.628440 0.602642 0.149 Uiso 1 1 calc R U . . .
H59B H 0.891620 0.545431 0.560400 0.149 Uiso 1 1 calc R U . . .
H59C H 0.989330 0.597261 0.535957 0.149 Uiso 1 1 calc R U . . .
C60 C 0.6384(4) 0.9125(4) 0.0676(2) 0.0509(13) Uani 1 1 d . . . . .
H64A H 0.590312 0.952855 0.088691 0.061 Uiso 1 1 calc R U . . .
H64B H 0.624382 0.850919 0.077213 0.061 Uiso 1 1 calc R U . . .
C61 C 0.6084(5) 0.9190(4) -0.0040(3) 0.0556(14) Uani 1 1 d . . . . .
H65A H 0.535053 0.886516 -0.022503 0.067 Uiso 1 1 calc R U . . .
H65B H 0.600008 0.982076 -0.013091 0.067 Uiso 1 1 calc R U . . .
 
loop_
 _atom_site_aniso_label
 _atom_site_aniso_U_11
 _atom_site_aniso_U_22
 _atom_site_aniso_U_33
 _atom_site_aniso_U_23
 _atom_site_aniso_U_13
 _atom_site_aniso_U_12
Mn1 0.0400(4) 0.0439(4) 0.0352(4) 0.0041(3) 0.0095(3) 0.0070(3)
Mn2 0.0522(5) 0.0497(5) 0.0341(4) 0.0072(3) 0.0085(3) 0.0067(4)
Fe1 0.0780(6) 0.0568(5) 0.0438(4) 0.0178(4) 0.0166(4) 0.0151(4)
Br1 0.1141(6) 0.0863(5) 0.0518(4) -0.0152(3) 0.0025(4) 0.0066(4)
Br2 0.0981(5) 0.0831(5) 0.0575(4) -0.0241(3) 0.0099(3) -0.0012(4)
Br3 0.1186(7) 0.0502(4) 0.1164(6) 0.0109(4) -0.0107(5) 0.0192(4)
Br4 0.1642(8) 0.0706(4) 0.0831(5) 0.0162(4) 0.0315(5) 0.0590(5)
Cl1 0.0566(10) 0.0921(12) 0.0732(10) -0.0258(9) 0.0081(8) 0.0126(8)
O1 0.091(4) 0.092(3) 0.079(3) 0.012(3) 0.005(3) -0.003(3)
O2 0.042(2) 0.062(2) 0.0393(19) 0.0033(17) 0.0086(15) 0.0097(16)
O3 0.042(2) 0.096(3) 0.051(2) 0.005(2) 0.0007(18) 0.014(2)
O4 0.041(2) 0.0496(19) 0.0371(18) -0.0001(15) 0.0074(14) 0.0042(15)
O5 0.047(2) 0.057(2) 0.054(2) 0.0064(17) 0.0166(17) 0.0106(17)
O6 0.056(2) 0.052(2) 0.0446(19) -0.0001(16) 0.0119(16) -0.0030(17)
O7 0.070(3) 0.050(2) 0.0403(19) 0.0094(16) 0.0127(17) 0.0106(18)
O8 0.082(3) 0.053(2) 0.050(2) -0.0019(18) 0.008(2) 0.008(2)
O9 0.056(2) 0.051(2) 0.0351(17) 0.0052(15) 0.0040(15) 0.0143(17)
O10 0.063(2) 0.049(2) 0.0361(18) 0.0040(16) 0.0046(16) 0.0107(17)
O11 0.049(2) 0.058(2) 0.0439(19) 0.0030(16) 0.0103(16) 0.0057(17)
O12 0.065(3) 0.078(3) 0.092(3) 0.006(2) 0.024(2) -0.006(2)
O13 0.183(7) 0.088(4) 0.247(9) -0.036(5) -0.078(6) 0.053(5)
O14 0.074(4) 0.184(6) 0.093(4) -0.039(4) -0.016(3) 0.043(3)
O15 0.142(6) 0.300(11) 0.125(5) -0.083(6) 0.073(5) -0.063(6)
O16 0.082(3) 0.136(4) 0.075(3) -0.044(3) 0.013(2) 0.022(3)
O17 0.110(11) 0.230(17) 0.200(16) 0.071(13) 0.032(11) 0.060(11)
O18 0.055(6) 0.140(10) 0.199(13) -0.030(9) 0.024(7) 0.013(6)
O19 0.109(4) 0.167(5) 0.074(3) 0.042(3) 0.029(3) 0.043(4)
N1 0.080(4) 0.049(3) 0.047(3) 0.013(2) 0.020(2) 0.017(2)
N2 0.124(6) 0.120(5) 0.072(4) 0.046(4) 0.021(4) 0.003(4)
N3 0.103(6) 0.130(6) 0.123(6) -0.006(5) 0.022(5) -0.012(5)
N4 0.079(4) 0.049(3) 0.046(3) 0.017(2) 0.014(2) 0.007(3)
N5 0.079(3) 0.051(3) 0.046(3) 0.006(2) 0.004(2) 0.015(3)
N6 0.102(5) 0.066(3) 0.053(3) 0.021(3) 0.023(3) 0.016(3)
N7 0.187(9) 0.080(5) 0.084(5) 0.024(4) 0.019(5) 0.014(5)
N8 0.037(2) 0.045(2) 0.042(2) 0.0023(19) 0.0100(18) 0.0051(18)
N9 0.042(3) 0.049(2) 0.038(2) 0.0000(19) 0.0141(18) 0.0035(19)
N10 0.058(3) 0.060(3) 0.036(2) 0.001(2) 0.006(2) 0.008(2)
N11 0.092(4) 0.070(3) 0.033(2) 0.013(2) 0.016(2) 0.030(3)
C1 0.062(4) 0.050(3) 0.040(3) 0.001(3) 0.015(3) 0.010(3)
C2 0.089(5) 0.073(4) 0.053(4) 0.022(3) 0.014(3) 0.009(3)
C3 0.098(6) 0.097(6) 0.079(5) 0.020(4) 0.027(5) 0.006(5)
C4 0.093(5) 0.057(4) 0.065(4) 0.014(3) 0.020(4) 0.009(3)
C5 0.127(7) 0.052(4) 0.064(4) 0.003(3) 0.024(4) 0.003(4)
C6 0.131(7) 0.051(4) 0.063(4) 0.017(3) 0.034(4) 0.024(4)
C7 0.091(5) 0.067(4) 0.060(4) 0.031(3) 0.023(4) 0.031(4)
C8 0.130(8) 0.083(5) 0.074(5) 0.017(4) 0.019(5) 0.035(5)
C9 0.095(6) 0.112(6) 0.089(5) 0.022(5) 0.029(5) 0.043(5)
C10 0.073(5) 0.103(5) 0.082(5) 0.020(4) 0.005(4) 0.026(4)
C11 0.085(5) 0.075(4) 0.059(4) 0.029(3) 0.013(3) 0.029(4)
C12 0.083(5) 0.052(3) 0.054(3) 0.023(3) 0.017(3) 0.023(3)
C13 0.102(6) 0.059(4) 0.049(4) 0.016(3) 0.001(4) -0.001(4)
C14 0.117(6) 0.061(4) 0.059(4) 0.005(3) 0.004(4) 0.008(4)
C15 0.111(6) 0.052(4) 0.051(4) 0.013(3) 0.031(4) 0.014(4)
C16 0.134(7) 0.070(5) 0.072(5) 0.022(4) 0.036(5) 0.021(5)
C17 0.179(10) 0.072(5) 0.104(6) 0.004(4) 0.083(7) 0.013(6)
C18 0.182(11) 0.074(6) 0.177(11) 0.009(6) 0.114(10) 0.025(7)
C19 0.113(7) 0.086(6) 0.141(8) 0.021(6) 0.067(6) 0.025(5)
C20 0.106(7) 0.085(5) 0.130(7) 0.018(5) 0.048(6) 0.008(5)
C21 0.078(5) 0.077(5) 0.056(4) 0.027(3) 0.005(4) 0.011(4)
C22 0.050(3) 0.041(3) 0.039(3) 0.008(2) 0.008(2) 0.009(2)
C23 0.054(3) 0.040(3) 0.036(3) 0.014(2) 0.009(2) 0.007(2)
C24 0.048(3) 0.057(3) 0.045(3) 0.015(3) 0.005(3) 0.009(3)
C25 0.057(4) 0.062(4) 0.050(3) 0.011(3) -0.004(3) -0.003(3)
C26 0.077(4) 0.048(3) 0.038(3) 0.007(2) 0.004(3) 0.007(3)
C27 0.063(4) 0.048(3) 0.044(3) 0.009(2) 0.010(3) 0.013(3)
C29 0.052(3) 0.049(3) 0.045(3) 0.011(2) 0.022(2) 0.019(2)
C30 0.054(5) 0.223(10) 0.083(5) 0.022(6) 0.011(4) 0.027(5)
C31 0.051(3) 0.041(3) 0.040(3) 0.006(2) 0.006(2) 0.004(2)
C32 0.046(3) 0.037(3) 0.036(3) 0.009(2) 0.009(2) 0.006(2)
C33 0.043(3) 0.043(3) 0.042(3) 0.010(2) 0.011(2) 0.007(2)
C34 0.064(4) 0.051(3) 0.040(3) 0.002(2) 0.018(3) 0.012(3)
C35 0.076(4) 0.050(3) 0.040(3) -0.007(2) 0.010(3) 0.010(3)
C36 0.051(3) 0.060(3) 0.042(3) -0.001(3) -0.001(2) 0.001(3)
C37 0.037(3) 0.051(3) 0.047(3) 0.006(2) 0.005(2) 0.002(2)
C38 0.057(4) 0.078(4) 0.063(4) 0.017(3) 0.026(3) 0.018(3)
C39 0.052(3) 0.052(3) 0.050(3) 0.012(3) 0.006(2) -0.006(3)
C40 0.053(3) 0.042(3) 0.048(3) 0.007(2) 0.008(2) -0.004(2)
C41 0.052(3) 0.045(3) 0.054(3) 0.004(3) 0.002(3) -0.003(3)
C42 0.066(4) 0.048(3) 0.076(4) -0.002(3) 0.001(3) -0.004(3)
C43 0.065(4) 0.038(3) 0.085(4) 0.012(3) 0.001(3) 0.002(3)
C44 0.056(4) 0.047(3) 0.068(4) 0.018(3) 0.002(3) -0.002(3)
C45 0.070(4) 0.071(4) 0.044(3) 0.019(3) 0.006(3) -0.002(3)
C46 0.100(5) 0.066(4) 0.061(4) -0.014(3) 0.010(3) 0.006(4)
C47 0.057(3) 0.047(3) 0.042(3) 0.001(2) 0.009(2) -0.001(3)
C48 0.042(3) 0.047(3) 0.043(3) 0.007(2) 0.004(2) 0.000(2)
C49 0.044(3) 0.041(3) 0.045(3) 0.006(2) 0.009(2) -0.004(2)
C50 0.064(4) 0.048(3) 0.048(3) 0.013(3) 0.008(3) 0.006(3)
C51 0.079(4) 0.043(3) 0.060(4) 0.006(3) 0.015(3) 0.012(3)
C52 0.080(4) 0.055(3) 0.049(3) -0.005(3) 0.020(3) 0.011(3)
C53 0.061(4) 0.059(3) 0.041(3) -0.005(3) 0.008(3) -0.002(3)
C54 0.082(4) 0.065(4) 0.040(3) 0.003(3) -0.001(3) 0.015(3)
C55 0.172(6) 0.118(5) 0.048(3) 0.013(4) 0.015(4) 0.063(5)
C56 0.136(5) 0.096(4) 0.040(3) 0.009(3) 0.000(3) 0.045(4)
C57 0.087(6) 0.106(7) 0.209(11) 0.055(7) 0.010(6) -0.023(5)
C58 0.087(13) 0.108(13) 0.180(19) 0.009(12) 0.067(13) 0.026(10)
C59 0.084(6) 0.123(6) 0.093(5) 0.043(5) 0.008(4) 0.002(5)
C60 0.047(3) 0.058(3) 0.053(3) 0.000(3) 0.023(3) 0.004(3)
C61 0.043(3) 0.062(3) 0.061(3) -0.001(3) 0.011(3) 0.006(3)
 
_geom_special_details
;
 All esds (except the esd in the dihedral angle between two l.s. planes)
 are estimated using the full covariance matrix.  The cell esds are taken
 into account individually in the estimation of esds in distances, angles
 and torsion angles; correlations between esds in cell parameters are only
 used when they are defined by crystal symmetry.  An approximate (isotropic)
 treatment of cell esds is used for estimating esds involving l.s. planes.
;
 
loop_
 _geom_bond_atom_site_label_1
 _geom_bond_atom_site_label_2
 _geom_bond_distance
 _geom_bond_site_symmetry_2
 _geom_bond_publ_flag
Mn1 O2 1.877(3) . ?
Mn1 O4 1.887(3) . ?
Mn1 N8 1.990(4) . ?
Mn1 N9 1.990(4) . ?
Mn1 N1 2.253(5) . ?
Mn1 O6 2.308(3) . ?
Mn2 O9 1.880(3) . ?
Mn2 O7 1.882(3) . ?
Mn2 N11 1.983(4) . ?
Mn2 N10 1.985(4) . ?
Mn2 O12 2.240(4) . ?
Mn2 O11 2.258(3) . ?
Fe1 N5 1.906(5) . ?
Fe1 C3 1.940(9) . ?
Fe1 C2 1.944(6) . ?
Fe1 C1 1.949(6) . ?
Fe1 N4 1.991(5) . ?
Fe1 N6 2.066(5) . ?
Br1 C26 1.903(5) . ?
Br2 C35 1.916(5) . ?
Br3 C43 1.906(6) . ?
Br4 C51 1.902(5) . ?
Cl1 O15 1.375(7) . ?
Cl1 O13 1.388(6) . ?
Cl1 O14 1.400(5) . ?
Cl1 O16 1.401(4) . ?
O1 C21 1.248(8) . ?
O2 C23 1.327(5) . ?
O3 C24 1.360(6) . ?
O3 C30 1.395(7) . ?
O4 C32 1.326(5) . ?
O5 C33 1.375(6) . ?
O5 C38 1.448(6) . ?
O6 H6A 0.8512 . ?
O6 H6B 0.8501 . ?
O7 C40 1.316(6) . ?
O8 C41 1.356(6) . ?
O8 C46 1.438(6) . ?
O9 C48 1.322(6) . ?
O10 C49 1.374(6) . ?
O10 C54 1.437(6) . ?
O11 H11A 0.8499 . ?
O11 H11B 0.8501 . ?
O12 C57 1.396(8) . ?
O12 H12A 0.8469 . ?
O17 H17A 0.8500 . ?
O17 C58 1.34(2) . ?
O17 H17A 0.8500 . ?
O18 H18A 0.8500 . ?
O18 H18B 0.8500 . ?
O18 H18B 0.8500 . ?
O18 H18A 0.8500 . ?
O19 C59 1.419(8) . ?
O19 H19B 0.8522 . ?
N1 C1 1.133(6) . ?
N2 C2 1.146(7) . ?
N3 C3 1.146(9) . ?
N4 C4 1.337(7) . ?
N4 C12 1.381(7) . ?
N5 C21 1.324(8) . ?
N5 C11 1.421(8) . ?
N6 C13 1.346(8) . ?
N6 C15 1.383(8) . ?
N7 C14 1.353(10) . ?
N7 C16 1.439(11) . ?
N8 C37 1.280(6) . ?
N8 C61 1.481(6) . ?
N9 C29 1.278(6) . ?
N9 C60 1.482(6) . ?
N10 C53 1.280(7) . ?
N10 C56 1.469(7) . ?
N11 C45 1.273(7) . ?
N11 C55 1.462(8) . ?
C4 C5 1.384(8) . ?
C4 H4 0.9300 . ?
C5 C6 1.370(10) . ?
C5 H5 0.9300 . ?
C6 C7 1.411(9) . ?
C6 H6 0.9300 . ?
C7 C12 1.374(8) . ?
C7 C8 1.411(10) . ?
C8 C9 1.370(10) . ?
C8 H8 0.9300 . ?
C9 C10 1.417(10) . ?
C9 H9 0.9300 . ?
C10 C11 1.378(9) . ?
C10 H10 0.9300 . ?
C11 C12 1.448(9) . ?
C13 C14 1.377(8) . ?
C13 C21 1.525(10) . ?
C14 H14 0.9300 . ?
C15 C20 1.410(10) . ?
C15 C16 1.430(9) . ?
C16 C17 1.397(11) . ?
C17 C18 1.353(13) . ?
C17 H17 0.9300 . ?
C18 C19 1.448(13) . ?
C18 H18 0.9300 . ?
C19 C20 1.360(10) . ?
C19 H19 0.9300 . ?
C20 H20 0.9300 . ?
C22 C23 1.413(7) . ?
C22 C27 1.423(7) . ?
C22 C29 1.438(7) . ?
C23 C24 1.420(7) . ?
C24 C25 1.389(7) . ?
C25 C26 1.401(8) . ?
C25 H25 0.9300 . ?
C26 C27 1.346(7) . ?
C27 H27 0.9300 . ?
C29 H29 0.9300 . ?
C30 H30A 0.9600 . ?
C30 H30B 0.9600 . ?
C30 H30C 0.9600 . ?
C31 C32 1.409(7) . ?
C31 C36 1.425(6) . ?
C31 C37 1.450(7) . ?
C32 C33 1.416(7) . ?
C33 C34 1.361(7) . ?
C34 C35 1.388(8) . ?
C34 H34 0.9300 . ?
C35 C36 1.351(7) . ?
C36 H36 0.9300 . ?
C37 H37 0.9300 . ?
C38 H38A 0.9600 . ?
C38 H38B 0.9600 . ?
C38 H38C 0.9600 . ?
C39 C40 1.407(7) . ?
C39 C44 1.417(7) . ?
C39 C45 1.441(8) . ?
C40 C41 1.407(7) . ?
C41 C42 1.384(7) . ?
C42 C43 1.418(8) . ?
C42 H42 0.9300 . ?
C43 C44 1.346(8) . ?
C44 H44 0.9300 . ?
C45 H45 0.9300 . ?
C46 H46A 0.9600 . ?
C46 H46B 0.9600 . ?
C46 H46C 0.9600 . ?
C47 C52 1.402(7) . ?
C47 C48 1.406(7) . ?
C47 C53 1.456(7) . ?
C48 C49 1.418(7) . ?
C49 C50 1.368(7) . ?
C50 C51 1.393(7) . ?
C50 H50 0.9300 . ?
C51 C52 1.360(7) . ?
C52 H52 0.9300 . ?
C53 H53 0.9300 . ?
C54 H54A 0.9600 . ?
C54 H54B 0.9600 . ?
C54 H54C 0.9600 . ?
C55 C56 1.349(9) . ?
C55 H55A 0.9700 . ?
C55 H55B 0.9700 . ?
C56 H56A 0.9700 . ?
C56 H56B 0.9700 . ?
C57 H57A 0.9600 . ?
C57 H57B 0.9600 . ?
C57 H57C 0.9600 . ?
C58 H58A 0.9600 . ?
C58 H58B 0.9600 . ?
C58 H58C 0.9600 . ?
C59 H59A 0.9600 . ?
C59 H59B 0.9600 . ?
C59 H59C 0.9600 . ?
C60 C61 1.511(7) . ?
C60 H64A 0.9700 . ?
C60 H64B 0.9700 . ?
C61 H65A 0.9700 . ?
C61 H65B 0.9700 . ?
 
loop_
 _geom_angle_atom_site_label_1
 _geom_angle_atom_site_label_2
 _geom_angle_atom_site_label_3
 _geom_angle
 _geom_angle_site_symmetry_1
 _geom_angle_site_symmetry_3
 _geom_angle_publ_flag
O2 Mn1 O4 94.29(14) . . ?
O2 Mn1 N8 174.24(15) . . ?
O4 Mn1 N8 91.09(15) . . ?
O2 Mn1 N9 91.63(15) . . ?
O4 Mn1 N9 173.96(15) . . ?
N8 Mn1 N9 82.95(16) . . ?
O2 Mn1 N1 93.02(16) . . ?
O4 Mn1 N1 94.41(15) . . ?
N8 Mn1 N1 88.62(17) . . ?
N9 Mn1 N1 86.47(16) . . ?
O2 Mn1 O6 92.77(13) . . ?
O4 Mn1 O6 93.08(13) . . ?
N8 Mn1 O6 84.87(14) . . ?
N9 Mn1 O6 85.42(14) . . ?
N1 Mn1 O6 170.16(15) . . ?
O9 Mn2 O7 94.43(14) . . ?
O9 Mn2 N11 174.23(17) . . ?
O7 Mn2 N11 91.32(17) . . ?
O9 Mn2 N10 91.97(16) . . ?
O7 Mn2 N10 173.29(16) . . ?
N11 Mn2 N10 82.30(18) . . ?
O9 Mn2 O12 90.17(16) . . ?
O7 Mn2 O12 90.49(16) . . ?
N11 Mn2 O12 90.20(19) . . ?
N10 Mn2 O12 87.47(18) . . ?
O9 Mn2 O11 90.71(14) . . ?
O7 Mn2 O11 89.63(14) . . ?
N11 Mn2 O11 88.91(18) . . ?
N10 Mn2 O11 92.31(16) . . ?
O12 Mn2 O11 179.11(15) . . ?
N5 Fe1 C3 173.1(3) . . ?
N5 Fe1 C2 93.1(2) . . ?
C3 Fe1 C2 86.5(3) . . ?
N5 Fe1 C1 93.0(2) . . ?
C3 Fe1 C1 87.8(3) . . ?
C2 Fe1 C1 173.6(3) . . ?
N5 Fe1 N4 82.9(2) . . ?
C3 Fe1 N4 90.2(3) . . ?
C2 Fe1 N4 89.6(2) . . ?
C1 Fe1 N4 93.18(19) . . ?
N5 Fe1 N6 80.6(2) . . ?
C3 Fe1 N6 106.4(3) . . ?
C2 Fe1 N6 92.2(2) . . ?
C1 Fe1 N6 86.81(19) . . ?
N4 Fe1 N6 163.4(2) . . ?
O15 Cl1 O13 102.1(6) . . ?
O15 Cl1 O14 114.9(5) . . ?
O13 Cl1 O14 106.5(4) . . ?
O15 Cl1 O16 110.2(4) . . ?
O13 Cl1 O16 109.4(5) . . ?
O14 Cl1 O16 113.0(3) . . ?
C23 O2 Mn1 129.2(3) . . ?
C24 O3 C30 117.4(5) . . ?
C32 O4 Mn1 127.9(3) . . ?
C33 O5 C38 117.4(4) . . ?
Mn1 O6 H6A 108.9 . . ?
Mn1 O6 H6B 104.9 . . ?
H6A O6 H6B 107.6 . . ?
C40 O7 Mn2 129.9(3) . . ?
C41 O8 C46 119.4(4) . . ?
C48 O9 Mn2 128.9(3) . . ?
C49 O10 C54 117.2(4) . . ?
Mn2 O11 H11A 114.0 . . ?
Mn2 O11 H11B 127.6 . . ?
H11A O11 H11B 107.7 . . ?
C57 O12 Mn2 130.4(5) . . ?
C57 O12 H12A 118.7 . . ?
Mn2 O12 H12A 110.9 . . ?
H17A O17 C58 98.6 . . ?
H17A O17 H17A 0.0 . . ?
C58 O17 H17A 98.6 . . ?
H18A O18 H18B 107.7 . . ?
H18A O18 H18B 107.7 . . ?
H18B O18 H18B 0.0 . . ?
H18A O18 H18A 0.0 . . ?
H18B O18 H18A 107.7 . . ?
H18B O18 H18A 107.7 . . ?
C59 O19 H19B 119.9 . . ?
C1 N1 Mn1 153.4(4) . . ?
C4 N4 C12 118.4(5) . . ?
C4 N4 Fe1 128.5(5) . . ?
C12 N4 Fe1 113.1(4) . . ?
C21 N5 C11 122.6(6) . . ?
C21 N5 Fe1 121.2(4) . . ?
C11 N5 Fe1 116.2(4) . . ?
C13 N6 C15 117.3(6) . . ?
C13 N6 Fe1 112.1(4) . . ?
C15 N6 Fe1 130.6(5) . . ?
C14 N7 C16 118.7(7) . . ?
C37 N8 C61 121.7(4) . . ?
C37 N8 Mn1 126.0(3) . . ?
C61 N8 Mn1 112.3(3) . . ?
C29 N9 C60 121.5(4) . . ?
C29 N9 Mn1 125.8(3) . . ?
C60 N9 Mn1 112.7(3) . . ?
C53 N10 C56 119.1(5) . . ?
C53 N10 Mn2 126.4(3) . . ?
C56 N10 Mn2 114.4(4) . . ?
C45 N11 C55 121.3(5) . . ?
C45 N11 Mn2 126.4(4) . . ?
C55 N11 Mn2 112.2(4) . . ?
N1 C1 Fe1 175.6(5) . . ?
N2 C2 Fe1 176.0(6) . . ?
N3 C3 Fe1 179.0(8) . . ?
N4 C4 C5 122.0(7) . . ?
N4 C4 H4 119.0 . . ?
C5 C4 H4 119.0 . . ?
C6 C5 C4 120.1(7) . . ?
C6 C5 H5 119.9 . . ?
C4 C5 H5 119.9 . . ?
C5 C6 C7 118.9(6) . . ?
C5 C6 H6 120.6 . . ?
C7 C6 H6 120.6 . . ?
C12 C7 C6 118.5(7) . . ?
C12 C7 C8 118.1(7) . . ?
C6 C7 C8 123.4(7) . . ?
C9 C8 C7 119.7(7) . . ?
C9 C8 H8 120.1 . . ?
C7 C8 H8 120.1 . . ?
C8 C9 C10 123.0(8) . . ?
C8 C9 H9 118.5 . . ?
C10 C9 H9 118.5 . . ?
C11 C10 C9 118.2(7) . . ?
C11 C10 H10 120.9 . . ?
C9 C10 H10 120.9 . . ?
C10 C11 N5 129.3(7) . . ?
C10 C11 C12 118.6(6) . . ?
N5 C11 C12 112.2(6) . . ?
C7 C12 N4 122.1(6) . . ?
C7 C12 C11 122.4(7) . . ?
N4 C12 C11 115.5(5) . . ?
N6 C13 C14 124.4(7) . . ?
N6 C13 C21 115.4(6) . . ?
C14 C13 C21 120.2(7) . . ?
N7 C14 C13 120.3(8) . . ?
N7 C14 H14 119.9 . . ?
C13 C14 H14 119.9 . . ?
N6 C15 C20 122.2(6) . . ?
N6 C15 C16 121.0(7) . . ?
C20 C15 C16 116.7(7) . . ?
C17 C16 C15 121.5(9) . . ?
C17 C16 N7 120.4(9) . . ?
C15 C16 N7 118.0(7) . . ?
C18 C17 C16 119.8(9) . . ?
C18 C17 H17 120.1 . . ?
C16 C17 H17 120.1 . . ?
C17 C18 C19 120.5(9) . . ?
C17 C18 H18 119.7 . . ?
C19 C18 H18 119.7 . . ?
C20 C19 C18 119.0(9) . . ?
C20 C19 H19 120.5 . . ?
C18 C19 H19 120.5 . . ?
C19 C20 C15 122.4(9) . . ?
C19 C20 H20 118.8 . . ?
C15 C20 H20 118.8 . . ?
O1 C21 N5 130.2(7) . . ?
O1 C21 C13 119.1(6) . . ?
N5 C21 C13 110.7(6) . . ?
C23 C22 C27 119.3(5) . . ?
C23 C22 C29 122.2(4) . . ?
C27 C22 C29 118.6(5) . . ?
O2 C23 C22 124.0(4) . . ?
O2 C23 C24 117.4(4) . . ?
C22 C23 C24 118.6(4) . . ?
O3 C24 C25 124.8(5) . . ?
O3 C24 C23 114.3(4) . . ?
C25 C24 C23 120.9(5) . . ?
C24 C25 C26 118.7(5) . . ?
C24 C25 H25 120.7 . . ?
C26 C25 H25 120.7 . . ?
C27 C26 C25 122.3(5) . . ?
C27 C26 Br1 120.0(5) . . ?
C25 C26 Br1 117.6(4) . . ?
C26 C27 C22 120.2(5) . . ?
C26 C27 H27 119.9 . . ?
C22 C27 H27 119.9 . . ?
N9 C29 C22 126.1(4) . . ?
N9 C29 H29 117.0 . . ?
C22 C29 H29 117.0 . . ?
O3 C30 H30A 109.5 . . ?
O3 C30 H30B 109.5 . . ?
H30A C30 H30B 109.5 . . ?
O3 C30 H30C 109.5 . . ?
H30A C30 H30C 109.5 . . ?
H30B C30 H30C 109.5 . . ?
C32 C31 C36 119.3(5) . . ?
C32 C31 C37 122.8(4) . . ?
C36 C31 C37 117.9(5) . . ?
O4 C32 C31 123.6(4) . . ?
O4 C32 C33 118.5(4) . . ?
C31 C32 C33 118.0(4) . . ?
C34 C33 O5 124.7(5) . . ?
C34 C33 C32 122.0(5) . . ?
O5 C33 C32 113.2(4) . . ?
C33 C34 C35 118.6(5) . . ?
C33 C34 H34 120.7 . . ?
C35 C34 H34 120.7 . . ?
C36 C35 C34 122.6(5) . . ?
C36 C35 Br2 117.9(4) . . ?
C34 C35 Br2 119.4(4) . . ?
C35 C36 C31 119.4(5) . . ?
C35 C36 H36 120.3 . . ?
C31 C36 H36 120.3 . . ?
N8 C37 C31 124.8(4) . . ?
N8 C37 H37 117.6 . . ?
C31 C37 H37 117.6 . . ?
O5 C38 H38A 109.5 . . ?
O5 C38 H38B 109.5 . . ?
H38A C38 H38B 109.5 . . ?
O5 C38 H38C 109.5 . . ?
H38A C38 H38C 109.5 . . ?
H38B C38 H38C 109.5 . . ?
C40 C39 C44 120.0(5) . . ?
C40 C39 C45 121.7(5) . . ?
C44 C39 C45 118.3(5) . . ?
O7 C40 C39 124.4(5) . . ?
O7 C40 C41 117.2(4) . . ?
C39 C40 C41 118.4(5) . . ?
O8 C41 C42 123.8(5) . . ?
O8 C41 C40 114.4(4) . . ?
C42 C41 C40 121.8(5) . . ?
C41 C42 C43 117.8(5) . . ?
C41 C42 H42 121.1 . . ?
C43 C42 H42 121.1 . . ?
C44 C43 C42 122.3(5) . . ?
C44 C43 Br3 120.0(4) . . ?
C42 C43 Br3 117.7(5) . . ?
C43 C44 C39 119.7(5) . . ?
C43 C44 H44 120.1 . . ?
C39 C44 H44 120.1 . . ?
N11 C45 C39 126.2(5) . . ?
N11 C45 H45 116.9 . . ?
C39 C45 H45 116.9 . . ?
O8 C46 H46A 109.5 . . ?
O8 C46 H46B 109.5 . . ?
H46A C46 H46B 109.5 . . ?
O8 C46 H46C 109.5 . . ?
H46A C46 H46C 109.5 . . ?
H46B C46 H46C 109.5 . . ?
C52 C47 C48 120.6(5) . . ?
C52 C47 C53 117.9(5) . . ?
C48 C47 C53 121.5(5) . . ?
O9 C48 C47 125.4(4) . . ?
O9 C48 C49 117.0(4) . . ?
C47 C48 C49 117.6(5) . . ?
C50 C49 O10 125.6(4) . . ?
C50 C49 C48 121.2(5) . . ?
O10 C49 C48 113.2(4) . . ?
C49 C50 C51 119.6(5) . . ?
C49 C50 H50 120.2 . . ?
C51 C50 H50 120.2 . . ?
C52 C51 C50 121.4(5) . . ?
C52 C51 Br4 120.3(4) . . ?
C50 C51 Br4 118.2(4) . . ?
C51 C52 C47 119.6(5) . . ?
C51 C52 H52 120.2 . . ?
C47 C52 H52 120.2 . . ?
N10 C53 C47 125.6(5) . . ?
N10 C53 H53 117.2 . . ?
C47 C53 H53 117.2 . . ?
O10 C54 H54A 109.5 . . ?
O10 C54 H54B 109.5 . . ?
H54A C54 H54B 109.5 . . ?
O10 C54 H54C 109.5 . . ?
H54A C54 H54C 109.5 . . ?
H54B C54 H54C 109.5 . . ?
C56 C55 N11 118.0(6) . . ?
C56 C55 H55A 107.8 . . ?
N11 C55 H55A 107.8 . . ?
C56 C55 H55B 107.8 . . ?
N11 C55 H55B 107.8 . . ?
H55A C55 H55B 107.2 . . ?
C55 C56 N10 113.1(6) . . ?
C55 C56 H56A 109.0 . . ?
N10 C56 H56A 109.0 . . ?
C55 C56 H56B 109.0 . . ?
N10 C56 H56B 109.0 . . ?
H56A C56 H56B 107.8 . . ?
O12 C57 H57A 109.5 . . ?
O12 C57 H57B 109.5 . . ?
H57A C57 H57B 109.5 . . ?
O12 C57 H57C 109.5 . . ?
H57A C57 H57C 109.5 . . ?
H57B C57 H57C 109.5 . . ?
O17 C58 H58A 109.5 . . ?
O17 C58 H58B 109.5 . . ?
H58A C58 H58B 109.5 . . ?
O17 C58 H58C 109.5 . . ?
H58A C58 H58C 109.5 . . ?
H58B C58 H58C 109.5 . . ?
O19 C59 H59A 109.5 . . ?
O19 C59 H59B 109.5 . . ?
H59A C59 H59B 109.5 . . ?
O19 C59 H59C 109.5 . . ?
H59A C59 H59C 109.5 . . ?
H59B C59 H59C 109.5 . . ?
N9 C60 C61 107.6(4) . . ?
N9 C60 H64A 110.2 . . ?
C61 C60 H64A 110.2 . . ?
N9 C60 H64B 110.2 . . ?
C61 C60 H64B 110.2 . . ?
H64A C60 H64B 108.5 . . ?
N8 C61 C60 108.0(4) . . ?
N8 C61 H65A 110.1 . . ?
C60 C61 H65A 110.1 . . ?
N8 C61 H65B 110.1 . . ?
C60 C61 H65B 110.1 . . ?
H65A C61 H65B 108.4 . . ?
 
_refine_diff_density_max    0.956
_refine_diff_density_min   -0.565
_refine_diff_density_rms    0.082

_shelx_res_file
;
TITL test in P-1
    test.res
    created by SHELXL-2018/3 at 17:25:43 on 02-Jul-2019
CELL 0.71073  11.6810  14.7783  21.4079  94.864 101.844  90.613
ZERR    2.00   0.0032   0.0038   0.0055   0.005   0.005   0.005
LATT 1
SFAC C  H  N  O  Mn Fe Br Cl
UNIT 119 116 22 36 4 2 8 2
omit  -2   4   1
omit    -1   3   0
omit     0   0   1
omit     0   1   0
omit     0  -1   2
omit    -2   6   0
omit    -1  -1   4
omit     1   1   0
omit     1   0   4
omit     0   0   3
omit     0  -1   5
omit     0  -3   1
omit     2  -3   5
omit     0   0   4
omit     1  -6   1
omit    -1  -1   2
omit    -1  -2   2
omit     3   3   1
omit  7   6   6
omit    -1  -2   1
omit     1  -1   1
omit     0  -4  16
omit     1  -5  15
omit    -1  -4   5
omit    -3  -9   3
omit    -3   1   3
omit     0  -1   3
omit     2  -6  12
omit    -1 -12   4
omit    -4   5   3
omit    -4   1  10
omit    -5  -4   2
omit     0   5   5
omit     1 -13   4
omit    -3   0   4
omit     1   2   0
OMIT  -3.00  50.02
L.S. 8
ACTA
BOND $h
FMAP 2
PLAN 80
dfix 0.85 0.01 o12 h12a
simu 0.01 0.02 3.8 c55 n11 c56
size 0.23 0.27 0.31
dfix 0.85 0.01 o19 h19b
BIND O18  H18B
BIND O18  H18A
BIND O17  H17A
FREE Mn2  H12A
FREE Mn2  H17A
FREE H6A  H6B
TEMP 0
WGHT    0.088200
FVAR       0.24951
MOLE 1
MN1   5    0.860062    0.901694    0.026331    11.00000    0.04001    0.04388 =
         0.03521    0.00406    0.00950    0.00695
MN2   5    0.400322    0.476449    0.588313    11.00000    0.05219    0.04970 =
         0.03414    0.00720    0.00847    0.00670
FE1   6    0.881386    0.626334    0.161524    11.00000    0.07798    0.05679 =
         0.04384    0.01776    0.01657    0.01514
BR1   7    1.095148    1.144747    0.344680    11.00000    0.11410    0.08629 =
         0.05177   -0.01521    0.00255    0.00661
BR2   7    0.764869    0.629621   -0.286296    11.00000    0.09813    0.08306 =
         0.05749   -0.02415    0.00993   -0.00121
BR3   7    0.684886    0.030092    0.587596    11.00000    0.11860    0.05023 =
         0.11643    0.01088   -0.01068    0.01917
BR4   7    0.058217    0.886164    0.510266    11.00000    0.16422    0.07065 =
         0.08312    0.01622    0.03152    0.05902
MOLE 2
CL1   8    0.590265    0.147114    0.228185    11.00000    0.05658    0.09208 =
         0.07323   -0.02582    0.00807    0.01264
MOLE 1
O1    4    1.209790    0.730943    0.227944    11.00000    0.09104    0.09239 =
         0.07944    0.01209    0.00533   -0.00308
O2    4    0.999412    0.931177    0.086383    11.00000    0.04162    0.06244 =
         0.03934    0.00327    0.00859    0.00966
O3    4    1.214196    0.970244    0.143374    11.00000    0.04154    0.09572 =
         0.05090    0.00476    0.00072    0.01380
O4    4    0.936618    0.865831   -0.040917    11.00000    0.04145    0.04959 =
         0.03711   -0.00013    0.00743    0.00423
O5    4    1.088701    0.800194   -0.103954    11.00000    0.04660    0.05705 =
         0.05447    0.00638    0.01664    0.01056
O6    4    0.839556    1.048756   -0.002075    11.00000    0.05586    0.05226 =
         0.04464   -0.00010    0.01186   -0.00302
AFIX   3
H6A   2    0.890095    1.083059    0.023830    11.00000   -1.20000
H6B   2    0.857372    1.047219   -0.038702    11.00000   -1.20000
AFIX   0
O7    4    0.434564    0.377123    0.534813    11.00000    0.07013    0.04951 =
         0.04031    0.00938    0.01267    0.01058
O8    4    0.457284    0.265259    0.439757    11.00000    0.08203    0.05337 =
         0.05043   -0.00185    0.00792    0.00805
O9    4    0.329086    0.542453    0.520158    11.00000    0.05579    0.05071 =
         0.03513    0.00519    0.00403    0.01433
O10   4    0.234642    0.594227    0.410683    11.00000    0.06314    0.04939 =
         0.03615    0.00397    0.00464    0.01071
O11   4    0.576285    0.541115    0.588144    11.00000    0.04914    0.05772 =
         0.04393    0.00303    0.01029    0.00566
AFIX   3
H11A  2    0.574327    0.597770    0.583875    11.00000   -1.20000
H11B  2    0.629777    0.519340    0.570234    11.00000   -1.20000
AFIX   0
O12   4    0.226935    0.411467    0.589953    11.00000    0.06454    0.07764 =
         0.09179    0.00593    0.02417   -0.00576
AFIX   3
MOLE 2
H12A  2    0.176697    0.451299    0.593899    11.00000   -1.20000
AFIX   0
O13   4    0.562759    0.236418    0.217577    11.00000    0.18319    0.08824 =
         0.24708   -0.03634   -0.07849    0.05331
O14   4    0.704133    0.149598    0.265213    11.00000    0.07446    0.18391 =
         0.09346   -0.03879   -0.01612    0.04269
O15   4    0.504525    0.121416    0.259055    11.00000    0.14162    0.29985 =
         0.12507   -0.08317    0.07309   -0.06266
O16   4    0.579377    0.095253    0.169236    11.00000    0.08229    0.13582 =
         0.07478   -0.04419    0.01267    0.02160
O17   4    0.560334    0.355098   -0.008622    10.50000    0.11044    0.23014 =
         0.19987    0.07079    0.03228    0.05964
AFIX   3
H17A  2    0.571087    0.298418   -0.014000    10.50000   -1.20000
AFIX   0
O18   4    0.631892    0.159689    0.968298    10.50000    0.05478    0.14009 =
         0.19922   -0.03030    0.02358    0.01318
AFIX   3
H18B  2    0.691007    0.153875    0.950984    10.50000   -1.20000
H18A  2    0.631497    0.214625    0.983634    10.50000   -1.20000
AFIX   0
O19   4    1.050818    0.517553    0.602956    11.00000    0.10892    0.16731 =
         0.07359    0.04162    0.02938    0.04311
AFIX   3
H19B  2    1.059428    0.512027    0.642943    11.00000   -1.20000
AFIX   0
MOLE 1
N1    3    0.848734    0.760394    0.057137    11.00000    0.08039    0.04937 =
         0.04700    0.01293    0.01986    0.01741
MOLE 2
N2    3    0.894566    0.494660    0.267168    11.00000    0.12393    0.12013 =
         0.07175    0.04627    0.02076    0.00252
MOLE 1
N3    3    0.615646    0.583321    0.126420    11.00000    0.10344    0.12972 =
         0.12287   -0.00567    0.02233   -0.01176
N4    3    0.908347    0.521185    0.102275    11.00000    0.07949    0.04892 =
         0.04583    0.01696    0.01373    0.00677
N5    3    1.047406    0.640445    0.176118    11.00000    0.07872    0.05071 =
         0.04646    0.00640    0.00428    0.01517
N6    3    0.904961    0.740458    0.226045    11.00000    0.10170    0.06640 =
         0.05336    0.02134    0.02342    0.01586
MOLE 2
N7    3    0.985589    0.882332    0.322310    11.00000    0.18672    0.07978 =
         0.08439    0.02442    0.01896    0.01376
MOLE 1
N8    3    0.704274    0.878496   -0.031711    11.00000    0.03682    0.04507 =
         0.04201    0.00226    0.00999    0.00515
N9    3    0.763784    0.939021    0.090262    11.00000    0.04192    0.04877 =
         0.03790    0.00000    0.01411    0.00353
N10   3    0.367146    0.571552    0.652914    11.00000    0.05751    0.05987 =
         0.03588    0.00099    0.00563    0.00751
N11   3    0.473153    0.417585    0.666052    11.00000    0.09197    0.07031 =
         0.03319    0.01320    0.01565    0.02961
C1    1    0.856789    0.709235    0.094215    11.00000    0.06245    0.04988 =
         0.04032    0.00135    0.01488    0.01021
C2    1    0.887894    0.545786    0.229329    11.00000    0.08916    0.07291 =
         0.05295    0.02224    0.01370    0.00910
C3    1    0.714372    0.598907    0.139939    11.00000    0.09791    0.09696 =
         0.07857    0.01993    0.02713    0.00618
MOLE 2
C4    1    0.829366    0.463256    0.064901    11.00000    0.09275    0.05652 =
         0.06523    0.01441    0.01972    0.00911
AFIX  43
H4    2    0.750392    0.471230    0.064594    11.00000   -1.20000
AFIX   0
C5    1    0.861590    0.391775    0.026651    11.00000    0.12728    0.05234 =
         0.06374    0.00320    0.02449    0.00325
AFIX  43
H5    2    0.804426    0.353910    0.000066    11.00000   -1.20000
AFIX   0
C6    1    0.977494    0.376706    0.027881    11.00000    0.13130    0.05126 =
         0.06343    0.01672    0.03441    0.02446
AFIX  43
H6    2    0.999826    0.327362    0.003626    11.00000   -1.20000
AFIX   0
C7    1    1.062417    0.437318    0.066569    11.00000    0.09095    0.06685 =
         0.06033    0.03117    0.02271    0.03124
C8    1    1.183862    0.428503    0.070720    11.00000    0.13045    0.08334 =
         0.07413    0.01711    0.01899    0.03535
AFIX  43
H8    2    1.211663    0.380828    0.047307    11.00000   -1.20000
AFIX   0
C9    1    1.260660    0.490473    0.109388    11.00000    0.09463    0.11217 =
         0.08866    0.02181    0.02900    0.04325
AFIX  43
H9    2    1.340371    0.483473    0.111565    11.00000   -1.20000
AFIX   0
C10   1    1.224204    0.564749    0.146220    11.00000    0.07269    0.10265 =
         0.08241    0.01959    0.00536    0.02579
AFIX  43
H10   2    1.278527    0.606104    0.171579    11.00000   -1.20000
AFIX   0
MOLE 1
C11   1    1.106070    0.573981    0.143413    11.00000    0.08460    0.07547 =
         0.05948    0.02859    0.01300    0.02883
C12   1    1.025378    0.508272    0.102482    11.00000    0.08254    0.05158 =
         0.05414    0.02314    0.01695    0.02301
MOLE 2
C13   1    1.018706    0.765301    0.245974    11.00000    0.10194    0.05900 =
         0.04864    0.01600    0.00149   -0.00061
C14   1    1.060380    0.834329    0.292763    11.00000    0.11699    0.06058 =
         0.05871    0.00527    0.00418    0.00843
AFIX  43
H14   2    1.140254    0.848001    0.304094    11.00000   -1.20000
AFIX   0
MOLE 1
C15   1    0.824585    0.791390    0.251928    11.00000    0.11097    0.05234 =
         0.05097    0.01298    0.03125    0.01428
MOLE 2
C16   1    0.861922    0.863066    0.301433    11.00000    0.13432    0.07015 =
         0.07228    0.02214    0.03595    0.02101
C17   1    0.781520    0.915505    0.327488    11.00000    0.17882    0.07157 =
         0.10415    0.00412    0.08327    0.01350
AFIX  43
H17   2    0.807712    0.961569    0.359824    11.00000   -1.20000
AFIX   0
C18   1    0.665434    0.899095    0.305551    11.00000    0.18166    0.07372 =
         0.17695    0.00863    0.11369    0.02483
AFIX  43
H18   2    0.612002    0.932797    0.323845    11.00000   -1.20000
AFIX   0
C19   1    0.623703    0.829497    0.253830    11.00000    0.11254    0.08591 =
         0.14082    0.02112    0.06733    0.02511
AFIX  43
H19   2    0.543937    0.819957    0.237576    11.00000   -1.20000
AFIX   0
C20   1    0.702892    0.778289    0.229377    11.00000    0.10574    0.08533 =
         0.13016    0.01767    0.04844    0.00805
AFIX  43
H20   2    0.675812    0.733004    0.196605    11.00000   -1.20000
AFIX   0
MOLE 1
C21   1    1.103568    0.708808    0.214640    11.00000    0.07789    0.07695 =
         0.05602    0.02728    0.00539    0.01079
C22   1    0.922326    1.003220    0.174138    11.00000    0.04953    0.04058 =
         0.03870    0.00759    0.00828    0.00928
C23   1    1.014707    0.976979    0.143650    11.00000    0.05390    0.03983 =
         0.03593    0.01444    0.00896    0.00659
C24   1    1.131463    0.999188    0.176244    11.00000    0.04818    0.05654 =
         0.04500    0.01473    0.00513    0.00873
C25   1    1.154748    1.048167    0.235963    11.00000    0.05671    0.06227 =
         0.04955    0.01138   -0.00393   -0.00252
AFIX  43
H25   2    1.231374    1.062329    0.257241    11.00000   -1.20000
AFIX   0
C26   1    1.060457    1.075818    0.263514    11.00000    0.07738    0.04836 =
         0.03765    0.00697    0.00382    0.00670
C27   1    0.948591    1.054168    0.235042    11.00000    0.06286    0.04830 =
         0.04398    0.00908    0.01036    0.01272
AFIX  43
H27   2    0.888332    1.072550    0.255222    11.00000   -1.20000
AFIX   0
C29   1    0.802032    0.979556    0.145910    11.00000    0.05160    0.04948 =
         0.04455    0.01110    0.02167    0.01897
AFIX  43
H29   2    0.746930    0.995212    0.170439    11.00000   -1.20000
AFIX   0
C30   1    1.328917    0.966970    0.177962    11.00000    0.05444    0.22271 =
         0.08283    0.02249    0.01084    0.02715
AFIX 137
H30A  2    1.359892    1.027673    0.190794    11.00000   -1.50000
H30B  2    1.376015    0.935877    0.151585    11.00000   -1.50000
H30C  2    1.329781    0.935107    0.215307    11.00000   -1.50000
AFIX   0
C31   1    0.773977    0.795378   -0.118250    11.00000    0.05070    0.04109 =
         0.04045    0.00607    0.00566    0.00392
C32   1    0.894332    0.813785   -0.094441    11.00000    0.04586    0.03748 =
         0.03563    0.00881    0.00856    0.00611
C33   1    0.973852    0.776731   -0.130801    11.00000    0.04320    0.04264 =
         0.04172    0.01041    0.01099    0.00676
C34   1    0.937512    0.722084   -0.185999    11.00000    0.06362    0.05113 =
         0.04033    0.00245    0.01790    0.01246
AFIX  43
H34   2    0.991410    0.696511   -0.208295    11.00000   -1.20000
AFIX   0
C35   1    0.818336    0.705335   -0.208304    11.00000    0.07562    0.05012 =
         0.04045   -0.00652    0.00989    0.00951
C36   1    0.737168    0.739683   -0.176816    11.00000    0.05074    0.05961 =
         0.04198   -0.00121   -0.00103    0.00064
AFIX  43
H36   2    0.658006    0.727091   -0.193216    11.00000   -1.20000
AFIX   0
C37   1    0.684400    0.832838   -0.086572    11.00000    0.03716    0.05086 =
         0.04737    0.00638    0.00464    0.00190
AFIX  43
H37   2    0.606786    0.822977   -0.107652    11.00000   -1.20000
AFIX   0
C38   1    1.176832    0.765513   -0.137636    11.00000    0.05734    0.07825 =
         0.06295    0.01702    0.02600    0.01818
AFIX 137
H38A  2    1.178389    0.700590   -0.137535    11.00000   -1.50000
H38B  2    1.252039    0.791428   -0.116677    11.00000   -1.50000
H38C  2    1.158511    0.781522   -0.181032    11.00000   -1.50000
AFIX   0
C39   1    0.533713    0.280621    0.612745    11.00000    0.05207    0.05189 =
         0.04998    0.01161    0.00600   -0.00620
C40   1    0.489458    0.302115    0.549719    11.00000    0.05300    0.04183 =
         0.04796    0.00686    0.00817   -0.00352
C41   1    0.502643    0.239161    0.498775    11.00000    0.05207    0.04474 =
         0.05425    0.00438    0.00233   -0.00295
C42   1    0.557822    0.157803    0.509242    11.00000    0.06588    0.04784 =
         0.07581   -0.00152    0.00075   -0.00406
AFIX  43
H42   2    0.565445    0.116433    0.475206    11.00000   -1.20000
AFIX   0
C43   1    0.602363    0.139547    0.573533    11.00000    0.06506    0.03844 =
         0.08486    0.01195    0.00084    0.00201
C44   1    0.591702    0.197900    0.623649    11.00000    0.05628    0.04722 =
         0.06815    0.01846    0.00154   -0.00204
AFIX  43
H44   2    0.622246    0.184018    0.665256    11.00000   -1.20000
AFIX   0
C45   1    0.522148    0.341015    0.667476    11.00000    0.07017    0.07099 =
         0.04367    0.01885    0.00618   -0.00207
AFIX  43
H45   2    0.553473    0.322258    0.707681    11.00000   -1.20000
AFIX   0
C46   1    0.461585    0.204789    0.384065    11.00000    0.09996    0.06550 =
         0.06146   -0.01408    0.00960    0.00636
AFIX 137
H46A  2    0.427104    0.146858    0.388054    11.00000   -1.50000
H46B  2    0.541560    0.197262    0.380441    11.00000   -1.50000
H46C  2    0.418965    0.229874    0.346518    11.00000   -1.50000
AFIX   0
C47   1    0.259068    0.671102    0.578170    11.00000    0.05716    0.04741 =
         0.04214    0.00100    0.00874   -0.00056
C48   1    0.271246    0.618668    0.522085    11.00000    0.04196    0.04674 =
         0.04293    0.00681    0.00432   -0.00039
C49   1    0.218012    0.650098    0.462517    11.00000    0.04425    0.04135 =
         0.04539    0.00623    0.00879   -0.00434
C50   1    0.155626    0.727975    0.459702    11.00000    0.06416    0.04823 =
         0.04790    0.01319    0.00790    0.00614
AFIX  43
H50   2    0.119364    0.746854    0.420290    11.00000   -1.20000
AFIX   0
C51   1    0.146774    0.778817    0.516268    11.00000    0.07891    0.04337 =
         0.06042    0.00635    0.01529    0.01212
C52   1    0.196340    0.751526    0.574590    11.00000    0.07988    0.05476 =
         0.04885   -0.00534    0.02030    0.01114
AFIX  43
H52   2    0.188675    0.785982    0.611848    11.00000   -1.20000
AFIX   0
C53   1    0.308699    0.643231    0.641480    11.00000    0.06147    0.05946 =
         0.04070   -0.00502    0.00821   -0.00173
AFIX  43
H53   2    0.296936    0.680706    0.676619    11.00000   -1.20000
AFIX   0
C54   1    0.175544    0.616434    0.348384    11.00000    0.08250    0.06499 =
         0.04024    0.00272   -0.00149    0.01487
AFIX 137
H54A  2    0.197686    0.677190    0.342043    11.00000   -1.50000
H54B  2    0.092475    0.612266    0.345330    11.00000   -1.50000
H54C  2    0.196982    0.574685    0.316150    11.00000   -1.50000
AFIX   0
C55   1    0.462036    0.471248    0.724992    11.00000    0.17238    0.11817 =
         0.04773    0.01252    0.01534    0.06340
AFIX  23
H55A  2    0.418769    0.434465    0.748205    11.00000   -1.20000
H55B  2    0.539947    0.482093    0.751209    11.00000   -1.20000
AFIX   0
C56   1    0.409963    0.552063    0.719704    11.00000    0.13648    0.09612 =
         0.04037    0.00902    0.00005    0.04513
AFIX  23
H56A  2    0.465430    0.599790    0.741119    11.00000   -1.20000
H56B  2    0.344699    0.552687    0.741368    11.00000   -1.20000
AFIX   0
MOLE 2
C57   1    0.192873    0.319917    0.585468    11.00000    0.08738    0.10608 =
         0.20886    0.05542    0.01049   -0.02314
AFIX 137
H57A  2    0.261083    0.283395    0.591492    11.00000   -1.50000
H57B  2    0.144816    0.303170    0.543940    11.00000   -1.50000
H57C  2    0.149297    0.310229    0.617888    11.00000   -1.50000
AFIX   0
C58   1    0.497944    0.353916    0.037497    10.50000    0.08748    0.10804 =
         0.18044    0.00920    0.06687    0.02646
AFIX 137
H58A  2    0.418054    0.336842    0.018508    10.50000   -1.50000
H58B  2    0.501170    0.413255    0.059935    10.50000   -1.50000
H58C  2    0.530016    0.310805    0.067008    10.50000   -1.50000
AFIX   0
C59   1    0.966143    0.576975    0.573073    11.00000    0.08429    0.12282 =
         0.09329    0.04319    0.00833    0.00229
AFIX 137
H59A  2    0.960182    0.628440    0.602642    11.00000   -1.50000
H59B  2    0.891620    0.545431    0.560400    11.00000   -1.50000
H59C  2    0.989330    0.597261    0.535957    11.00000   -1.50000
AFIX   0
C60   1    0.638404    0.912527    0.067572    11.00000    0.04670    0.05798 =
         0.05274    0.00011    0.02302    0.00392
AFIX  23
H64A  2    0.590312    0.952855    0.088691    11.00000   -1.20000
H64B  2    0.624382    0.850919    0.077213    11.00000   -1.20000
AFIX   0
C61   1    0.608371    0.919018   -0.003984    11.00000    0.04277    0.06192 =
         0.06126   -0.00121    0.01094    0.00614
AFIX  23
H65A  2    0.535053    0.886516   -0.022503    11.00000   -1.20000
H65B  2    0.600008    0.982076   -0.013091    11.00000   -1.20000
AFIX   0
HKLF 4


REM  test in P-1
REM wR2 = 0.1595, GooF = S = 1.008, Restrained GooF = 1.014 for all data
REM R1 = 0.0514 for 7569 Fo > 4sig(Fo) and 0.0979 for all 12538 data
REM 890 parameters refined using 20 restraints

END

WGHT      0.0881      0.0000

REM Highest difference peak  0.956,  deepest hole -0.565,  1-sigma level  0.082
Q1    1   0.6158  0.0232  0.6136  11.00000  0.05    0.96
Q2    1   0.1485  0.9113  0.5091  11.00000  0.05    0.83
Q3    1   0.6439  0.2212  0.9117  11.00000  0.05    0.75
Q4    1   0.6128  0.2543  0.8720  11.00000  0.05    0.63
Q5    1   1.0420  1.1840  0.3250  11.00000  0.05    0.61
Q6    1   0.4063  0.7417  0.1726  11.00000  0.05    0.50
Q7    1   0.8226  0.5819  0.1411  11.00000  0.05    0.49
Q8    1   0.6568  0.0342  0.5497  11.00000  0.05    0.48
Q9    1   0.5249  0.3648  0.0883  11.00000  0.05    0.48
Q10   1   0.7749  0.7079  0.2052  11.00000  0.05    0.47
Q11   1   0.7834  0.5812 -0.2564  11.00000  0.05    0.46
Q12   1   0.5979  0.0785  0.2689  11.00000  0.05    0.44
Q13   1   0.7130  0.0175  0.5939  11.00000  0.05    0.44
Q14   1   0.5131  0.1846  0.2460  11.00000  0.05    0.43
Q15   1   0.6631  0.6797  0.1774  11.00000  0.05    0.43
Q16   1   0.4979  0.3829  0.0176  11.00000  0.05    0.42
Q17   1   0.5055  0.5881  0.1198  11.00000  0.05    0.42
Q18   1   0.5197  0.4975  0.7302  11.00000  0.05    0.42
Q19   1   0.5421  0.4314  0.0369  11.00000  0.05    0.41
Q20   1   0.5393  0.2815  0.0411  11.00000  0.05    0.41
Q21   1   0.5450  0.3329  0.0369  11.00000  0.05    0.40
Q22   1   0.6972  0.4820  0.0721  11.00000  0.05    0.39
Q23   1   0.5756  0.3354 -0.0203  11.00000  0.05    0.39
Q24   1   0.4242  0.3127  0.0161  11.00000  0.05    0.37
Q25   1   1.0551  1.1023  0.3502  11.00000  0.05    0.36
Q26   1   0.0389  0.8720  0.5140  11.00000  0.05    0.36
Q27   1   0.9255  0.7820  0.2746  11.00000  0.05    0.35
Q28   1   0.4022  0.4425  0.7155  11.00000  0.05    0.35
Q29   1   0.4390  0.4233  0.6131  11.00000  0.05    0.34
Q30   1   0.8529  0.6841  0.1263  11.00000  0.05    0.34
Q31   1   0.6063  0.1449  0.9536  11.00000  0.05    0.34
Q32   1   0.3431  0.4593  0.7228  11.00000  0.05    0.33
Q33   1   0.5921  0.0589  0.2138  11.00000  0.05    0.33
Q34   1   0.8399  0.6772  0.1771  11.00000  0.05    0.33
Q35   1   0.5191  0.3219 -0.0408  11.00000  0.05    0.32
Q36   1   1.1430  1.1322  0.3190  11.00000  0.05    0.32
Q37   1   0.3603  0.5266  0.5482  11.00000  0.05    0.32
Q38   1   0.4886  0.4390  0.7673  11.00000  0.05    0.31
Q39   1   0.5244  0.4190 -0.0088  11.00000  0.05    0.31
Q40   1   0.5797  0.3339 -0.0564  11.00000  0.05    0.30
Q41   1   0.8083  0.6398 -0.3123  11.00000  0.05    0.30
Q42   1   0.7446  0.8430  0.2744  11.00000  0.05    0.30
Q43   1   0.7427  0.9037 -0.0091  11.00000  0.05    0.29
Q44   1   1.0058  0.9442  0.3650  11.00000  0.05    0.29
Q45   1   0.6915  0.3356 -0.0095  11.00000  0.05    0.29
Q46   1   0.4035  0.2473  0.4407  11.00000  0.05    0.28
Q47   1   0.5852  0.7321  0.1993  11.00000  0.05    0.28
Q48   1   0.7647  0.9019  0.3131  11.00000  0.05    0.27
Q49   1   0.8040  0.9390  0.0573  11.00000  0.05    0.27
Q50   1   0.4838  0.4218  0.6815  11.00000  0.05    0.27
Q51   1   1.0987  0.7680 -0.1066  11.00000  0.05    0.26
Q52   1   0.9281  0.9335  0.3469  11.00000  0.05    0.26
Q53   1   0.8091  0.2238  0.9171  11.00000  0.05    0.26
Q54   1   0.3832  0.6029  0.7527  11.00000  0.05    0.26
Q55   1   0.6488  0.0979  0.5812  11.00000  0.05    0.26
Q56   1   0.8003  0.9034  0.0663  11.00000  0.05    0.25
Q57   1   0.9272  0.4926  0.2643  11.00000  0.05    0.25
Q58   1   0.3480  0.4645  0.6238  11.00000  0.05    0.24
Q59   1   0.6673  0.2341  0.2250  11.00000  0.05    0.24
Q60   1   0.4593  0.2527  0.5330  11.00000  0.05    0.24
Q61   1   0.4177  0.3766  0.4926  11.00000  0.05    0.24
Q62   1   0.7618 -0.0233  0.5648  11.00000  0.05    0.24
Q63   1   1.1412  0.6410  0.1958  11.00000  0.05    0.23
Q64   1   0.8788  0.7009  0.1572  11.00000  0.05    0.23
Q65   1   0.7043  0.6801 -0.3280  11.00000  0.05    0.23
Q66   1   0.9062  0.4886  0.5219  11.00000  0.05    0.22
Q67   1   0.7384  0.9193  0.0542  11.00000  0.05    0.22
Q68   1   0.5932  0.2349  0.9678  11.00000  0.05    0.22
Q69   1   0.9156  0.9511  0.0458  11.00000  0.05    0.22
Q70   1   0.2920  0.4152  0.5607  11.00000  0.05    0.22
Q71   1   0.2440  0.2900  0.6247  11.00000  0.05    0.22
Q72   1   0.7083  0.5459  0.1107  11.00000  0.05    0.22
Q73   1   0.5035  0.3038  0.5744  11.00000  0.05    0.22
Q74   1   0.3945  0.3729  0.5582  11.00000  0.05    0.21
Q75   1   0.9278  0.5846  0.1929  11.00000  0.05    0.21
Q76   1   1.0044  0.7735 -0.1052  11.00000  0.05    0.21
Q77   1   0.8670  0.6600  0.5364  11.00000  0.05    0.21
Q78   1   0.8011  0.6626 -0.2349  11.00000  0.05    0.21
Q79   1   0.6565  0.1607  0.9992  11.00000  0.05    0.21
Q80   1   0.9064  0.8892  0.0648  11.00000  0.05    0.21
;
_shelx_res_checksum   58400

_shelx_hkl_file
;
   1   0   0 1442.08   39.32
   2   0   0   86.77    3.00
   3   0   0  463.19   13.34
   4   0   0  457.54   13.53
   5   0   0   10.32    2.06
   6   0   0  335.59   10.95
   7   0   0    8.16    2.45
   8   0   0    8.19    3.14
   9   0   0    0.06    3.40
  10   0   0   19.15    4.48
  11   0   0   88.75    6.93
  12   0   0   -1.46    4.39
  13   0   0   13.21    5.46
  14   0   0    7.90    7.00
  14  -1   0   11.03    6.60
  13  -1   0   -4.83    5.58
  12  -1   0   -0.69    5.06
  11  -1   0    1.51    3.90
  10  -1   0    0.55    3.81
   9  -1   0   24.94    4.09
   8  -1   0  215.70    8.77
   7  -1   0   45.52    3.56
   6  -1   0   23.06    2.49
   5  -1   0  371.82   11.54
   4  -1   0  138.85    5.04
   3  -1   0  411.55   11.92
   2  -1   0 1368.05   37.38
   0   1   0   -0.90    0.06
   1   1   0   -0.61    0.21
   2   1   0  735.27   20.43
  -3  -1   0  567.34   15.72
   3   1   0  582.62   16.39
  -3  -1   0  574.03   15.72
   4   1   0  328.40    9.78
  -4  -1   0  305.74    9.09
  -4  -1   0  307.96    9.09
  -5  -1   0   96.19    3.87
   5   1   0   98.28    4.52
  -5  -1   0   94.47    3.73
   6   1   0  567.56   17.13
   7   1   0  194.19    7.80
   8   1   0    0.26    3.08
   9   1   0   39.53    4.67
  10   1   0    9.29    4.41
  11   1   0   -3.26    4.17
  12   1   0    0.14    5.52
  13   1   0   25.85    5.92
  14   1   0    0.75    6.75
  14  -2   0    3.00    5.72
  13  -2   0    0.42    5.56
  12  -2   0    1.51    4.70
  11  -2   0   21.31    4.27
  10  -2   0    5.57    3.97
   9  -2   0   33.13    4.39
   8  -2   0   10.72    3.31
   7  -2   0   27.35    2.99
   6  -2   0   57.66    3.64
   5  -2   0  121.33    4.82
   4  -2   0    2.57    1.22
   3  -2   0  516.23   14.77
  -1   2   0    5.67    0.55
   0   2   0  622.73   17.13
   1   2   0   59.63    1.98
  -2  -2   0  804.87   21.74
   3   2   0 1699.58   46.78
  -3  -2   0 1695.60   45.40
  -3  -2   0 1711.13   45.48
  -4  -2   0  556.85   15.99
   4   2   0  608.87   16.99
  -4  -2   0  571.05   16.10
  -5  -2   0  528.94   15.09
  -5  -2   0  526.84   15.07
   5   2   0  547.00   16.15
  -6  -2   0   56.70    3.23
  -6  -2   0   50.10    3.05
   6   2   0   47.06    3.75
   7   2   0   -2.79    2.50
  -7  -2   0    1.99    2.01
   8   2   0    9.40    3.57
   9   2   0   18.29    4.26
  10   2   0   28.42    5.21
  11   2   0   14.12    4.68
  12   2   0   -4.32    4.63
  13   2   0   15.87    6.63
  14   2   0    1.77    6.69
  14  -3   0   -5.35    6.21
  13  -3   0   -7.92    5.15
  12  -3   0   15.20    5.02
  11  -3   0    1.50    4.16
  10  -3   0    6.30    4.05
   9  -3   0  178.72    8.35
   8  -3   0    1.05    2.89
   7  -3   0  261.63    9.41
   6  -3   0  162.66    6.28
   5  -3   0   59.46    3.32
   4  -3   0   87.97    3.76
   3  -3   0  101.91    3.69
  -2   3   0  825.91   22.87
  -1   3   0   -0.04    0.16
   0   3   0  397.59   11.06
   1   3   0  238.79    6.70
  -1  -3   0  228.08    6.75
  -2  -3   0 3451.20   91.36
   2   3   0 3441.55   93.36
  -3  -3   0  575.32   15.90
  -3  -3   0  568.99   15.67
  -4  -3   0 2594.13   68.42
  -4  -3   0 2552.64   68.27
   4   3   0 2547.70   70.26
  -5  -3   0    9.50    1.64
   5   3   0    5.80    2.06
  -5  -3   0    7.24    1.34
  -6  -3   0  407.10   12.16
   6   3   0  423.61   13.42
  -6  -3   0  407.47   12.25
  -7  -3   0  138.46    5.45
  -7  -3   0  154.11    5.70
   7   3   0  125.46    6.69
  -8  -3   0   11.98    2.56
   8   3   0   12.86    3.75
   9   3   0   15.29    4.36
  10   3   0   49.82    5.88
  11   3   0   -5.19    4.81
  12   3   0   -6.40    5.46
  13   3   0   -6.81    5.50
  14   3   0    0.04    6.11
  13  -4   0   -0.48    5.27
  12  -4   0    5.10    4.24
  11  -4   0    8.02    4.13
  10  -4   0    5.47    4.13
   9  -4   0    8.36    3.51
   8  -4   0   32.70    3.85
   7  -4   0   13.55    2.62
   6  -4   0  456.18   14.17
   5  -4   0    0.47    1.52
   4  -4   0  140.48    5.16
   3  -4   0   22.20    1.76
  -2   4   0   -0.17    0.86
  -1   4   0  494.79   13.86
   0   4   0 1107.55   30.30
   1   4   0  241.36    6.80
  -1  -4   0  224.62    6.97
  -2  -4   0   82.72    3.30
   2   4   0   83.26    3.03
  -3  -4   0  114.32    3.64
  -3  -4   0  114.35    4.12
   3   4   0   97.62    3.92
   4   4   0   90.99    4.14
  -4  -4   0  106.17    4.14
  -4  -4   0  108.96    3.74
   5   4   0  297.78    9.72
  -5  -4   0  279.41    9.06
  -5  -4   0  301.17    8.84
   6   4   0  157.30    6.63
  -6  -4   0  157.38    5.87
  -6  -4   0  155.34    5.65
  -7  -4   0   15.58    2.48
   7   4   0   15.41    3.28
  -7  -4   0   17.79    2.29
  -8  -4   0   93.34    4.87
   8   4   0   89.84    6.05
  -8  -4   0   81.91    4.53
   9   4   0   68.34    5.58
  -9  -4   0   66.29    5.03
  10   4   0    7.68    4.36
  11   4   0   25.54    5.62
  12   4   0    5.20    5.59
  13   4   0   -1.87    5.56
  14   4   0   -0.33    6.70
  13  -5   0   -2.14    5.29
  12  -5   0    3.28    4.43
  11  -5   0    3.19    4.66
  10  -5   0   -1.32    3.82
   9  -5   0   94.89    6.36
   8  -5   0  170.81    7.64
   7  -5   0   34.49    3.56
   6  -5   0   93.04    4.78
   5  -5   0  182.05    6.62
   4  -5   0    3.41    1.54
  -3   5   0   96.72    3.86
  -2   5   0 2177.10   59.34
   1  -5   0  686.73   19.01
  -1   5   0  699.18   19.30
   0   5   0    1.10    0.79
   0  -5   0    1.09    0.81
  -1  -5   0   94.42    3.72
   1   5   0   99.65    3.31
  -1  -5   0   97.57    3.33
  -2  -5   0   29.91    2.04
  -2  -5   0   30.87    1.76
   2   5   0   26.83    1.77
  -3  -5   0  118.34    4.59
   3   5   0  121.73    4.42
  -3  -5   0  126.38    4.07
  -4  -5   0  512.61   14.49
  -4  -5   0  526.00   14.99
  -5  -5   0  147.60    5.01
   5   5   0  132.56    5.61
  -5  -5   0  141.63    5.47
  -6  -5   0   57.04    3.71
  -6  -5   0   56.30    3.32
   6   5   0   49.89    3.92
   7   5   0   -1.31    2.85
  -7  -5   0    5.54    1.96
  -7  -5   0    4.53    2.37
  -8  -5   0  129.21    5.45
  -8  -5   0  123.30    5.80
   8   5   0  129.80    7.04
  -9  -5   0   45.03    4.24
   9   5   0   52.50    5.22
  10   5   0    2.25    4.16
 -10  -5   0   13.94    3.49
  11   5   0   -0.11    4.70
  12   5   0    6.34    5.73
  13   5   0    2.02    6.33
  14   5   0   -5.96    6.59
  13  -6   0    1.01    5.46
  12  -6   0   12.73    4.80
  11  -6   0   -0.80    4.67
  10  -6   0  101.87    7.19
   9  -6   0   37.69    4.64
   8  -6   0   72.10    5.40
   7  -6   0   57.73    4.71
   6  -6   0    2.55    2.28
   5  -6   0   32.37    2.58
   4  -6   0  172.45    6.14
  -3   6   0   21.32    1.95
  -2   6   0    0.02    0.30
  -1   6   0  320.18    9.23
   1  -6   0  305.06    9.13
   0  -6   0   45.96    2.77
   0  -6   0   46.76    2.34
   0   6   0   48.11    2.25
  -1  -6   0    1.54    0.92
  -1  -6   0    2.25    1.22
   1   6   0    1.21    0.96
   2   6   0    2.92    1.18
  -2  -6   0    1.98    1.53
  -2  -6   0    2.53    1.03
  -3  -6   0  604.00   16.60
   3   6   0  604.73   17.10
  -3  -6   0  591.34   17.19
  -4  -6   0   28.88    2.26
  -4  -6   0   25.86    2.50
   4   6   0   28.47    2.19
  -5  -6   0  196.91    7.03
  -5  -6   0  193.25    6.35
  -6  -6   0  197.32    6.57
  -6  -6   0  206.73    7.16
   6   6   0  168.71    7.18
  -7  -6   0    4.46    2.50
   7   6   0    3.95    2.95
  -7  -6   0    2.23    1.89
  -8  -6   0   -2.27    2.12
  -8  -6   0    0.03    2.73
   8   6   0   -1.97    3.34
  -9  -6   0   14.16    3.52
   9   6   0   10.98    4.04
 -10  -6   0    9.42    3.89
  10   6   0   14.41    4.87
 -11  -6   0    0.23    3.75
  11   6   0   -5.85    4.84
  12   6   0  -10.37    5.35
  13   6   0   -1.61    6.75
  13  -7   0    6.30    5.69
  12  -7   0   -2.23    5.16
  11  -7   0    5.71    4.54
  10  -7   0    2.43    4.02
   9  -7   0   41.87    4.82
   8  -7   0   31.67    4.07
   7  -7   0   86.14    5.31
   6  -7   0  153.28    6.22
   5  -7   0    1.09    2.02
  -3   7   0  267.33    8.53
  -2   7   0   88.30    3.82
   2  -7   0  119.49    4.28
   1  -7   0  472.26   13.59
  -1   7   0  478.51   13.68
   0  -7   0    2.77    1.15
   0  -7   0    1.98    1.62
   0   7   0    2.14    1.26
   1   7   0  208.25    6.53
  -1  -7   0  214.38    7.15
  -1  -7   0  212.13    6.52
  -2  -7   0   57.22    2.84
  -2  -7   0   56.63    3.31
   2   7   0   62.23    2.89
   3   7   0   17.85    1.81
  -3  -7   0   21.50    1.71
  -3  -7   0   20.02    2.46
  -4  -7   0    5.23    1.36
   4   7   0    5.67    1.72
  -4  -7   0    4.45    2.19
  -5  -7   0  163.54    5.65
   5   7   0  167.86    6.36
  -5  -7   0  162.77    6.48
   6   7   0  100.43    5.03
  -6  -7   0  115.63    4.66
  -6  -7   0  115.42    5.46
  -7  -7   0    3.69    2.66
   7   7   0   -0.65    2.06
  -8  -7   0   55.61    4.24
   8   7   0   56.41    4.74
   9   7   0   10.29    4.15
  -9  -7   0   10.78    3.48
 -10  -7   0   17.12    3.91
  10   7   0   17.92    5.24
 -11  -7   0   -0.32    4.24
  11   7   0    4.46    4.90
  13  -8   0   -0.85    5.86
  12  -8   0    5.05    5.47
  11  -8   0   15.06    5.06
  10  -8   0   26.20    5.01
   9  -8   0    3.96    3.98
   8  -8   0   36.56    4.39
   7  -8   0   31.29    3.68
   6  -8   0   40.58    3.55
   5  -8   0   19.98    2.64
  -3   8   0    3.23    1.39
   2  -8   0  376.19   11.29
  -2   8   0  374.18   11.25
  -1   8   0    2.40    1.44
   1  -8   0    0.87    1.47
   0   8   0 1052.34   28.66
   0  -8   0 1032.01   28.19
   0  -8   0 1011.03   28.68
  -1  -8   0  859.03   23.80
   1   8   0  869.84   24.21
  -1  -8   0  874.08   24.48
  -2  -8   0  153.13    6.06
   2   8   0  150.15    5.24
  -2  -8   0  150.82    5.22
  -3  -8   0    6.80    2.43
   3   8   0   11.97    1.87
  -3  -8   0   10.02    1.65
   4   8   0   51.52    3.23
  -4  -8   0   52.54    3.14
  -4  -8   0   49.40    3.60
  -5  -8   0  129.92    5.92
  -5  -8   0  131.73    4.92
   5   8   0  129.96    5.45
  -6  -8   0   59.12    4.60
   6   8   0   66.72    4.40
  -7  -8   0   -2.43    2.84
   7   8   0    0.45    2.86
  -9  -8   0    3.10    3.48
   9   8   0    1.45    4.03
 -10  -8   0   17.50    4.13
 -11  -8   0   -6.75    4.30
 -12  -8   0   10.67    4.73
  12  -9   0    4.17    5.19
  11  -9   0   -1.70    4.16
  10  -9   0   12.83    4.55
   9  -9   0   22.87    4.55
   8  -9   0   78.44    6.01
   7  -9   0  372.98   12.67
   6  -9   0   -3.91    2.56
   5  -9   0   29.32    3.20
  -4   9   0   21.45    2.65
   3  -9   0  144.95    5.86
  -2   9   0  242.14    7.95
   2  -9   0  251.13    8.20
  -1   9   0    2.65    1.62
   1  -9   0    2.73    1.56
   0  -9   0   10.26    2.41
   0   9   0   11.45    1.83
   0  -9   0    8.55    1.63
   1   9   0   50.30    3.11
  -1  -9   0   48.38    3.65
  -1  -9   0   54.61    3.09
   2   9   0   12.61    1.92
  -2  -9   0    8.46    2.60
  -2  -9   0   11.13    1.71
  -3  -9   0   56.84    3.41
   3   9   0   52.30    3.12
  -3  -9   0   56.91    4.38
  -4  -9   0   -2.66    2.48
   4   9   0    0.23    1.98
   5   9   0   48.06    3.56
  -5  -9   0   40.22    3.80
   6   9   0   49.65    3.71
  -6  -9   0   47.43    4.22
  -7  -9   0  165.54    7.51
  -8  -9   0    4.48    3.51
  -9  -9   0    3.08    3.74
 -10  -9   0   -2.40    3.90
 -11  -9   0    3.81    4.66
 -12  -9   0   -1.47    4.69
  12 -10   0   -3.52    5.45
  11 -10   0   -2.73    4.92
  10 -10   0   45.55    5.67
   9 -10   0   -3.51    3.34
   8 -10   0   19.43    4.12
   7 -10   0   54.85    4.61
   6 -10   0    0.98    2.89
   5 -10   0   12.19    3.00
   4 -10   0   21.63    2.91
  -4  10   0   20.57    2.73
  -3  10   0  140.27    5.79
   3 -10   0  140.56    5.97
  -2  10   0   72.26    3.89
   2 -10   0   65.55    4.31
  -1  10   0  153.91    5.62
   1 -10   0  140.64    6.15
   1 -10   0  159.21    5.81
   0 -10   0   18.29    2.85
   0  10   0   16.93    2.15
   0 -10   0   18.69    2.17
  -1 -10   0  539.49   16.27
   1  10   0  529.13   15.44
  -1 -10   0  528.84   15.36
   2  10   0   33.91    2.53
  -2 -10   0   34.19    3.25
  -2 -10   0   35.14    2.57
  -3 -10   0   -1.94    2.77
  -4 -10   0   -0.80    2.81
  -5 -10   0    0.18    3.09
  -6 -10   0    3.15    3.28
  -7 -10   0   27.90    4.22
  -8 -10   0    8.88    3.90
  -9 -10   0   -2.07    3.82
 -10 -10   0    0.53    4.15
 -11 -10   0   -1.31    4.43
 -12 -10   0    4.29    5.03
  12 -11   0   -1.98    5.43
  11 -11   0    4.10    5.16
  10 -11   0    2.98    4.67
   9 -11   0   22.70    4.76
   8 -11   0   42.08    4.86
   7 -11   0   47.52    4.54
   6 -11   0   23.58    3.57
   5 -11   0   15.33    3.10
   5 -11   0   15.60    3.21
   4 -11   0  486.56   15.13
   3 -11   0   43.53    3.59
  -3  11   0   45.02    3.62
  -2  11   0   28.30    2.75
   2 -11   0   28.67    2.88
   1 -11   0    6.99    2.56
   1 -11   0    8.88    2.14
  -1  11   0    9.83    2.17
   0 -11   0   11.87    3.05
   0 -11   0   18.68    2.44
  -1 -11   0    1.85    2.86
  -2 -11   0    1.09    2.94
  -3 -11   0   46.35    4.38
  -4 -11   0   65.93    4.90
  -5 -11   0    3.23    3.49
  -6 -11   0    4.79    3.72
  -7 -11   0   19.99    4.33
  -8 -11   0    3.23    4.03
  -9 -11   0    7.20    4.15
 -10 -11   0   11.27    4.79
 -11 -11   0   -2.28    4.76
  11 -12   0   -1.79    5.46
  10 -12   0   -5.05    4.79
   9 -12   0   11.53    4.64
   8 -12   0   30.27    4.63
   7 -12   0    1.15    3.53
   6 -12   0   -0.30    3.22
   6 -12   0   -3.23    3.41
   5 -12   0   -5.19    3.10
   5 -12   0    0.67    3.13
  -4  12   0   71.48    4.59
   4 -12   0   71.44    5.49
   3 -12   0   53.20    4.01
  -3  12   0   58.95    4.42
   2 -12   0   26.40    3.21
   2 -12   0   21.82    3.72
   1 -12   0   81.67    5.03
   1 -12   0   80.78    5.50
   0 -12   0  171.13    7.63
  -1 -12   0    2.54    3.24
  -2 -12   0   -3.57    3.31
  -3 -12   0    6.57    3.76
  -4 -12   0   36.15    4.45
  -5 -12   0   12.21    3.66
  -6 -12   0   12.64    4.19
  -7 -12   0   -3.46    4.04
  -8 -12   0    2.39    4.36
  -9 -12   0   12.36    4.69
 -10 -12   0    2.13    4.83
 -11 -12   0   -1.01    5.20
  11 -13   0    0.76    5.71
  10 -13   0   -1.99    5.46
   9 -13   0    0.81    4.63
   8 -13   0   91.24    7.44
   7 -13   0   10.39    3.89
   7 -13   0    1.72    4.19
   6 -13   0   -3.34    3.59
   6 -13   0   -1.96    3.57
   5 -13   0   -1.25    3.18
   4 -13   0   95.52    6.03
   3 -13   0   -3.79    3.46
   3 -13   0    4.89    2.93
   2 -13   0   13.42    3.79
   2 -13   0   15.60    2.97
   1 -13   0   21.86    4.07
   0 -13   0    1.69    3.50
  -1 -13   0    6.60    3.35
  -2 -13   0   37.14    4.68
  -3 -13   0   55.58    5.37
  -4 -13   0    3.35    3.90
  -5 -13   0   36.58    4.62
  -6 -13   0    4.70    4.44
  -7 -13   0    2.50    4.54
  -8 -13   0    6.64    4.80
  -9 -13   0    2.58    5.03
 -10 -13   0   -0.44    5.17
  10 -14   0   10.60    6.01
   9 -14   0   18.08    5.21
   8 -14   0   -2.28    4.74
   7 -14   0   11.96    4.71
   6 -14   0   16.69    4.34
   5 -14   0   -1.15    3.66
   4 -14   0   -1.93    3.23
   3 -14   0    7.52    4.05
   2 -14   0  136.89    7.62
   1 -14   0   24.05    4.41
   0 -14   0    3.07    3.94
  -1 -14   0    0.73    4.00
  -2 -14   0   17.31    4.02
  -3 -14   0    6.50    4.39
  -4 -14   0    5.22    4.39
  -5 -14   0    9.43    4.82
  -6 -14   0    4.41    4.80
  -7 -14   0    2.68    4.83
  -8 -14   0   -6.65    4.78
  -9 -14   0   -1.18    5.28
   9 -15   0    3.58    5.71
   8 -15   0   -1.52    5.05
   7 -15   0    5.81    4.63
   6 -15   0   -3.44    4.16
   5 -15   0   38.76    5.98
   5 -15   0   37.68    4.93
   4 -15   0   -4.00    4.43
   3 -15   0   13.99    4.79
   2 -15   0   35.41    5.23
   1 -15   0    7.71    4.63
   0 -15   0   34.52    5.24
  -1 -15   0    4.96    3.94
  -2 -15   0   -1.14    4.46
  -3 -15   0    2.10    4.77
  -4 -15   0    2.30    4.77
  -5 -15   0    3.32    4.93
  -6 -15   0   38.69    6.12
  -7 -15   0    5.24    5.31
  -8 -15   0    3.19    5.63
   8 -16   0   -1.85    5.19
   7 -16   0   -1.27    4.89
   5 -16   0   23.68    6.16
   4 -16   0   58.24    6.93
   3 -16   0   -1.50    5.12
   2 -16   0   35.79    5.78
   1 -16   0    7.77    4.92
   0 -16   0    3.88    4.98
  -1 -16   0   32.78    5.72
  -2 -16   0   -5.54    5.02
  -3 -16   0   -2.71    5.06
  -4 -16   0    4.74    4.70
  -5 -16   0    7.90    5.43
  -6 -16   0    8.63    5.75
  -7 -16   0    4.92    5.94
   5 -17   0   28.14    6.89
   4 -17   0   -0.83    5.53
   3 -17   0    4.55    5.51
   2 -17   0   16.12    5.80
   1 -17   0   18.85    5.72
   0 -17   0    2.72    5.47
  -1 -17   0    2.96    5.53
  -2 -17   0    3.39    5.60
  -3 -17   0    3.53    4.92
  -4 -17   0   -1.41    5.92
  -5 -17   0    0.45    5.78
  -6 -17   0   -1.13    5.84
   5 -18   0   -6.47    6.46
   4 -18   0   13.03    6.59
   3 -18   0    2.51    6.15
   2 -18   0   -1.68    5.71
   1 -18   0    3.19    5.89
   0 -18   0    4.73    5.91
  -1 -18   0   13.69    6.34
  -2 -18   0   18.96    6.38
  -3 -18   0   -0.45    5.93
  -4 -18   0   -9.67    6.28
   1 -19   0   -3.20    6.24
   0 -19   0    2.64    6.36
  -1 -19   0    1.09    6.35
  -1 -19   1   -5.02    6.23
   0 -19   1   -4.61    6.40
   1 -19   1    6.80    6.36
   2 -19   1    1.55    6.85
  -4 -18   1   13.05    6.46
  -3 -18   1    4.47    6.07
  -2 -18   1    3.83    6.00
  -1 -18   1   -2.80    5.62
   0 -18   1    7.15    5.94
   1 -18   1    0.89    5.69
   2 -18   1   13.66    6.15
   3 -18   1    0.79    5.84
   4 -18   1   -2.20    6.17
  -6 -17   1   13.89    6.31
  -5 -17   1    1.07    5.88
  -4 -17   1   -2.61    5.64
  -3 -17   1    0.37    5.48
  -2 -17   1    1.45    5.55
  -1 -17   1    3.20    5.52
   0 -17   1    6.19    5.38
   1 -17   1    6.92    5.28
   2 -17   1   53.77    6.58
   3 -17   1    8.33    5.62
   4 -17   1    9.87    6.07
  -7 -16   1    0.01    5.88
  -6 -16   1   18.58    5.98
  -5 -16   1   -0.59    5.24
  -4 -16   1    1.57    5.46
  -3 -16   1    4.32    5.03
  -2 -16   1   11.99    5.31
  -1 -16   1   -2.73    4.73
   0 -16   1   27.03    5.52
   1 -16   1    8.09    4.89
   2 -16   1   12.82    4.99
   3 -16   1    6.21    5.01
   4 -16   1   -5.50    4.72
   5 -16   1   33.34    6.39
   8 -16   1   -0.10    5.31
  -8 -15   1   -6.17    5.30
  -7 -15   1    6.67    5.46
  -6 -15   1    1.34    4.44
  -5 -15   1   10.50    5.03
  -4 -15   1   13.49    5.21
  -3 -15   1   50.73    5.90
  -2 -15   1    4.64    4.71
  -1 -15   1    5.20    4.48
   0 -15   1    5.45    4.54
   1 -15   1   -1.71    4.12
   2 -15   1    9.08    4.25
   3 -15   1    6.49    4.29
   4 -15   1   -3.70    4.23
   5 -15   1   44.92    6.30
   6 -15   1    1.30    4.10
   7 -15   1    0.37    4.61
   8 -15   1    0.82    5.32
   9 -15   1   -8.22    5.37
  -9 -14   1    1.88    5.30
  -8 -14   1    4.40    4.47
  -7 -14   1    7.75    5.08
  -6 -14   1    0.96    4.59
  -5 -14   1  108.14    7.59
  -4 -14   1   23.51    5.05
  -3 -14   1   22.79    4.31
  -2 -14   1   12.82    4.51
  -1 -14   1   45.21    4.74
   0 -14   1   20.43    4.38
   1 -14   1    2.16    3.83
   2 -14   1   19.15    4.21
   3 -14   1   48.00    5.07
   4 -14   1   14.84    3.93
   4 -14   1   14.91    4.65
   5 -14   1   21.50    4.13
   6 -14   1   95.56    7.20
   7 -14   1    7.19    4.51
   8 -14   1   -3.47    4.75
   9 -14   1    5.03    5.64
  10 -14   1    2.17    5.47
 -10 -13   1   -6.54    5.03
  -9 -13   1   -8.29    4.66
  -8 -13   1    1.52    4.54
  -7 -13   1   -2.35    3.79
  -6 -13   1   61.54    5.41
  -5 -13   1   -0.48    3.46
  -4 -13   1    1.54    3.45
  -3 -13   1    3.67    3.83
  -2 -13   1    0.47    3.71
  -1 -13   1   11.81    3.89
   0 -13   1   13.58    3.42
   1 -13   1  138.09    7.13
   2 -13   1   10.83    3.62
   3 -13   1    2.59    3.02
   3 -13   1    3.00    3.58
   4 -13   1   -0.03    2.95
   5 -13   1   52.59    4.78
   5 -13   1   59.16    4.77
   6 -13   1    9.94    3.87
   6 -13   1   13.19    4.12
   7 -13   1    5.19    3.98
   8 -13   1    3.12    4.37
   9 -13   1    1.44    4.94
  10 -13   1    1.37    5.32
  11 -13   1    3.32    5.74
 -11 -12   1   -1.22    5.54
 -10 -12   1    0.67    4.68
  -9 -12   1    1.01    4.40
  -8 -12   1   -3.62    4.07
  -7 -12   1    5.03    4.08
  -6 -12   1   -0.63    3.83
  -5 -12   1   16.87    4.07
  -4 -12   1    2.64    3.54
  -3 -12   1   17.13    3.45
  -2 -12   1    3.92    3.44
  -1 -12   1  398.43   13.39
   0 -12   1   -0.14    3.01
   1 -12   1   49.42    3.97
   2 -12   1    1.73    2.52
  -2  12  -1    4.21    2.28
   2 -12   1    3.38    2.90
   3 -12   1   90.42    5.71
   3 -12   1   81.07    5.10
  -3  12  -1   88.65    5.14
  -4  12  -1    2.20    2.79
   4 -12   1    4.71    2.89
   5 -12   1    0.80    3.05
   5 -12   1   -4.39    2.96
   6 -12   1    0.63    3.36
   7 -12   1    6.19    3.64
   8 -12   1   -2.63    4.00
   9 -12   1   26.68    5.31
  10 -12   1    5.82    5.23
  11 -12   1    5.20    5.39
 -11 -11   1   -1.98    4.77
 -10 -11   1    1.83    4.54
  -9 -11   1   -0.21    4.11
  -8 -11   1   11.62    4.14
  -7 -11   1    9.80    4.05
  -6 -11   1   65.79    5.18
  -5 -11   1   12.11    3.26
  -4 -11   1  107.55    6.21
  -3 -11   1  125.26    6.54
  -2 -11   1  129.89    6.46
   1  11  -1    3.36    2.20
  -1 -11   1    6.35    2.60
   0  11  -1    2.78    2.06
   0 -11   1    7.15    1.99
   0 -11   1    9.45    2.94
  -1  11  -1  162.76    6.19
   1 -11   1  158.24    6.23
   1 -11   1  165.22    6.95
   2 -11   1  115.55    5.93
   2 -11   1  123.68    5.39
  -2  11  -1  121.46    5.34
   3 -11   1   11.68    2.67
   4 -11   1  344.42   11.48
  -4  11  -1  349.24   11.65
   5 -11   1   93.92    5.52
   6 -11   1   48.99    4.35
   7 -11   1   -1.28    3.28
   8 -11   1   11.82    4.00
   9 -11   1   -1.61    4.41
  10 -11   1    0.27    4.49
  11 -11   1   -2.29    5.37
 -12 -10   1   -0.19    5.00
 -11 -10   1   -5.00    4.23
 -10 -10   1   -1.76    4.06
  -9 -10   1   -0.20    3.89
  -8 -10   1   -1.55    3.55
  -7 -10   1    8.64    3.66
  -6 -10   1    9.21    3.48
  -5 -10   1   78.20    5.33
   5  10  -1   76.73    4.52
  -4 -10   1  455.86   14.35
   4  10  -1  438.57   13.66
   3  10  -1   61.98    3.64
  -3 -10   1   68.75    4.81
  -2 -10   1  118.53    5.84
   2  10  -1  115.18    4.90
   1  10  -1   69.11    3.88
  -1 -10   1   68.85    3.61
  -1 -10   1   70.99    4.64
   0  10  -1   37.32    2.67
   0 -10   1   36.85    2.54
   0 -10   1   33.61    3.29
   1 -10   1  171.44    6.16
   1 -10   1  168.21    6.52
  -1  10  -1  161.15    6.07
   2 -10   1    2.06    1.86
  -2  10  -1    1.52    2.06
  -3  10  -1    3.36    1.82
   3 -10   1    5.25    2.27
  -4  10  -1   88.38    4.82
   5 -10   1    2.47    2.75
   6 -10   1   20.61    3.44
   7 -10   1  145.98    7.10
   8 -10   1   60.02    5.16
   9 -10   1    2.74    3.70
  10 -10   1   -6.64    4.32
  11 -10   1    3.63    5.30
  12 -10   1   15.06    6.09
 -12  -9   1   -0.76    4.68
 -11  -9   1   -1.95    4.22
 -10  -9   1   -2.51    3.90
  -9  -9   1   11.25    3.42
  -8  -9   1   48.02    4.54
   7   9  -1   49.55    3.93
  -7  -9   1   38.18    4.11
   6   9  -1   13.40    2.93
  -6  -9   1   10.05    2.83
  -5  -9   1    1.57    2.39
   5   9  -1    4.44    2.29
  -4  -9   1   41.69    3.45
   4   9  -1   47.57    3.43
  -3  -9   1    5.83    2.57
   3   9  -1    3.85    1.85
   2   9  -1  101.17    4.33
  -2  -9   1  112.87    5.29
  -2  -9   1  102.51    4.12
   1   9  -1  247.20    7.96
  -1  -9   1  245.14    8.42
  -1  -9   1  250.54    7.68
   0  -9   1    2.48    2.09
   0  -9   1    0.99    1.47
   0   9  -1    2.29    1.69
   1  -9   1    1.95    1.49
  -1   9  -1    2.69    1.73
   1  -9   1    2.01    2.07
   2  -9   1   71.50    3.82
  -3   9  -1  632.34   18.57
  -4   9  -1  296.64    9.90
   5  -9   1   16.56    2.87
   6  -9   1   45.29    3.86
   7  -9   1  208.14    8.49
   8  -9   1   16.90    3.79
   9  -9   1    9.63    4.31
  10  -9   1   19.15    4.98
  11  -9   1    0.23    5.03
  12  -9   1    4.03    5.35
 -12  -8   1   -1.26    4.84
 -11  -8   1   -1.17    4.06
 -10  -8   1   -1.08    3.65
  10   8  -1    0.13    4.79
   9   8  -1   31.80    4.69
  -9  -8   1   36.47    4.24
   8   8  -1    5.45    3.60
  -8  -8   1    3.72    3.16
  -7  -8   1    2.67    2.89
   7   8  -1    0.64    1.54
   6   8  -1    7.66    2.29
  -6  -8   1    8.46    2.80
  -5  -8   1    0.23    2.16
   5   8  -1    3.01    1.99
   4   8  -1   91.18    4.26
  -4  -8   1   85.85    4.82
  -4  -8   1   94.77    3.74
  -3  -8   1   69.51    4.28
  -3  -8   1   76.62    3.27
   3   8  -1   70.00    3.55
  -2  -8   1  569.16   17.00
  -2  -8   1  588.21   16.18
   2   8  -1  586.49   16.74
   1   8  -1   19.18    1.89
  -1  -8   1   19.32    2.41
  -1  -8   1   19.73    1.70
   0   8  -1  168.21    5.74
   0  -8   1  166.67    5.55
   0  -8   1  169.79    6.21
   1  -8   1    5.74    1.50
   1  -8   1    3.96    1.89
  -1   8  -1    6.11    1.63
  -3   8  -1    8.97    1.98
  -4   8  -1  152.83    6.06
   5  -8   1   76.41    4.39
   6  -8   1    1.82    2.57
   7  -8   1   72.40    5.10
   8  -8   1   65.63    5.10
   9  -8   1  137.99    7.26
  10  -8   1   -7.42    3.99
  11  -8   1    1.73    4.86
  12  -8   1    9.42    5.53
  12   7  -1    1.63    5.65
 -11  -7   1    1.91    3.94
  11   7  -1   -4.45    4.97
  10   7  -1    4.66    4.62
 -10  -7   1    1.40    3.61
   9   7  -1    6.78    3.88
  -9  -7   1    4.29    3.25
  -8  -7   1    9.65    3.14
   8   7  -1    7.50    3.45
   7   7  -1   16.38    3.20
  -7  -7   1   12.07    2.94
  -6  -7   1   51.05    3.70
   6   7  -1   41.26    3.27
  -6  -7   1   48.75    3.19
  -5  -7   1   99.74    3.92
  -5  -7   1   92.47    4.58
   4   7  -1   15.37    1.94
  -4  -7   1   13.36    2.39
  -4  -7   1   15.34    1.49
  -3  -7   1  545.56   14.84
   3   7  -1  525.40   15.46
  -3  -7   1  533.62   15.67
  -2  -7   1  860.88   22.88
  -2  -7   1  821.99   23.54
   2   7  -1  841.96   23.57
   1   7  -1  261.82    8.08
  -1  -7   1  276.24    7.81
  -1  -7   1  256.94    8.37
   0  -7   1  454.50   13.40
   0  -7   1  457.79   12.92
   0   7  -1  461.26   13.24
  -1   7  -1  132.74    4.58
  -2   7  -1 1822.31   50.04
  -3   7  -1 1306.10   36.37
  -4   7  -1   40.62    3.25
   5  -7   1   45.40    3.52
   6  -7   1    4.58    2.54
   7  -7   1   67.52    4.54
   8  -7   1   50.33    4.31
   9  -7   1   15.10    4.18
  10  -7   1    4.92    3.88
  11  -7   1    3.70    4.71
  12  -7   1   -3.19    5.15
  13  -7   1   -0.10    5.80
  14   6  -1   -8.55    6.79
  13   6  -1    3.93    6.35
  12   6  -1   -2.26    5.74
  11   6  -1    1.39    5.13
 -11  -6   1    6.39    3.81
 -10  -6   1   14.06    3.71
  10   6  -1   11.45    4.71
   9   6  -1   49.97    5.35
  -9  -6   1   58.92    4.44
   8   6  -1    4.19    3.39
  -8  -6   1    6.55    2.90
  -7  -6   1   14.91    2.78
  -7  -6   1   12.72    2.03
   7   6  -1    8.05    3.16
   6   6  -1   16.00    2.96
  -6  -6   1   14.99    1.80
  -6  -6   1   12.45    2.26
  -5  -6   1   54.66    2.88
   5   6  -1   51.94    3.43
  -5  -6   1   51.82    3.35
  -4  -6   1  734.47   19.66
  -4  -6   1  700.09   20.28
   3   6  -1    4.32    1.44
  -3  -6   1    7.47    1.60
  -3  -6   1    7.36    1.07
   2   6  -1  298.70    9.03
  -2  -6   1  308.70    8.60
  -2  -6   1  298.62    9.31
  -1  -6   1    9.84    1.07
  -1  -6   1    8.28    1.55
   1   6  -1   10.31    1.33
   0  -6   1  563.95   15.58
   0  -6   1  576.64   16.03
   0   6  -1  558.81   15.98
  -1   6  -1    0.07    0.26
  -2   6  -1  253.31    7.87
  -3   6  -1  376.02   11.37
  -4   6  -1  202.18    7.04
   5  -6   1    0.84    1.93
   6  -6   1   32.50    3.14
   7  -6   1  468.03   14.95
   8  -6   1   14.99    3.28
   9  -6   1   40.60    4.28
  10  -6   1    4.68    4.22
  11  -6   1   32.68    4.87
  12  -6   1    2.14    4.97
  13  -6   1   13.59    5.91
  14   5  -1    6.21    7.62
  13   5  -1   -2.11    5.74
  12   5  -1    7.30    5.89
  11   5  -1    7.96    5.30
 -10  -5   1   15.37    3.55
  10   5  -1   19.97    4.99
   9   5  -1   23.31    4.50
  -9  -5   1   20.33    3.48
   8   5  -1    7.12    3.44
  -8  -5   1    4.11    2.62
   7   5  -1   52.79    4.37
  -7  -5   1   61.02    3.57
  -7  -5   1   54.78    4.03
  -6  -5   1   48.52    3.49
   6   5  -1   37.12    3.39
  -6  -5   1   46.17    2.95
  -5  -5   1  167.02    5.42
   5   5  -1  162.58    6.37
  -5  -5   1  160.37    5.84
  -4  -5   1  350.27   10.76
  -4  -5   1  370.14   10.17
   4   5  -1  347.49   10.89
  -3  -5   1    7.69    1.00
  -3  -5   1    5.78    1.54
   2   5  -1  682.17   19.45
  -2  -5   1  709.75   19.39
  -1  -5   1  420.91   12.15
   1   5  -1  427.79   12.10
   0  -5   1  475.45   12.70
   0   5  -1  414.98   12.97
   0  -5   1  490.61   13.07
  -1   5  -1   78.08    2.91
  -2   5  -1 1843.29   50.42
  -3   5  -1   18.59    1.82
   4  -5   1    5.41    1.70
   5  -5   1   45.57    3.35
   6  -5   1   85.38    4.67
   7  -5   1   13.58    2.75
   8  -5   1  118.71    6.44
   9  -5   1   47.05    4.77
  10  -5   1   31.13    4.73
  11  -5   1   14.32    4.79
  12  -5   1   -0.35    5.04
  13  -5   1    6.03    5.55
  14   4  -1    5.59    7.10
  13   4  -1    1.13    6.02
  12   4  -1   14.02    5.80
  11   4  -1   29.43    5.56
  10   4  -1   -1.56    4.19
   9   4  -1    2.94    3.89
  -9  -4   1   -1.05    2.74
   8   4  -1    6.80    3.50
  -8  -4   1   -0.32    2.40
  -7  -4   1    4.22    2.14
  -7  -4   1    3.52    1.78
   7   4  -1    4.98    2.81
  -6  -4   1  305.49    9.64
   6   4  -1  318.68   10.63
  -6  -4   1  302.61    9.30
  -5  -4   1    1.75    1.15
   5   4  -1   -0.82    1.85
  -5  -4   1    0.46    1.40
  -4  -4   1  264.26    8.48
  -4  -4   1  274.15    8.01
   4   4  -1  290.01    8.89
  -3  -4   1  101.31    3.34
  -3  -4   1  103.05    3.82
   3   4  -1  106.08    3.95
  -2  -4   1  512.05   14.35
   1   4  -1  168.67    5.61
  -1  -4   1  212.14    5.87
   0  -4   1  191.99    5.76
  -1   4  -1 1900.29   51.75
  -2   4  -1  402.63   11.64
  -3   4  -1   11.56    1.50
   5  -4   1  335.48   10.62
   6  -4   1  109.08    5.15
   7  -4   1  412.77   13.40
   8  -4   1   35.55    3.66
   9  -4   1   26.16    4.16
  10  -4   1   53.10    5.31
  11  -4   1    8.74    4.69
  12  -4   1    2.09    4.74
  13  -4   1    1.76    5.40
  14   3  -1    6.83    6.98
  13   3  -1   -0.13    5.83
  12   3  -1   -4.61    5.37
  11   3  -1    4.84    4.36
  10   3  -1    6.57    4.54
   9   3  -1   39.76    4.59
  -8  -3   1   18.14    2.79
   8   3  -1   19.45    3.96
   7   3  -1    4.18    2.91
  -7  -3   1    7.15    2.21
  -6  -3   1    7.64    1.85
   6   3  -1    7.03    2.63
  -6  -3   1    7.72    1.51
   5   3  -1  331.65   10.47
  -5  -3   1  314.92    9.39
  -5  -3   1  312.25    9.67
  -4  -3   1 2070.70   54.99
   4   3  -1 2063.01   56.77
  -4  -3   1 2056.41   55.24
  -3  -3   1  199.11    6.32
  -3  -3   1  206.39    5.93
   3   3  -1  208.14    6.62
  -2  -3   1  525.06   13.71
   2   3  -1  460.54   13.85
   0  -3   1    8.21    0.83
  -1   3  -1    3.48    0.73
  -2   3  -1 3155.00   85.56
   3  -3   1  104.77    3.89
   4  -3   1  361.11   10.92
   5  -3   1   75.38    3.87
   6  -3   1  682.93   20.16
   7  -3   1    4.51    2.31
   8  -3   1   25.73    3.66
   9  -3   1    1.00    3.02
  10  -3   1    3.69    3.98
  11  -3   1   -7.50    4.27
  12  -3   1   -3.20    4.73
  13  -3   1   15.12    5.74
  14   2  -1   -7.58    6.52
  13   2  -1   -5.56    5.93
  12   2  -1    4.11    5.66
  11   2  -1   -1.44    4.95
  10   2  -1    6.60    4.53
   9   2  -1   14.11    4.33
   8   2  -1    9.89    3.50
   7   2  -1    2.04    2.51
   6   2  -1  164.61    6.78
  -6  -2   1  171.01    5.98
   5   2  -1 1364.20   38.21
  -5  -2   1 1351.89   36.79
  -4  -2   1   40.28    1.99
  -4  -2   1   37.36    2.33
   4   2  -1   29.12    2.48
   3   2  -1 7314.02  202.16
  -3  -2   1 7597.96  198.51
  -3  -2   1 7535.82  198.12
   2   2  -1 1283.02   36.39
  -2  -2   1 1376.23   35.59
   1   2  -1    6.36    0.59
   0   2  -1  710.10   19.47
  -1   2  -1 1328.97   36.25
  -2   2  -1 1265.31   34.66
   3  -2   1  184.94    5.88
   4  -2   1  196.52    6.48
   5  -2   1   10.69    1.81
   6  -2   1   23.15    2.51
   7  -2   1    7.47    2.40
   8  -2   1  101.60    5.91
   9  -2   1   15.19    3.53
  10  -2   1   16.16    4.49
  11  -2   1    0.29    4.34
  12  -2   1   31.65    5.73
  13  -2   1   12.71    5.83
  14  -2   1    2.99    6.65
  14   1  -1    3.91    6.76
  13   1  -1   17.59    6.27
  12   1  -1   30.53    6.16
  11   1  -1   -1.74    4.81
  10   1  -1    6.09    4.38
   9   1  -1   77.88    5.83
   8   1  -1    9.93    3.43
   7   1  -1    4.34    2.66
   6   1  -1  556.35   16.98
   5   1  -1  230.75    7.98
   4   1  -1  189.79    6.36
  -4  -1   1  179.26    5.77
  -3  -1   1  456.53   12.77
   3   1  -1  464.54   13.40
   2   1  -1  774.59   21.52
   1   1  -1 2205.34   60.05
  -1   1  -1   40.66    1.53
   2  -1   1    4.48    0.71
  -2   1  -1    3.17    0.64
   3  -1   1 1098.00   30.38
   4  -1   1   17.50    1.69
   5  -1   1 1027.37   29.08
   6  -1   1   56.26    3.66
   7  -1   1   31.02    3.11
   8  -1   1  118.30    6.44
   9  -1   1   15.00    3.86
  10  -1   1   -3.65    3.72
  11  -1   1   48.39    5.73
  12  -1   1   -4.18    4.20
  13  -1   1   -2.45    5.51
  14  -1   1   -4.44    6.62
  14   0  -1   19.52    7.00
  13   0  -1   -2.07    5.97
  12   0  -1    6.43    5.56
  11   0  -1   -2.57    4.09
  10   0  -1    1.69    4.08
   9   0  -1   20.97    4.05
   8   0  -1   -3.87    2.46
   7   0  -1  248.42    8.94
   6   0  -1  429.87   13.47
   5   0  -1  302.67    9.75
   4   0  -1   45.72    2.84
   3   0  -1 2032.95   55.60
   2   0  -1   76.50    2.70
   1   0  -1 2112.90   57.50
   0   0  -1   -0.15    0.05
   1   0   1 1650.98   44.95
   2   0   1  909.49   24.90
  -2   0  -1  898.87   24.29
   3   0   1  220.36    6.77
  -3   0  -1  214.41    6.43
   4   0   1  888.97   25.74
  -4   0  -1  940.64   25.01
   5   0   1  276.38    8.94
  -5   0  -1  267.52    8.32
   6   0   1    2.95    1.95
   7   0   1    8.35    2.51
   8   0   1  422.86   14.15
   9   0   1    6.76    3.20
  10   0   1   25.76    4.62
  11   0   1    2.18    4.60
  12   0   1   -0.23    4.56
  13   0   1   -4.87    5.89
  14   0   1   -0.86    6.70
  14  -1  -1    2.55    6.51
  13  -1  -1   -4.26    5.69
  12  -1  -1   21.72    5.66
  11  -1  -1   -0.67    4.32
  10  -1  -1   -1.98    3.67
   9  -1  -1    5.02    3.06
   8  -1  -1  269.73    9.86
   7  -1  -1   83.01    4.99
   6  -1  -1    7.73    2.33
   5  -1  -1    0.90    1.66
   4  -1  -1  260.56    8.18
   3  -1  -1  153.55    5.03
   2  -1  -1   16.94    1.18
   1  -1  -1  485.83   13.43
   1   1   1 2541.30   69.28
   2   1   1  615.44   17.18
   3   1   1 1266.26   34.33
  -3  -1  -1 1218.11   33.35
   4   1   1 1528.99   41.78
  -4  -1  -1 1486.60   40.54
  -5  -1  -1 2111.08   56.35
   5   1   1 2088.93   58.00
  -6  -1  -1  538.18   15.24
   6   1   1  511.69   15.97
   7   1   1   45.97    3.78
   8   1   1   23.85    3.69
   9   1   1    3.13    3.43
  10   1   1    2.99    4.14
  11   1   1   45.50    6.02
  12   1   1    0.24    5.51
  13   1   1    9.00    6.48
  14   1   1   -2.81    6.72
  14  -2  -1    7.66    6.52
  13  -2  -1  -13.59    5.31
  12  -2  -1   22.08    5.58
  11  -2  -1   -4.02    3.68
  10  -2  -1    8.34    3.94
   9  -2  -1   12.13    3.64
   8  -2  -1  297.70   10.82
   7  -2  -1  103.06    5.18
   6  -2  -1  157.93    6.29
   5  -2  -1  356.71   11.06
   4  -2  -1 1115.20   31.09
   3  -2  -1  168.12    5.45
   2  -2  -1  962.82   26.48
   0   2   1  576.66   16.01
   1   2   1   51.35    1.82
   2   2   1  355.80   10.65
  -2  -2  -1  378.96   10.32
  -2  -2  -1  380.22   10.36
   3   2   1   91.43    3.50
  -3  -2  -1   84.63    3.11
  -3  -2  -1   85.28    3.09
  -4  -2  -1  747.94   20.64
  -4  -2  -1  762.95   20.59
   4   2   1  739.53   21.42
  -5  -2  -1  431.43   12.72
  -5  -2  -1  445.56   12.86
   5   2   1  459.64   13.67
   6   2   1  320.94   10.09
  -6  -2  -1  255.02    8.90
  -6  -2  -1  321.53    9.34
   7   2   1  171.91    7.27
  -7  -2  -1  189.52    6.65
   8   2   1    3.57    3.20
   9   2   1   -5.20    3.62
  10   2   1  179.53    9.38
  11   2   1   24.35    5.56
  12   2   1    4.66    4.95
  13   2   1   11.09    6.54
  14   2   1    5.65    6.93
  14  -3  -1   14.39    6.68
  13  -3  -1   11.74    5.56
  12  -3  -1   31.35    5.70
  11  -3  -1   -3.41    4.10
  10  -3  -1    9.84    3.74
   9  -3  -1    7.87    3.27
   8  -3  -1   65.55    4.78
   7  -3  -1   58.64    4.33
   6  -3  -1   -0.60    1.77
   5  -3  -1   64.63    3.59
   4  -3  -1   16.08    1.77
   3  -3  -1   39.76    2.20
   2  -3  -1   43.55    2.01
  -1   3   1 2643.36   72.04
   1  -3  -1 2675.12   70.58
   0   3   1  316.65    8.82
  -1  -3  -1  921.85   25.07
   1   3   1  937.02   25.40
  -2  -3  -1 2339.87   62.28
  -2  -3  -1 2329.35   62.16
   2   3   1 2351.33   63.60
  -3  -3  -1    7.75    1.23
  -3  -3  -1    6.14    1.01
   3   3   1    5.41    1.01
  -4  -3  -1  515.02   14.41
  -4  -3  -1  512.18   14.33
   4   3   1  499.32   15.12
   5   3   1  158.39    6.13
  -5  -3  -1  146.92    5.34
  -5  -3  -1  147.79    5.23
  -6  -3  -1    9.57    1.73
   6   3   1    8.05    2.61
  -6  -3  -1    9.67    1.90
   7   3   1   -2.20    2.78
  -7  -3  -1    1.45    1.78
  -7  -3  -1    0.21    2.11
   8   3   1    4.54    3.49
  -8  -3  -1    1.81    2.50
  -8  -3  -1    2.88    2.15
   9   3   1    8.57    4.16
  10   3   1   -1.74    4.36
  11   3   1    3.38    5.22
  12   3   1    8.30    5.88
  13   3   1    3.43    6.21
  14   3   1   -7.62    6.53
  14  -4  -1    7.50    5.38
  13  -4  -1   13.10    5.69
  12  -4  -1    0.43    4.78
  11  -4  -1   60.79    5.81
  10  -4  -1   26.14    4.65
   9  -4  -1  109.14    6.74
   8  -4  -1   17.42    3.08
   7  -4  -1  108.56    5.29
   6  -4  -1  551.29   16.66
   5  -4  -1  151.64    5.81
   4  -4  -1  392.03   11.75
   3  -4  -1  175.12    5.70
  -2   4   1    0.44    0.23
   1  -4  -1 1881.15   50.79
  -1   4   1 1928.04   51.74
   0   4   1  278.83    7.81
   0  -4  -1  272.81    7.90
  -1  -4  -1  326.23    9.58
   1   4   1  329.46    9.36
  -1  -4  -1  340.11    9.40
  -2  -4  -1  262.45    8.04
  -2  -4  -1  259.87    7.75
   2   4   1  285.84    7.91
  -3  -4  -1   42.75    2.54
  -3  -4  -1   41.86    2.26
   3   4   1   47.86    2.61
  -4  -4  -1  178.19    5.66
  -4  -4  -1  175.39    5.93
  -5  -4  -1  172.41    6.06
   5   4   1  174.40    6.53
  -5  -4  -1  164.65    5.73
  -6  -4  -1   25.02    2.54
   6   4   1   29.18    3.16
  -6  -4  -1   22.15    2.13
  -7  -4  -1  122.33    5.11
  -7  -4  -1  114.40    4.95
   7   4   1   98.21    5.97
  -8  -4  -1  104.26    5.28
   8   4   1   99.56    6.44
  -8  -4  -1  102.30    5.03
  -9  -4  -1   22.03    3.27
   9   4   1   14.72    4.27
  -9  -4  -1   18.40    2.95
  10   4   1   13.49    4.81
  11   4   1   -0.84    5.00
  12   4   1    3.25    5.44
  13   4   1    0.15    6.13
  14   4   1   -2.58    6.86
  13  -5  -1   -3.54    5.39
  12  -5  -1    1.37    4.83
  11  -5  -1    5.69    4.63
  10  -5  -1  265.06   10.73
   9  -5  -1   20.37    4.04
   8  -5  -1   28.25    3.78
   7  -5  -1  151.82    6.67
   6  -5  -1  160.05    6.40
   5  -5  -1   63.81    3.66
   4  -5  -1  156.83    5.59
   3  -5  -1   14.35    1.61
  -2   5   1    6.66    1.06
   1  -5  -1  732.98   20.22
  -1   5   1  740.84   20.40
   0   5   1 1066.44   28.47
   0  -5  -1 1013.57   28.08
  -1  -5  -1   61.28    2.53
  -1  -5  -1   56.41    2.71
   1   5   1   57.96    2.21
  -2  -5  -1   22.55    1.77
   2   5   1   22.10    1.63
  -2  -5  -1   20.94    1.85
   3   5   1  300.28    9.16
  -3  -5  -1  309.11    8.92
  -3  -5  -1  304.76    9.31
   4   5   1   14.35    1.90
  -4  -5  -1   13.20    1.53
  -4  -5  -1   14.26    1.96
  -5  -5  -1   14.21    2.14
   5   5   1    8.20    1.45
  -5  -5  -1   14.96    1.81
  -6  -5  -1  244.38    8.07
  -6  -5  -1  239.21    8.35
   6   5   1  275.59    9.26
  -7  -5  -1   54.50    4.19
   7   5   1   75.93    5.03
  -7  -5  -1   60.25    3.79
   8   5   1    8.43    3.36
  -8  -5  -1    3.43    2.63
  -8  -5  -1    5.97    2.24
  -9  -5  -1   -0.35    2.37
   9   5   1    0.27    3.71
  -9  -5  -1   -1.75    2.81
  10   5   1   22.23    5.00
 -10  -5  -1   30.02    4.10
  11   5   1   -0.46    4.65
  12   5   1    1.49    5.52
  13   5   1   -8.56    5.58
  14   5   1   12.58    7.31
  13  -6  -1    4.91    5.28
  12  -6  -1   -8.05    4.74
  11  -6  -1   53.10    6.06
  10  -6  -1   35.98    4.98
   9  -6  -1   -5.92    2.91
   8  -6  -1  204.80    8.24
   7  -6  -1  119.86    5.95
   6  -6  -1   64.70    4.17
   5  -6  -1  350.46   11.06
   4  -6  -1    4.71    1.63
   3  -6  -1    3.85    1.38
   2  -6  -1   29.71    1.98
  -2   6   1   25.75    2.12
  -1   6   1  276.73    8.09
   1  -6  -1  270.95    8.22
   0   6   1   16.37    1.26
   0  -6  -1   14.67    1.39
  -1  -6  -1   46.71    2.72
  -1  -6  -1   49.64    2.50
   1   6   1   48.79    2.21
  -2  -6  -1  508.29   14.66
  -2  -6  -1  510.35   14.19
   2   6   1  499.89   14.30
  -3  -6  -1   95.05    4.39
   3   6   1  102.26    3.82
  -3  -6  -1   96.13    3.74
  -4  -6  -1   13.95    1.65
   4   6   1   14.24    1.87
  -4  -6  -1   12.11    2.16
   5   6   1   12.18    2.32
  -5  -6  -1    8.38    1.60
  -5  -6  -1    9.25    2.22
  -6  -6  -1   67.44    3.52
   6   6   1   46.40    3.52
  -6  -6  -1   67.38    4.14
   7   6   1    1.57    2.96
  -7  -6  -1    2.78    1.87
  -7  -6  -1   -0.50    2.40
  -8  -6  -1    5.57    2.26
  -8  -6  -1    5.87    2.82
   8   6   1    9.87    3.64
   9   6   1   12.93    4.26
  -9  -6  -1   14.99    3.37
  -9  -6  -1   13.66    2.99
 -10  -6  -1    0.01    3.63
  10   6   1   -2.60    4.65
 -11  -6  -1    1.41    4.04
  11   6   1    7.19    4.99
  12   6   1   -8.40    5.88
  13  -7  -1   -5.92    5.27
  12  -7  -1   19.54    4.92
  11  -7  -1   -0.09    4.56
  10  -7  -1   17.20    4.09
   9  -7  -1   96.79    6.14
   8  -7  -1  330.36   11.75
   7  -7  -1    2.74    2.49
   6  -7  -1  234.08    8.44
   5  -7  -1   35.39    2.86
   4  -7  -1  466.18   13.92
  -3   7   1    0.33    0.46
  -2   7   1  281.77    8.43
   2  -7  -1  265.27    8.51
   1  -7  -1  567.22   16.32
  -1   7   1  590.09   16.37
   0  -7  -1  132.85    4.61
   0   7   1  128.13    4.36
  -1  -7  -1  368.35   10.72
   1   7   1  368.97   10.60
  -1  -7  -1  367.54   11.21
   2   7   1   43.25    2.33
  -2  -7  -1   44.19    2.65
  -2  -7  -1   40.91    2.98
  -3  -7  -1   48.09    2.90
   3   7   1   51.72    2.65
  -3  -7  -1   51.65    3.68
  -4  -7  -1   16.47    2.50
   4   7   1   15.55    1.91
  -4  -7  -1   18.83    1.92
  -5  -7  -1  101.12    5.01
  -5  -7  -1   97.73    4.35
   5   7   1  112.77    4.79
  -6  -7  -1   23.48    3.04
   6   7   1   30.75    3.22
  -6  -7  -1   25.31    2.46
   7   7   1   42.11    3.92
  -7  -7  -1   51.41    3.90
  -7  -7  -1   48.14    3.31
  -8  -7  -1   18.70    3.33
   8   7   1    9.96    2.73
  -9  -7  -1    4.85    3.54
   9   7   1    5.16    4.17
 -10  -7  -1    1.75    3.49
  10   7   1   -2.98    4.73
 -11  -7  -1   10.17    4.10
  13  -8  -1   -0.34    5.54
  12  -8  -1    6.64    4.78
  11  -8  -1   -2.72    4.60
  10  -8  -1   16.55    4.60
   9  -8  -1    1.12    3.64
   8  -8  -1    2.56    3.48
   7  -8  -1   25.75    3.61
   6  -8  -1  289.28    9.94
   5  -8  -1   14.07    2.48
   4  -8  -1   29.96    2.53
   3  -8  -1  402.66   12.36
  -3   8   1  413.25   12.31
   2  -8  -1 1497.23   40.78
  -2   8   1 1501.46   41.32
   1  -8  -1   18.84    1.92
  -1   8   1   17.90    1.77
   0  -8  -1   68.78    3.76
   0  -8  -1   68.22    3.30
   0   8   1   71.56    3.05
  -1  -8  -1   99.13    4.09
   1   8   1  102.00    3.80
  -1  -8  -1   97.49    4.51
  -2  -8  -1  158.24    5.61
   2   8   1  156.86    5.31
  -2  -8  -1  165.37    6.37
  -3  -8  -1  205.51    7.62
  -3  -8  -1  220.54    7.15
   3   8   1  219.72    6.96
   4   8   1   61.24    3.40
  -4  -8  -1   58.61    4.23
  -4  -8  -1   57.37    3.53
  -5  -8  -1  144.83    6.11
  -5  -8  -1  147.45    5.60
   5   8   1  145.07    5.74
   6   8   1    1.44    2.31
  -6  -8  -1    2.58    2.39
   7   8   1    1.21    2.84
  -7  -8  -1    0.87    2.97
  -8  -8  -1   -0.31    3.11
  -9  -8  -1   21.25    3.92
 -10  -8  -1   -0.33    3.67
 -11  -8  -1    1.17    4.11
  12  -9  -1    3.72    5.56
  11  -9  -1    3.59    4.77
  10  -9  -1   13.27    4.45
   9  -9  -1    1.89    3.73
   8  -9  -1    7.01    3.63
   7  -9  -1  123.07    6.40
   6  -9  -1    3.12    2.66
   5  -9  -1    0.57    2.18
   4  -9  -1   22.86    2.86
   4  -9  -1   24.25    2.55
   3  -9  -1   59.08    3.96
  -3   9   1   57.23    3.41
   2  -9  -1   13.80    2.11
  -2   9   1   17.79    2.03
  -1   9   1  172.56    5.89
   1  -9  -1  173.35    6.18
   0  -9  -1   22.83    2.81
   0   9   1   19.49    1.87
   0  -9  -1   19.48    2.03
   1   9   1   12.17    1.71
  -1  -9  -1   12.87    1.93
  -1  -9  -1   13.51    2.39
   2   9   1   31.95    2.47
  -2  -9  -1   27.79    2.93
  -2  -9  -1   31.91    2.39
   3   9   1    5.62    1.74
  -3  -9  -1    7.34    2.72
  -3  -9  -1    8.18    1.84
   4   9   1  300.72    9.39
  -4  -9  -1  286.23   10.23
  -4  -9  -1  300.46    9.32
  -5  -9  -1   -0.28    2.83
  -6  -9  -1   46.97    4.21
  -7  -9  -1    1.62    3.29
  -8  -9  -1   -2.71    3.26
  -9  -9  -1   -0.01    3.69
 -10  -9  -1   -4.86    3.94
 -11  -9  -1   -0.29    4.19
  12 -10  -1   -1.65    5.46
  11 -10  -1    0.63    5.06
  10 -10  -1   -0.88    4.42
   9 -10  -1    1.81    4.00
   8 -10  -1   53.12    4.81
   7 -10  -1   59.40    4.58
   6 -10  -1  158.77    7.06
   5 -10  -1    0.16    2.32
   5 -10  -1   -1.63    2.52
   4 -10  -1   12.78    2.75
   4 -10  -1   12.72    2.37
  -3  10   1   11.44    2.36
   3 -10  -1   10.40    2.46
   2 -10  -1  779.40   22.56
  -2  10   1  806.87   22.64
   1 -10  -1   -1.74    1.68
  -1  10   1    0.67    1.62
   0  10   1   65.49    3.32
   0 -10  -1   62.54    3.85
   0 -10  -1   61.22    4.53
  -1 -10  -1   15.95    2.99
  -1 -10  -1   14.16    2.16
  -2 -10  -1    6.36    1.90
  -2 -10  -1    5.15    2.47
  -3 -10  -1    2.74    2.92
  -4 -10  -1   18.89    3.16
  -5 -10  -1   32.89    4.03
  -6 -10  -1    4.46    3.37
  -7 -10  -1    0.57    3.46
  -8 -10  -1   23.32    4.25
  -9 -10  -1   20.52    4.38
 -10 -10  -1    4.35    4.29
 -11 -10  -1    2.38    4.94
  12 -11  -1    9.77    6.00
  11 -11  -1   29.25    5.87
  10 -11  -1    2.63    4.74
   9 -11  -1    3.34    4.27
   8 -11  -1   15.65    4.37
   7 -11  -1   93.33    6.25
   6 -11  -1    4.20    2.92
   6 -11  -1    4.96    3.22
   5 -11  -1   -0.26    2.92
   5 -11  -1   -0.63    2.80
   4 -11  -1   34.78    3.66
   4 -11  -1   48.46    3.57
   3 -11  -1   10.46    2.68
  -3  11   1   13.84    2.55
  -2  11   1   22.04    2.54
   2 -11  -1   26.52    2.87
   1 -11  -1  100.52    5.66
   1 -11  -1   96.57    4.98
   0 -11  -1  264.60    8.75
   0 -11  -1  255.44    9.32
  -1 -11  -1    7.51    2.18
  -1 -11  -1    3.40    2.95
  -2 -11  -1   10.24    3.31
  -3 -11  -1   27.55    3.88
  -4 -11  -1  190.71    8.06
  -5 -11  -1   62.87    5.20
  -6 -11  -1    0.63    3.50
  -7 -11  -1   -0.08    3.75
  -8 -11  -1    4.91    4.05
  -9 -11  -1    6.95    4.20
 -10 -11  -1   -3.62    4.45
 -11 -11  -1   -4.56    4.68
  11 -12  -1   -0.03    5.69
  10 -12  -1    0.95    4.89
   9 -12  -1    2.44    4.78
   8 -12  -1    3.52    4.01
   7 -12  -1    0.27    3.38
   7 -12  -1    4.14    3.48
   6 -12  -1    1.12    3.58
   6 -12  -1    3.08    3.39
   5 -12  -1  101.32    6.25
   5 -12  -1  100.91    5.66
   4 -12  -1    1.75    2.83
   3 -12  -1  354.53   11.79
   2 -12  -1   73.30    5.08
   1 -12  -1   32.62    3.27
   1 -12  -1   31.01    3.89
   0 -12  -1  107.99    5.30
   0 -12  -1  100.51    6.22
  -1 -12  -1   25.67    3.95
  -2 -12  -1   12.49    3.32
  -3 -12  -1   29.90    4.34
  -4 -12  -1   49.78    4.95
  -5 -12  -1   18.11    4.37
  -6 -12  -1   37.93    4.88
  -7 -12  -1   12.96    4.42
  -8 -12  -1   19.17    4.89
  -9 -12  -1    3.31    4.57
 -10 -12  -1   -0.54    4.81
 -11 -12  -1    6.44    5.33
  11 -13  -1   17.75    5.69
  10 -13  -1   -0.62    5.42
   9 -13  -1    0.23    4.93
   9 -13  -1    3.38    4.98
   8 -13  -1   35.51    5.36
   7 -13  -1   -2.39    3.94
   6 -13  -1    3.11    3.64
   5 -13  -1   -0.36    3.31
   4 -13  -1   31.42    4.23
   3 -13  -1   38.10    3.81
   2 -13  -1   35.78    4.62
   2 -13  -1   38.58    3.62
   1 -13  -1    4.32    3.60
   0 -13  -1  142.03    7.46
  -1 -13  -1    1.45    3.65
  -2 -13  -1   51.80    4.80
  -3 -13  -1   46.00    5.16
  -4 -13  -1   -0.14    3.43
  -5 -13  -1   19.29    4.81
  -6 -13  -1    4.04    4.37
  -7 -13  -1    4.11    4.61
  -8 -13  -1   -1.12    4.77
  -9 -13  -1   -2.25    4.84
 -10 -13  -1   -1.37    5.56
  10 -14  -1   -3.35    5.61
   9 -14  -1    6.09    4.78
   8 -14  -1    9.15    4.87
   7 -14  -1   23.29    4.80
   6 -14  -1    2.09    3.89
   5 -14  -1   91.96    6.71
   4 -14  -1    5.88    3.81
   3 -14  -1  170.72    8.62
   3 -14  -1  162.56    7.70
   2 -14  -1   25.62    4.63
   1 -14  -1   45.15    5.10
   0 -14  -1   20.42    4.46
  -1 -14  -1    3.38    4.13
  -2 -14  -1    3.06    3.72
  -3 -14  -1    4.14    3.88
  -4 -14  -1    1.39    3.86
  -5 -14  -1    1.88    4.60
  -6 -14  -1    7.08    4.78
  -7 -14  -1    3.25    4.91
  -8 -14  -1    4.12    5.09
  -9 -14  -1   -0.70    5.18
   9 -15  -1    3.01    5.57
   8 -15  -1   19.70    5.35
   7 -15  -1    9.40    4.79
   6 -15  -1   13.98    4.46
   5 -15  -1   34.52    4.91
   4 -15  -1    5.06    4.80
   3 -15  -1   16.41    4.96
   2 -15  -1    2.59    4.41
   1 -15  -1   38.59    5.48
   0 -15  -1    6.23    4.52
  -1 -15  -1    4.72    4.51
  -2 -15  -1    6.22    4.70
  -3 -15  -1    3.97    4.86
  -4 -15  -1   63.73    6.39
  -5 -15  -1    6.85    5.20
  -6 -15  -1    1.89    5.27
  -7 -15  -1    7.59    5.42
  -8 -15  -1    0.46    5.57
   8 -16  -1   -0.38    5.14
   7 -16  -1   -3.30    4.80
   5 -16  -1   -5.17    5.52
   4 -16  -1   25.83    5.81
   3 -16  -1   11.55    5.22
   2 -16  -1  104.37    7.92
   1 -16  -1   -1.28    4.87
   0 -16  -1    5.48    5.04
  -1 -16  -1   -4.02    4.76
  -2 -16  -1   -2.40    5.07
  -3 -16  -1   23.37    5.85
  -4 -16  -1    5.96    5.39
  -5 -16  -1   -2.83    5.30
  -6 -16  -1   -2.87    5.42
  -7 -16  -1   -4.87    5.79
   6 -17  -1    7.41    7.13
   5 -17  -1    6.09    6.42
   4 -17  -1    5.06    5.93
   3 -17  -1   -0.53    5.38
   2 -17  -1   -1.21    5.41
   1 -17  -1   17.13    5.78
   0 -17  -1   -1.49    5.38
  -1 -17  -1    6.11    5.57
  -2 -17  -1    0.14    5.60
  -3 -17  -1    3.26    5.74
  -4 -17  -1    2.99    5.88
  -5 -17  -1    4.13    5.95
  -6 -17  -1   10.56    6.19
   5 -18  -1   14.33    7.28
   4 -18  -1   -5.85    6.15
   3 -18  -1    0.41    6.16
   2 -18  -1   18.19    6.47
   1 -18  -1   13.28    6.33
   0 -18  -1   -2.35    5.18
  -1 -18  -1    3.72    6.03
  -2 -18  -1   -5.89    5.93
  -3 -18  -1    0.53    5.88
  -4 -18  -1    9.22    6.60
   1 -19  -1  -12.53    6.22
   0 -19  -1    9.60    6.65
  -1 -19   2    6.37    6.55
   0 -19   2    1.59    6.35
   1 -19   2   -5.26    6.13
   2 -19   2   10.92    6.39
  -4 -18   2   -0.09    6.04
  -3 -18   2    2.30    6.19
  -2 -18   2    3.68    5.90
  -1 -18   2   16.24    6.07
   0 -18   2    1.84    5.84
   1 -18   2    3.53    5.69
   2 -18   2   -1.93    5.65
   3 -18   2    8.65    6.40
  -6 -17   2   11.43    6.29
  -5 -17   2   -1.93    5.64
  -4 -17   2   -3.03    5.45
  -3 -17   2    0.71    5.64
  -2 -17   2   -0.11    5.38
  -1 -17   2   -3.26    5.27
   0 -17   2   -0.69    5.14
   1 -17   2   14.91    5.48
   2 -17   2   -0.23    5.45
   3 -17   2    7.05    5.25
   4 -17   2    7.54    5.45
  -8 -16   2   -4.77    5.76
  -7 -16   2    3.84    5.78
  -6 -16   2    9.15    5.56
  -5 -16   2    9.22    5.45
  -4 -16   2   25.69    5.95
  -3 -16   2   -3.73    4.86
  -2 -16   2    4.02    5.05
  -1 -16   2   25.51    4.97
   0 -16   2   14.30    4.98
   1 -16   2   -0.05    4.39
   2 -16   2    9.21    4.78
   3 -16   2   14.68    4.96
   4 -16   2   -2.81    4.69
  -9 -15   2    3.54    5.51
  -8 -15   2   -5.26    5.19
  -7 -15   2    1.03    5.27
  -6 -15   2   31.91    5.85
  -5 -15   2   -1.09    4.91
  -4 -15   2   10.57    5.04
  -3 -15   2    1.19    4.57
  -2 -15   2   16.66    4.90
  -1 -15   2   -0.11    4.34
   0 -15   2   -2.71    4.00
   1 -15   2   37.56    5.07
   2 -15   2    3.49    4.07
   3 -15   2   30.44    4.79
   4 -15   2   12.66    4.85
   7 -15   2    0.65    4.89
   8 -15   2    0.56    5.25
   9 -15   2   -8.87    5.60
 -10 -14   2    1.51    5.30
  -9 -14   2   -0.57    5.28
  -8 -14   2    4.50    5.12
  -7 -14   2   -6.18    4.48
  -6 -14   2   11.71    4.93
  -5 -14   2    2.06    3.93
  -4 -14   2   58.03    5.84
  -3 -14   2    0.35    4.01
  -2 -14   2    5.24    4.09
  -1 -14   2    3.43    3.98
   0 -14   2  217.26    9.41
   1 -14   2   66.35    5.46
   2 -14   2   29.01    4.36
   3 -14   2  115.35    7.13
   4 -14   2   13.81    4.14
   5 -14   2   15.41    3.96
   5 -14   2   16.16    4.80
   6 -14   2   32.42    4.78
   6 -14   2   35.39    5.29
   7 -14   2    9.84    4.54
   7 -14   2    7.94    4.62
   8 -14   2   -2.49    4.81
   9 -14   2    4.36    5.23
  10 -14   2   -2.69    5.67
 -10 -13   2    0.75    5.23
  -9 -13   2    2.45    4.79
  -8 -13   2   -1.06    4.58
  -7 -13   2   12.10    4.82
  -6 -13   2    5.82    4.25
  -5 -13   2    6.50    3.60
  -4 -13   2    3.24    4.01
  -3 -13   2    3.63    3.81
  -2 -13   2  212.73    9.27
  -1 -13   2  209.18    8.95
   0 -13   2   -1.79    3.27
   1 -13   2    9.59    3.56
   2 -13   2   96.46    6.00
   3 -13   2   22.74    3.49
   3 -13   2   22.35    3.86
   4 -13   2   53.51    4.42
   4 -13   2   61.40    4.99
  -4  13  -2   56.87    4.46
   5 -13   2    5.26    3.65
   6 -13   2    0.11    3.63
   7 -13   2   10.05    4.65
   8 -13   2   29.19    5.17
   9 -13   2   32.39    5.99
  10 -13   2   11.00    5.36
 -11 -12   2    5.62    5.18
 -10 -12   2    2.77    4.67
  -9 -12   2    7.44    4.61
  -8 -12   2   -3.08    4.19
  -7 -12   2    3.75    4.15
  -6 -12   2    1.54    3.83
  -5 -12   2    8.43    3.85
  -4 -12   2    8.89    3.81
  -3 -12   2    8.90    3.46
  -2 -12   2   88.31    6.07
  -1 -12   2  131.08    6.38
   0 -12   2    1.22    2.98
   0  12  -2    1.84    2.37
  -1  12  -2   20.27    2.69
   1 -12   2   14.81    3.27
  -2  12  -2    8.07    2.66
   2 -12   2   10.99    3.16
   2 -12   2    2.69    2.33
   3 -12   2   26.59    3.64
  -3  12  -2   26.40    2.95
   3 -12   2   32.66    3.30
  -4  12  -2   46.62    4.01
   4 -12   2   45.59    4.02
  -5  12  -2   90.96    5.69
   6 -12   2    7.05    3.62
   7 -12   2    0.68    3.78
   8 -12   2   22.16    4.70
   9 -12   2   66.54    6.25
  10 -12   2   -0.95    4.39
  11 -12   2    0.45    5.49
 -12 -11   2   -0.31    5.26
 -11 -11   2    1.69    4.65
 -10 -11   2    2.90    4.59
  -9 -11   2   10.77    4.52
  -8 -11   2   -1.12    3.82
  -7 -11   2   34.44    4.59
  -6 -11   2   12.66    3.37
  -5 -11   2    5.02    3.45
  -4 -11   2    2.30    3.25
   3  11  -2    7.81    2.46
  -3 -11   2    6.48    3.08
   2  11  -2    0.76    2.38
  -2 -11   2    1.51    2.95
   1  11  -2    3.85    2.15
  -1 -11   2    5.70    2.87
   0 -11   2   59.50    4.55
   0  11  -2   53.39    3.55
   1 -11   2  161.11    6.90
   1 -11   2  166.48    6.26
  -1  11  -2  173.18    6.49
   2 -11   2   21.35    2.54
   2 -11   2   16.13    2.95
   3 -11   2   40.00    3.33
  -3  11  -2   35.48    3.45
   3 -11   2   39.35    3.68
  -4  11  -2  454.53   14.45
  -5  11  -2    9.29    3.15
   6 -11   2    6.72    3.37
   7 -11   2    1.14    3.59
   8 -11   2   -5.31    3.73
   9 -11   2    7.64    4.62
  10 -11   2    5.30    5.11
  11 -11   2   -3.75    5.26
 -12 -10   2   -3.57    4.87
 -11 -10   2    5.07    4.43
 -10 -10   2   -2.15    4.11
  -9 -10   2   -1.68    3.80
  -8 -10   2    7.48    3.31
  -7 -10   2    8.38    3.62
   6  10  -2    1.31    2.57
  -6 -10   2   -3.16    3.04
  -5 -10   2   57.97    4.25
   5  10  -2   60.83    4.34
   4  10  -2   -2.31    2.00
  -4 -10   2    1.91    2.88
   3  10  -2   62.50    3.79
  -3 -10   2   57.58    4.55
   2  10  -2   15.34    2.35
  -2 -10   2   14.93    2.99
  -1 -10   2  204.45    7.62
   1  10  -2  192.20    6.84
   0 -10   2  298.14    9.98
   0 -10   2  295.47    9.12
   0  10  -2  296.38    9.43
  -1  10  -2   99.89    4.44
   1 -10   2  104.45    4.61
   1 -10   2  110.93    5.16
   2 -10   2   15.01    2.58
   2 -10   2   12.72    2.31
  -2  10  -2    9.08    1.97
  -3  10  -2   82.33    4.48
  -4  10  -2   50.80    4.15
  -5  10  -2  166.17    7.13
   6 -10   2   -2.40    3.07
   7 -10   2    5.89    3.60
   8 -10   2   -0.38    3.82
   9 -10   2   24.53    4.84
  10 -10   2    0.95    4.82
  11 -10   2   21.79    5.05
  12 -10   2   -3.37    5.83
 -12  -9   2   -0.79    4.70
 -11  -9   2    2.42    4.44
 -10  -9   2   -2.48    3.85
   9   9  -2   -4.45    3.50
  -9  -9   2    5.60    3.79
  -8  -9   2   14.37    3.68
   8   9  -2   22.69    4.01
  -7  -9   2   -2.49    3.00
   7   9  -2    1.27    1.84
  -6  -9   2    5.16    3.06
   6   9  -2    1.76    1.40
  -5  -9   2    5.31    2.73
   5   9  -2    1.96    2.36
  -4  -9   2    4.18    2.61
   4   9  -2    3.49    1.94
  -3  -9   2   34.41    3.19
   3   9  -2   28.88    2.59
   2   9  -2  153.30    5.73
  -2  -9   2  154.11    5.10
  -2  -9   2  155.22    6.43
  -1  -9   2  284.98    9.47
  -1  -9   2  287.41    8.53
   1   9  -2  282.08    8.99
   0   9  -2   85.78    4.04
   0  -9   2   80.72    4.42
   0  -9   2   82.83    3.72
   1  -9   2  446.61   13.62
   1  -9   2  455.67   13.11
  -2   9  -2  336.44   10.55
   2  -9   2  327.79   10.52
  -3   9  -2  245.87    8.40
  -4   9  -2  204.53    7.63
  -5   9  -2    4.51    2.64
   6  -9   2   59.35    4.39
   7  -9   2   17.08    3.72
   8  -9   2    2.82    3.68
   9  -9   2  211.02    9.75
  10  -9   2   40.39    5.60
  11  -9   2   40.96    6.15
  12  -9   2   -0.82    5.36
  12   8  -2    9.40    5.68
 -12  -8   2    8.90    4.70
 -11  -8   2   -1.81    4.14
  11   8  -2    5.09    5.29
  10   8  -2   20.13    4.76
 -10  -8   2   25.72    4.32
  -9  -8   2    2.98    3.57
   9   8  -2   -4.99    3.66
   8   8  -2    7.49    3.48
  -8  -8   2    8.25    3.31
   7   8  -2   32.73    3.84
  -7  -8   2   30.09    3.62
  -6  -8   2   33.22    3.22
   6   8  -2   37.78    3.19
  -4  -8   2   -1.56    1.85
   4   8  -2    2.13    1.87
  -3  -8   2  155.33    4.89
  -3  -8   2  149.17    6.02
   3   8  -2  151.09    5.62
   2   8  -2  112.17    4.42
  -2  -8   2  107.38    3.82
  -2  -8   2  103.75    4.96
  -1  -8   2   76.72    4.06
  -1  -8   2   75.53    3.08
   1   8  -2   76.31    3.58
   0   8  -2    6.82    1.41
   0  -8   2    8.85    1.94
   0  -8   2   10.70    1.42
   1  -8   2   23.85    2.34
   1  -8   2   21.62    1.95
  -2   8  -2  381.29   11.69
  -3   8  -2   63.10    3.68
  -4   8  -2   42.49    3.20
  -5   8  -2   19.10    2.69
   6  -8   2  106.08    5.30
   7  -8   2    2.14    3.06
   8  -8   2  357.85   12.72
   9  -8   2   71.21    5.84
  10  -8   2   21.07    5.05
  11  -8   2    0.24    4.34
  12  -8   2    3.35    5.44
  13   7  -2   -0.27    5.97
  12   7  -2    2.38    5.72
 -11  -7   2   14.59    4.33
  11   7  -2   12.09    5.53
  10   7  -2   -7.22    4.40
 -10  -7   2    2.78    3.70
   9   7  -2   12.15    4.35
  -9  -7   2   13.76    3.57
  -8  -7   2   12.27    2.92
   8   7  -2    6.56    3.55
   7   7  -2    8.25    3.09
  -7  -7   2   11.20    2.57
  -6  -7   2   52.32    4.04
   6   7  -2   49.84    3.71
   5   7  -2  504.87   15.25
  -5  -7   2  510.46   14.17
  -5  -7   2  497.67   15.13
  -4  -7   2  124.72    5.27
  -4  -7   2  123.38    4.15
  -3  -7   2   12.77    2.15
  -3  -7   2   15.19    1.25
   3   7  -2    7.26    1.31
   2   7  -2   33.57    2.28
  -2  -7   2   37.84    2.69
  -2  -7   2   32.78    1.93
  -1  -7   2    2.03    1.60
   1   7  -2    0.95    1.09
  -1  -7   2    1.26    0.96
   0  -7   2  202.89    6.71
   0  -7   2  199.87    6.16
   1  -7   2   40.29    2.73
  -1   7  -2   36.92    2.53
  -2   7  -2   56.33    3.17
  -3   7  -2  339.38   10.59
  -4   7  -2  134.58    5.59
   5  -7   2   66.50    4.19
   6  -7   2  214.55    7.95
   7  -7   2   57.99    4.42
   8  -7   2   -1.09    3.20
   9  -7   2   37.70    4.78
  10  -7   2    2.11    4.35
  11  -7   2    4.06    4.27
  12  -7   2   -8.45    5.02
  13  -7   2    9.62    6.21
  14   6  -2   -2.91    6.87
  13   6  -2   -2.41    6.35
  12   6  -2   13.87    6.07
  11   6  -2   20.22    5.48
  10   6  -2   17.40    5.03
 -10  -6   2   20.06    3.96
   9   6  -2   39.35    5.16
  -9  -6   2   49.50    4.30
   8   6  -2    4.20    3.33
  -8  -6   2    1.41    2.72
  -7  -6   2  107.56    4.49
   7   6  -2   92.39    5.69
  -7  -6   2   99.88    4.94
  -6  -6   2   42.62    3.29
  -6  -6   2   40.84    2.80
   6   6  -2   44.33    3.55
   5   6  -2  175.62    6.63
  -5  -6   2  177.67    5.66
  -5  -6   2  174.53    6.51
  -4  -6   2  204.38    7.14
   4   6  -2  223.71    7.25
  -4  -6   2  213.61    6.35
  -3  -6   2   45.18    3.05
   0  -6   2  208.44    6.68
   0  -6   2  211.79    6.24
  -1   6  -2 1117.53   31.00
   1  -6   2 1121.07   30.44
  -2   6  -2   51.22    2.89
  -3   6  -2 1030.75   28.96
  -4   6  -2  419.37   12.84
   5  -6   2   -0.43    1.99
   6  -6   2   46.12    3.63
   7  -6   2    6.77    2.97
   8  -6   2  463.49   15.32
   9  -6   2   -0.19    3.10
  10  -6   2    5.91    3.70
  11  -6   2    1.36    4.65
  12  -6   2   24.15    5.83
  13  -6   2   -0.76    5.70
  14   5  -2   -1.73    6.98
  13   5  -2   13.29    6.53
  12   5  -2   -5.13    5.69
  11   5  -2   -5.07    5.03
  10   5  -2    3.88    4.71
   9   5  -2    3.38    3.82
  -9  -5   2    4.57    2.99
  -8  -5   2    4.54    2.66
   8   5  -2    2.71    3.50
   7   5  -2  101.70    5.97
  -7  -5   2  105.06    5.11
   6   5  -2  232.40    8.67
  -6  -5   2  231.84    7.29
  -6  -5   2  237.26    8.04
  -5  -5   2  788.78   22.64
   5   5  -2  812.80   23.39
  -5  -5   2  816.69   22.04
   4   5  -2    3.10    1.53
  -4  -5   2    2.24    0.92
  -4  -5   2    3.40    1.48
  -3  -5   2    0.01    1.32
   3   5  -2    0.65    1.22
  -2  -5   2  108.75    3.81
   2   5  -2   81.57    3.35
  -1  -5   2  733.16   20.22
   0  -5   2  128.94    4.31
   0   5  -2  123.52    4.26
  -1   5  -2  305.76    9.08
  -2   5  -2  121.29    4.42
  -3   5  -2  170.05    5.90
  -4   5  -2   -1.18    1.56
   5  -5   2   -0.60    1.85
   6  -5   2   65.95    3.99
   7  -5   2  126.92    5.91
   8  -5   2   30.31    3.66
   9  -5   2   10.60    3.86
  10  -5   2   17.01    3.98
  11  -5   2   17.83    4.93
  12  -5   2    1.97    5.18
  13  -5   2   -2.35    5.75
  14   4  -2    1.60    6.83
  13   4  -2   -2.86    6.07
  12   4  -2    2.25    5.46
  11   4  -2   -1.89    4.91
  10   4  -2   35.40    5.35
   9   4  -2    1.00    3.90
   8   4  -2    6.43    3.57
  -8  -4   2    7.54    2.68
  -7  -4   2  328.53   10.68
   7   4  -2  345.29   11.83
  -6  -4   2  223.22    7.79
   6   4  -2  238.80    8.68
  -5  -4   2   12.92    1.38
   5   4  -2   17.90    2.24
  -5  -4   2   16.63    2.03
   4   4  -2   34.54    2.49
  -4  -4   2   33.50    2.59
  -4  -4   2   33.94    1.86
  -3  -4   2   83.45    3.49
   3   4  -2   85.62    3.51
   2   4  -2   42.76    2.16
  -2  -4   2   44.65    2.20
  -1  -4   2  203.85    6.10
   1   4  -2  197.83    6.09
   0  -4   2  127.07    4.14
   0   4  -2  128.32    4.21
  -1   4  -2 2605.71   70.78
  -2   4  -2  704.10   19.78
  -3   4  -2  107.97    4.10
   4  -4   2    1.52    1.52
   5  -4   2  380.30   11.78
   6  -4   2   43.48    3.39
   7  -4   2  205.63    8.08
   8  -4   2   27.27    3.43
   9  -4   2    9.03    3.67
  10  -4   2    2.22    3.81
  11  -4   2    4.13    4.11
  12  -4   2    2.93    4.99
  13  -4   2    0.78    5.40
  14   3  -2    2.79    6.84
  13   3  -2   -4.56    5.77
  12   3  -2   42.47    6.59
  11   3  -2   -6.71    4.50
  10   3  -2    1.08    4.39
   9   3  -2   25.56    4.54
   8   3  -2  309.16   11.53
  -7  -3   2   45.06    3.23
   7   3  -2   48.60    4.11
   6   3  -2   76.46    4.82
  -6  -3   2   80.83    4.06
  -5  -3   2  171.04    5.90
   5   3  -2  166.05    6.55
  -4  -3   2   87.11    3.49
  -4  -3   2   86.67    3.06
   4   3  -2   84.73    3.86
  -3  -3   2   17.19    1.52
   3   3  -2   15.64    1.61
   2   3  -2  554.49   15.16
  -2  -3   2  520.64   14.84
  -1  -3   2 3585.42   96.35
   1   3  -2 3693.78   98.50
   0   3  -2  825.50   22.73
  -1   3  -2 1445.70   39.51
  -2   3  -2  726.25   20.32
  -3   3  -2   80.03    3.40
   4  -3   2    5.25    1.38
   5  -3   2  103.25    4.60
   6  -3   2   74.30    4.09
   7  -3   2   42.18    3.71
   8  -3   2   -3.08    2.48
   9  -3   2    4.52    3.51
  10  -3   2   38.76    4.55
  11  -3   2    5.64    4.52
  12  -3   2    4.00    5.09
  13  -3   2    0.04    5.18
  14   2  -2    1.85    5.72
  13   2  -2   10.32    6.24
  12   2  -2    1.46    5.40
  11   2  -2    0.41    4.87
  10   2  -2    7.23    4.61
   9   2  -2   12.65    3.76
   8   2  -2    8.11    3.07
   7   2  -2  197.45    8.24
  -6  -2   2   12.92    2.01
   6   2  -2    7.03    2.67
  -5  -2   2   35.74    2.49
   5   2  -2   43.60    3.11
   4   2  -2  280.78    8.91
  -4  -2   2  273.66    8.29
   3   2  -2 7267.60  198.66
  -3  -2   2 7366.60  193.30
   2   2  -2  263.24    8.00
  -2  -2   2  281.52    7.81
   1   2  -2  384.71   10.82
   0   2  -2 1285.48   35.14
  -1   2  -2  690.52   19.09
  -2   2  -2  770.94   21.08
  -2   2  -2  744.89   20.54
  -3   2  -2   36.43    2.11
   4  -2   2   37.84    2.61
   5  -2   2   26.21    2.43
   6  -2   2  307.06   10.13
   7  -2   2   29.20    3.32
   8  -2   2    1.99    3.09
   9  -2   2   12.04    3.68
  10  -2   2   71.83    5.93
  11  -2   2   18.08    4.96
  12  -2   2    8.58    5.10
  13  -2   2    3.39    5.46
  14   1  -2   -1.67    6.61
  13   1  -2   -1.00    5.12
  12   1  -2   11.00    5.01
  11   1  -2   15.15    5.28
  10   1  -2    3.43    3.86
   9   1  -2   16.93    4.10
   8   1  -2   98.31    5.87
   7   1  -2   10.08    2.66
   6   1  -2   65.84    4.20
   5   1  -2    6.99    2.11
   4   1  -2   79.24    3.90
   3   1  -2 1029.53   27.87
  -3  -1   2  968.15   26.96
   2   1  -2 1394.47   37.45
  -2  -1   2 1339.91   36.48
   1   1  -2    1.18    0.46
   0   1  -2   -3.66    0.41
  -1   1  -2   20.73    1.13
  -2   1  -2 2442.62   66.43
  -2   1  -2 2450.46   64.98
   3  -1   2  391.13   11.52
  -3   1  -2  400.41   11.25
   4  -1   2   31.56    2.45
  -4   1  -2   34.61    2.14
   5  -1   2    2.40    1.76
  -5   1  -2    2.80    1.27
   6  -1   2   24.78    2.80
   7  -1   2   -0.14    2.54
   8  -1   2   61.79    4.62
   9  -1   2   96.62    6.52
  10  -1   2    9.72    4.14
  11  -1   2   -5.65    3.63
  12  -1   2   14.10    4.82
  13  -1   2    7.94    5.53
  14  -1   2    2.36    6.40
  14   0  -2    7.95    6.73
  13   0  -2    6.84    6.18
  12   0  -2    6.81    4.79
  11   0  -2   -2.57    4.44
  10   0  -2   31.30    4.64
   9   0  -2   25.02    3.85
   8   0  -2   22.13    3.64
   7   0  -2  262.07    9.54
   6   0  -2 1356.88   38.33
   5   0  -2   63.75    3.48
   4   0  -2   20.74    1.83
   3   0  -2  407.55   11.97
   2   0  -2   87.49    3.07
   1   0  -2  462.15   12.83
   0   0  -2   99.23    2.89
  -1   0  -2  196.68    5.64
   2   0   2  831.48   22.64
  -2   0  -2  807.57   22.14
  -3   0  -2  612.66   17.24
   3   0   2  639.46   17.70
  -4   0  -2   75.11    3.23
   4   0   2   72.43    3.41
   5   0   2   56.24    3.41
  -5   0  -2   50.23    3.03
  -6   0  -2   41.92    3.12
   6   0   2   35.45    3.14
   7   0   2   10.05    2.82
   8   0   2   83.76    5.68
   9   0   2   38.88    4.47
  10   0   2    3.49    3.95
  11   0   2   12.83    4.96
  12   0   2    5.45    4.68
  13   0   2    4.87    6.07
  14   0   2    4.08    6.91
  14  -1  -2    0.22    6.64
  13  -1  -2   -1.46    5.55
  12  -1  -2   16.13    5.76
  11  -1  -2   -2.07    4.42
  10  -1  -2    2.06    4.01
   9  -1  -2   93.24    5.89
   8  -1  -2  216.66    8.53
   7  -1  -2   45.36    3.45
   6  -1  -2   69.42    4.18
   5  -1  -2  935.00   26.58
   4  -1  -2 1380.53   38.28
   3  -1  -2  136.78    4.63
   2  -1  -2  173.92    5.34
   1  -1  -2   58.24    1.95
   1   1   2 4840.50  131.92
  -2  -1  -2  142.47    4.38
  -3  -1  -2    1.12    0.84
  -3  -1  -2    0.85    0.84
   3   1   2    2.68    1.05
   4   1   2   12.65    1.59
  -4  -1  -2   18.27    1.42
  -4  -1  -2   18.16    1.48
   5   1   2  197.79    6.99
  -5  -1  -2  198.48    6.18
  -5  -1  -2  187.23    6.47
  -6  -1  -2   55.19    3.44
  -6  -1  -2   54.13    3.07
   6   1   2   59.27    4.12
   7   1   2    7.47    2.56
  -7  -1  -2    9.84    1.92
   8   1   2   56.18    4.58
   9   1   2    9.77    3.64
  10   1   2   43.48    5.12
  11   1   2   -1.20    3.93
  12   1   2   10.59    5.73
  13   1   2    8.28    6.38
  14   1   2    3.92    6.69
  14  -2  -2    4.28    6.28
  13  -2  -2   -0.02    5.61
  12  -2  -2    9.06    5.07
  11  -2  -2    1.82    3.90
  10  -2  -2   25.59    4.09
   9  -2  -2   14.74    3.79
   8  -2  -2   -0.41    2.90
   7  -2  -2  335.99   11.35
   6  -2  -2   18.52    2.37
   5  -2  -2  126.35    5.15
   4  -2  -2  526.08   15.32
   3  -2  -2    3.74    1.09
   2  -2  -2    7.88    0.93
   1  -2  -2  806.56   22.26
   1  -2  -2  815.71   21.90
   1   2   2  106.59    3.26
  -2  -2  -2    0.95    0.65
  -2  -2  -2    0.91    0.72
   2   2   2    1.77    0.85
  -3  -2  -2    1.03    0.46
  -3  -2  -2    7.15    1.07
  -4  -2  -2  656.33   18.28
   4   2   2  658.32   18.95
  -5  -2  -2   77.36    3.56
   5   2   2   71.85    3.99
  -6  -2  -2   29.56    2.26
   6   2   2   41.48    3.26
  -6  -2  -2   39.68    2.65
  -7  -2  -2  147.92    5.86
  -7  -2  -2  145.90    5.57
   7   2   2  143.44    6.59
  -8  -2  -2   24.99    2.64
   8   2   2   31.41    3.87
   9   2   2   38.92    4.70
  10   2   2    9.10    4.37
  11   2   2   -2.93    4.89
  12   2   2   27.42    6.29
  13   2   2    3.67    5.76
  14   2   2   -5.01    6.47
  14  -3  -2   -1.37    6.34
  13  -3  -2   16.14    5.26
  12  -3  -2   -1.47    4.67
  11  -3  -2   -6.11    4.06
  10  -3  -2   -4.24    3.65
   9  -3  -2   -3.87    2.76
   8  -3  -2  179.98    7.81
   7  -3  -2   -0.09    2.49
   6  -3  -2   19.42    2.54
   5  -3  -2  277.07    9.01
   4  -3  -2  271.63    8.51
   3  -3  -2  318.28    9.44
   2  -3  -2  132.87    4.22
   1  -3  -2  374.56   10.49
   1  -3  -2  378.32   10.54
   0   3   2  147.96    4.35
   0  -3  -2  154.25    4.68
   1   3   2  678.16   18.54
  -1  -3  -2  676.26   18.44
  -1  -3  -2  670.64   18.37
   2   3   2   97.69    3.38
  -2  -3  -2   94.66    3.39
  -2  -3  -2   94.89    3.36
  -3  -3  -2  337.49    9.74
  -3  -3  -2  344.07    9.76
   3   3   2  331.34   10.15
  -4  -3  -2   28.01    1.90
  -4  -3  -2   29.92    2.21
  -5  -3  -2   -1.12    1.38
   5   3   2    1.78    1.86
  -5  -3  -2    2.79    1.40
   6   3   2    9.47    2.57
  -6  -3  -2   11.40    1.80
  -6  -3  -2    9.87    1.87
   7   3   2   48.17    4.07
  -7  -3  -2   53.24    3.68
   8   3   2   -5.52    3.11
  -8  -3  -2   -1.00    0.77
  -8  -3  -2    2.38    2.24
   9   3   2   21.43    4.50
  -9  -3  -2   17.20    3.05
  10   3   2   29.39    4.88
  11   3   2   10.13    5.34
  12   3   2    4.12    5.83
  13   3   2   -1.62    6.01
  14   3   2    2.82    6.94
  14  -4  -2   16.05    5.72
  13  -4  -2    0.99    5.40
  12  -4  -2   18.90    5.26
  11  -4  -2    0.72    4.15
  10  -4  -2  107.18    7.03
   9  -4  -2  142.79    7.51
   8  -4  -2   53.96    4.43
   7  -4  -2  312.98   10.70
   6  -4  -2   20.48    2.65
   5  -4  -2  105.35    4.59
   4  -4  -2   23.51    1.97
   3  -4  -2   24.57    1.87
   2  -4  -2    6.22    1.20
   2  -4  -2    7.32    0.96
  -1   4   2    2.76    0.67
   1  -4  -2    1.96    0.87
   0  -4  -2   -0.51    0.63
   0   4   2    0.74    0.52
   1   4   2  582.93   16.02
  -1  -4  -2  574.38   16.05
  -1  -4  -2  589.76   16.19
  -2  -4  -2 1239.44   33.37
   2   4   2 1250.63   33.91
  -2  -4  -2 1226.85   33.49
  -3  -4  -2  532.48   15.35
  -3  -4  -2  542.07   15.21
   3   4   2  557.33   15.61
  -4  -4  -2  193.84    6.27
   4   4   2  184.06    6.61
  -4  -4  -2  189.69    6.17
  -5  -4  -2  306.69    9.33
  -5  -4  -2  296.97    9.28
  -6  -4  -2   36.26    2.68
  -6  -4  -2   32.46    2.52
   6   4   2   35.07    3.34
   7   4   2  215.41    8.73
  -7  -4  -2  217.02    7.63
  -7  -4  -2  218.44    7.66
   8   4   2   73.01    5.41
  -8  -4  -2   72.15    4.48
  -8  -4  -2   68.08    4.49
   9   4   2   25.13    4.56
  -9  -4  -2   23.05    3.09
  -9  -4  -2   26.99    3.32
  10   4   2    0.53    4.25
  11   4   2   26.72    5.75
  12   4   2    8.92    5.41
  13   4   2    0.10    5.82
  14   4   2   -4.14    6.72
  13  -5  -2   13.99    5.63
  12  -5  -2   10.65    4.48
  11  -5  -2   22.37    4.96
  10  -5  -2   31.69    4.89
   9  -5  -2  219.15    9.37
   8  -5  -2  159.16    7.31
   7  -5  -2   87.96    5.08
   6  -5  -2  190.51    7.15
   5  -5  -2  522.94   15.57
   4  -5  -2   12.38    1.70
   3  -5  -2   16.11    1.53
   2  -5  -2  257.71    7.99
   2  -5  -2  265.14    7.78
  -1   5   2  808.11   22.39
   1  -5  -2  819.79   22.31
   0  -5  -2 1297.93   35.64
   0   5   2 1349.43   36.05
  -1  -5  -2   56.32    2.58
   1   5   2   55.69    2.06
  -1  -5  -2   59.93    2.92
  -2  -5  -2    5.25    1.47
  -2  -5  -2    5.83    1.16
   2   5   2    4.57    0.89
  -3  -5  -2    1.23    1.46
  -3  -5  -2    1.09    1.10
   3   5   2    1.29    1.16
  -4  -5  -2  573.82   16.34
   4   5   2  574.00   16.60
  -4  -5  -2  559.48   16.08
   5   5   2   20.64    2.55
  -5  -5  -2   15.07    2.14
  -5  -5  -2   20.34    2.00
   6   5   2   -0.36    0.77
  -6  -5  -2    4.63    1.90
  -6  -5  -2    1.48    2.04
  -7  -5  -2    9.31    2.19
  -7  -5  -2    8.07    2.43
   7   5   2   11.83    3.34
   8   5   2   -1.83    3.24
  -8  -5  -2   -5.71    2.09
  -8  -5  -2   -0.31    2.76
  -9  -5  -2   30.03    3.48
  -9  -5  -2   28.97    3.53
   9   5   2   24.04    4.76
 -10  -5  -2    1.51    3.45
  10   5   2    0.74    4.38
 -10  -5  -2    3.43    3.01
  11   5   2    5.30    4.68
  12   5   2   -1.54    5.87
  13   5   2   -4.79    6.00
  13  -6  -2    1.43    4.63
  12  -6  -2   -6.24    4.64
  11  -6  -2    1.30    4.56
  10  -6  -2    4.02    4.21
   9  -6  -2    4.17    3.24
   8  -6  -2   41.52    4.20
   7  -6  -2   48.64    3.90
   6  -6  -2   17.85    2.41
   5  -6  -2  380.58   11.85
   4  -6  -2  401.05   12.07
   3  -6  -2  306.31    9.37
   3  -6  -2  315.15    9.58
  -2   6   2   57.34    2.59
   2  -6  -2   52.14    2.98
  -1   6   2 1679.84   46.18
   1  -6  -2 1711.69   45.63
   0   6   2  185.98    5.44
   0  -6  -2  175.29    5.82
   1   6   2   34.26    1.71
  -1  -6  -2   33.16    2.40
  -1  -6  -2   32.81    2.39
  -2  -6  -2    6.62    1.38
   2   6   2    8.07    1.13
  -2  -6  -2    5.46    1.74
  -3  -6  -2   28.81    2.30
   3   6   2   27.03    2.16
  -3  -6  -2   27.95    2.03
  -4  -6  -2   92.85    4.38
  -4  -6  -2   87.23    3.87
   4   6   2   93.41    4.13
   5   6   2  152.13    5.81
  -5  -6  -2  136.70    5.25
  -5  -6  -2  135.75    5.67
   6   6   2   53.33    3.89
  -6  -6  -2   61.10    4.04
  -6  -6  -2   52.49    3.73
  -7  -6  -2   56.40    4.06
  -7  -6  -2   58.90    3.94
  -8  -6  -2   10.87    2.60
  -8  -6  -2   11.45    3.15
   8   6   2   10.23    3.59
  -9  -6  -2    7.51    2.75
   9   6   2   10.00    3.97
  -9  -6  -2    6.54    3.19
  10   6   2    2.89    4.79
 -10  -6  -2    4.62    3.41
  11   6   2   -1.12    5.32
  13  -7  -2   -4.19    5.01
  12  -7  -2   -8.05    4.54
  11  -7  -2    8.81    4.74
  10  -7  -2   51.28    5.59
   9  -7  -2    8.98    3.42
   8  -7  -2  111.21    6.36
   7  -7  -2  193.98    7.59
   6  -7  -2   75.04    4.51
   5  -7  -2  385.29   12.00
   4  -7  -2  862.76   24.50
   3  -7  -2    3.19    1.73
   3  -7  -2    2.74    1.47
  -2   7   2  209.27    6.62
   2  -7  -2  211.28    7.00
   1  -7  -2   59.45    3.24
  -1   7   2   65.32    2.77
   0   7   2  307.30    8.77
   0  -7  -2  295.09    9.12
   1   7   2   30.14    1.96
  -1  -7  -2   32.97    2.21
  -1  -7  -2   33.65    2.49
  -2  -7  -2  103.08    4.59
   2   7   2  108.06    3.77
  -2  -7  -2  111.97    4.31
  -3  -7  -2   38.61    2.53
  -3  -7  -2   39.13    3.01
   3   7   2   39.71    2.47
  -4  -7  -2  399.42   11.95
   4   7   2  411.13   12.05
  -4  -7  -2  396.17   12.44
  -5  -7  -2   44.21    3.32
  -5  -7  -2   46.42    3.46
   5   7   2   47.20    3.44
  -6  -7  -2   53.90    3.83
  -6  -7  -2   54.57    4.27
   6   7   2   51.73    4.18
   7   7   2   -2.37    2.96
  -7  -7  -2    0.92    2.28
  -7  -7  -2   -2.34    2.64
  -8  -7  -2    2.39    3.02
  -8  -7  -2    5.27    2.65
   8   7   2   -0.34    2.82
   9   7   2   -4.17    2.55
  -9  -7  -2   -0.59    3.10
 -10  -7  -2   23.88    4.04
  13  -8  -2    1.52    5.29
  12  -8  -2   -4.82    4.80
  11  -8  -2   -5.73    4.67
  10  -8  -2   -4.49    4.02
   9  -8  -2  117.85    7.06
   8  -8  -2   -3.91    3.17
   7  -8  -2   14.57    3.21
   6  -8  -2   49.08    4.01
   5  -8  -2  555.62   16.61
   4  -8  -2    4.74    1.98
   4  -8  -2    2.79    2.17
   3  -8  -2   48.75    3.59
   3  -8  -2   49.14    3.04
  -2   8   2   59.93    3.11
   2  -8  -2   51.30    3.55
   1  -8  -2  113.70    4.66
  -1   8   2  113.77    4.14
   0   8   2   19.92    1.58
   0  -8  -2   20.96    1.99
  -1  -8  -2  267.21    8.22
   1   8   2  255.26    7.76
  -1  -8  -2  264.32    8.84
  -2  -8  -2  760.33   21.52
  -2  -8  -2  731.81   20.88
   2   8   2  748.68   20.82
   3   8   2   38.37    2.58
  -3  -8  -2   36.01    3.27
  -3  -8  -2   39.00    2.55
   4   8   2  113.50    4.71
  -4  -8  -2  129.42    5.11
  -4  -8  -2  125.51    5.76
  -5  -8  -2   25.45    3.29
  -5  -8  -2   22.61    2.47
   5   8   2   31.09    2.71
  -6  -8  -2  129.14    5.64
  -6  -8  -2  137.59    6.33
  -7  -8  -2   21.22    3.52
  -8  -8  -2    0.97    3.13
  -9  -8  -2    3.26    3.42
 -10  -8  -2    4.00    3.82
  12  -9  -2    1.60    5.33
  11  -9  -2    1.89    4.76
  10  -9  -2    6.39    4.43
   9  -9  -2    2.99    3.87
   8  -9  -2    1.14    3.32
   7  -9  -2  121.47    6.28
   6  -9  -2   63.88    4.67
   5  -9  -2    9.35    2.72
   5  -9  -2   14.18    2.63
   4  -9  -2    0.96    1.91
   4  -9  -2    0.37    2.28
   3  -9  -2  106.20    5.04
   3  -9  -2  101.61    4.43
  -2   9   2    3.05    1.71
   2  -9  -2    4.91    1.90
   1  -9  -2  567.02   16.40
  -1   9   2  561.56   16.08
   0  -9  -2  371.25   11.58
   0  -9  -2  362.41   11.10
   0   9   2  356.17   10.60
   1   9   2 1101.44   29.84
  -1  -9  -2 1091.28   29.83
  -1  -9  -2 1050.04   30.35
  -2  -9  -2    8.75    2.65
  -2  -9  -2    9.38    2.03
  -3  -9  -2  301.37    9.42
  -3  -9  -2  282.99   10.07
  -4  -9  -2    2.26    2.08
  -4  -9  -2    0.19    2.38
  -5  -9  -2  110.09    6.02
  -5  -9  -2  109.79    5.11
  -6  -9  -2   80.56    5.44
  -7  -9  -2   44.89    4.43
  -8  -9  -2    1.69    3.50
  -9  -9  -2   34.81    4.49
 -10  -9  -2   -1.09    3.91
 -11  -9  -2   -0.45    4.56
  12 -10  -2    2.32    5.22
  11 -10  -2   -1.71    5.06
  10 -10  -2   -0.24    4.08
   9 -10  -2   17.92    4.46
   8 -10  -2   -3.01    3.43
   7 -10  -2   14.73    3.46
   6 -10  -2  142.85    6.83
   6 -10  -2  126.99    6.17
   5 -10  -2   62.39    4.34
   5 -10  -2   58.42    3.95
   4 -10  -2   91.80    5.24
   4 -10  -2   97.75    4.66
   3 -10  -2   72.49    4.56
   3 -10  -2   70.99    4.01
   2 -10  -2  197.64    7.40
  -2  10   2  202.98    6.90
   1 -10  -2   68.65    4.21
   0 -10  -2   18.43    2.44
   0 -10  -2   19.84    3.07
  -1 -10  -2    5.61    2.07
  -1 -10  -2    3.15    2.68
  -2 -10  -2   -0.94    1.90
  -2 -10  -2    1.88    2.75
  -3 -10  -2    1.57    2.58
  -3 -10  -2   -1.38    1.99
  -4 -10  -2   41.87    4.16
  -5 -10  -2   -1.19    3.08
  -6 -10  -2   30.74    4.17
  -7 -10  -2   24.81    4.18
  -8 -10  -2   45.48    5.12
  -9 -10  -2   15.98    4.37
 -10 -10  -2    1.70    4.31
 -11 -10  -2    0.22    4.59
  12 -11  -2   -1.30    5.29
  11 -11  -2    4.10    5.21
  10 -11  -2    7.00    4.46
   9 -11  -2    7.28    4.30
   8 -11  -2    2.66    3.74
   7 -11  -2    5.37    3.36
   7 -11  -2   -0.34    3.53
   6 -11  -2    0.53    3.28
   6 -11  -2    0.85    2.90
   5 -11  -2   51.61    3.96
   5 -11  -2   57.92    4.35
   4 -11  -2   35.75    3.64
   4 -11  -2   35.94    3.19
   3 -11  -2  102.85    5.49
   2 -11  -2    4.00    2.39
   1 -11  -2    1.60    2.60
   1 -11  -2   -0.63    2.18
   0 -11  -2  102.24    5.08
   0 -11  -2   96.88    5.79
  -1 -11  -2   56.00    4.44
  -1 -11  -2   51.84    3.97
  -2 -11  -2   98.26    5.63
  -2 -11  -2  100.76    4.90
  -3 -11  -2   62.99    4.92
  -4 -11  -2   14.12    3.76
  -5 -11  -2    2.26    3.60
  -6 -11  -2   32.92    4.50
  -7 -11  -2   38.45    4.84
  -8 -11  -2    1.85    3.98
  -9 -11  -2   13.09    4.50
 -10 -11  -2    3.47    4.95
 -11 -11  -2   -3.93    4.80
  11 -12  -2   -6.90    5.55
  10 -12  -2   11.62    5.09
   9 -12  -2    6.35    4.41
   9 -12  -2   20.52    5.03
   8 -12  -2   25.23    4.41
   8 -12  -2   27.83    4.86
   7 -12  -2    3.73    3.49
   7 -12  -2   -1.12    3.67
   6 -12  -2  112.99    6.44
   5 -12  -2   13.03    3.53
   4 -12  -2   13.02    3.25
   3 -12  -2  166.20    7.26
   2 -12  -2    5.60    2.65
   1 -12  -2    8.38    2.80
   1 -12  -2    5.85    3.51
   0 -12  -2    0.65    2.25
   0 -12  -2    2.88    2.88
  -1 -12  -2   50.26    4.63
  -2 -12  -2   87.89    5.73
  -3 -12  -2   39.52    4.28
  -4 -12  -2   -5.57    3.62
  -5 -12  -2  187.65    8.90
  -6 -12  -2   34.60    4.91
  -7 -12  -2   -0.62    4.20
  -8 -12  -2   12.11    4.81
  -9 -12  -2    6.59    4.79
 -10 -12  -2   -0.06    5.29
  11 -13  -2   10.23    6.34
  10 -13  -2   -6.01    5.24
   9 -13  -2   -1.77    4.77
   8 -13  -2   14.86    4.84
   7 -13  -2   -4.78    3.85
   6 -13  -2   11.95    3.92
   5 -13  -2    1.57    3.45
   4 -13  -2    2.63    3.34
   3 -13  -2   33.10    4.07
   2 -13  -2   -3.04    2.74
   2 -13  -2    1.32    3.70
   1 -13  -2    0.05    2.61
   1 -13  -2   -1.82    3.55
   0 -13  -2  178.47    8.42
  -1 -13  -2   45.59    4.95
  -2 -13  -2   23.13    4.00
  -3 -13  -2   -4.44    3.85
  -4 -13  -2   28.18    4.82
  -5 -13  -2   38.61    5.17
  -6 -13  -2   26.18    5.03
  -7 -13  -2    2.98    4.55
  -8 -13  -2   -4.36    4.78
  -9 -13  -2    9.79    5.16
 -10 -13  -2    5.91    5.41
  10 -14  -2    9.47    5.94
   9 -14  -2   14.79    4.84
   8 -14  -2   87.73    6.74
   7 -14  -2   35.42    5.20
   6 -14  -2    3.91    4.11
   5 -14  -2    4.29    4.06
   4 -14  -2    3.73    3.78
   3 -14  -2    3.22    3.38
   2 -14  -2    1.56    4.14
   1 -14  -2    7.64    4.19
   0 -14  -2   20.99    4.04
  -1 -14  -2   -2.56    4.08
  -2 -14  -2    0.75    4.22
  -3 -14  -2    5.02    4.44
  -4 -14  -2    0.17    4.54
  -5 -14  -2   49.29    5.99
  -6 -14  -2    5.04    4.87
  -7 -14  -2   14.54    5.23
  -8 -14  -2    3.95    5.23
  -9 -14  -2    3.11    5.47
   9 -15  -2    2.67    5.28
   8 -15  -2    4.68    5.01
   7 -15  -2    8.76    4.75
   6 -15  -2    8.10    4.43
   5 -15  -2   -4.91    3.93
   4 -15  -2   27.36    4.55
   3 -15  -2    9.01    4.91
   2 -15  -2    0.00    4.43
   1 -15  -2   46.01    5.75
   0 -15  -2    9.30    4.82
  -1 -15  -2    1.71    4.67
  -2 -15  -2   -0.16    4.64
  -3 -15  -2    4.73    4.83
  -4 -15  -2   -2.48    4.72
  -5 -15  -2    6.67    5.38
  -6 -15  -2   -7.29    5.03
  -7 -15  -2    1.99    5.37
  -8 -15  -2   -3.46    5.33
   8 -16  -2    4.14    5.30
   7 -16  -2    1.04    5.01
   6 -16  -2    0.29    4.55
   4 -16  -2   35.67    6.35
   3 -16  -2    1.50    4.99
   2 -16  -2   -2.21    5.07
   1 -16  -2   -0.49    4.95
   0 -16  -2    3.75    5.07
  -1 -16  -2    7.88    5.23
  -2 -16  -2   31.03    5.84
  -3 -16  -2   17.36    5.66
  -4 -16  -2   -3.94    5.25
  -5 -16  -2    0.77    5.55
  -6 -16  -2    1.30    5.61
  -7 -16  -2   11.66    6.11
   6 -17  -2    4.49    7.50
   5 -17  -2    0.93    6.56
   4 -17  -2   20.28    6.48
   3 -17  -2   10.17    5.92
   2 -17  -2    6.81    5.75
   1 -17  -2   41.42    6.55
   0 -17  -2    1.85    5.51
  -1 -17  -2   -3.85    5.51
  -2 -17  -2    2.15    5.63
  -3 -17  -2   27.61    6.53
  -4 -17  -2    2.20    5.75
  -5 -17  -2    5.52    6.25
   5 -18  -2    2.87    7.16
   4 -18  -2   26.31    7.24
   3 -18  -2    0.23    6.75
   2 -18  -2   -2.66    5.92
   1 -18  -2   12.79    6.16
   0 -18  -2   -5.51    5.89
  -1 -18  -2    7.88    6.21
  -2 -18  -2   -5.43    6.24
  -3 -18  -2    4.02    6.29
  -1 -19   3    5.86    6.31
   0 -19   3    6.45    6.33
   1 -19   3    0.21    6.06
   2 -19   3   20.64    6.69
  -4 -18   3    6.98    6.17
  -3 -18   3   -1.54    5.74
  -2 -18   3   -7.17    5.66
  -1 -18   3    1.84    5.53
   0 -18   3    0.56    5.60
   1 -18   3   -2.95    5.42
   2 -18   3   -2.99    5.87
   3 -18   3   -0.29    5.54
  -6 -17   3    2.44    5.94
  -5 -17   3    6.85    5.91
  -4 -17   3   10.76    5.84
  -3 -17   3    6.42    5.69
  -2 -17   3   -1.53    5.17
  -1 -17   3    6.32    5.37
   0 -17   3   10.13    5.30
   1 -17   3   -2.19    4.92
   2 -17   3   28.51    5.69
   3 -17   3    8.40    5.58
  -8 -16   3    1.93    5.79
  -7 -16   3   -0.86    5.61
  -6 -16   3    6.78    5.68
  -5 -16   3    1.90    5.22
  -4 -16   3    3.59    5.18
  -3 -16   3    7.28    5.02
  -2 -16   3    2.04    4.87
  -1 -16   3    5.06    4.90
   0 -16   3   -5.18    4.51
   1 -16   3    1.64    4.54
   2 -16   3   37.97    5.45
   3 -16   3   47.83    5.62
  -9 -15   3    6.59    5.58
  -8 -15   3    4.07    5.42
  -7 -15   3   -7.85    4.98
  -6 -15   3   -0.55    4.90
  -5 -15   3   -5.66    4.70
  -4 -15   3    3.59    4.82
  -3 -15   3   10.25    4.86
  -2 -15   3   27.44    4.58
  -1 -15   3   -0.16    4.42
   0 -15   3   18.21    4.45
   1 -15   3   23.38    4.59
   2 -15   3   -4.14    4.14
   3 -15   3    7.68    4.24
   4 -15   3    2.10    4.04
   7 -15   3    4.35    5.04
 -10 -14   3    2.68    5.27
  -9 -14   3   -1.70    4.95
  -8 -14   3   -3.92    4.85
  -7 -14   3    5.63    4.88
  -6 -14   3    4.09    4.68
  -5 -14   3    2.45    4.45
  -4 -14   3   -1.65    3.63
  -3 -14   3   91.39    6.86
  -2 -14   3   62.62    5.59
  -1 -14   3    5.07    4.12
   0 -14   3   -0.34    3.75
   1 -14   3   -3.01    3.80
   2 -14   3   -1.80    3.57
   3 -14   3    4.25    3.61
  -4  14  -3    5.88    3.79
   4 -14   3    5.22    4.03
   5 -14   3   -3.71    3.99
  -5  14  -3   -1.62    3.55
   6 -14   3   75.94    6.50
   6 -14   3   73.64    5.98
   7 -14   3   12.66    5.29
   8 -14   3   13.24    5.18
   9 -14   3    4.85    5.42
  10 -14   3    2.90    6.18
 -10 -13   3   13.95    5.41
  -9 -13   3   -1.89    4.63
  -8 -13   3    1.59    4.57
  -7 -13   3   23.87    4.96
  -6 -13   3   -2.03    3.98
  -5 -13   3   45.39    5.17
  -4 -13   3   36.51    4.74
  -3 -13   3    5.22    3.34
  -2 -13   3    2.82    3.72
  -1 -13   3   -3.35    2.95
   0 -13   3   28.82    4.14
   1 -13   3  212.38    8.60
  -1  13  -3  203.01    7.80
   2 -13   3   12.91    3.44
  -3  13  -3    1.60    2.94
   3 -13   3    5.19    3.20
  -4  13  -3   27.49    4.06
   4 -13   3   21.39    3.87
   4 -13   3   27.78    3.78
  -5  13  -3    9.28    3.55
   6 -13   3   91.12    6.65
   7 -13   3    9.57    4.62
   8 -13   3   -3.16    4.64
   9 -13   3   -4.47    4.91
  10 -13   3    0.13    5.51
 -11 -12   3    1.24    5.10
 -10 -12   3    3.01    4.88
  -9 -12   3    3.20    4.51
  -8 -12   3   -3.69    4.09
  -7 -12   3   21.44    4.57
  -6 -12   3   16.62    4.16
  -5 -12   3   26.00    3.84
  -4 -12   3   45.38    4.27
  -3 -12   3    0.43    2.87
   2  12  -3   39.26    3.47
  -2 -12   3   37.31    4.24
   1  12  -3    3.46    2.58
  -1 -12   3    1.72    3.10
   0 -12   3   67.99    5.04
   0  12  -3   64.16    4.43
   1 -12   3   41.30    3.91
   2 -12   3  123.46    6.16
  -2  12  -3  131.68    5.96
   3 -12   3   10.63    3.02
  -3  12  -3    4.48    2.79
   3 -12   3   12.40    3.17
   4 -12   3    3.52    3.18
  -4  12  -3    0.36    2.98
  -5  12  -3    4.96    3.33
   6 -12   3   42.80    4.85
   7 -12   3   15.08    4.27
   8 -12   3   16.07    4.21
   9 -12   3    0.58    4.77
  10 -12   3   12.16    5.52
  11 -12   3    2.16    5.79
 -12 -11   3   -4.38    5.28
 -11 -11   3   -1.67    4.52
 -10 -11   3    9.65    4.74
  -9 -11   3    3.33    3.72
  -8 -11   3    0.85    3.83
  -7 -11   3    3.18    3.69
  -6 -11   3    1.07    3.46
  -5 -11   3   13.47    3.20
   5  11  -3   16.23    3.17
   4  11  -3   -3.12    2.21
  -4 -11   3    0.08    3.06
   3  11  -3    0.57    2.46
  -3 -11   3    1.03    2.58
   2  11  -3    1.50    2.42
  -2 -11   3    4.84    2.93
  -1 -11   3   57.60    4.23
   1  11  -3   56.80    4.03
   0  11  -3  171.33    6.59
   0 -11   3  179.73    7.23
   1 -11   3   56.23    3.73
   1 -11   3   58.44    4.62
   2 -11   3   -3.60    2.11
   2 -11   3    1.57    2.42
  -2  11  -3    1.13    2.31
  -3  11  -3    9.37    2.72
   3 -11   3    3.56    2.56
  -4  11  -3  409.18   13.34
  -5  11  -3  164.58    7.33
   6 -11   3   26.58    3.73
   7 -11   3   15.56    3.94
   8 -11   3   30.56    4.94
   9 -11   3   -3.90    3.83
  10 -11   3    4.47    5.40
  11 -11   3    3.83    5.71
 -12 -10   3    6.35    5.16
 -11 -10   3   11.86    4.71
 -10 -10   3    7.15    4.42
  -9 -10   3   -0.28    3.88
  -8 -10   3    9.15    3.74
   8  10  -3    9.76    3.59
  -7 -10   3   13.63    3.75
   7  10  -3   25.31    3.24
  -6 -10   3   24.50    3.82
  -5 -10   3  110.41    5.56
   5  10  -3   93.94    4.97
   4  10  -3   30.94    3.12
  -4 -10   3   28.07    3.20
   3  10  -3  623.06   17.88
  -3 -10   3  582.60   17.99
   2  10  -3   74.05    4.18
  -2 -10   3   75.63    4.81
   1  10  -3  110.10    4.81
  -1 -10   3  118.36    5.30
   0  10  -3   -0.31    0.52
   0 -10   3    0.84    2.27
   0 -10   3   -1.24    1.50
   1 -10   3   47.92    3.47
  -1  10  -3   49.64    3.49
   1 -10   3   45.64    3.24
   2 -10   3  223.19    8.02
  -2  10  -3  218.35    7.94
   3 -10   3  346.52   11.21
  -3  10  -3  350.64   11.30
  -4  10  -3   76.47    4.80
  -5  10  -3  188.19    7.80
   6 -10   3   49.27    4.58
   7 -10   3   27.86    4.25
   8 -10   3   52.91    5.18
   9 -10   3   23.69    4.92
  10 -10   3   -4.92    4.84
  11 -10   3    1.91    4.61
 -12  -9   3    0.79    5.07
 -11  -9   3    2.39    4.49
 -10  -9   3    2.34    3.82
  10   9  -3   -3.96    4.25
   9   9  -3    6.50    3.94
  -9  -9   3    3.23    3.73
  -8  -9   3    8.36    3.45
   8   9  -3    8.28    3.51
  -7  -9   3    7.53    2.89
   7   9  -3    5.42    3.07
  -6  -9   3    4.30    3.03
   6   9  -3    5.30    2.82
  -5  -9   3   41.56    3.79
  -4  -9   3   16.57    2.61
   3   9  -3   56.37    3.15
  -2  -9   3   29.34    2.93
   2   9  -3   13.71    1.71
  -1  -9   3    0.78    2.04
  -1  -9   3    1.10    1.21
   1   9  -3   -0.48    0.59
   0  -9   3  169.38    5.37
   0  -9   3  171.72    6.17
   0   9  -3  129.24    5.45
  -1   9  -3    2.01    1.87
   1  -9   3    2.25    1.60
   1  -9   3    1.72    1.94
   2  -9   3    4.19    1.97
  -2   9  -3    0.84    1.97
  -3   9  -3  142.32    5.86
  -4   9  -3   47.35    3.63
  -5   9  -3    0.63    2.65
   6  -9   3  123.83    6.02
   7  -9   3   81.68    5.78
   8  -9   3   34.97    4.28
   9  -9   3    0.69    3.69
  10  -9   3   25.13    5.32
  11  -9   3   -5.08    5.07
  12  -9   3   -0.49    5.38
  13   8  -3    2.48    6.44
  12   8  -3    3.21    5.82
 -11  -8   3    7.65    4.30
  11   8  -3    8.34    5.29
  10   8  -3    0.24    4.20
 -10  -8   3    8.38    3.92
   9   8  -3   11.63    4.07
  -9  -8   3   10.12    3.69
   8   8  -3   30.49    4.16
  -8  -8   3   35.90    4.08
   7   8  -3    7.22    3.00
  -7  -8   3    0.48    2.78
   6   8  -3   31.48    3.28
  -6  -8   3   32.93    3.21
   5   8  -3   13.43    2.57
  -5  -8   3   18.29    2.58
  -4  -8   3    6.94    2.31
   4   8  -3    2.89    1.88
  -3  -8   3    7.42    2.06
   3   8  -3    1.67    0.90
  -2  -8   3    0.64    0.97
  -2  -8   3    1.29    1.71
   2   8  -3   -0.17    0.58
  -1  -8   3   64.25    3.74
  -1  -8   3   62.62    2.70
   0  -8   3  514.68   15.07
   0  -8   3  511.32   14.42
   0   8  -3  523.50   15.15
  -1   8  -3    4.79    1.71
   1  -8   3    5.55    1.92
  -2   8  -3    3.77    1.85
   2  -8   3    6.88    1.81
  -3   8  -3   56.28    3.66
  -4   8  -3   56.34    4.03
  -5   8  -3  167.17    6.93
   6  -8   3    1.29    2.80
   7  -8   3   41.14    3.91
   8  -8   3    4.13    3.70
   9  -8   3   -0.39    3.99
  10  -8   3    7.38    4.15
  11  -8   3   16.45    4.72
  12  -8   3   -0.37    5.44
  13   7  -3    0.69    6.45
  12   7  -3   24.79    6.46
 -11  -7   3   -0.09    3.99
  11   7  -3   -3.57    5.08
 -10  -7   3   15.25    3.95
  10   7  -3    2.92    4.60
  -9  -7   3   40.11    4.25
   9   7  -3   34.17    4.78
  -8  -7   3  100.18    5.68
   8   7  -3   88.22    6.23
   7   7  -3   21.58    3.35
  -7  -7   3   17.65    3.10
  -6  -7   3   13.57    2.50
   6   7  -3   18.93    3.05
  -5  -7   3   49.48    3.88
   5   7  -3   68.04    4.17
  -4  -7   3   21.32    2.59
   4   7  -3   27.93    2.42
   3   7  -3    3.59    1.62
  -3  -7   3    2.10    1.84
   2   7  -3   71.44    3.33
  -2  -7   3   68.70    3.67
  -1  -7   3 1418.27   38.69
  -1  -7   3 1399.23   37.95
   1   7  -3 1448.56   39.31
   0   7  -3   88.02    3.81
   0  -7   3   87.26    3.30
   0  -7   3   92.14    3.89
  -1   7  -3  336.28   10.22
   1  -7   3  332.98   10.01
  -2   7  -3    6.02    1.76
  -3   7  -3  696.31   20.17
  -4   7  -3   56.55    3.84
  -5   7  -3  306.14   10.21
   6  -7   3   88.82    5.16
   7  -7   3   -1.14    2.54
   8  -7   3   -1.61    2.92
   9  -7   3   17.95    4.28
  10  -7   3   12.47    4.00
  11  -7   3   33.62    5.19
  12  -7   3   19.02    5.78
  14   6  -3   -0.98    7.68
  13   6  -3   10.41    6.49
  12   6  -3   -0.86    5.88
  11   6  -3   13.79    5.57
 -10  -6   3   96.30    6.23
  10   6  -3   85.98    6.89
   9   6  -3   51.48    5.49
  -9  -6   3   49.42    4.39
  -8  -6   3   14.87    3.07
   8   6  -3   14.82    3.93
   7   6  -3    0.10    2.81
  -7  -6   3    1.53    2.53
  -6  -6   3  185.06    6.99
   6   6  -3  206.77    7.72
   5   6  -3  256.99    8.60
  -5  -6   3  239.76    8.33
  -5  -6   3  249.27    7.32
   4   6  -3   26.37    2.31
  -4  -6   3   19.42    2.12
   3   6  -3  443.26   12.96
  -3  -6   3  427.56   12.82
   2   6  -3 1372.25   38.01
  -2  -6   3 1380.47   37.40
  -1  -6   3  488.97   14.01
   1   6  -3  486.63   14.11
   0   6  -3  117.29    4.23
   0  -6   3  104.42    4.10
   1  -6   3 1130.29   31.07
  -1   6  -3 1161.46   31.84
  -2   6  -3    6.13    1.42
  -3   6  -3  722.86   20.77
  -4   6  -3  472.02   14.33
  -5   6  -3  153.80    6.29
   6  -6   3    5.48    2.54
   7  -6   3    0.66    2.49
   8  -6   3   -0.35    3.25
   9  -6   3   31.58    4.59
  10  -6   3   -1.66    4.02
  11  -6   3    2.06    4.78
  12  -6   3    9.66    5.07
  13  -6   3   -5.93    4.86
  14   5  -3    3.70    7.03
  13   5  -3    1.83    6.35
  12   5  -3  -10.92    5.52
  11   5  -3   -8.31    4.66
  10   5  -3   10.18    4.18
   9   5  -3    5.49    3.60
  -9  -5   3   -0.22    2.96
   8   5  -3    5.72    3.61
  -8  -5   3    5.01    2.78
   7   5  -3  144.54    7.00
  -7  -5   3  146.48    5.89
   6   5  -3    4.34    2.55
  -6  -5   3    0.25    2.13
   5   5  -3  448.51   13.46
  -5  -5   3  414.62   12.77
   4   5  -3  737.44   20.86
  -4  -5   3  711.93   20.36
  -3  -5   3   18.89    1.74
   3   5  -3   18.15    1.76
   2   5  -3  133.45    4.72
  -2  -5   3  139.80    4.81
  -1  -5   3  124.92    4.39
   1   5  -3  123.98    4.34
   0  -5   3  561.53   15.83
   0   5  -3  579.16   16.21
  -1   5  -3 1180.90   32.68
   1  -5   3 1181.75   31.85
  -2   5  -3    3.07    1.36
  -3   5  -3  298.52    9.29
  -4   5  -3   43.87    2.99
   5  -5   3   70.99    3.85
   6  -5   3  214.56    7.81
   7  -5   3   84.30    5.29
   8  -5   3   88.78    5.46
   9  -5   3   -3.23    3.40
  10  -5   3    5.35    3.97
  11  -5   3    1.34    4.61
  12  -5   3   12.38    5.48
  13  -5   3    6.52    5.80
  14   4  -3   -1.04    7.07
  13   4  -3    1.65    6.34
  12   4  -3    2.84    4.84
  11   4  -3    7.05    4.49
  10   4  -3    8.28    4.63
   9   4  -3    2.05    3.40
   8   4  -3   92.35    6.35
  -8  -4   3   87.80    5.08
   7   4  -3  163.92    7.32
  -7  -4   3  146.66    6.20
   6   4  -3 1080.28   31.61
  -6  -4   3 1118.15   30.47
   5   4  -3  435.17   13.76
  -5  -4   3  453.65   13.18
  -4  -4   3    4.47    1.51
   4   4  -3    5.97    1.71
  -3  -4   3    0.45    1.19
   3   4  -3    0.15    1.19
   2   4  -3  307.02    9.38
  -2  -4   3  329.80    9.32
   1   4  -3  993.02   27.38
  -1  -4   3  987.03   26.81
   0  -4   3 7062.55  189.29
   0   4  -3 7199.47  193.39
  -1   4  -3 1483.13   40.21
   1  -4   3 1447.66   39.12
  -2   4  -3  212.50    6.71
  -3   4  -3  512.64   14.92
  -4   4  -3  120.34    4.74
   5  -4   3   14.81    2.28
   6  -4   3   10.72    2.49
   7  -4   3   19.58    3.16
   8  -4   3   89.99    5.42
   9  -4   3   65.17    5.28
  10  -4   3    0.16    3.98
  11  -4   3    2.74    4.37
  12  -4   3    1.75    4.64
  13  -4   3   12.48    5.82
  14   3  -3    2.74    5.99
  13   3  -3   -1.87    5.81
  12   3  -3   12.68    5.46
  11   3  -3   21.58    5.44
  10   3  -3   55.72    5.85
   9   3  -3  110.25    7.20
   8   3  -3   36.45    4.01
  -7  -3   3   55.16    3.92
   7   3  -3   64.38    4.95
   6   3  -3   46.01    3.67
  -6  -3   3   39.36    2.98
  -5  -3   3  610.87   17.33
   5   3  -3  608.50   18.17
   4   3  -3   81.98    3.94
  -4  -3   3   85.13    3.63
  -3  -3   3    6.55    1.13
   3   3  -3    5.30    1.34
   2   3  -3   19.14    1.40
  -2  -3   3   23.46    1.70
  -1  -3   3 4187.30  112.78
   1   3  -3 4336.67  115.34
   0   3  -3 5148.26  139.60
  -1   3  -3  424.11   12.12
  -2   3  -3  589.55   16.70
  -3   3  -3   81.80    3.55
  -4   3  -3  213.17    7.08
   5  -3   3  814.90   23.42
   6  -3   3  136.35    5.91
   7  -3   3   35.49    3.52
   8  -3   3   71.37    5.28
   9  -3   3    7.49    3.30
  10  -3   3    3.33    4.02
  11  -3   3    1.48    4.58
  12  -3   3   -2.91    5.10
  13  -3   3    2.14    5.62
  14   2  -3   -1.45    5.68
  13   2  -3    3.22    6.06
  12   2  -3    6.01    4.70
  11   2  -3    7.95    5.03
  10   2  -3    5.02    4.32
   9   2  -3    2.59    3.40
   8   2  -3   16.65    3.72
   7   2  -3    9.49    3.06
   6   2  -3    5.52    2.24
   5   2  -3   79.66    4.42
  -5  -2   3   91.41    3.89
  -4  -2   3   53.69    2.78
   4   2  -3   45.26    3.11
  -3  -2   3 9444.45  254.18
   3   2  -3 9730.38  260.46
   2   2  -3  770.22   21.07
  -2  -2   3  743.83   20.53
   1   2  -3  660.90   18.32
   0   2  -3  232.79    6.97
  -1   2  -3 1313.93   35.98
  -2   2  -3   10.49    1.26
  -2   2  -3   15.81    1.23
  -3   2  -3 2322.74   61.89
  -3   2  -3 2314.15   63.28
   4  -2   3   13.71    1.77
  -4   2  -3    9.06    1.42
   5  -2   3    6.15    1.74
   6  -2   3  257.97    8.83
   7  -2   3  298.35   10.42
   8  -2   3   69.57    4.83
   9  -2   3   -0.27    3.32
  10  -2   3   -0.51    3.49
  11  -2   3    5.76    4.25
  12  -2   3    1.66    4.97
  13  -2   3   -4.51    4.51
  14   1  -3    3.58    6.57
  13   1  -3   -4.14    5.83
  12   1  -3    8.27    5.50
  11   1  -3  101.48    8.16
  10   1  -3    1.04    4.36
   9   1  -3   17.83    3.85
   8   1  -3    8.75    3.18
   7   1  -3   24.49    3.46
   6   1  -3    1.43    2.19
   5   1  -3 1333.90   37.52
   4   1  -3  336.73   10.40
   3   1  -3   41.61    2.59
   2   1  -3 2608.41   70.85
   1   1  -3 2635.44   71.43
   0   1  -3    8.63    0.66
  -1   1  -3  746.63   20.59
  -2   1  -3 2978.50   81.23
  -2   1  -3 3012.29   79.52
  -3   1  -3  269.04    8.03
   4  -1   3  625.65   18.29
  -4   1  -3  649.09   17.92
  -5   1  -3  511.05   14.94
   5  -1   3  519.02   15.39
  -6   1  -3   35.27    2.53
   6  -1   3   26.23    2.93
   7  -1   3    0.74    2.51
   8  -1   3    7.08    2.75
   9  -1   3   75.28    5.99
  10  -1   3    1.22    4.17
  11  -1   3   -4.09    4.28
  12  -1   3    0.50    4.97
  13  -1   3    1.66    5.79
  14   0  -3    8.20    6.49
  13   0  -3   24.64    6.53
  12   0  -3    1.51    5.33
  11   0  -3    7.96    4.40
  10   0  -3   -2.49    4.17
   9   0  -3  104.75    6.99
   8   0  -3    8.42    3.47
   7   0  -3  144.77    6.76
   6   0  -3   66.89    4.42
   5   0  -3    8.05    2.09
   4   0  -3  144.98    5.45
   3   0  -3   75.05    3.34
   2   0  -3 1999.74   54.45
   1   0  -3  272.89    7.74
   0   0  -3  132.59    3.88
  -1   0  -3  181.36    5.39
  -1   0  -3  188.02    5.42
  -2   0  -3  860.24   23.79
  -2   0  -3  861.01   23.34
  -3   0  -3  569.96   15.91
   3   0   3  573.58   16.27
  -4   0  -3  444.08   13.06
  -4   0  -3  457.87   12.58
   4   0   3  465.66   13.49
   5   0   3   43.45    3.17
  -5   0  -3   40.70    2.94
  -6   0  -3  258.37    8.56
   6   0   3  262.41    9.01
   7   0   3   79.09    4.68
  -7   0  -3   82.81    4.50
   8   0   3   32.55    3.64
   9   0   3   20.49    4.19
  10   0   3   13.89    3.88
  11   0   3    4.73    4.66
  12   0   3    6.03    4.49
  13   0   3   -0.30    5.12
  14   0   3   -7.06    6.28
  14  -1  -3   -0.53    6.52
  13  -1  -3    7.33    5.11
  12  -1  -3   38.33    5.69
  11  -1  -3   12.11    4.87
  10  -1  -3   -1.28    3.59
   9  -1  -3   84.83    5.83
   8  -1  -3  262.38    9.98
   7  -1  -3   81.67    4.70
   6  -1  -3   98.91    4.93
   5  -1  -3   18.74    2.04
   4  -1  -3  168.40    5.91
   3  -1  -3    4.95    1.24
   2  -1  -3 1256.78   34.16
   2  -1  -3 1294.60   35.01
   1  -1  -3 1923.17   52.27
   0  -1  -3  148.49    4.24
  -1  -1  -3 3969.03  104.24
  -1  -1  -3 3906.07  106.96
  -2  -1  -3  105.38    3.58
  -3  -1  -3  369.42   10.73
  -3  -1  -3  381.70   10.41
   3   1   3  370.67   10.97
  -4  -1  -3  915.69   25.47
  -4  -1  -3  969.32   25.11
   4   1   3  899.15   26.12
  -5  -1  -3  178.40    6.01
  -5  -1  -3  174.31    5.57
   5   1   3  171.04    6.43
   6   1   3   19.73    2.43
  -6  -1  -3   15.11    1.84
  -6  -1  -3   15.82    2.17
   7   1   3  242.91    9.37
  -7  -1  -3  263.65    8.72
  -8  -1  -3   54.92    3.92
   8   1   3   60.07    4.70
   9   1   3   46.58    4.76
  10   1   3   10.50    4.34
  11   1   3   23.94    5.14
  12   1   3    7.49    5.57
  13   1   3    3.17    5.31
  14   1   3    5.94    6.94
  14  -2  -3   -4.52    5.51
  13  -2  -3    8.97    6.02
  12  -2  -3   -0.01    5.03
  11  -2  -3    0.58    3.85
  10  -2  -3    5.06    4.01
   9  -2  -3  110.45    6.66
   8  -2  -3   -0.80    2.95
   7  -2  -3  409.69   13.22
   6  -2  -3   -1.01    1.93
   5  -2  -3   11.21    1.95
   4  -2  -3  214.97    7.06
   3  -2  -3 1516.67   41.63
   2  -2  -3 3693.97   97.20
   2  -2  -3 3638.66   99.26
   1  -2  -3  734.10   19.89
   1  -2  -3  730.15   20.16
   0  -2  -3   73.66    2.72
   1   2   3 2899.85   79.22
  -1  -2  -3 2927.63   77.33
   2   2   3  514.66   14.64
  -2  -2  -3  528.56   14.50
   3   2   3 1132.75   32.14
  -3  -2  -3 1123.32   31.24
  -3  -2  -3 1233.14   31.50
  -4  -2  -3  957.88   27.06
  -4  -2  -3 1001.80   26.84
   4   2   3 1008.23   27.84
  -5  -2  -3   64.93    3.44
   5   2   3   64.32    3.82
  -5  -2  -3   64.61    3.10
  -6  -2  -3  733.92   21.02
   6   2   3  721.09   21.87
  -6  -2  -3  766.43   20.67
   7   2   3   71.17    4.45
  -7  -2  -3   66.76    4.17
  -7  -2  -3   67.42    3.78
   8   2   3    2.03    3.06
  -8  -2  -3    1.44    2.34
  -9  -2  -3   30.04    3.47
   9   2   3   30.00    4.41
  10   2   3   14.90    4.59
  11   2   3   -1.23    4.95
  12   2   3   -4.21    5.51
  13   2   3    0.95    6.19
  14   2   3   -0.42    6.91
  14  -3  -3    4.24    6.50
  13  -3  -3    1.93    5.88
  12  -3  -3   17.97    5.40
  11  -3  -3   14.15    4.57
  10  -3  -3    0.35    3.25
   9  -3  -3    5.64    3.50
   8  -3  -3    9.16    3.05
   7  -3  -3   24.19    3.15
   6  -3  -3   24.64    2.58
   5  -3  -3  999.76   28.35
   4  -3  -3 2674.76   73.03
   3  -3  -3  317.59    9.43
   2  -3  -3  519.19   14.72
   2  -3  -3  529.79   14.65
   1  -3  -3  751.30   20.75
   1  -3  -3  771.18   20.89
   0  -3  -3  515.04   14.26
  -1  -3  -3  517.01   14.14
   1   3   3  501.42   14.08
   2   3   3  441.65   12.22
  -2  -3  -3  427.21   12.09
  -2  -3  -3  420.34   12.09
  -3  -3  -3   10.35    1.32
   3   3   3   13.48    1.52
  -3  -3  -3    9.60    1.34
  -4  -3  -3    6.98    1.40
  -4  -3  -3    1.93    0.91
   4   3   3    5.59    1.63
   5   3   3  140.01    5.69
  -5  -3  -3  150.10    5.27
  -6  -3  -3   44.58    3.30
   6   3   3   36.32    3.20
  -7  -3  -3   30.26    2.66
  -7  -3  -3   25.87    2.50
   7   3   3   19.36    3.26
  -8  -3  -3    1.94    2.42
   8   3   3    0.50    3.21
  -8  -3  -3    1.60    2.26
  -9  -3  -3    4.69    2.80
   9   3   3    3.23    3.89
  -9  -3  -3    7.39    2.79
  10   3   3   -0.42    4.33
  11   3   3    5.47    5.20
  12   3   3   20.06    6.05
  13   3   3    3.47    6.49
  14   3   3    0.16    6.91
  14  -4  -3   -2.60    6.40
  13  -4  -3   26.36    6.34
  12  -4  -3    8.01    4.45
  11  -4  -3   -1.99    3.68
  10  -4  -3    4.29    3.50
   9  -4  -3  132.94    7.04
   8  -4  -3   81.33    5.46
   7  -4  -3   25.62    3.22
   6  -4  -3   26.46    2.78
   5  -4  -3    0.27    1.64
   4  -4  -3   39.01    2.79
   3  -4  -3   19.28    1.56
   2  -4  -3  138.62    4.76
   2  -4  -3  138.49    4.43
   1  -4  -3  651.02   17.79
   1  -4  -3  635.77   17.70
   0  -4  -3    0.25    0.90
  -1  -4  -3    7.99    1.15
   1   4   3    7.12    0.59
  -2  -4  -3  345.15    9.94
   2   4   3  341.48    9.77
  -2  -4  -3  335.83    9.96
   3   4   3  439.51   13.14
  -3  -4  -3  460.38   13.00
  -3  -4  -3  458.45   12.97
  -4  -4  -3   83.60    3.80
  -4  -4  -3   89.20    3.78
   4   4   3   93.51    4.19
  -5  -4  -3   37.39    2.93
   5   4   3   43.41    3.39
  -5  -4  -3   45.17    2.98
  -6  -4  -3   65.44    3.78
  -6  -4  -3   63.82    3.61
   7   4   3    4.75    3.05
  -7  -4  -3   10.90    2.31
  -7  -4  -3    6.78    2.01
  -8  -4  -3   16.35    2.75
   8   4   3   11.34    3.95
   9   4   3   43.93    5.37
  -9  -4  -3   50.06    3.88
  -9  -4  -3   27.27    2.67
 -10  -4  -3   32.00    4.10
  10   4   3   22.84    5.17
  11   4   3   -0.39    5.09
  12   4   3  -11.23    5.43
  13   4   3   -5.52    5.91
  13  -5  -3    3.13    5.52
  12  -5  -3    1.78    4.54
  11  -5  -3   14.59    4.69
  10  -5  -3    6.19    4.02
   9  -5  -3   30.44    4.22
   8  -5  -3    8.89    3.32
   7  -5  -3    5.24    2.64
   6  -5  -3   14.00    2.52
   5  -5  -3  537.37   15.93
   4  -5  -3   21.45    2.08
   3  -5  -3  726.09   20.65
   3  -5  -3  742.57   20.56
   2  -5  -3   19.49    1.41
   2  -5  -3   20.25    1.76
   1  -5  -3   61.95    2.79
   1  -5  -3   61.34    2.23
   0   5   3    4.16    0.61
   0  -5  -3    5.03    1.03
   1   5   3   66.92    2.21
  -1  -5  -3   66.50    3.01
  -2  -5  -3  296.62    9.07
   2   5   3  299.33    8.53
  -2  -5  -3  295.76    8.88
  -3  -5  -3  273.70    8.50
   3   5   3  272.24    8.38
  -3  -5  -3  285.01    8.67
  -4  -5  -3  103.35    4.45
  -4  -5  -3  110.89    4.34
   4   5   3  102.15    4.37
  -5  -5  -3  235.49    7.73
   5   5   3  239.62    8.16
  -5  -5  -3  223.20    7.71
  -6  -5  -3   17.37    2.33
  -6  -5  -3   17.82    2.52
   6   5   3   25.28    3.02
  -7  -5  -3   96.24    4.90
  -7  -5  -3   95.13    4.77
   8   5   3   78.87    5.79
  -8  -5  -3   67.88    4.49
  -8  -5  -3   71.57    4.69
  -9  -5  -3    2.99    2.75
   9   5   3    3.34    3.93
  -9  -5  -3    8.50    3.08
  10   5   3    5.09    4.84
 -10  -5  -3    5.81    3.22
  11   5   3    3.27    5.20
  12   5   3    7.40    5.65
  13  -6  -3    1.02    5.40
  12  -6  -3    5.82    4.25
  11  -6  -3   -3.75    4.25
  10  -6  -3    7.47    3.73
   9  -6  -3   52.76    5.03
   8  -6  -3  131.93    6.68
   7  -6  -3   59.28    4.49
   6  -6  -3    5.80    2.24
   5  -6  -3  257.72    8.57
   4  -6  -3   79.32    3.69
   3  -6  -3  318.07    9.52
   3  -6  -3  313.96    9.79
   2  -6  -3  686.41   19.32
   2  -6  -3  697.76   19.44
  -1   6   3   21.25    1.59
   1  -6  -3   21.06    1.87
   0   6   3  499.92   13.70
   0  -6  -3  488.78   14.11
  -1  -6  -3  141.73    5.19
  -1  -6  -3  141.77    4.99
   1   6   3  141.47    4.24
  -2  -6  -3   35.14    2.54
   2   6   3   36.08    1.89
  -2  -6  -3   39.91    3.01
   3   6   3 1291.73   35.28
  -3  -6  -3 1313.72   34.97
  -3  -6  -3 1245.21   35.13
  -4  -6  -3  286.57    9.46
  -4  -6  -3  286.31    9.17
   4   6   3  309.55    9.28
   5   6   3  101.11    4.72
  -5  -6  -3   98.46    4.37
  -5  -6  -3   91.32    4.68
  -6  -6  -3  148.33    6.17
   6   6   3  155.49    6.57
  -6  -6  -3  150.08    6.12
   7   6   3   75.78    5.37
  -7  -6  -3   75.78    4.73
  -7  -6  -3   67.92    4.79
   8   6   3    0.78    1.11
  -8  -6  -3    4.86    2.57
  -8  -6  -3    6.36    2.82
  -9  -6  -3   11.15    2.98
   9   6   3    3.98    4.03
  -9  -6  -3    2.87    3.09
  10   6   3   -0.91    4.63
 -10  -6  -3   -2.83    3.03
  13  -7  -3   13.16    5.77
  12  -7  -3    3.57    4.78
  11  -7  -3    4.91    4.04
  10  -7  -3  141.08    8.04
   9  -7  -3   27.33    4.41
   8  -7  -3   50.10    4.11
   7  -7  -3   79.59    5.10
   6  -7  -3    1.04    2.26
   5  -7  -3   37.69    3.02
   4  -7  -3   75.60    4.39
   4  -7  -3   83.09    3.78
   3  -7  -3  351.84   10.93
   3  -7  -3  357.58   10.61
   2  -7  -3    9.95    1.83
   2  -7  -3   10.00    1.40
   1  -7  -3   90.11    4.06
  -1   7   3   84.71    3.17
   0   7   3   22.56    1.63
   0  -7  -3   26.27    2.04
   1   7   3    7.53    1.00
  -1  -7  -3    6.21    1.77
  -1  -7  -3    7.07    1.58
   2   7   3  481.14   13.15
  -2  -7  -3  470.22   13.60
  -2  -7  -3  446.13   13.83
  -3  -7  -3   51.68    3.53
   3   7   3   53.97    2.64
  -3  -7  -3   50.23    3.69
   4   7   3   77.37    3.73
  -4  -7  -3   83.44    4.35
  -4  -7  -3   90.33    4.33
  -5  -7  -3  129.28    5.87
  -5  -7  -3  126.27    5.27
   5   7   3  129.29    5.31
   6   7   3    4.85    2.60
  -6  -7  -3    4.87    2.08
  -6  -7  -3    4.94    2.84
   7   7   3   26.47    3.67
  -7  -7  -3   21.99    3.58
  -7  -7  -3   23.70    3.07
  -8  -7  -3    5.10    2.82
  -8  -7  -3    3.94    2.98
  -9  -7  -3    5.11    3.28
 -10  -7  -3   17.45    4.14
  13  -8  -3   16.35    5.92
  12  -8  -3   18.81    5.36
  11  -8  -3    8.64    4.61
  10  -8  -3   -0.50    3.97
   9  -8  -3    2.07    3.58
   8  -8  -3   93.32    5.95
   7  -8  -3    9.00    2.92
   6  -8  -3   10.15    2.62
   5  -8  -3    7.21    2.20
   5  -8  -3    8.36    2.62
   4  -8  -3  331.15   10.69
   4  -8  -3  328.07   10.25
   3  -8  -3   35.20    2.91
   3  -8  -3   39.34    2.64
   2  -8  -3  520.92   15.34
   2  -8  -3  554.99   15.76
  -1   8   3  380.94   10.98
   1  -8  -3  378.60   11.56
   0  -8  -3   13.60    2.04
   0   8   3   14.66    1.33
  -1  -8  -3  106.44    4.46
   1   8   3  107.83    3.60
  -1  -8  -3   99.06    4.73
  -2  -8  -3  208.22    7.17
   2   8   3  216.31    6.52
  -2  -8  -3  219.18    7.81
  -3  -8  -3    2.19    2.38
  -3  -8  -3    5.08    1.93
  -4  -8  -3   11.52    2.24
  -4  -8  -3   10.45    2.88
  -5  -8  -3   29.39    3.41
  -5  -8  -3   35.29    2.97
  -6  -8  -3   39.64    3.87
  -6  -8  -3   43.01    3.23
  -7  -8  -3    3.58    3.39
  -7  -8  -3   -1.22    2.25
  -8  -8  -3   -2.52    3.04
  -9  -8  -3   31.57    4.18
 -10  -8  -3    1.45    4.12
  13  -9  -3    0.70    5.35
  12  -9  -3    4.31    4.54
  11  -9  -3    8.38    4.33
  10  -9  -3   20.57    4.60
   9  -9  -3   -4.76    3.54
   8  -9  -3    1.07    3.41
   7  -9  -3   60.82    4.51
   6  -9  -3   76.35    4.87
   6  -9  -3   73.61    5.25
   5  -9  -3  151.05    6.98
   5  -9  -3  180.66    6.63
   4  -9  -3   79.56    4.44
   4  -9  -3   76.97    4.00
   3  -9  -3   -2.39    1.59
   3  -9  -3   -0.52    2.05
   2  -9  -3  144.68    5.93
   1  -9  -3  190.52    6.86
  -1   9   3  188.45    6.11
   0  -9  -3   66.20    3.81
  -1  -9  -3  489.19   14.73
  -1  -9  -3  472.80   14.23
  -2  -9  -3   45.88    3.07
  -2  -9  -3   40.88    3.39
  -3  -9  -3   62.75    3.99
  -3  -9  -3   59.27    4.26
  -4  -9  -3   39.49    3.89
  -4  -9  -3   41.85    3.03
  -5  -9  -3   82.33    5.45
  -5  -9  -3   95.09    5.07
  -6  -9  -3  151.06    7.09
  -7  -9  -3   65.97    4.91
  -8  -9  -3    7.42    3.70
  -9  -9  -3    7.25    3.86
 -10  -9  -3   -1.12    3.92
  12 -10  -3    3.96    5.08
  11 -10  -3    4.63    4.94
  10 -10  -3   -1.96    4.37
   9 -10  -3   33.71    4.76
   8 -10  -3    1.87    3.46
   7 -10  -3   73.28    5.18
   7 -10  -3   76.52    5.23
   6 -10  -3  145.64    7.12
   6 -10  -3  145.77    6.50
   5 -10  -3    0.51    2.39
   5 -10  -3    0.76    2.42
   4 -10  -3    7.34    2.75
   4 -10  -3    7.85    2.24
   3 -10  -3    4.45    2.02
   3 -10  -3    7.94    2.21
   2 -10  -3   24.87    2.81
   1 -10  -3  209.84    7.56
   0 -10  -3   96.25    5.16
   0 -10  -3  103.27    4.99
  -1 -10  -3  115.68    5.57
  -1 -10  -3  109.11    5.01
  -2 -10  -3  259.07    8.74
  -2 -10  -3  257.86    9.58
  -3 -10  -3    0.70    2.93
  -3 -10  -3   -0.82    2.25
  -4 -10  -3   16.74    3.68
  -4 -10  -3   18.62    2.79
  -5 -10  -3   19.03    3.66
  -6 -10  -3   97.75    6.25
  -7 -10  -3    1.53    3.47
  -8 -10  -3   -5.75    3.59
  -9 -10  -3    1.50    4.09
 -10 -10  -3    2.47    4.71
  12 -11  -3   -3.67    4.99
  11 -11  -3   27.94    5.66
  10 -11  -3    6.85    4.70
   9 -11  -3    0.91    4.06
   8 -11  -3   -2.32    3.88
   8 -11  -3    2.49    3.57
   7 -11  -3   29.54    4.47
   7 -11  -3   39.50    4.07
   6 -11  -3   68.45    4.96
   6 -11  -3   67.07    4.83
   5 -11  -3   93.59    5.13
   5 -11  -3  101.43    6.03
   4 -11  -3   13.57    3.09
   3 -11  -3    8.60    2.81
   2 -11  -3   80.26    4.87
   1 -11  -3  351.34   11.45
   0 -11  -3   27.92    3.12
   0 -11  -3   28.31    3.39
  -1 -11  -3    2.64    2.98
  -1 -11  -3    7.19    2.48
  -2 -11  -3   21.51    2.71
  -2 -11  -3   25.48    3.76
  -3 -11  -3   14.26    3.62
  -4 -11  -3   -1.46    3.00
  -5 -11  -3   14.19    3.50
  -6 -11  -3    7.78    3.87
  -7 -11  -3   -1.50    3.94
  -8 -11  -3   -3.02    4.42
  -9 -11  -3   15.00    4.70
 -10 -11  -3    3.32    4.63
  11 -12  -3   -2.87    5.54
  11 -12  -3    7.55    5.52
  10 -12  -3    6.20    5.17
  10 -12  -3    7.00    5.33
   9 -12  -3   32.13    5.34
   8 -12  -3   -0.96    3.68
   7 -12  -3    0.19    3.32
   6 -12  -3  110.73    6.89
   5 -12  -3   32.29    4.02
   4 -12  -3   12.51    3.30
   3 -12  -3    4.18    2.88
   2 -12  -3   17.48    3.16
   1 -12  -3   76.24    5.79
   1 -12  -3   72.51    5.20
   0 -12  -3    0.37    2.91
   0 -12  -3   -0.20    2.66
  -1 -12  -3   25.88    3.22
  -1 -12  -3   25.25    4.03
  -2 -12  -3   67.32    5.37
  -3 -12  -3   10.82    3.97
  -4 -12  -3   -1.10    3.82
  -5 -12  -3   37.72    4.48
  -6 -12  -3   19.46    4.63
  -7 -12  -3    4.05    4.41
  -8 -12  -3   -1.20    4.46
  -9 -12  -3   -0.31    4.67
 -10 -12  -3    2.98    5.01
  11 -13  -3    3.15    5.41
  10 -13  -3    4.67    5.48
   9 -13  -3   -2.59    4.11
   8 -13  -3    1.37    4.30
   7 -13  -3   23.68    4.55
   6 -13  -3   22.90    4.23
   5 -13  -3   13.90    3.91
   4 -13  -3   51.69    4.70
   3 -13  -3   88.43    5.87
   2 -13  -3   18.38    3.35
   1 -13  -3    0.24    2.98
   1 -13  -3    1.01    3.74
   0 -13  -3   24.79    4.36
  -1 -13  -3   99.16    6.84
  -2 -13  -3   -1.92    3.80
  -3 -13  -3   -2.09    3.37
  -4 -13  -3   -4.39    4.01
  -5 -13  -3    8.68    4.56
  -6 -13  -3    0.75    4.47
  -7 -13  -3    0.84    4.58
  -8 -13  -3    1.28    4.86
  -9 -13  -3    6.20    5.29
  10 -14  -3   14.53    5.80
   9 -14  -3    4.99    4.43
   8 -14  -3   -5.34    4.45
   7 -14  -3   38.02    5.23
   6 -14  -3   -0.06    3.98
   5 -14  -3   36.59    4.74
   4 -14  -3   13.95    3.94
   3 -14  -3    3.02    3.60
   2 -14  -3    1.99    3.35
   2 -14  -3    2.28    3.75
   1 -14  -3    9.41    4.26
   0 -14  -3   10.81    4.28
  -1 -14  -3    5.66    4.28
  -2 -14  -3    3.75    4.35
  -3 -14  -3   -0.29    4.24
  -4 -14  -3   57.33    5.59
  -5 -14  -3   20.41    5.22
  -6 -14  -3    2.48    4.88
  -7 -14  -3   -3.17    4.90
  -8 -14  -3    1.51    5.43
  -9 -14  -3   -6.85    5.24
   9 -15  -3    9.95    5.43
   8 -15  -3   -1.76    4.87
   7 -15  -3   31.06    5.33
   6 -15  -3   47.19    5.55
   5 -15  -3    1.57    4.14
   4 -15  -3  130.41    8.16
   3 -15  -3   27.35    5.63
   2 -15  -3  144.29    8.58
   1 -15  -3   -2.16    3.86
   0 -15  -3   36.30    5.42
  -1 -15  -3    4.65    4.20
  -2 -15  -3    5.44    4.81
  -3 -15  -3    1.50    4.76
  -4 -15  -3    2.09    5.10
  -5 -15  -3   -3.85    5.15
  -6 -15  -3   -3.16    5.25
  -7 -15  -3    5.76    5.59
  -8 -15  -3   -4.05    5.60
   8 -16  -3    5.49    5.09
   7 -16  -3   17.49    5.48
   6 -16  -3   -2.22    4.95
   5 -16  -3    5.80    4.63
   4 -16  -3   -1.07    5.59
   3 -16  -3   74.65    7.26
   2 -16  -3    2.54    5.01
   1 -16  -3   30.10    5.23
   0 -16  -3   31.75    5.86
  -1 -16  -3    0.82    4.55
  -2 -16  -3    2.66    4.63
  -3 -16  -3   -0.54    4.65
  -4 -16  -3    3.33    5.48
  -5 -16  -3   17.61    5.95
  -6 -16  -3    0.61    5.77
   7 -17  -3    9.28    5.33
   5 -17  -3   34.18    7.49
   4 -17  -3    9.19    6.30
   3 -17  -3    2.44    5.71
   2 -17  -3   -2.02    5.48
   1 -17  -3   39.00    6.50
   0 -17  -3   -0.66    5.40
  -1 -17  -3    4.48    5.52
  -2 -17  -3    6.61    5.81
  -3 -17  -3   16.70    6.26
  -4 -17  -3   -4.97    5.79
  -5 -17  -3   -3.15    6.13
   5 -18  -3    4.15    7.75
   4 -18  -3    4.65    6.66
   3 -18  -3    0.42    6.30
   2 -18  -3   -3.46    6.17
   1 -18  -3    0.29    6.03
   0 -18  -3   13.11    6.49
  -1 -18  -3    1.28    6.12
  -2 -18  -3    5.37    6.47
  -3 -18  -3    3.00    6.15
  -1 -19   4    6.77    6.30
   0 -19   4    2.39    5.88
   1 -19   4   17.83    6.44
  -5 -18   4   10.89    6.61
  -4 -18   4    1.57    6.08
  -3 -18   4    0.89    5.64
  -2 -18   4   -2.78    5.76
  -1 -18   4    6.28    5.62
   0 -18   4    5.56    5.60
   1 -18   4   -1.57    5.45
   2 -18   4   -4.67    5.70
  -6 -17   4    3.72    6.04
  -5 -17   4   10.66    6.10
  -4 -17   4   -7.77    5.38
  -3 -17   4    2.03    5.42
  -2 -17   4    0.86    5.22
  -1 -17   4   15.25    5.39
   0 -17   4   52.03    6.31
   1 -17   4    5.67    5.18
   2 -17   4   15.47    5.17
  -8 -16   4   -1.76    5.71
  -7 -16   4    0.12    5.54
  -6 -16   4    5.03    5.63
  -5 -16   4    4.52    5.29
  -4 -16   4    0.04    5.16
  -3 -16   4   -0.61    4.91
  -2 -16   4   10.84    4.92
  -1 -16   4   44.28    5.67
   0 -16   4    5.83    4.75
   1 -16   4   13.18    4.59
   2 -16   4   -1.92    4.32
   3 -16   4   45.92    5.56
  -9 -15   4    6.26    5.77
  -8 -15   4    6.63    5.62
  -7 -15   4    1.24    5.08
  -6 -15   4   -0.44    4.98
  -5 -15   4    6.42    5.06
  -4 -15   4   -0.71    4.53
  -3 -15   4   41.89    5.60
  -2 -15   4   33.72    5.09
  -1 -15   4    4.69    4.30
   0 -15   4   -1.03    4.09
   1 -15   4    6.26    4.06
   2 -15   4    6.05    4.04
   3 -15   4   46.73    5.30
   6 -15   4   16.80    6.00
   7 -15   4    8.01    5.97
   8 -15   4   15.96    6.04
   9 -15   4    3.94    5.92
 -10 -14   4   -5.06    5.34
  -9 -14   4    1.92    5.16
  -8 -14   4    1.44    4.90
  -7 -14   4    4.44    4.79
  -6 -14   4   12.53    4.92
  -5 -14   4    4.41    4.50
  -4 -14   4   56.18    5.66
  -3 -14   4    5.53    4.36
  -2 -14   4    2.10    3.94
  -1 -14   4   18.02    4.27
   0 -14   4    0.41    3.62
   1 -14   4    4.92    3.70
   2 -14   4   15.73    3.87
  -2  14  -4    9.07    3.18
  -3  14  -4   14.15    3.51
   3 -14   4   12.33    3.79
  -4  14  -4    4.17    3.51
  -5  14  -4    1.76    3.79
   6 -14   4   37.15    5.81
   7 -14   4    2.03    4.84
   8 -14   4    1.35    5.20
   9 -14   4   12.43    5.92
 -10 -13   4   -1.57    5.28
  -9 -13   4    3.96    5.03
  -8 -13   4   15.89    4.95
  -7 -13   4   -5.16    4.20
  -6 -13   4   13.89    4.00
  -5 -13   4   41.90    5.04
  -4 -13   4   12.83    4.18
  -3 -13   4   51.41    5.05
  -2 -13   4   68.43    5.24
  -1 -13   4   73.60    5.37
   1  13  -4   73.29    4.76
   0 -13   4   15.11    3.66
   0  13  -4    3.18    2.05
  -1  13  -4  184.40    7.16
   2 -13   4    0.57    3.06
  -2  13  -4    3.16    2.87
   3 -13   4   55.77    4.70
  -3  13  -4   63.21    4.86
   4 -13   4   10.97    3.57
  -4  13  -4    6.51    3.43
  -5  13  -4    1.68    3.87
   6 -13   4    7.88    4.68
   7 -13   4    6.91    4.56
   8 -13   4    2.59    5.32
   9 -13   4   27.95    5.99
  10 -13   4   19.33    6.01
 -11 -12   4   -0.54    5.17
 -10 -12   4   -0.92    4.80
  -9 -12   4   -0.93    4.51
  -8 -12   4    7.36    3.84
  -7 -12   4   27.60    4.70
  -6 -12   4   28.52    4.44
  -5 -12   4    2.61    3.67
  -4 -12   4   -0.58    2.95
   4  12  -4    1.06    2.84
   3  12  -4   27.37    3.38
  -3 -12   4   24.50    4.01
  -2 -12   4   11.08    3.42
   2  12  -4   13.64    3.02
   1  12  -4   61.51    3.92
   0 -12   4   -0.12    2.83
   0  12  -4    0.61    1.12
  -1  12  -4   62.93    4.62
   1 -12   4   61.37    4.56
  -2  12  -4   15.61    3.05
   2 -12   4   11.76    3.04
   3 -12   4   25.88    3.35
  -3  12  -4   25.30    3.45
  -4  12  -4   22.66    3.58
   4 -12   4   22.20    3.56
  -5  12  -4   38.29    4.30
   7 -12   4   33.84    5.16
   8 -12   4   -3.42    4.42
   9 -12   4   70.06    6.77
  10 -12   4   26.71    5.92
 -12 -11   4   -0.36    5.31
 -11 -11   4    6.70    4.85
 -10 -11   4    7.12    4.58
  -9 -11   4    2.67    4.26
  -8 -11   4    1.71    3.83
   7  11  -4   24.36    4.04
  -7 -11   4   22.13    4.20
  -6 -11   4    1.76    2.98
   6  11  -4    0.82    1.65
  -5 -11   4   11.34    3.19
  -4 -11   4   31.32    3.56
   3  11  -4    5.41    1.66
  -3 -11   4    9.63    3.22
  -2 -11   4   59.02    4.72
  -1 -11   4   38.32    3.69
   0  11  -4  275.51    9.28
   0 -11   4  271.48    9.58
  -1  11  -4   24.63    2.93
   1 -11   4   19.83    3.13
   2 -11   4  101.40    5.04
  -2  11  -4  107.34    5.30
   2 -11   4  108.68    5.26
  -3  11  -4    0.51    2.58
   3 -11   4   -2.31    2.30
  -4  11  -4   16.80    3.31
   4 -11   4   16.70    3.08
  -5  11  -4    5.59    3.27
  -6  11  -4   11.47    3.35
   7 -11   4   42.42    5.10
   8 -11   4   28.88    4.63
   9 -11   4   21.10    5.11
  10 -11   4   12.16    5.55
  11 -11   4    6.56    5.93
 -12 -10   4   -1.68    4.98
 -11 -10   4   -5.30    4.48
 -10 -10   4    0.93    4.15
   9  10  -4    1.53    4.36
  -9 -10   4    0.98    3.98
  -8 -10   4    7.57    3.72
   8  10  -4    8.83    3.71
  -7 -10   4   16.25    3.71
   7  10  -4   22.83    3.92
   6  10  -4  161.29    6.85
  -6 -10   4  135.92    6.92
   5  10  -4    3.72    2.77
  -5 -10   4    2.77    2.65
   4  10  -4   12.50    2.09
  -4 -10   4   19.95    3.26
   3  10  -4    1.17    1.31
  -3 -10   4    6.24    2.48
   2  10  -4   38.40    3.17
  -2 -10   4   54.29    3.80
   1  10  -4   10.85    2.51
  -1 -10   4   12.10    2.71
   0  10  -4    9.11    2.42
   0 -10   4    9.83    2.53
  -1  10  -4  225.59    7.72
   1 -10   4  215.25    7.19
   1 -10   4  207.34    7.66
   2 -10   4   -0.47    2.27
  -2  10  -4   -0.88    2.26
  -3  10  -4  103.39    5.15
   3 -10   4   97.34    4.98
  -4  10  -4   -0.93    2.63
  -5  10  -4  478.89   15.28
   7 -10   4   59.27    4.90
   8 -10   4   37.37    5.05
   9 -10   4   -2.19    4.43
  10 -10   4    0.55    5.07
  11 -10   4   -0.74    5.47
 -12  -9   4   -1.14    4.65
  12   9  -4   -0.88    5.74
 -11  -9   4   15.64    4.87
  11   9  -4   12.30    5.29
  10   9  -4    1.63    4.85
 -10  -9   4   -2.22    3.96
   9   9  -4   -1.28    3.89
  -9  -9   4    5.12    3.33
   8   9  -4   24.17    4.09
  -8  -9   4   19.57    3.89
   7   9  -4    2.05    3.03
  -7  -9   4    2.10    3.15
   6   9  -4    6.59    2.95
  -6  -9   4    0.94    2.86
  -5  -9   4   46.79    3.66
   5   9  -4   46.81    3.56
   4   9  -4   90.46    4.69
  -4  -9   4   75.80    4.46
   3   9  -4  251.05    8.40
  -3  -9   4  246.38    8.54
   2   9  -4    1.68    1.97
  -2  -9   4    4.48    2.25
   1   9  -4   98.20    4.63
  -1  -9   4   96.21    4.82
   0   9  -4  939.60   26.83
   0  -9   4  955.09   26.51
   0  -9   4  941.83   25.76
   1  -9   4  101.33    4.62
  -1   9  -4  103.78    4.69
   2  -9   4    8.81    2.18
  -2   9  -4    9.49    2.31
   3  -9   4   21.12    2.54
  -3   9  -4   22.93    2.84
  -4   9  -4   72.45    4.63
  -5   9  -4  149.49    6.79
   6  -9   4   -1.08    3.21
   7  -9   4   31.68    3.96
   8  -9   4    0.17    3.89
   9  -9   4   18.78    4.65
  10  -9   4   19.11    5.34
  11  -9   4   15.75    5.68
  12  -9   4    7.46    6.01
  13   8  -4   -8.43    5.97
  12   8  -4    3.87    5.38
  11   8  -4   10.01    5.77
 -11  -8   4   -0.77    4.11
  10   8  -4    1.60    4.24
 -10  -8   4    1.82    3.89
   9   8  -4   17.01    4.19
  -9  -8   4   19.83    3.86
   8   8  -4    1.64    3.46
  -8  -8   4   -0.27    3.25
   7   8  -4   77.79    5.37
  -7  -8   4   75.53    5.12
  -6  -8   4    4.44    2.71
   6   8  -4    6.23    2.71
  -5  -8   4   22.29    2.99
   5   8  -4   24.75    2.83
  -4  -8   4   12.12    2.54
   4   8  -4    9.89    2.22
   3   8  -4   53.99    3.46
  -3  -8   4   52.57    3.43
  -2  -8   4   61.38    3.73
   2   8  -4   52.93    3.29
   1   8  -4  268.44    8.63
  -1  -8   4  273.70    8.76
  -1  -8   4  262.48    7.71
   0  -8   4  786.88   22.24
   0  -8   4  800.18   21.65
   0   8  -4  787.93   22.57
  -1   8  -4   63.54    3.69
   1  -8   4   69.67    3.52
   2  -8   4  349.60   10.60
  -2   8  -4  353.01   11.05
  -3   8  -4    2.40    1.86
  -4   8  -4  175.68    6.74
  -5   8  -4   95.15    5.03
   6  -8   4   48.31    4.28
   7  -8   4   59.18    4.80
   8  -8   4    6.78    3.75
   9  -8   4   32.93    4.91
  10  -8   4    3.98    4.15
  11  -8   4    0.76    5.12
  12  -8   4    2.07    5.35
  13   7  -4   -0.28    6.89
  12   7  -4   -6.13    5.27
  11   7  -4   11.42    5.48
 -11  -7   4    9.82    4.15
 -10  -7   4    5.23    3.87
  10   7  -4   10.59    4.93
   9   7  -4   32.64    4.94
  -9  -7   4   35.16    4.24
  -8  -7   4   23.37    3.60
   8   7  -4   13.70    3.82
  -7  -7   4   10.00    2.95
   7   7  -4   11.40    3.08
   6   7  -4   32.95    3.37
  -6  -7   4   30.03    3.17
   5   7  -4    3.81    2.18
  -5  -7   4    1.68    2.22
   4   7  -4  106.39    4.69
  -4  -7   4   98.83    4.73
   3   7  -4  195.62    6.67
  -3  -7   4  186.42    6.61
  -2  -7   4  141.17    5.42
   2   7  -4  141.25    5.25
   1   7  -4  172.68    5.99
  -1  -7   4  170.62    6.04
   0  -7   4  110.18    4.43
   0   7  -4  119.80    4.64
   1  -7   4    5.37    1.64
  -1   7  -4    4.39    1.66
   2  -7   4    1.88    1.44
  -2   7  -4    3.07    1.76
  -3   7  -4  154.08    5.97
  -4   7  -4    1.86    1.90
  -5   7  -4   83.07    4.90
   6  -7   4   12.60    3.10
   7  -7   4   70.82    5.31
   8  -7   4   23.88    4.08
   9  -7   4   -1.04    3.81
  10  -7   4   25.38    4.51
  11  -7   4   -0.62    4.75
  12  -7   4    5.77    5.33
  14   6  -4    2.13    6.95
  13   6  -4    2.62    6.39
  12   6  -4    3.05    6.00
  11   6  -4   -0.75    5.32
 -10  -6   4   17.62    3.99
  10   6  -4   18.43    5.17
  -9  -6   4  303.96   10.86
   9   6  -4  320.05   12.40
  -8  -6   4    7.72    3.06
   8   6  -4    1.28    3.49
   7   6  -4   15.87    3.35
  -7  -6   4   13.09    2.88
  -6  -6   4   67.10    4.28
   6   6  -4   64.54    4.56
  -5  -6   4    1.25    1.97
   5   6  -4    0.77    1.89
   4   6  -4   24.67    2.37
  -4  -6   4   18.61    2.27
   3   6  -4   94.61    4.12
  -3  -6   4   94.31    4.01
  -2  -6   4    0.98    1.46
   2   6  -4    0.15    1.39
   1   6  -4  188.24    6.21
  -1  -6   4  181.18    6.08
   0  -6   4    0.49    1.23
   0   6  -4    0.45    1.34
   1  -6   4   59.37    2.77
  -1   6  -4   62.95    3.22
   2  -6   4  799.43   22.07
  -2   6  -4  813.04   22.92
  -3   6  -4    3.65    1.82
  -4   6  -4  630.35   18.57
  -5   6  -4   66.78    4.04
   6  -6   4  106.72    5.27
   7  -6   4   37.65    3.62
   8  -6   4    4.14    3.01
   9  -6   4    8.06    3.55
  10  -6   4   -1.93    4.13
  11  -6   4    6.29    4.77
  12  -6   4    3.66    5.33
  14   5  -4    7.63    6.92
  13   5  -4    1.58    6.45
  12   5  -4    0.69    5.59
  11   5  -4   -2.35    5.19
  10   5  -4    6.60    4.14
   9   5  -4    1.47    4.16
  -9  -5   4    1.82    3.13
   8   5  -4    2.62    3.18
  -8  -5   4    9.53    2.99
   7   5  -4   -2.57    2.47
  -7  -5   4   -0.18    2.06
   6   5  -4   21.10    3.13
  -6  -5   4   27.58    2.84
   5   5  -4  174.55    6.60
  -5  -5   4  163.26    6.22
  -4  -5   4  232.24    7.71
   4   5  -4  243.38    7.97
   3   5  -4    5.40    1.47
  -3  -5   4    5.25    1.38
  -2  -5   4    1.80    1.24
   2   5  -4    1.45    1.21
  -1  -5   4  754.81   20.54
   1   5  -4  733.89   20.96
   0  -5   4 2702.64   70.92
   0   5  -4 2626.55   72.54
   1  -5   4 1336.94   35.87
  -1   5  -4 1335.65   36.92
   2  -5   4  193.76    5.91
  -2   5  -4  197.81    6.56
  -3   5  -4 1009.50   28.43
  -4   5  -4  763.45   22.08
  -5   5  -4  349.35   11.23
   6  -5   4   10.02    2.73
   7  -5   4   31.70    3.64
   8  -5   4    6.22    2.90
   9  -5   4  163.95    8.12
  10  -5   4   10.56    4.30
  11  -5   4   31.57    5.51
  12  -5   4    3.93    4.60
  13  -5   4    0.71    6.07
  14   4  -4    9.95    7.19
  13   4  -4    9.62    6.51
  12   4  -4    5.41    5.87
  11   4  -4   10.96    5.22
  10   4  -4    0.98    4.41
   9   4  -4   30.42    4.80
  -8  -4   4   -0.01    2.55
   8   4  -4    2.97    3.59
   7   4  -4    6.96    2.73
  -7  -4   4    5.23    2.47
   6   4  -4  822.79   24.40
  -6  -4   4  829.39   23.37
  -5  -4   4  646.22   18.55
   5   4  -4  654.84   19.29
  -4  -4   4  119.38    4.64
   4   4  -4  120.53    4.86
   3   4  -4  246.05    7.64
  -3  -4   4  238.32    7.43
   2   4  -4    6.18    1.26
  -2  -4   4    3.22    1.18
   1   4  -4 2463.55   67.18
  -1  -4   4 2472.05   65.66
   0  -4   4 2704.20   71.42
   0   4  -4 2676.69   73.15
   1  -4   4  954.78   25.52
  -1   4  -4  941.65   26.39
  -2   4  -4   27.56    1.97
  -3   4  -4    3.03    1.33
  -4   4  -4   22.27    2.32
   6  -4   4    6.84    2.48
   7  -4   4   16.09    3.11
   8  -4   4   30.33    3.63
   9  -4   4    7.00    3.36
  10  -4   4   47.44    4.86
  11  -4   4   19.22    4.89
  12  -4   4   -1.08    5.21
  13  -4   4    2.48    5.93
  14   3  -4    8.53    6.23
  13   3  -4    0.84    5.31
  12   3  -4   35.20    6.44
  11   3  -4   -5.29    4.75
  10   3  -4    5.60    4.33
   9   3  -4    2.37    3.38
   8   3  -4   11.58    3.70
   7   3  -4  170.48    7.32
  -6  -3   4  534.10   15.92
   6   3  -4  555.04   16.89
   5   3  -4  218.67    7.74
  -5  -3   4  224.02    7.39
   4   3  -4   79.79    3.78
  -4  -3   4   87.28    3.50
   3   3  -4   51.31    2.80
  -3  -3   4   50.89    2.64
   2   3  -4   19.15    1.54
  -2  -3   4   23.82    1.78
  -1  -3   4   45.37    1.99
   1   3  -4   40.29    2.08
   0   3  -4  312.91    9.14
  -2   3  -4  639.31   17.91
  -2   3  -4  623.21   17.41
  -3   3  -4  145.80    5.02
  -3   3  -4  136.34    4.85
  -4   3  -4  129.86    4.87
  -4   3  -4  137.91    5.08
   5  -3   4    5.20    2.02
   6  -3   4  321.13   10.69
   7  -3   4    4.47    2.73
   8  -3   4   19.61    3.57
   9  -3   4   -2.02    3.49
  10  -3   4   52.45    5.45
  11  -3   4    3.98    4.52
  12  -3   4    8.10    5.23
  13  -3   4    1.56    5.36
  14   2  -4   -0.44    5.86
  13   2  -4   -2.31    5.79
  12   2  -4    2.49    5.22
  11   2  -4   21.50    5.36
  10   2  -4   33.94    5.21
   9   2  -4   55.18    4.92
   8   2  -4  181.89    8.29
   7   2  -4    9.40    2.70
   6   2  -4  498.25   15.55
   5   2  -4   -1.71    1.62
   4   2  -4   41.57    2.97
  -4  -2   4   40.97    2.41
   3   2  -4  191.61    6.12
  -3  -2   4  176.18    5.76
  -2  -2   4  939.65   25.55
   2   2  -4  951.71   26.19
  -1  -2   4  234.79    6.60
   1   2  -4  224.86    6.84
   0   2  -4 4796.88  129.65
  -1   2  -4   52.55    2.14
  -1   2  -4   54.67    2.36
  -2   2  -4    1.63    0.90
  -2   2  -4    2.16    0.88
  -3   2  -4   86.55    3.52
  -3   2  -4   84.98    3.60
  -4   2  -4   64.68    3.12
   5  -2   4 2860.38   77.39
  -5   2  -4 2785.88   75.64
  -6   2  -4  122.12    5.15
   6  -2   4  123.78    5.38
   7  -2   4    5.34    2.50
   8  -2   4   61.88    4.75
   9  -2   4   -0.29    3.01
  10  -2   4    2.10    3.94
  11  -2   4   48.56    5.52
  12  -2   4   -5.76    4.41
  13  -2   4    6.95    5.63
  14   1  -4    3.18    6.68
  13   1  -4    0.34    5.74
  12   1  -4    4.50    5.31
  11   1  -4   24.90    5.43
  10   1  -4    3.34    3.82
   9   1  -4  136.55    7.35
   8   1  -4    0.96    3.20
   7   1  -4   -3.74    2.61
   6   1  -4  104.55    5.10
   5   1  -4   83.23    4.13
   4   1  -4   24.93    2.07
   3   1  -4 1090.66   30.31
   2   1  -4  801.63   22.29
   1   1  -4   37.06    1.72
   0   1  -4 2150.06   58.39
  -1   1  -4 1961.91   53.34
  -1   1  -4 1961.26   52.21
  -2   1  -4  241.23    7.20
  -2   1  -4  235.72    7.06
  -3   1  -4 1558.40   43.79
  -3   1  -4 1630.11   42.94
   4  -1   4  742.86   21.20
  -4   1  -4  742.36   20.72
   5  -1   4  675.98   19.44
  -5   1  -4  656.75   18.98
  -6   1  -4  262.28    8.81
   6  -1   4  266.15    9.03
  -7   1  -4    2.48    1.92
   7  -1   4    8.43    2.82
   8  -1   4   21.65    3.34
   9  -1   4    0.56    3.49
  10  -1   4   14.00    4.12
  11  -1   4   19.92    5.08
  12  -1   4   35.08    6.00
  13  -1   4    2.37    5.35
  14   0  -4    0.65    6.04
  13   0  -4    6.94    5.22
  12   0  -4   -4.51    5.19
  11   0  -4    6.21    4.26
  10   0  -4   94.05    6.75
   9   0  -4  279.86   11.23
   8   0  -4   10.57    3.49
   7   0  -4  117.99    6.16
   6   0  -4  229.33    8.46
   5   0  -4  385.36   12.13
   4   0  -4    3.30    1.58
   3   0  -4    6.85    1.37
   2   0  -4  379.21   12.02
   2   0  -4  502.52   12.60
   1   0  -4    5.34    0.71
   0   0  -4   12.46    0.97
  -1   0  -4    5.14    0.79
  -1   0  -4    6.60    0.86
  -2   0  -4    4.66    0.92
  -2   0  -4    4.67    0.94
   3   0   4  616.93   17.43
  -3   0  -4  610.87   17.11
  -4   0  -4   12.46    1.60
  -4   0  -4   10.55    1.12
   4   0   4    9.43    1.63
   5   0   4  337.66   10.41
  -5   0  -4  314.56   10.05
   6   0   4    1.80    2.19
  -6   0  -4    6.55    1.97
   7   0   4  340.03   11.45
  -7   0  -4  342.63   10.95
  -8   0  -4    3.96    2.22
   8   0   4    1.10    2.99
   9   0   4   -0.48    3.17
  10   0   4   27.44    4.91
  11   0   4   21.45    5.19
  12   0   4    0.51    5.16
  13   0   4    2.94    5.88
  14  -1  -4    2.32    6.11
  13  -1  -4    5.38    5.76
  12  -1  -4    0.78    5.06
  11  -1  -4   43.13    5.22
  10  -1  -4  255.77   11.07
   9  -1  -4  500.31   16.85
   8  -1  -4    2.04    2.83
   7  -1  -4  417.77   13.56
   6  -1  -4  112.50    5.16
   5  -1  -4  453.52   13.81
   4  -1  -4  538.29   15.76
   3  -1  -4   51.64    2.76
   2  -1  -4  928.11   26.39
   2  -1  -4  986.60   25.86
   1  -1  -4 1546.55   41.03
   1  -1  -4 1526.38   41.79
   0  -1  -4  140.70    4.31
   0  -1  -4  134.26    4.03
  -1  -1  -4  959.17   26.31
  -1  -1  -4  965.72   26.00
   2   1   4  531.96   15.49
  -2  -1  -4  575.34   15.41
  -3  -1  -4    6.40    1.23
  -3  -1  -4    5.91    0.91
   3   1   4    2.95    1.00
  -4  -1  -4  139.61    4.52
  -4  -1  -4  136.15    4.95
   4   1   4  149.04    5.25
  -5  -1  -4   90.76    4.15
   5   1   4   78.37    4.18
  -5  -1  -4   92.45    3.49
  -6  -1  -4    5.51    1.69
  -6  -1  -4    8.54    2.02
   6   1   4    4.74    2.05
  -7  -1  -4   78.86    4.65
   7   1   4   93.93    5.28
   8   1   4   13.28    3.55
  -8  -1  -4    7.28    2.36
  -9  -1  -4  142.76    6.76
   9   1   4  132.31    7.40
  10   1   4   -6.19    3.24
  11   1   4   -0.92    3.94
  12   1   4   -0.45    5.05
  13   1   4   -2.27    5.87
  14  -2  -4   -3.83    5.44
  13  -2  -4   -5.29    5.39
  12  -2  -4    4.46    5.30
  11  -2  -4    5.77    4.80
  10  -2  -4  132.87    7.96
   9  -2  -4   29.95    3.97
   8  -2  -4  538.33   17.14
   7  -2  -4    1.41    2.23
   6  -2  -4   39.32    3.09
   5  -2  -4   72.77    3.86
   4  -2  -4  637.94   18.36
   3  -2  -4  530.29   15.04
   3  -2  -4  545.31   15.42
   2  -2  -4   26.17    1.80
   2  -2  -4   20.92    1.74
   1  -2  -4    1.78    0.75
   1  -2  -4    1.44    0.67
   0  -2  -4  389.92   10.85
   0  -2  -4  393.29   11.03
  -1  -2  -4 1395.01   37.95
  -1  -2  -4 1431.99   38.53
  -2  -2  -4   13.34    1.22
  -2  -2  -4   12.49    1.14
   2   2   4   11.04    1.07
  -3  -2  -4  851.07   23.26
   3   2   4  823.38   23.60
  -3  -2  -4  858.09   22.95
  -4  -2  -4   16.26    1.51
  -4  -2  -4   16.49    1.63
  -5  -2  -4  463.66   12.73
  -5  -2  -4  437.58   13.12
   5   2   4  429.85   13.54
  -6  -2  -4   -1.35    1.56
  -6  -2  -4    0.90    1.57
   6   2   4   -0.10    2.17
  -7  -2  -4   33.98    2.62
  -7  -2  -4   28.80    2.74
   7   2   4   30.47    3.48
   8   2   4   -0.39    2.94
  -8  -2  -4   -2.25    2.35
  -9  -2  -4   -1.45    2.67
   9   2   4   -0.99    3.57
  10   2   4   13.27    4.32
  11   2   4   12.98    5.18
  12   2   4   -0.65    5.32
  13   2   4    6.81    6.54
  14   2   4    9.57    7.16
  14  -3  -4    1.03    6.17
  13  -3  -4   19.55    5.36
  12  -3  -4    8.15    5.30
  11  -3  -4   -4.25    4.41
  10  -3  -4   -1.55    3.40
   9  -3  -4  152.53    7.31
   8  -3  -4    5.93    2.66
   7  -3  -4   11.84    2.74
   6  -3  -4  172.22    6.62
   5  -3  -4   27.80    2.39
   4  -3  -4  741.73   21.08
   3  -3  -4 1377.94   38.57
   3  -3  -4 1429.46   37.98
   2  -3  -4  751.75   21.08
   2  -3  -4  771.14   20.95
   1  -3  -4    9.58    1.18
   1  -3  -4   10.06    0.82
   0  -3  -4 1073.18   29.06
  -1  -3  -4  329.69    9.59
   1   3   4  331.25    9.27
   2   3   4  134.87    4.58
  -2  -3  -4  147.85    4.68
  -2  -3  -4  148.73    4.90
  -3  -3  -4  667.09   18.25
   3   3   4  635.32   18.46
   4   3   4  331.42   10.29
  -4  -3  -4  332.04   10.00
  -5  -3  -4   86.11    3.80
  -5  -3  -4   85.91    4.09
  -6  -3  -4    1.40    1.79
  -6  -3  -4    0.36    1.77
   6   3   4   -0.85    2.09
   7   3   4    2.11    2.74
  -7  -3  -4    0.81    2.04
  -7  -3  -4    0.63    1.83
  -8  -3  -4   52.34    3.79
   8   3   4   44.86    4.27
  -8  -3  -4   45.60    3.39
   9   3   4  129.04    7.34
  -9  -3  -4  125.44    6.36
  10   3   4    3.70    4.46
 -10  -3  -4    9.32    3.48
  11   3   4    7.80    5.35
  12   3   4    1.48    5.77
  13   3   4    8.73    7.04
  14  -4  -4    8.51    6.31
  13  -4  -4    3.42    5.45
  12  -4  -4    4.32    4.40
  11  -4  -4   67.02    6.18
  10  -4  -4    6.88    3.85
   9  -4  -4   38.72    4.42
   8  -4  -4  318.82   11.06
   7  -4  -4    5.26    2.48
   6  -4  -4    3.53    2.09
   5  -4  -4  314.03   10.04
   4  -4  -4  564.85   16.38
   3  -4  -4  171.98    5.70
   3  -4  -4  164.18    5.47
   2  -4  -4 1104.75   29.75
   2  -4  -4 1058.52   29.48
   1  -4  -4    4.65    1.18
   1  -4  -4    7.73    0.76
   0  -4  -4  327.50    9.62
  -1  -4  -4  808.37   22.23
  -2  -4  -4  700.05   19.91
   2   4   4  732.88   19.95
  -2  -4  -4  722.14   19.92
  -3  -4  -4  484.02   13.68
   3   4   4  458.74   13.75
  -3  -4  -4  479.93   13.58
  -4  -4  -4   86.99    3.85
  -4  -4  -4   85.83    3.82
   4   4   4   76.59    3.88
  -5  -4  -4   -1.40    1.32
  -5  -4  -4    0.79    1.62
   5   4   4   -0.44    1.97
  -6  -4  -4    7.88    2.05
   6   4   4    6.62    1.59
  -7  -4  -4   16.46    2.61
   7   4   4    9.40    3.07
  -7  -4  -4    7.04    2.00
  -8  -4  -4    2.64    2.57
   8   4   4    1.67    3.36
  -8  -4  -4    0.20    2.52
   9   4   4   -2.16    3.82
  -9  -4  -4    1.52    2.85
 -10  -4  -4   -0.67    3.13
  10   4   4   -4.20    4.37
  11   4   4    5.97    5.26
  12   4   4    5.82    5.51
  14  -5  -4   -0.34    5.90
  13  -5  -4   11.49    5.53
  12  -5  -4   14.65    4.77
  11  -5  -4   15.88    4.22
  10  -5  -4    1.41    3.26
   9  -5  -4   27.98    4.16
   8  -5  -4   -3.06    2.90
   7  -5  -4    5.85    2.69
   6  -5  -4  336.90   10.97
   5  -5  -4   11.49    2.04
   4  -5  -4  360.35   10.66
   4  -5  -4  340.55   10.78
   3  -5  -4    8.16    1.50
   3  -5  -4    7.56    1.38
   2  -5  -4  965.09   27.03
   2  -5  -4 1000.67   27.04
   1  -5  -4  276.57    8.54
   1  -5  -4  286.95    8.01
   0  -5  -4  116.47    4.35
  -1  -5  -4  297.48    8.97
   2   5   4  598.46   16.46
  -2  -5  -4  602.14   16.86
  -2  -5  -4  578.54   16.74
  -3  -5  -4  235.99    7.62
   3   5   4  247.50    7.45
  -3  -5  -4  235.32    7.72
   4   5   4   82.09    4.00
  -4  -5  -4   87.23    4.06
  -4  -5  -4   84.43    4.01
  -5  -5  -4  101.21    4.47
  -5  -5  -4   96.47    4.59
   5   5   4   90.13    4.75
  -6  -5  -4   -0.35    1.88
   6   5   4   -0.06    2.64
  -6  -5  -4    2.55    2.25
  -7  -5  -4   13.59    2.58
   7   5   4    6.38    2.83
  -7  -5  -4   10.70    2.55
   8   5   4   25.65    3.63
  -8  -5  -4   35.22    3.41
  -9  -5  -4    2.98    2.90
   9   5   4   -0.33    4.22
 -10  -5  -4    7.45    3.49
  10   5   4    8.34    5.00
 -11  -5  -4    3.47    3.83
  11   5   4    2.11    5.05
  13  -6  -4    7.23    5.82
  12  -6  -4    3.93    5.00
  11  -6  -4   17.32    4.23
  10  -6  -4    5.39    3.76
   9  -6  -4   87.73    6.04
   8  -6  -4   -0.44    3.13
   7  -6  -4  111.07    5.69
   6  -6  -4   50.37    3.69
   5  -6  -4  648.52   18.93
   4  -6  -4  145.86    5.16
   4  -6  -4  133.51    5.43
   3  -6  -4  185.70    6.69
   3  -6  -4  194.81    6.18
   2  -6  -4    8.89    1.26
   2  -6  -4    7.55    1.69
   1  -6  -4   71.86    3.63
   1  -6  -4   74.49    2.61
   0  -6  -4 1486.77   40.29
  -1  -6  -4 2219.31   59.57
   2   6   4  102.87    3.38
  -2  -6  -4  101.90    4.30
  -2  -6  -4  111.24    4.60
   3   6   4  162.89    5.29
  -3  -6  -4  164.90    6.07
  -3  -6  -4  159.26    5.83
  -4  -6  -4   10.27    2.05
  -4  -6  -4    6.88    2.20
   4   6   4    8.37    1.81
  -5  -6  -4    9.09    2.11
  -5  -6  -4   11.68    2.47
   5   6   4   10.30    2.37
  -6  -6  -4   48.88    3.50
   6   6   4   52.94    3.82
  -6  -6  -4   43.62    3.41
  -7  -6  -4    8.98    2.74
   7   6   4   10.76    3.24
  -7  -6  -4    6.13    2.44
   8   6   4   -2.88    3.01
  -8  -6  -4    4.61    2.64
  -8  -6  -4    0.24    2.65
  -9  -6  -4    8.22    3.10
  -9  -6  -4    0.49    3.00
 -10  -6  -4    2.26    3.36
  13  -7  -4   -0.44    4.66
  12  -7  -4    4.12    4.83
  11  -7  -4    1.98    4.42
  10  -7  -4    7.88    4.11
   9  -7  -4    1.97    3.65
   8  -7  -4   14.17    3.59
   7  -7  -4   53.50    4.37
   6  -7  -4    6.83    2.34
   5  -7  -4   99.69    5.07
   5  -7  -4   91.20    4.37
   4  -7  -4 1167.01   32.57
   4  -7  -4 1164.52   32.33
   3  -7  -4  104.05    4.63
   3  -7  -4  107.54    4.11
   2  -7  -4  376.72   10.87
   2  -7  -4  374.19   11.39
   1  -7  -4  119.15    4.95
   1  -7  -4  126.73    3.99
   0  -7  -4  344.02   10.44
   0   7   4  341.41    9.59
  -1  -7  -4  132.39    5.03
   1   7   4  127.85    3.89
   2   7   4    2.35    0.95
  -2  -7  -4    5.18    1.65
  -2  -7  -4    2.47    2.01
  -3  -7  -4    1.87    2.12
  -3  -7  -4    5.17    1.81
   3   7   4    3.67    1.27
  -4  -7  -4  152.30    6.40
   4   7   4  152.68    5.49
  -4  -7  -4  157.81    6.17
  -5  -7  -4    7.02    2.16
  -5  -7  -4    3.85    2.48
  -6  -7  -4   51.29    4.03
  -6  -7  -4   60.05    4.24
  -7  -7  -4   24.08    3.42
  -7  -7  -4   26.35    3.26
  -8  -7  -4   -1.28    2.59
  -8  -7  -4    4.50    3.36
  -9  -7  -4   12.84    3.34
  -9  -7  -4   16.17    3.82
  13  -8  -4   -0.46    5.63
  12  -8  -4    0.06    4.77
  11  -8  -4   -2.51    4.35
  10  -8  -4   -5.04    3.80
   9  -8  -4   59.61    5.26
   8  -8  -4   32.12    4.08
   7  -8  -4   62.76    4.67
   6  -8  -4    7.58    2.58
   6  -8  -4    8.83    2.58
   5  -8  -4  520.34   15.59
   5  -8  -4  505.16   15.44
   4  -8  -4  273.36    8.68
   4  -8  -4  259.61    9.00
   3  -8  -4    4.70    1.51
   3  -8  -4    1.01    2.01
   2  -8  -4   -0.82    1.83
   2  -8  -4   -0.02    1.27
   1  -8  -4    5.57    1.20
   1  -8  -4    1.11    1.82
   0  -8  -4   23.56    2.32
   0   8   4   20.38    1.59
  -1  -8  -4  175.77    6.39
  -1  -8  -4  183.02    6.76
  -2  -8  -4  116.37    4.96
  -2  -8  -4  118.72    5.50
  -3  -8  -4    1.44    2.09
  -3  -8  -4    2.60    2.07
  -4  -8  -4  100.31    5.14
  -4  -8  -4  105.34    4.93
  -5  -8  -4   12.64    2.48
  -5  -8  -4   12.26    3.01
  -6  -8  -4  177.53    7.08
  -6  -8  -4  163.95    7.25
  -7  -8  -4    0.63    2.52
  -7  -8  -4    1.14    3.14
  -8  -8  -4   22.79    3.74
  -9  -8  -4   -3.13    3.42
  13  -9  -4    5.27    5.62
  12  -9  -4    0.11    5.10
  11  -9  -4   -0.05    4.50
  10  -9  -4   44.10    5.20
   9  -9  -4    5.81    4.03
   8  -9  -4   46.06    4.49
   7  -9  -4  116.80    6.12
   7  -9  -4  127.48    6.69
   6  -9  -4   19.78    3.13
   6  -9  -4   22.95    3.17
   5  -9  -4    2.48    2.27
   5  -9  -4    1.07    2.25
   4  -9  -4   49.53    3.46
   4  -9  -4   41.55    3.28
   3  -9  -4  467.35   13.83
   3  -9  -4  473.90   14.33
   2  -9  -4   10.69    2.30
   2  -9  -4    6.18    1.49
   1  -9  -4    4.68    2.04
   0  -9  -4  235.26    8.04
  -1  -9  -4   74.11    4.14
  -1  -9  -4   79.17    4.77
  -2  -9  -4  203.79    7.38
  -2  -9  -4  201.58    7.88
  -3  -9  -4  247.51    9.06
  -3  -9  -4  242.13    8.48
  -4  -9  -4    6.35    2.32
  -4  -9  -4    6.05    3.06
  -5  -9  -4   73.93    4.80
  -5  -9  -4   85.37    5.50
  -6  -9  -4    5.48    2.72
  -6  -9  -4    3.30    3.24
  -7  -9  -4   56.53    4.76
  -8  -9  -4   10.31    3.86
  -9  -9  -4   -0.32    3.74
  12 -10  -4   -5.17    4.67
  11 -10  -4   -2.32    4.74
  10 -10  -4   -4.29    4.29
   9 -10  -4   22.00    4.43
   8 -10  -4   41.63    4.34
   8 -10  -4   36.24    4.69
   7 -10  -4    1.71    3.05
   7 -10  -4    0.09    3.02
   6 -10  -4   67.59    4.76
   6 -10  -4   56.16    4.25
   5 -10  -4   63.17    4.39
   5 -10  -4   60.26    4.15
   4 -10  -4   34.84    3.55
   4 -10  -4   42.83    3.28
   3 -10  -4  244.39    8.88
   2 -10  -4   96.78    5.36
   1 -10  -4  112.97    5.44
   0 -10  -4   11.25    2.59
  -1 -10  -4   56.98    4.27
  -1 -10  -4   54.69    3.91
  -2 -10  -4  159.70    6.39
  -2 -10  -4  165.58    7.28
  -3 -10  -4    9.11    2.65
  -3 -10  -4    4.45    3.15
  -4 -10  -4   44.41    4.39
  -4 -10  -4   50.83    3.70
  -5 -10  -4    1.71    3.36
  -6 -10  -4   -1.53    3.52
  -7 -10  -4   -3.32    3.52
  -8 -10  -4    9.05    4.46
  -9 -10  -4    9.36    4.67
 -10 -10  -4   -5.96    4.10
  12 -11  -4    3.47    5.27
  12 -11  -4   -1.26    5.54
  11 -11  -4   -0.49    5.11
  11 -11  -4    2.02    5.08
  10 -11  -4   -1.72    4.71
  10 -11  -4   -2.68    4.49
   9 -11  -4   -0.91    4.32
   9 -11  -4    0.01    3.90
   8 -11  -4    9.66    3.69
   8 -11  -4    5.01    4.13
   7 -11  -4   15.40    3.58
   7 -11  -4   18.08    3.63
   6 -11  -4   22.06    3.89
   5 -11  -4   24.41    3.68
   4 -11  -4    4.14    2.95
   3 -11  -4  157.80    6.72
   2 -11  -4   78.28    5.18
   1 -11  -4  169.43    7.00
   0 -11  -4    9.35    2.63
   0 -11  -4    5.67    2.83
  -1 -11  -4   28.56    3.05
  -1 -11  -4   29.69    3.53
  -2 -11  -4    5.86    3.01
  -2 -11  -4    6.55    2.48
  -3 -11  -4   30.27    3.27
  -3 -11  -4   30.46    3.75
  -4 -11  -4   -4.31    3.45
  -5 -11  -4    2.59    3.70
  -6 -11  -4   -2.41    3.82
  -7 -11  -4    8.48    4.24
  -8 -11  -4    0.53    4.25
  -9 -11  -4    2.25    4.46
 -10 -11  -4   17.47    4.90
  11 -12  -4    0.74    5.64
  10 -12  -4    6.93    4.71
   9 -12  -4    6.28    4.69
   8 -12  -4   50.78    5.37
   7 -12  -4   12.24    3.60
   6 -12  -4   30.03    4.41
   5 -12  -4   35.58    4.28
   4 -12  -4   85.83    6.00
   3 -12  -4   -3.51    2.76
   2 -12  -4    3.03    2.87
   1 -12  -4    2.58    2.72
   0 -12  -4    1.07    2.86
   0 -12  -4    0.38    2.97
  -1 -12  -4   52.78    4.09
  -1 -12  -4   52.77    4.52
  -2 -12  -4  129.88    7.32
  -3 -12  -4   69.68    5.50
  -4 -12  -4   93.68    6.96
  -5 -12  -4    4.41    4.07
  -6 -12  -4    0.02    4.29
  -7 -12  -4   -1.54    4.35
  -8 -12  -4    2.73    4.98
  -9 -12  -4    5.47    4.78
 -10 -12  -4   -0.03    4.95
  11 -13  -4   -6.12    4.97
  10 -13  -4   11.90    5.38
   9 -13  -4   19.24    5.19
   8 -13  -4   13.15    4.74
   7 -13  -4    0.53    3.55
   6 -13  -4   43.85    5.02
   5 -13  -4   38.62    4.65
   4 -13  -4   29.21    4.25
   3 -13  -4    0.49    3.37
   2 -13  -4    3.61    3.19
   1 -13  -4   36.01    4.32
   1 -13  -4   27.61    3.71
   0 -13  -4   38.76    3.79
   0 -13  -4   29.82    4.18
  -1 -13  -4   91.48    6.71
  -2 -13  -4   19.65    4.42
  -3 -13  -4   30.84    4.88
  -4 -13  -4    8.05    4.56
  -5 -13  -4   -2.67    4.31
  -6 -13  -4    0.20    4.73
  -7 -13  -4   -0.60    4.72
  -8 -13  -4   -1.27    4.94
  -9 -13  -4    2.10    5.06
  10 -14  -4    8.87    5.68
   9 -14  -4    0.75    4.86
   8 -14  -4    0.79    4.57
   7 -14  -4    9.83    4.61
   6 -14  -4    3.70    4.21
   5 -14  -4   36.05    4.87
   4 -14  -4    4.08    3.82
   3 -14  -4    4.99    3.60
   2 -14  -4   11.02    3.73
   2 -14  -4   23.66    4.96
   1 -14  -4    0.22    4.12
   0 -14  -4   26.78    4.83
  -1 -14  -4  132.37    8.13
  -2 -14  -4   19.27    4.90
  -3 -14  -4    3.68    4.54
  -4 -14  -4   -0.08    4.11
  -5 -14  -4   12.08    5.07
  -6 -14  -4    0.99    4.87
  -7 -14  -4   -0.15    5.20
  -8 -14  -4    4.78    5.90
   9 -15  -4    5.57    5.40
   8 -15  -4   -2.43    4.87
   7 -15  -4   23.68    5.31
   6 -15  -4   17.06    4.78
   5 -15  -4   19.86    4.79
   4 -15  -4   51.44    5.50
   3 -15  -4   17.41    4.33
   2 -15  -4    0.81    4.59
   1 -15  -4   -4.26    4.59
   0 -15  -4   26.11    5.37
  -1 -15  -4    2.07    4.65
  -2 -15  -4    2.83    4.71
  -3 -15  -4   -1.90    4.78
  -4 -15  -4   28.16    5.75
  -5 -15  -4   -6.72    4.92
  -6 -15  -4    9.73    5.64
  -7 -15  -4    3.08    5.56
   8 -16  -4    3.84    5.19
   7 -16  -4   -5.48    4.86
   6 -16  -4   -0.59    4.98
   5 -16  -4   20.19    5.07
   3 -16  -4   47.26    6.13
   2 -16  -4    5.37    5.34
   1 -16  -4    8.67    5.29
   0 -16  -4    8.61    5.27
  -1 -16  -4   76.37    7.03
  -2 -16  -4    8.89    5.29
  -3 -16  -4   -0.95    5.20
  -4 -16  -4   -3.01    5.51
  -5 -16  -4    6.47    5.71
  -6 -16  -4   -3.90    5.64
   4 -17  -4   32.77    6.96
   3 -17  -4    0.38    5.93
   2 -17  -4   11.81    5.83
   1 -17  -4    0.94    5.64
   0 -17  -4    4.54    5.70
  -1 -17  -4   -3.72    5.50
  -2 -17  -4    7.32    5.85
  -3 -17  -4    4.54    6.03
  -4 -17  -4    0.24    6.06
  -5 -17  -4   -4.65    5.87
   4 -18  -4    6.02    6.77
   3 -18  -4   -4.58    6.42
   2 -18  -4    3.62    6.31
   1 -18  -4    8.00    6.37
   0 -18  -4   22.74    6.76
  -1 -18  -4   -1.02    6.15
  -2 -18  -4    1.32    6.30
  -1 -19   5   -0.57    6.47
   0 -19   5    6.64    6.04
   1 -19   5   14.66    6.60
  -5 -18   5    3.78    6.37
  -4 -18   5    4.16    6.08
  -3 -18   5   -4.30    5.68
  -2 -18   5    2.42    5.50
  -1 -18   5   -5.70    5.24
   0 -18   5    8.28    5.34
   1 -18   5    8.69    5.49
  -6 -17   5    8.61    6.27
  -5 -17   5    7.22    6.00
  -4 -17   5    9.06    5.70
  -3 -17   5    8.12    5.31
  -2 -17   5    2.01    5.31
  -1 -17   5   13.29    5.23
   0 -17   5    2.22    5.01
   1 -17   5    3.14    4.93
   2 -17   5   12.52    5.44
  -8 -16   5    3.36    5.84
  -7 -16   5   -2.29    5.65
  -6 -16   5   -7.47    5.23
  -5 -16   5   -0.21    5.03
  -4 -16   5   -6.41    4.79
  -3 -16   5    8.99    4.98
  -2 -16   5   20.10    5.19
  -1 -16   5    1.09    4.44
   0 -16   5   30.52    5.24
   1 -16   5   13.76    4.63
   2 -16   5   11.52    4.84
  -9 -15   5    6.03    5.84
  -8 -15   5   -1.76    5.14
  -7 -15   5   -6.86    5.03
  -6 -15   5   16.21    5.36
  -5 -15   5    6.58    5.01
  -4 -15   5   33.79    5.47
  -3 -15   5    2.65    4.37
  -2 -15   5   20.52    4.88
  -1 -15   5   39.67    5.15
   0 -15   5   29.84    4.78
   1 -15   5    7.36    3.98
   2 -15   5    0.99    3.84
  -4  15  -5    0.44    3.87
  -5  15  -5    8.22    4.32
   7 -15   5   21.49    6.79
   8 -15   5   -5.31    5.85
 -10 -14   5    5.33    5.78
  -9 -14   5   -4.61    5.16
  -8 -14   5   -2.01    4.13
  -7 -14   5   11.38    4.97
  -6 -14   5   -3.93    4.54
  -5 -14   5    5.82    4.41
  -4 -14   5    4.95    4.26
  -3 -14   5   -1.02    4.00
  -2 -14   5   -4.68    3.75
  -1 -14   5   40.33    4.74
   0 -14   5   14.11    3.95
  -1  14  -5    0.32    3.29
   1 -14   5    0.47    3.44
   2 -14   5   28.14    4.05
  -2  14  -5   22.12    3.74
  -3  14  -5    8.95    3.77
   3 -14   5    6.23    3.79
  -4  14  -5    1.83    3.96
  -5  14  -5   -0.69    3.90
  -6  14  -5  103.14    7.11
   7 -14   5   42.06    6.26
   8 -14   5    2.69    5.57
   9 -14   5    1.35    6.20
 -10 -13   5    5.03    5.20
  -9 -13   5    0.79    4.24
  -8 -13   5    6.89    4.59
  -7 -13   5   -3.63    4.19
  -6 -13   5    7.73    4.40
  -5 -13   5    4.80    4.15
  -4 -13   5   38.64    4.78
   3  13  -5    2.11    1.94
  -3 -13   5    4.08    3.74
  -2 -13   5   45.08    4.69
   1  13  -5    6.66    2.05
  -1 -13   5   11.99    3.67
   0 -13   5   26.30    4.07
   0  13  -5   27.17    3.46
  -1  13  -5   61.91    5.08
   1 -13   5   64.86    4.73
  -2  13  -5   39.89    3.99
   2 -13   5   44.26    4.34
   3 -13   5    3.05    3.27
  -3  13  -5    1.14    3.18
  -4  13  -5   27.59    4.32
  -5  13  -5   11.02    3.90
  -6  13  -5   10.82    4.12
   7 -13   5   37.57    5.66
   8 -13   5    3.44    5.29
   9 -13   5    0.98    5.37
  10 -13   5   10.88    6.36
 -11 -12   5   -2.09    5.04
 -10 -12   5    1.28    4.75
  -9 -12   5   -0.31    4.40
  -8 -12   5    1.87    3.74
  -7 -12   5   -0.05    3.83
   6  12  -5   -0.31    3.08
  -6 -12   5   -0.83    3.74
  -5 -12   5   53.50    4.89
   5  12  -5   28.20    3.15
   4  12  -5    5.47    1.69
  -4 -12   5   13.27    3.31
  -3 -12   5   19.74    3.74
   2  12  -5  115.35    5.66
  -2 -12   5  118.93    6.39
   1  12  -5   19.55    3.27
  -1 -12   5   24.02    3.61
   0 -12   5    8.20    3.10
   0  12  -5    9.18    3.08
  -1  12  -5   66.25    4.67
   1 -12   5   66.15    5.10
   2 -12   5  336.15   11.18
  -2  12  -5  335.13   11.38
  -3  12  -5    1.50    2.93
   3 -12   5    2.98    2.98
  -4  12  -5   54.53    4.54
  -5  12  -5    8.23    3.75
  -6  12  -5  148.86    7.71
   7 -12   5  100.60    7.57
   8 -12   5    8.57    4.86
   9 -12   5   26.31    5.79
  10 -12   5    5.97    5.86
 -12 -11   5    2.13    5.37
 -11 -11   5   -1.82    4.84
 -10 -11   5    1.36    4.52
  -9 -11   5    2.34    4.28
   8  11  -5   19.24    4.25
  -8 -11   5    9.18    4.11
   7  11  -5    3.73    3.45
  -7 -11   5    2.30    3.23
  -6 -11   5    3.00    3.43
   6  11  -5    0.88    3.01
   5  11  -5    1.18    2.76
  -5 -11   5    0.32    2.83
   4  11  -5    7.86    2.76
  -4 -11   5    0.21    3.13
   3  11  -5   86.33    4.96
  -3 -11   5   92.12    5.48
  -2 -11   5   78.90    5.18
   2  11  -5   78.58    4.59
  -1 -11   5  163.43    7.04
   1  11  -5  169.86    6.80
   0 -11   5    5.68    2.71
   0  11  -5    2.96    2.55
  -1  11  -5  150.63    6.49
   1 -11   5  142.72    6.23
   2 -11   5   49.61    3.91
  -2  11  -5   53.11    4.27
  -3  11  -5   12.16    3.06
   3 -11   5    8.96    2.75
  -4  11  -5   30.36    3.71
   4 -11   5   34.41    3.36
  -5  11  -5    4.77    3.33
  -6  11  -5   31.79    4.37
   7 -11   5   13.34    4.60
   8 -11   5  146.30    8.09
   9 -11   5   -0.14    4.26
  10 -11   5    8.88    5.42
  11 -11   5    1.42    5.11
 -12 -10   5    7.67    5.27
  11  10  -5   -3.40    4.80
 -11 -10   5   -4.29    4.65
 -10 -10   5    8.09    4.37
  10  10  -5    5.90    4.61
   9  10  -5   28.98    4.81
  -9 -10   5   22.11    4.52
  -8 -10   5   11.27    3.46
   8  10  -5   15.31    3.76
   7  10  -5    9.04    3.49
  -7 -10   5   13.74    3.62
  -6 -10   5   -3.21    2.55
   6  10  -5    1.04    2.76
   5  10  -5    6.84    2.99
  -5 -10   5   10.25    3.25
   4  10  -5   53.21    4.25
  -4 -10   5   39.41    3.85
   3  10  -5    2.63    2.26
  -3 -10   5    5.06    2.63
  -2 -10   5  111.79    5.60
   2  10  -5  116.91    5.45
  -1 -10   5   32.84    3.15
   1  10  -5   32.26    3.21
   0  10  -5   24.03    2.74
   0 -10   5   22.75    2.82
   1 -10   5   45.87    3.69
  -1  10  -5   51.55    3.83
  -2  10  -5  181.53    6.99
   2 -10   5  172.95    6.58
   3 -10   5   97.91    4.70
  -3  10  -5   89.18    5.07
   4 -10   5    0.32    2.17
  -4  10  -5    3.60    2.84
  -5  10  -5  145.77    7.01
  -6  10  -5   17.37    3.80
   7 -10   5   15.64    4.20
   8 -10   5    3.69    4.36
   9 -10   5   30.51    5.33
  10 -10   5   -1.05    5.08
  11 -10   5   15.09    5.75
  13   9  -5    0.91    6.09
  12   9  -5    2.87    5.78
 -12  -9   5   -0.42    4.59
 -11  -9   5   10.49    4.55
  11   9  -5   10.05    5.51
 -10  -9   5   15.39    3.98
  10   9  -5   12.93    4.79
  -9  -9   5    7.81    3.78
   9   9  -5    0.53    4.02
  -8  -9   5    3.19    3.52
   8   9  -5    3.49    3.70
   7   9  -5   48.46    4.31
  -7  -9   5   44.35    4.22
  -6  -9   5   18.73    3.39
   6   9  -5   32.90    3.74
   5   9  -5   24.31    3.05
  -5  -9   5   24.92    3.34
  -4  -9   5   86.78    4.96
   4   9  -5   89.50    4.68
   3   9  -5  171.70    6.58
  -3  -9   5  173.62    6.78
   2   9  -5  143.17    5.84
  -2  -9   5  133.60    5.86
  -1  -9   5    2.31    2.06
   1   9  -5   -2.34    1.91
   0  -9   5   13.09    2.30
   0  -9   5    6.05    1.50
   0   9  -5    8.75    2.17
  -1   9  -5    5.70    2.24
   1  -9   5   11.38    2.13
   2  -9   5    6.46    1.94
  -2   9  -5   10.36    2.48
  -3   9  -5   -0.09    2.08
   3  -9   5    3.67    1.92
   4  -9   5   13.54    2.19
  -4   9  -5    6.90    2.44
  -5   9  -5   -1.10    2.86
  -6   9  -5    1.79    3.24
   7  -9   5    6.24    3.80
   8  -9   5   67.24    5.78
   9  -9   5   59.75    5.53
  10  -9   5   -7.95    4.54
  11  -9   5    1.32    4.65
  13   8  -5    5.45    6.60
  12   8  -5   21.71    6.35
 -11  -8   5   -3.85    4.11
  11   8  -5   -3.38    4.79
 -10  -8   5   12.48    4.25
  10   8  -5   13.46    5.03
   9   8  -5   -0.45    4.03
  -9  -8   5    1.81    3.46
   8   8  -5    7.17    3.55
  -8  -8   5    4.47    2.93
   7   8  -5   26.87    3.61
  -7  -8   5   26.32    3.63
   6   8  -5    4.55    2.68
  -6  -8   5    3.18    2.70
  -5  -8   5    6.21    2.58
   5   8  -5   12.02    2.56
   4   8  -5  115.22    5.08
  -4  -8   5   99.42    4.83
  -3  -8   5   10.02    2.07
   3   8  -5   15.94    2.31
   2   8  -5   15.49    2.18
  -2  -8   5   13.41    2.27
   1   8  -5  219.69    7.46
  -1  -8   5  213.57    7.35
   0   8  -5   12.99    2.15
   0  -8   5   11.61    2.01
   1  -8   5  632.87   18.03
  -1   8  -5  638.37   18.57
   2  -8   5   40.85    2.99
  -2   8  -5   38.29    3.10
   3  -8   5   72.70    3.75
  -3   8  -5   82.33    4.42
  -4   8  -5   75.92    4.65
  -5   8  -5  280.83   10.04
  -6   8  -5  116.29    6.29
   7  -8   5  101.21    5.92
   8  -8   5    0.25    3.34
   9  -8   5    5.47    4.33
  10  -8   5   -0.39    4.72
  11  -8   5   18.63    5.65
  12  -8   5   17.13    6.03
  13   7  -5    4.79    6.47
  12   7  -5   -6.35    5.52
  11   7  -5   -1.24    5.14
  10   7  -5   18.41    5.16
 -10  -7   5   24.68    4.29
  -9  -7   5   59.22    4.86
   9   7  -5   54.21    5.57
   8   7  -5   42.56    4.72
  -8  -7   5   45.91    3.87
   7   7  -5   56.27    4.54
  -7  -7   5   56.39    4.20
  -6  -7   5   31.00    3.01
   6   7  -5   35.57    3.42
  -5  -7   5    7.07    2.32
   5   7  -5    5.77    2.31
   4   7  -5  582.41   16.91
  -4  -7   5  549.89   16.49
   3   7  -5   17.02    2.02
  -3  -7   5   16.53    2.05
  -2  -7   5  135.61    5.13
   2   7  -5  139.83    5.32
  -1  -7   5  120.13    4.73
   1   7  -5  117.24    4.78
   0  -7   5   13.53    1.83
   0   7  -5   17.14    2.15
   1  -7   5    4.96    1.55
  -1   7  -5    2.07    1.78
   2  -7   5  250.95    7.71
  -2   7  -5  248.02    8.34
   3  -7   5   33.77    2.60
  -3   7  -5   41.58    3.05
  -4   7  -5   33.99    2.91
  -5   7  -5  112.27    5.42
  -6   7  -5   10.85    2.83
   6  -7   5   10.28    2.84
   7  -7   5  212.71    8.55
   8  -7   5    3.99    3.24
   9  -7   5   -4.43    3.80
  10  -7   5   -7.71    4.33
  11  -7   5    9.33    5.18
  12  -7   5   20.45    6.05
  14   6  -5   -5.43    7.09
  13   6  -5    5.49    6.65
  12   6  -5    8.01    6.17
  11   6  -5   15.33    5.42
  10   6  -5   84.05    6.91
   9   6  -5   -2.80    4.14
  -9  -6   5    2.46    2.99
   8   6  -5  136.71    7.20
  -8  -6   5  156.00    6.57
  -7  -6   5    5.58    2.38
   7   6  -5   11.88    3.23
   6   6  -5   -2.33    2.41
  -6  -6   5    0.63    2.32
  -5  -6   5    5.24    2.11
   5   6  -5    5.32    1.93
   4   6  -5   92.38    4.31
  -4  -6   5   84.78    4.19
   3   6  -5  106.02    4.49
  -3  -6   5  107.98    4.52
  -2  -6   5   28.05    2.19
   2   6  -5   26.25    2.20
   1   6  -5 1096.71   30.38
  -1  -6   5 1075.89   29.64
   0   6  -5  210.51    7.05
   0  -6   5  211.02    6.71
  -1   6  -5  394.69   11.97
   1  -6   5  402.19   11.41
   2  -6   5   65.62    2.92
  -2   6  -5   67.91    3.41
  -3   6  -5    2.90    1.87
   3  -6   5    6.16    1.35
  -4   6  -5  476.64   14.54
  -5   6  -5    1.30    2.17
   6  -6   5   57.27    4.62
   7  -6   5   56.23    4.49
   8  -6   5   15.34    3.78
   9  -6   5    6.03    3.43
  10  -6   5    6.78    4.33
  11  -6   5    5.21    4.32
  12  -6   5   21.62    5.67
  14   5  -5   -6.47    6.90
  13   5  -5    5.56    6.51
  12   5  -5   -3.96    4.96
  11   5  -5   12.66    4.82
  10   5  -5    5.90    4.57
   9   5  -5   86.94    6.93
  -8  -5   5  126.53    6.25
   8   5  -5  133.43    7.35
   7   5  -5    2.35    3.07
  -7  -5   5    4.33    2.60
   6   5  -5   19.23    2.75
  -6  -5   5   25.39    2.57
  -5  -5   5  174.18    6.52
   5   5  -5  181.89    6.88
   4   5  -5  341.38   10.59
  -4  -5   5  328.56   10.24
   3   5  -5  160.49    5.67
  -3  -5   5  151.97    5.48
   2   5  -5  710.99   19.90
  -2  -5   5  687.47   19.42
  -1  -5   5  305.59    9.02
   1   5  -5  305.58    9.34
   0  -5   5   64.38    2.77
   0   5  -5   63.22    3.03
  -1   5  -5    3.44    1.46
   1  -5   5    3.56    1.03
   2  -5   5   37.41    1.96
  -2   5  -5   34.71    2.75
  -3   5  -5   29.89    2.46
  -4   5  -5  253.61    8.61
  -5   5  -5    3.75    2.29
   6  -5   5  143.86    6.37
   7  -5   5  237.70    9.17
   8  -5   5    6.54    3.38
   9  -5   5    4.70    3.32
  10  -5   5    2.64    4.08
  11  -5   5    3.44    4.18
  12  -5   5    5.41    5.24
  13  -5   5    4.90    5.38
  14   4  -5   -0.50    6.95
  13   4  -5    0.31    6.11
  12   4  -5    6.20    5.60
  11   4  -5   -5.42    4.95
  10   4  -5    2.71    4.04
   9   4  -5   13.16    4.48
   8   4  -5   20.56    4.02
  -7  -4   5   40.73    3.22
   7   4  -5   36.07    4.06
   6   4  -5  273.05    9.93
  -6  -4   5  286.38    9.32
  -5  -4   5   32.34    2.62
   5   4  -5   25.71    2.56
   4   4  -5  175.30    6.39
  -4  -4   5  179.71    6.03
  -3  -4   5  397.64   11.56
   3   4  -5  395.44   11.83
  -2  -4   5   27.15    1.81
   2   4  -5   24.75    1.98
  -1  -4   5   22.48    1.54
   1   4  -5   19.58    1.70
   0   4  -5 1127.37   31.35
   0  -4   5 1136.10   30.41
  -1   4  -5   10.60    1.57
   1  -4   5   13.76    1.10
  -1   4  -5   11.94    1.15
  -2   4  -5  144.54    4.92
  -2   4  -5  155.29    5.36
  -3   4  -5   56.86    3.01
  -3   4  -5   52.95    3.22
  -4   4  -5    3.68    1.69
  -5   4  -5   16.58    2.61
   6  -4   5   65.57    4.39
   7  -4   5  277.22   10.06
   8  -4   5   40.45    4.28
   9  -4   5    9.69    3.87
  10  -4   5    1.10    4.20
  11  -4   5   23.36    5.28
  12  -4   5    5.82    5.16
  13  -4   5   -1.00    5.08
  14   3  -5    1.58    6.06
  13   3  -5  -11.79    5.91
  12   3  -5   -3.92    4.59
  11   3  -5   10.44    5.18
  10   3  -5    3.47    4.48
   9   3  -5   13.63    3.91
   8   3  -5  253.63   10.21
   7   3  -5  247.91    9.35
  -6  -3   5   34.94    2.77
   6   3  -5   53.61    3.88
   5   3  -5  779.94   22.53
  -5  -3   5  763.32   21.69
  -4  -3   5  140.92    4.99
   4   3  -5  139.01    5.37
   3   3  -5    9.87    1.40
  -3  -3   5   14.75    1.54
   2   3  -5   12.96    1.36
  -2  -3   5   13.49    1.35
  -1  -3   5 9733.31  261.25
   1   3  -5 9999.60  268.45
   0  -3   5 6092.42  160.71
   0   3  -5 6067.69  164.67
  -1   3  -5  278.72    8.42
  -2   3  -5   21.89    1.78
  -2   3  -5   20.77    1.47
  -3   3  -5  140.75    4.96
  -3   3  -5  145.88    5.26
  -4   3  -5    0.46    1.27
  -4   3  -5    0.06    1.65
  -5   3  -5  466.54   13.84
   5  -3   5  459.46   14.18
   6  -3   5  254.93    9.02
   7  -3   5    1.75    2.71
   8  -3   5    1.00    2.81
   9  -3   5   35.22    4.26
  10  -3   5   -3.52    4.04
  11  -3   5   11.40    4.41
  12  -3   5   -4.35    5.25
  13  -3   5   12.12    6.23
  14   2  -5   -4.46    5.54
  13   2  -5   12.92    5.51
  12   2  -5   10.09    5.71
  11   2  -5   23.39    5.53
  10   2  -5   -1.58    4.07
   9   2  -5  300.09   11.49
   8   2  -5   94.32    5.82
   7   2  -5    3.30    2.86
   6   2  -5    0.62    2.35
   5   2  -5    8.70    2.20
   4   2  -5    6.95    1.57
  -3  -2   5  483.38   13.54
   3   2  -5  477.26   13.99
   2   2  -5  821.06   22.87
  -2  -2   5  818.31   22.31
   1   2  -5  588.06   16.23
  -1  -2   5  564.26   15.70
   0   2  -5  657.41   18.38
  -1   2  -5  544.25   15.39
  -1   2  -5  543.16   14.99
  -2   2  -5  463.81   13.50
  -2   2  -5  470.91   13.18
  -3   2  -5  265.70    8.04
  -3   2  -5  258.56    8.23
  -4   2  -5    3.13    1.45
  -4   2  -5    4.11    1.64
   5  -2   5  255.94    8.61
  -5   2  -5  262.24    8.54
  -6   2  -5   36.64    2.87
   6  -2   5   44.15    3.20
   7  -2   5    2.44    2.64
  -7   2  -5    2.52    2.03
   8  -2   5  105.96    6.16
   9  -2   5   -2.00    3.39
  10  -2   5   16.40    4.41
  11  -2   5   57.13    6.24
  12  -2   5    1.12    5.39
  13  -2   5   -2.31    5.72
  14   1  -5   -9.30    6.19
  13   1  -5    4.87    6.02
  12   1  -5    3.41    5.33
  11   1  -5    8.58    4.81
  10   1  -5   13.66    4.46
   9   1  -5   44.45    4.91
   8   1  -5    6.12    3.31
   7   1  -5   70.41    5.02
   6   1  -5  218.73    8.16
   5   1  -5  106.35    4.92
   4   1  -5   29.58    2.37
   3   1  -5  642.27   17.63
   3   1  -5  652.28   18.44
   2   1  -5 2418.20   65.79
   1   1  -5  823.52   22.78
   0   1  -5   35.15    1.68
   0   1  -5   36.77    1.67
  -1   1  -5  975.65   26.86
  -1   1  -5  971.79   26.32
  -2   1  -5   53.12    2.47
  -2   1  -5   50.15    2.51
  -3   1  -5  405.39   11.92
  -3   1  -5  401.56   11.70
  -4   1  -5  262.79    8.26
  -5   1  -5  286.03    9.06
   5  -1   5  281.35    9.32
   6  -1   5    2.93    2.02
  -6   1  -5    3.17    1.81
   7  -1   5    0.24    2.65
  -7   1  -5    6.14    2.12
   8  -1   5    8.00    3.28
  -8   1  -5    7.62    2.81
   9  -1   5   25.78    4.31
  10  -1   5    5.31    4.03
  11  -1   5    0.61    4.09
  12  -1   5    1.02    4.55
  13  -1   5    0.97    5.56
  14   0  -5   -1.55    6.36
  13   0  -5   -8.32    5.39
  12   0  -5   -2.12    5.11
  11   0  -5   33.07    5.56
  10   0  -5   -2.14    3.68
   9   0  -5   61.70    5.12
   8   0  -5   62.52    5.07
   7   0  -5  479.31   15.39
   6   0  -5   16.14    2.48
   5   0  -5   63.26    3.59
   4   0  -5  691.50   19.87
   3   0  -5  638.09   18.36
   3   0  -5  706.17   19.10
   2   0  -5  233.99    6.98
   2   0  -5  225.51    6.70
   1   0  -5 1868.51   50.61
   1   0  -5 1852.85   49.57
   0   0  -5   88.29    2.94
   0   0  -5   90.04    3.09
  -1   0  -5  223.21    6.62
  -1   0  -5  219.10    6.56
  -2   0  -5   84.98    3.23
  -2   0  -5   85.24    3.17
  -3   0  -5  437.89   12.63
  -3   0  -5  437.86   12.77
  -4   0  -5  721.50   20.45
   4   0   5  738.13   20.88
  -5   0  -5   29.95    2.32
   5   0   5   29.32    2.63
  -5   0  -5   27.25    1.96
  -6   0  -5    2.45    1.76
   6   0   5    3.93    2.36
  -7   0  -5   63.28    4.02
   7   0   5   56.70    4.59
  -8   0  -5    0.71    2.53
   8   0   5   -4.52    2.89
   9   0   5   17.39    4.10
  -9   0  -5   14.10    3.07
  10   0   5    5.30    4.41
  11   0   5   23.45    5.35
  12   0   5    1.34    4.46
  13   0   5    3.77    5.97
  14  -1  -5  -10.24    6.04
  13  -1  -5    2.96    5.75
  12  -1  -5    2.99    5.04
  11  -1  -5   -1.05    4.61
  10  -1  -5  115.84    7.83
   9  -1  -5   28.91    4.06
   8  -1  -5   42.00    4.42
   7  -1  -5  277.41    9.89
   6  -1  -5  145.43    6.27
   5  -1  -5  127.99    5.41
   4  -1  -5  128.40    4.98
   3  -1  -5    3.00    1.27
   3  -1  -5    8.78    1.17
   2  -1  -5 1202.46   32.60
   2  -1  -5 1169.63   31.95
   1  -1  -5  836.05   22.33
   1  -1  -5  807.35   22.55
   0  -1  -5   16.56    1.10
   0  -1  -5   17.32    1.21
  -1  -1  -5  106.12    3.82
  -1  -1  -5  107.75    3.46
  -2  -1  -5  691.92   19.01
  -2  -1  -5  682.75   19.15
  -3  -1  -5   71.15    3.22
  -3  -1  -5   70.63    2.62
   4   1   5  463.57   13.48
  -4  -1  -5  436.83   13.25
  -4  -1  -5  459.45   12.62
  -5  -1  -5   89.10    3.42
  -5  -1  -5   85.94    4.03
   5   1   5   89.02    4.33
  -6  -1  -5  191.40    6.42
   6   1   5  215.19    7.66
  -6  -1  -5  202.57    7.35
  -7  -1  -5   54.55    3.74
   7   1   5   56.80    4.13
  -8  -1  -5   23.73    3.22
   8   1   5   23.80    3.86
  -9  -1  -5   43.17    3.80
   9   1   5   35.13    4.82
  10   1   5    8.41    4.12
  11   1   5   -3.09    4.62
  12   1   5    4.18    5.41
  13   1   5    1.36    6.13
  14  -2  -5   -1.12    6.27
  13  -2  -5   -7.62    5.60
  12  -2  -5    4.91    5.31
  11  -2  -5   42.39    5.33
  10  -2  -5   26.13    4.83
   9  -2  -5   54.52    5.09
   8  -2  -5  154.68    7.12
   7  -2  -5  188.53    7.71
   6  -2  -5    3.71    2.27
   5  -2  -5   65.34    3.65
   4  -2  -5  519.88   15.30
   3  -2  -5  230.09    6.99
   3  -2  -5  219.05    7.06
   2  -2  -5   90.67    3.22
   2  -2  -5   87.82    3.35
   1  -2  -5  622.31   17.26
   1  -2  -5  628.91   17.29
   0  -2  -5 1899.09   51.60
  -1  -2  -5  108.40    3.34
  -1  -2  -5  105.61    3.86
  -2  -2  -5  573.90   15.43
  -2  -2  -5  549.26   15.74
   2   2   5  558.32   15.73
  -3  -2  -5   85.80    3.72
   3   2   5   87.86    3.51
  -3  -2  -5   89.44    3.23
  -4  -2  -5 1227.04   33.82
  -4  -2  -5 1247.62   33.34
  -5  -2  -5  762.25   20.38
  -5  -2  -5  716.81   20.87
   5   2   5  735.03   21.43
   6   2   5    3.25    2.35
  -6  -2  -5    0.35    1.96
  -6  -2  -5    0.89    1.58
  -7  -2  -5   21.77    2.83
   7   2   5   24.18    3.45
  -7  -2  -5   22.84    2.44
   8   2   5   76.08    5.65
  -8  -2  -5   75.54    4.97
  -9  -2  -5    8.77    3.16
   9   2   5    3.37    3.50
  10   2   5    2.35    4.01
 -10  -2  -5    3.45    3.48
  11   2   5   -3.33    4.63
  12   2   5    3.87    5.60
  13   2   5   -3.34    6.31
  14  -3  -5    2.09    5.34
  13  -3  -5   -7.68    4.76
  12  -3  -5    2.76    5.00
  11  -3  -5   74.68    6.45
  10  -3  -5   -0.93    3.41
   9  -3  -5   10.56    3.80
   8  -3  -5   -2.07    2.93
   7  -3  -5  117.79    5.55
   6  -3  -5   13.92    2.50
   5  -3  -5 1257.23   35.25
   4  -3  -5  300.99    9.30
   4  -3  -5  294.69    9.14
   3  -3  -5 1952.73   52.41
   3  -3  -5 1948.95   53.39
   2  -3  -5  733.74   20.59
   2  -3  -5  753.33   20.67
   1  -3  -5  663.66   18.60
   1  -3  -5  676.55   18.44
   0  -3  -5   67.89    3.01
  -1  -3  -5  243.02    7.27
   1   3   5  230.86    6.75
  -2  -3  -5  185.21    6.16
   2   3   5  189.43    5.75
   3   3   5  263.56    7.79
  -3  -3  -5  265.45    7.85
  -3  -3  -5  221.07    7.43
  -4  -3  -5  155.90    5.28
  -4  -3  -5  150.18    5.64
   4   3   5  159.81    5.72
   5   3   5  147.39    5.65
  -5  -3  -5  138.01    5.04
  -5  -3  -5  126.72    5.41
  -6  -3  -5  281.78    8.69
  -6  -3  -5  270.54    9.18
  -7  -3  -5   89.10    4.30
   7   3   5   89.12    5.31
  -7  -3  -5   91.26    5.00
  -8  -3  -5   55.93    4.00
   8   3   5   44.58    4.35
   9   3   5   37.51    4.67
  -9  -3  -5   43.17    4.08
 -10  -3  -5   26.58    4.07
  10   3   5   27.64    5.02
  11   3   5   -6.17    4.77
  12   3   5   -1.90    5.31
  13   3   5    2.28    6.82
  14  -4  -5   -1.27    5.27
  13  -4  -5   -0.83    5.53
  12  -4  -5   -5.23    5.05
  11  -4  -5   25.20    4.65
  10  -4  -5   12.14    3.72
   9  -4  -5   -1.51    2.82
   8  -4  -5   26.77    3.64
   7  -4  -5    1.42    2.51
   6  -4  -5   18.48    2.50
   5  -4  -5   25.68    2.35
   4  -4  -5   19.05    2.01
   4  -4  -5   18.54    1.87
   3  -4  -5  723.22   19.79
   3  -4  -5  684.46   19.75
   2  -4  -5  125.76    4.81
   2  -4  -5  135.24    4.39
   1  -4  -5  825.59   22.86
   1  -4  -5  829.60   22.69
   0  -4  -5 1118.62   30.49
  -1  -4  -5   22.29    1.83
   2   4   5  675.49   19.08
  -2  -4  -5  685.40   19.26
  -2  -4  -5  699.04   19.12
  -3  -4  -5    4.72    1.54
  -3  -4  -5    3.75    1.56
   3   4   5    6.35    1.45
   4   4   5   42.59    2.93
  -4  -4  -5   46.86    2.94
   5   4   5   18.02    2.50
  -5  -4  -5   18.13    2.33
  -6  -4  -5    1.58    2.01
   6   4   5    1.09    2.47
  -6  -4  -5    0.86    2.02
   7   4   5    1.73    1.01
  -7  -4  -5    0.64    2.32
  -7  -4  -5   -4.20    2.14
  -8  -4  -5   26.25    3.33
   8   4   5   21.19    3.79
  -9  -4  -5   -1.73    2.91
   9   4   5    2.68    4.09
  10   4   5    3.70    4.59
 -10  -4  -5    5.12    3.49
  11   4   5   -1.35    5.50
 -11  -4  -5    6.32    3.86
  14  -5  -5    5.56    6.42
  13  -5  -5    0.46    5.49
  12  -5  -5   11.16    5.39
  11  -5  -5   -2.39    4.29
  10  -5  -5   -2.31    3.85
   9  -5  -5    0.84    2.91
   8  -5  -5    3.73    2.60
   7  -5  -5  201.64    7.78
   6  -5  -5   50.88    3.66
   5  -5  -5  189.45    6.90
   5  -5  -5  196.99    6.95
   4  -5  -5   11.99    1.84
   4  -5  -5    9.14    1.96
   3  -5  -5  831.84   22.70
   3  -5  -5  788.88   22.66
   2  -5  -5    2.52    1.00
   2  -5  -5    1.31    1.28
   1  -5  -5  714.31   20.04
   1  -5  -5  717.42   19.70
   0  -5  -5   14.70    1.75
  -1  -5  -5   33.12    2.65
  -2  -5  -5    1.45    1.59
  -2  -5  -5    1.87    1.29
   2   5   5    3.93    0.90
  -3  -5  -5   52.54    3.03
   3   5   5   53.61    2.85
  -3  -5  -5   51.86    3.41
  -4  -5  -5  146.74    5.87
  -4  -5  -5  157.50    5.80
   4   5   5  157.13    5.79
  -5  -5  -5   11.79    2.40
   5   5   5   18.85    2.55
  -5  -5  -5   12.81    2.23
  -6  -5  -5   29.42    2.58
   6   5   5   42.14    3.61
  -6  -5  -5   46.35    3.31
   7   5   5  243.34    9.60
  -7  -5  -5  249.80    8.89
  -8  -5  -5    1.61    2.61
  -8  -5  -5    0.41    2.68
   8   5   5    1.83    1.60
   9   5   5    5.68    4.02
  -9  -5  -5    9.38    3.51
 -10  -5  -5    4.52    3.49
 -11  -5  -5   -4.90    3.55
  13  -6  -5   -1.24    5.73
  12  -6  -5   28.41    5.80
  11  -6  -5   -3.03    4.12
  10  -6  -5   -0.37    3.83
   9  -6  -5   11.17    3.67
   8  -6  -5  299.98   10.75
   7  -6  -5    9.53    2.69
   6  -6  -5   37.39    3.16
   5  -6  -5   43.15    3.46
   5  -6  -5   47.74    3.40
   4  -6  -5   58.60    3.79
   4  -6  -5   49.73    2.99
   3  -6  -5  409.77   12.06
   3  -6  -5  381.13   11.52
   2  -6  -5  425.84   11.92
   2  -6  -5  408.43   12.48
   1  -6  -5 2520.11   68.15
   1  -6  -5 2560.62   68.93
   0  -6  -5  132.19    5.12
  -1  -6  -5   28.88    2.15
   2   6   5   17.54    1.29
  -2  -6  -5   16.72    2.22
  -2  -6  -5   16.39    2.03
   3   6   5  705.80   19.62
  -3  -6  -5  695.42   19.97
  -3  -6  -5  705.14   20.04
  -4  -6  -5   83.45    4.37
  -4  -6  -5   85.38    4.45
   4   6   5   77.80    3.85
  -5  -6  -5  269.69    9.02
   5   6   5  259.43    8.90
  -5  -6  -5  271.07    8.96
  -6  -6  -5  146.56    6.35
  -6  -6  -5  137.02    6.15
   6   6   5  161.06    6.47
  -7  -6  -5   -1.60    2.41
  -7  -6  -5   -1.64    2.54
  -8  -6  -5   25.84    3.45
  -8  -6  -5   33.81    3.62
  -9  -6  -5   29.66    3.91
 -10  -6  -5   12.10    4.10
 -11  -6  -5   -0.65    3.94
  13  -7  -5   -4.36    4.76
  12  -7  -5   -1.92    4.20
  11  -7  -5    4.91    4.55
  10  -7  -5    4.63    3.98
   9  -7  -5   32.02    4.29
   8  -7  -5   29.02    3.78
   7  -7  -5   33.28    3.57
   6  -7  -5    2.41    2.34
   6  -7  -5    9.49    2.50
   5  -7  -5    4.88    2.10
   5  -7  -5    7.74    2.48
   4  -7  -5   78.54    3.84
   4  -7  -5   75.74    4.24
   3  -7  -5    7.88    1.94
   3  -7  -5    9.68    1.62
   2  -7  -5  904.48   24.97
   2  -7  -5  901.90   25.28
   1  -7  -5  103.98    4.90
   1  -7  -5  122.16    3.68
   0  -7  -5  226.47    7.52
  -1  -7  -5   54.00    3.46
  -2  -7  -5  121.90    5.19
  -2  -7  -5  128.50    5.18
  -3  -7  -5   38.85    2.96
  -3  -7  -5   32.54    2.83
  -4  -7  -5  962.43   27.12
  -4  -7  -5  957.83   26.97
  -5  -7  -5   56.34    4.33
  -5  -7  -5   55.12    4.14
  -6  -7  -5  296.02   10.03
  -6  -7  -5  291.99   10.05
  -7  -7  -5   98.73    5.53
  -7  -7  -5  103.22    5.86
  -8  -7  -5    2.63    3.37
  -8  -7  -5    1.85    2.85
  -9  -7  -5    4.92    3.29
  13  -8  -5   -2.23    5.57
  12  -8  -5   21.76    4.94
  11  -8  -5    2.43    3.81
  10  -8  -5    8.17    4.11
   9  -8  -5   29.69    4.29
   8  -8  -5   67.35    5.19
   7  -8  -5   24.09    3.60
   7  -8  -5   20.31    3.32
   6  -8  -5    0.50    2.43
   6  -8  -5   -0.93    2.71
   5  -8  -5    5.64    2.27
   5  -8  -5    7.84    2.45
   4  -8  -5  172.54    6.23
   4  -8  -5  180.51    7.08
   3  -8  -5  207.35    7.46
   3  -8  -5  207.29    6.73
   2  -8  -5   45.41    3.27
   2  -8  -5   50.68    2.54
   1  -8  -5  154.50    5.91
   0  -8  -5   21.61    2.46
  -1  -8  -5  168.77    6.35
  -2  -8  -5   -0.18    1.83
  -2  -8  -5    1.34    2.25
  -3  -8  -5  468.20   14.42
  -3  -8  -5  462.33   14.11
  -4  -8  -5   54.44    4.10
  -4  -8  -5   57.52    4.48
  -5  -8  -5  315.51   10.88
  -5  -8  -5  320.11   10.66
  -6  -8  -5   45.14    4.05
  -6  -8  -5   38.27    3.48
  -7  -8  -5    2.35    3.16
  -7  -8  -5    7.61    2.93
  -8  -8  -5   19.59    4.01
  -8  -8  -5   16.60    3.41
  -9  -8  -5   -3.93    3.66
  13  -9  -5    7.76    5.78
  12  -9  -5    4.98    5.22
  11  -9  -5    6.93    4.74
  10  -9  -5    6.14    4.24
   9  -9  -5    8.51    4.18
   9  -9  -5    4.20    3.93
   8  -9  -5   12.77    3.46
   8  -9  -5   11.11    3.80
   7  -9  -5    2.41    2.86
   7  -9  -5    0.92    3.21
   6  -9  -5   11.77    3.24
   6  -9  -5   17.59    2.97
   5  -9  -5    0.86    2.28
   5  -9  -5   -0.47    2.63
   4  -9  -5    2.72    2.58
   4  -9  -5    2.58    1.87
   3  -9  -5   62.24    4.56
   2  -9  -5  267.92    9.14
   1  -9  -5  282.23    9.46
   0  -9  -5   52.94    3.90
  -1  -9  -5   89.24    4.59
  -1  -9  -5   77.53    5.04
  -2  -9  -5   30.32    3.06
  -2  -9  -5   31.94    3.49
  -3  -9  -5   17.45    3.24
  -3  -9  -5   16.44    2.72
  -4  -9  -5   -0.96    2.26
  -4  -9  -5   -0.34    2.86
  -5  -9  -5   69.01    5.43
  -5  -9  -5   74.30    5.36
  -6  -9  -5   61.77    4.90
  -6  -9  -5   71.13    4.89
  -7  -9  -5   23.77    3.92
  -8  -9  -5    3.49    3.70
  -9  -9  -5   17.14    4.24
  12 -10  -5    3.47    5.33
  12 -10  -5    0.59    4.89
  11 -10  -5    3.70    5.06
  11 -10  -5    6.30    4.51
  10 -10  -5    1.89    4.10
  10 -10  -5    5.32    4.62
   9 -10  -5   10.50    4.16
   9 -10  -5   11.89    4.44
   8 -10  -5    1.72    3.41
   8 -10  -5    2.77    3.71
   7 -10  -5    2.44    3.26
   7 -10  -5   -1.01    3.39
   6 -10  -5   79.89    5.40
   6 -10  -5   82.03    4.99
   5 -10  -5   62.30    4.51
   4 -10  -5    6.18    2.57
   3 -10  -5  105.83    5.71
   2 -10  -5    1.57    2.45
   1 -10  -5   -1.00    2.26
   0 -10  -5    8.78    2.49
  -1 -10  -5   19.90    3.38
  -1 -10  -5   20.81    2.82
  -2 -10  -5  212.47    7.76
  -2 -10  -5  202.89    8.38
  -3 -10  -5    4.92    2.86
  -3 -10  -5    2.09    2.83
  -4 -10  -5    7.99    2.89
  -4 -10  -5    5.45    3.29
  -5 -10  -5  151.46    7.42
  -5 -10  -5  132.49    6.90
  -6 -10  -5    9.85    3.89
  -7 -10  -5   -1.40    3.63
  -8 -10  -5   46.83    5.15
  -9 -10  -5    4.01    4.28
  12 -11  -5    3.80    5.32
  12 -11  -5    0.87    5.20
  11 -11  -5    6.13    4.83
  11 -11  -5   -4.21    4.99
  10 -11  -5   -1.21    4.77
  10 -11  -5   -3.66    4.12
   9 -11  -5   36.21    5.28
   8 -11  -5    2.44    3.90
   7 -11  -5   -2.99    3.47
   6 -11  -5   37.10    3.98
   5 -11  -5   30.00    3.64
   4 -11  -5   15.81    3.44
   3 -11  -5   44.23    3.92
   2 -11  -5  332.09   11.26
   1 -11  -5   -2.54    2.49
   0 -11  -5   33.08    4.07
   0 -11  -5   37.22    3.51
  -1 -11  -5   52.68    3.85
  -1 -11  -5   51.31    4.55
  -2 -11  -5    8.79    2.78
  -2 -11  -5   14.42    3.64
  -3 -11  -5  123.41    6.31
  -3 -11  -5  119.70    6.85
  -4 -11  -5    1.61    3.13
  -5 -11  -5   13.91    4.07
  -6 -11  -5    0.68    4.02
  -7 -11  -5   42.65    5.20
  -8 -11  -5   -3.26    4.20
  -9 -11  -5   -2.09    4.42
  11 -12  -5   34.09    6.31
  10 -12  -5   37.52    5.89
   9 -12  -5   -0.71    3.92
   8 -12  -5   -0.74    4.08
   7 -12  -5   20.99    4.02
   6 -12  -5    3.71    3.83
   5 -12  -5   87.64    6.40
   4 -12  -5   -0.37    2.82
   3 -12  -5   14.46    3.54
   2 -12  -5   -4.05    2.82
   1 -12  -5    0.53    2.82
   0 -12  -5   -0.61    3.39
   0 -12  -5    1.33    2.77
  -1 -12  -5   41.43    4.65
  -1 -12  -5   47.40    4.09
  -2 -12  -5  150.13    7.55
  -2 -12  -5  157.74    7.10
  -3 -12  -5   25.27    4.54
  -4 -12  -5    2.67    3.52
  -5 -12  -5   -1.74    4.03
  -6 -12  -5    8.21    4.56
  -7 -12  -5   -5.86    4.66
  -8 -12  -5    4.13    4.81
  -9 -12  -5   -2.70    5.19
  11 -13  -5    2.66    5.55
  10 -13  -5    3.95    5.00
   9 -13  -5    3.29    4.85
   8 -13  -5   12.70    4.67
   7 -13  -5   15.06    4.55
   6 -13  -5    3.42    4.04
   5 -13  -5   33.64    4.59
   4 -13  -5  106.83    6.87
   3 -13  -5    0.15    3.40
   2 -13  -5  112.29    6.55
   1 -13  -5   14.51    3.52
   1 -13  -5   14.60    4.28
   0 -13  -5    4.72    3.92
   0 -13  -5   11.12    3.24
  -1 -13  -5   12.25    3.74
  -2 -13  -5   -0.86    4.04
  -3 -13  -5    5.96    4.28
  -4 -13  -5    4.91    4.46
  -5 -13  -5   -4.12    4.36
  -6 -13  -5   22.18    5.33
  -7 -13  -5   18.16    5.23
  -8 -13  -5    3.19    4.98
  -9 -13  -5   10.49    5.91
  10 -14  -5    6.22    5.61
   9 -14  -5   -2.60    4.90
   8 -14  -5    9.75    4.34
   7 -14  -5   15.90    4.85
   6 -14  -5    2.86    4.29
   5 -14  -5   50.49    5.27
   4 -14  -5   16.23    4.27
   3 -14  -5   -3.85    3.62
   2 -14  -5  203.18    9.16
   1 -14  -5    1.70    4.20
   1 -14  -5    3.92    3.87
   0 -14  -5   16.78    4.72
  -1 -14  -5    6.51    4.36
  -2 -14  -5    2.28    4.45
  -3 -14  -5    0.21    4.60
  -4 -14  -5    4.91    4.84
  -5 -14  -5   -5.07    4.70
  -6 -14  -5    5.68    5.28
  -7 -14  -5   -8.83    4.81
  -8 -14  -5    1.49    5.43
   9 -15  -5   -7.11    5.05
   8 -15  -5    6.70    5.14
   7 -15  -5    3.97    4.86
   6 -15  -5   29.06    5.17
   5 -15  -5    2.08    4.20
   4 -15  -5   31.06    4.99
   3 -15  -5   -4.02    3.98
   2 -15  -5   -4.29    4.09
   1 -15  -5    4.75    4.85
   0 -15  -5   42.98    5.81
  -1 -15  -5   11.89    5.03
  -2 -15  -5    6.31    4.91
  -3 -15  -5   -1.07    4.24
  -4 -15  -5   16.37    5.50
  -5 -15  -5    4.12    4.66
  -6 -15  -5   18.20    5.95
  -7 -15  -5    7.14    5.81
   8 -16  -5   -0.08    5.29
   7 -16  -5    9.57    5.39
   6 -16  -5    6.71    4.76
   5 -16  -5   21.47    5.19
   4 -16  -5    0.64    4.57
   3 -16  -5   -4.74    5.29
   2 -16  -5   21.12    5.84
   1 -16  -5   13.23    5.48
   0 -16  -5   33.27    5.96
  -1 -16  -5   13.08    4.87
  -2 -16  -5    4.17    4.61
  -3 -16  -5   -0.30    5.44
  -4 -16  -5    3.57    5.62
  -5 -16  -5    3.10    5.73
  -6 -16  -5   -6.22    5.88
   6 -17  -5    7.79    5.82
   4 -17  -5    7.97    6.48
   3 -17  -5   -2.41    5.96
   2 -17  -5    2.20    5.70
   1 -17  -5   23.57    6.33
   0 -17  -5   18.89    6.01
  -1 -17  -5    9.41    5.93
  -2 -17  -5   -6.32    4.84
  -3 -17  -5    1.04    5.84
  -4 -17  -5   -1.03    5.22
   4 -18  -5   -0.23    6.85
   3 -18  -5   15.86    7.03
   2 -18  -5    4.09    6.49
   1 -18  -5    8.09    6.37
   0 -18  -5   12.21    6.58
  -1 -18  -5    3.83    6.42
  -2 -18  -5    8.72    6.21
   0 -19   6   14.26    6.68
  -4 -18   6   -0.07    5.80
  -3 -18   6    1.41    5.80
  -2 -18   6    1.25    5.62
  -1 -18   6   -3.05    5.51
   0 -18   6   25.99    5.85
   1 -18   6    9.65    5.39
  -6 -17   6   14.22    6.27
  -5 -17   6   11.87    6.03
  -4 -17   6    3.07    5.41
  -3 -17   6    2.16    5.36
  -2 -17   6   -5.65    5.24
  -1 -17   6    2.79    5.06
   0 -17   6    4.63    4.75
   1 -17   6    5.41    5.18
  -8 -16   6   -3.33    5.72
  -7 -16   6    9.90    5.78
  -6 -16   6    2.24    5.42
  -5 -16   6   -1.20    5.19
  -4 -16   6    8.12    5.29
  -3 -16   6    1.89    5.00
  -2 -16   6   -3.62    4.40
  -1 -16   6    6.81    4.67
   0 -16   6   23.57    5.23
   1 -16   6   13.10    4.42
   7 -16   6   -1.17    6.47
  -9 -15   6    5.06    5.69
  -8 -15   6    3.30    5.36
  -7 -15   6   16.49    5.60
  -6 -15   6    0.22    4.96
  -5 -15   6    2.54    4.79
  -4 -15   6    3.20    4.11
  -3 -15   6   11.05    4.64
  -2 -15   6   10.62    4.44
  -1 -15   6    1.04    4.37
   0 -15   6    5.35    3.97
   1 -15   6    3.30    3.84
  -2  15  -6    5.97    4.00
   2 -15   6    5.15    3.90
  -3  15  -6   30.18    4.69
  -4  15  -6   21.91    4.49
  -5  15  -6   -0.43    4.32
  -6  15  -6   21.08    5.36
   7 -15   6   -4.94    6.25
   8 -15   6   36.28    7.48
 -10 -14   6   -0.44    5.65
  -9 -14   6    6.98    5.45
  -8 -14   6   -4.22    4.72
  -7 -14   6    2.00    4.79
  -6 -14   6   12.66    4.79
  -5 -14   6    5.66    4.56
  -4 -14   6    6.38    3.82
  -3 -14   6    3.32    3.97
  -2 -14   6   17.08    4.33
   1  14  -6   88.70    5.76
  -1 -14   6   88.52    6.54
   0  14  -6   -0.06    3.12
   0 -14   6   -1.18    3.36
  -1  14  -6   -2.94    3.12
   1 -14   6   -0.94    3.73
   2 -14   6    7.37    3.45
  -2  14  -6    4.55    3.48
  -3  14  -6   16.59    3.89
  -4  14  -6   -2.64    3.63
  -5  14  -6    2.70    4.08
  -6  14  -6    0.53    4.32
   7 -14   6    9.05    6.08
   8 -14   6   -5.44    6.06
   9 -14   6   -2.12    6.03
 -10 -13   6    3.98    5.34
  -9 -13   6    3.84    4.94
  -8 -13   6   -1.05    4.47
  -7 -13   6   31.65    5.23
  -6 -13   6    1.39    4.04
  -5 -13   6   20.51    4.52
   4  13  -6    1.51    3.11
  -4 -13   6    0.82    3.87
   3  13  -6   63.67    4.81
  -3 -13   6   74.14    5.39
   2  13  -6   16.57    3.77
  -2 -13   6   21.75    3.97
   1  13  -6    6.55    3.17
  -1 -13   6   11.19    3.58
   0  13  -6    5.43    3.08
   0 -13   6    3.84    3.19
  -1  13  -6   -5.14    3.13
   1 -13   6    1.88    3.11
  -2  13  -6   48.60    4.38
   2 -13   6   53.97    4.49
  -3  13  -6   49.60    4.47
  -4  13  -6   30.90    4.24
  -5  13  -6    5.23    3.83
  -6  13  -6    6.74    4.23
   7 -13   6   42.47    6.52
   8 -13   6    8.04    5.82
   9 -13   6   43.90    7.02
 -11 -12   6    6.02    4.77
 -10 -12   6   -6.40    4.75
  -9 -12   6   -5.73    4.44
  -8 -12   6   20.23    4.26
   7  12  -6    2.03    3.59
  -7 -12   6    2.86    4.04
  -6 -12   6   50.32    5.03
   6  12  -6   40.12    4.63
  -5 -12   6   63.87    5.30
   5  12  -6   63.09    5.07
  -4 -12   6   23.92    4.09
   4  12  -6   19.71    3.40
  -3 -12   6    6.06    3.40
   3  12  -6    7.94    3.23
  -2 -12   6    0.58    3.18
   2  12  -6   -1.36    2.74
  -1 -12   6  305.13   10.80
   1  12  -6  319.69   10.87
   0  12  -6   67.10    4.77
   0 -12   6   60.79    4.84
   1 -12   6   16.44    3.41
  -1  12  -6   23.32    3.37
   2 -12   6  101.56    5.37
  -2  12  -6   97.27    5.64
   3 -12   6   25.33    3.37
  -3  12  -6   27.75    3.77
  -4  12  -6   -3.23    3.22
  -5  12  -6   22.23    4.14
  -6  12  -6    4.52    4.09
   7 -12   6    4.81    4.96
   8 -12   6    5.11    5.39
   9 -12   6    4.35    5.62
  10 -12   6    4.94    5.77
 -12 -11   6    2.22    5.37
 -11 -11   6    0.97    5.06
 -10 -11   6    9.18    4.56
  10  11  -6    0.46    5.13
   9  11  -6   15.64    4.69
  -9 -11   6    7.47    4.43
   8  11  -6    4.97    3.91
  -8 -11   6    6.15    4.09
  -7 -11   6   -1.90    3.64
   7  11  -6    6.56    3.61
  -6 -11   6  112.97    6.54
   6  11  -6  101.68    6.09
  -5 -11   6   15.80    3.75
   5  11  -6   24.46    3.50
  -4 -11   6    2.77    2.76
   4  11  -6    1.73    2.76
   3  11  -6   51.95    4.04
  -3 -11   6   45.61    4.09
   2  11  -6   85.06    4.93
  -2 -11   6   84.09    5.18
   1  11  -6   44.92    3.73
  -1 -11   6   50.03    3.87
   0  11  -6    9.07    3.02
   0 -11   6    6.05    2.83
  -1  11  -6  105.96    5.46
   1 -11   6  107.03    5.28
  -2  11  -6   14.34    3.03
   2 -11   6   18.72    2.93
  -3  11  -6   41.60    3.94
   3 -11   6   40.73    3.45
  -4  11  -6   16.87    3.54
  -5  11  -6   90.10    5.59
  -6  11  -6   22.78    3.86
   7 -11   6   44.71    5.67
   8 -11   6   16.21    5.36
   9 -11   6    3.35    5.32
  10 -11   6    0.66    5.60
 -12 -10   6    4.89    5.15
  12  10  -6    0.42    5.80
 -11 -10   6    1.82    4.77
  11  10  -6    0.31    5.30
  10  10  -6    1.89    4.88
 -10 -10   6   -0.69    3.75
   9  10  -6   -1.16    4.20
  -9 -10   6    3.65    4.06
   8  10  -6    4.18    3.77
  -8 -10   6    8.18    3.90
   7  10  -6    5.17    3.55
  -7 -10   6    5.54    3.49
   6  10  -6   -0.04    3.02
  -6 -10   6    1.48    3.15
  -5 -10   6   52.92    4.06
   5  10  -6   58.22    4.55
   4  10  -6    5.16    2.58
  -4 -10   6    6.68    2.94
  -3 -10   6    4.82    2.65
   3  10  -6    7.48    2.77
  -2 -10   6   55.13    3.88
   2  10  -6   60.26    4.14
   1  10  -6   42.79    3.47
  -1 -10   6   46.38    3.50
   0 -10   6   79.96    4.54
   0  10  -6   79.17    4.63
  -1  10  -6    5.72    2.55
   1 -10   6   12.10    2.54
  -2  10  -6  292.84   10.14
   2 -10   6  312.80    9.76
  -3  10  -6    9.88    2.88
   3 -10   6    8.88    2.31
  -4  10  -6    3.44    2.96
  -5  10  -6    9.26    3.44
  -6  10  -6   47.41    4.38
   7 -10   6   -0.67    3.64
   8 -10   6    5.03    4.13
   9 -10   6    4.77    5.01
  10 -10   6    8.86    4.76
  11 -10   6    6.10    6.03
  13   9  -6   14.07    6.90
  12   9  -6    4.41    6.05
  11   9  -6   26.38    6.33
 -11  -9   6   29.12    5.27
 -10  -9   6   -1.36    4.16
  10   9  -6   -4.48    4.41
  -9  -9   6    0.78    3.61
   9   9  -6   -1.62    4.03
   8   9  -6   15.22    4.07
  -8  -9   6   12.05    3.32
   7   9  -6    0.13    3.00
  -7  -9   6   -1.16    2.74
  -6  -9   6   38.31    3.86
   6   9  -6   44.81    4.01
  -5  -9   6   54.92    4.05
   5   9  -6   46.80    3.78
   4   9  -6   80.04    4.61
  -4  -9   6   72.67    4.71
   3   9  -6   10.96    2.52
  -3  -9   6   12.77    2.67
   2   9  -6   -2.09    2.00
  -2  -9   6    1.61    2.15
  -1  -9   6   -0.57    2.06
   1   9  -6    2.64    2.22
   0  -9   6  335.52   10.75
   0   9  -6  354.02   11.08
   1  -9   6  367.63   11.38
  -1   9  -6  373.98   11.86
   2  -9   6  380.97   11.57
  -2   9  -6  383.37   12.14
   3  -9   6    1.22    1.82
  -3   9  -6    1.73    2.50
  -4   9  -6    6.81    2.57
  -5   9  -6  133.54    6.63
  -6   9  -6  131.40    6.89
   7  -9   6   -7.64    3.51
   8  -9   6   25.77    4.75
   9  -9   6   -4.92    4.43
  10  -9   6    3.71    5.02
  11  -9   6    7.61    5.61
  13   8  -6   12.16    6.57
  12   8  -6    9.67    6.25
 -11  -8   6    9.86    4.55
  11   8  -6   20.00    5.53
 -10  -8   6    1.10    3.91
  10   8  -6    9.28    4.91
   9   8  -6    9.17    4.31
  -9  -8   6   15.54    4.01
  -8  -8   6   13.08    3.54
   8   8  -6   12.69    3.94
  -7  -8   6   59.38    4.49
   7   8  -6   54.27    4.62
  -6  -8   6   23.58    2.97
   6   8  -6   27.78    3.43
   5   8  -6  149.22    6.41
  -5  -8   6  144.63    6.26
   4   8  -6   83.74    4.63
  -4  -8   6   88.04    4.64
   3   8  -6  115.65    5.11
  -3  -8   6  110.05    5.06
   2   8  -6  427.02   13.01
  -2  -8   6  416.63   12.74
   1   8  -6  268.69    8.97
  -1  -8   6  272.44    8.79
   0   8  -6 1599.16   44.52
   0  -8   6 1602.60   43.44
   1  -8   6 2412.48   64.31
  -1   8  -6 2383.06   65.98
   2  -8   6   51.48    3.06
  -2   8  -6   48.17    3.78
   3  -8   6    2.25    1.67
  -3   8  -6    0.18    2.34
  -4   8  -6   80.45    4.55
  -5   8  -6    5.39    2.95
  -6   8  -6    8.73    3.33
   7  -8   6   -2.23    3.05
   8  -8   6   14.81    4.29
   9  -8   6   28.17    4.98
  10  -8   6    4.94    4.69
  11  -8   6   -1.03    5.34
  13   7  -6   -2.80    6.50
  12   7  -6   -1.49    5.61
  11   7  -6   12.51    5.21
 -10  -7   6    3.35    3.85
  10   7  -6    4.73    4.43
   9   7  -6    8.43    3.80
  -9  -7   6   15.33    3.92
   8   7  -6    7.68    3.82
  -8  -7   6    5.66    3.28
   7   7  -6  123.30    6.55
  -7  -7   6  116.44    5.98
  -6  -7   6   12.62    2.87
   6   7  -6    9.81    2.81
   5   7  -6    3.91    2.26
  -5  -7   6    4.96    2.01
   4   7  -6   14.11    2.42
  -4  -7   6   10.38    2.34
   3   7  -6    8.97    2.08
  -3  -7   6    6.03    1.80
  -2  -7   6  163.61    5.82
   2   7  -6  164.58    6.13
  -1  -7   6 1676.28   45.58
   1   7  -6 1696.81   46.71
   0  -7   6  356.48   10.76
   0   7  -6  366.67   11.21
  -1   7  -6   16.24    2.08
   1  -7   6   17.87    1.89
  -2   7  -6   -0.51    1.97
   2  -7   6    2.73    1.39
   3  -7   6   26.79    2.01
  -3   7  -6   24.99    2.80
  -4   7  -6  327.10   10.82
   4  -7   6  330.16    9.64
  -5   7  -6   29.50    3.43
  -6   7  -6   13.49    3.02
   7  -7   6   -0.53    2.89
   8  -7   6    3.39    3.73
   9  -7   6   22.29    4.67
  10  -7   6   24.23    5.14
  11  -7   6    7.19    5.21
  12  -7   6    2.98    5.72
  14   6  -6    2.34    6.75
  13   6  -6   -5.41    6.47
  12   6  -6    6.97    6.07
  11   6  -6   -6.47    5.19
  10   6  -6   16.23    4.97
  -9  -6   6  199.24    8.48
   9   6  -6  200.97    9.60
  -8  -6   6    3.59    3.17
   8   6  -6    2.94    3.66
   7   6  -6    1.31    2.94
  -7  -6   6    1.43    2.30
   6   6  -6    4.50    2.64
  -6  -6   6   -0.45    2.02
   5   6  -6   77.64    4.31
  -5  -6   6   83.20    4.16
  -4  -6   6   11.45    2.12
   4   6  -6   11.18    2.20
  -3  -6   6  106.14    4.33
   3   6  -6  106.02    4.48
  -2  -6   6 1185.61   32.31
   2   6  -6 1177.88   33.08
  -1  -6   6   44.49    2.71
   1   6  -6   43.74    2.80
   0   6  -6  378.97   11.73
   0  -6   6  390.73   11.20
  -1   6  -6  165.51    6.15
   1  -6   6  172.40    5.57
  -2   6  -6   78.69    4.06
   2  -6   6   80.65    3.19
   3  -6   6    8.91    1.32
  -3   6  -6    6.06    2.10
  -4   6  -6  168.09    6.67
   4  -6   6  169.01    5.33
  -5   6  -6   80.55    4.93
  -6   6  -6  122.38    5.94
   7  -6   6    0.95    3.14
   8  -6   6    2.99    3.48
   9  -6   6   -2.47    3.75
  10  -6   6   -1.88    4.39
  11  -6   6   14.84    5.31
  12  -6   6    4.88    5.57
  14   5  -6   -3.80    6.99
  13   5  -6  -10.13    6.15
  12   5  -6   -0.27    5.95
  11   5  -6    0.30    5.05
  10   5  -6    0.98    4.08
   9   5  -6    0.09    3.53
  -8  -5   6  235.99    9.03
   8   5  -6  249.29   10.11
   7   5  -6  259.53   10.02
  -7  -5   6  269.39    9.37
   6   5  -6  205.02    7.84
  -6  -5   6  185.91    7.01
  -5  -5   6   40.80    2.97
   5   5  -6   36.47    2.95
  -4  -5   6  100.89    4.23
   4   5  -6   95.61    4.57
  -3  -5   6  355.17   10.63
   3   5  -6  354.66   10.96
   2   5  -6   21.34    1.93
  -2  -5   6   21.66    1.85
  -1  -5   6   10.57    1.45
   1   5  -6   11.92    1.76
   0  -5   6   80.12    3.23
   0   5  -6   87.65    3.66
   1  -5   6  164.50    5.15
  -1   5  -6  164.14    5.75
   2  -5   6  101.91    3.54
  -2   5  -6  107.08    4.34
  -3   5  -6 1206.30   34.39
   3  -5   6 1247.12   32.84
  -4   5  -6  436.22   13.52
  -5   5  -6  707.91   20.96
   7  -5   6  169.01    7.50
   8  -5   6    2.16    3.40
   9  -5   6   -1.46    3.62
  10  -5   6   -2.64    3.58
  11  -5   6    7.68    4.94
  12  -5   6   -0.41    5.41
  14   4  -6    1.64    7.02
  13   4  -6   -1.28    5.41
  12   4  -6    8.93    5.93
  11   4  -6   -5.50    4.89
  10   4  -6   -0.09    4.62
   9   4  -6   13.84    4.05
   8   4  -6   23.22    4.16
   7   4  -6  119.04    6.29
  -7  -4   6  142.10    5.71
  -6  -4   6   96.93    4.86
   6   4  -6   95.76    5.39
   5   4  -6  317.16   10.40
  -5  -4   6  310.18    9.92
  -4  -4   6  150.41    5.43
   4   4  -6  157.82    5.75
   3   4  -6   86.71    3.82
  -3  -4   6   81.78    3.64
   2   4  -6   46.55    2.59
  -2  -4   6   45.72    2.37
   1   4  -6 1059.08   29.83
  -1  -4   6 1084.87   28.97
   0   4  -6 4316.93  118.12
   0  -4   6 4356.42  115.27
   0   4  -6 4397.21  115.28
   1  -4   6  298.24    7.97
  -1   4  -6  262.51    8.14
  -1   4  -6  278.04    8.72
  -2   4  -6 1442.12   39.99
  -2   4  -6 1446.56   38.98
  -3   4  -6  247.86    8.24
  -3   4  -6  254.26    7.96
  -4   4  -6 1399.68   39.03
  -4   4  -6 1389.70   38.11
  -5   4  -6  267.94    9.28
  -5   4  -6  270.64    8.92
   6  -4   6   25.04    3.16
   7  -4   6    9.06    2.76
   8  -4   6   24.35    4.00
   9  -4   6   19.01    4.23
  10  -4   6   -5.31    3.99
  11  -4   6   13.18    5.03
  12  -4   6    6.74    5.46
  13  -4   6    5.44    5.42
  14   3  -6   12.82    6.21
  13   3  -6    0.55    6.03
  12   3  -6    7.10    5.54
  11   3  -6    2.24    5.08
  10   3  -6  103.92    7.75
   9   3  -6    8.04    3.84
   8   3  -6   29.68    3.89
   7   3  -6   53.09    4.13
   6   3  -6   51.86    3.83
   5   3  -6  389.58   12.48
  -5  -3   6  407.51   11.93
  -4  -3   6  470.21   13.41
   4   3  -6  443.18   13.79
   4   3  -6  472.04   12.77
  -3  -3   6    8.11    1.47
   3   3  -6    7.45    1.39
   2   3  -6   69.36    3.10
  -2  -3   6   75.21    3.05
   1   3  -6  112.71    4.17
  -1  -3   6  122.62    3.90
   0   3  -6 1214.90   32.14
   0  -3   6 1196.57   32.05
   0   3  -6 1183.53   33.12
  -1   3  -6   24.06    1.92
  -1   3  -6   17.22    1.38
  -2   3  -6  665.16   18.26
  -2   3  -6  645.77   18.71
  -3   3  -6  117.66    4.71
  -3   3  -6  118.94    4.46
  -4   3  -6   18.45    2.25
  -4   3  -6   16.57    1.90
  -5   3  -6   22.86    2.66
  -5   3  -6   25.29    2.55
   6  -3   6  467.78   14.80
  -6   3  -6  476.80   14.38
   7  -3   6   -0.21    2.79
   8  -3   6   45.38    4.38
   9  -3   6    0.61    3.26
  10  -3   6  109.32    7.34
  11  -3   6   -2.95    4.70
  12  -3   6    1.61    5.37
  13  -3   6   12.50    6.43
  14   2  -6   -7.20    6.73
  13   2  -6    2.75    6.02
  12   2  -6    5.95    5.57
  11   2  -6    0.73    4.86
  10   2  -6   -4.80    4.22
   9   2  -6   64.84    5.22
   8   2  -6   16.95    3.44
   7   2  -6   17.14    3.04
   6   2  -6  105.23    5.19
   5   2  -6   19.24    2.52
   4   2  -6  234.11    7.14
   4   2  -6  250.40    7.97
   3   2  -6  250.08    7.06
   3   2  -6  239.72    7.77
   2   2  -6  669.83   18.91
   1   2  -6  140.62    4.75
   0   2  -6  130.50    4.43
  -1   2  -6  438.05   12.34
  -1   2  -6  438.18   12.69
  -2   2  -6   86.09    3.35
  -2   2  -6   85.02    3.42
  -3   2  -6   86.94    3.77
  -3   2  -6   80.81    3.72
  -4   2  -6  143.29    5.42
  -4   2  -6  144.59    5.33
   5  -2   6   15.32    2.40
  -5   2  -6   21.38    2.20
  -6   2  -6   16.24    2.37
   6  -2   6   23.75    2.73
   7  -2   6  108.25    5.56
  -7   2  -6  116.13    5.66
   8  -2   6    2.94    3.21
   9  -2   6    2.94    3.72
  10  -2   6   11.12    4.06
  11  -2   6   27.39    5.33
  12  -2   6    2.46    5.55
  13  -2   6    2.04    6.02
  14   1  -6   -1.88    6.20
  13   1  -6   -0.17    5.52
  12   1  -6    3.30    5.26
  11   1  -6   13.62    4.42
  10   1  -6    3.31    4.28
   9   1  -6   40.08    4.78
   8   1  -6   50.77    4.28
   7   1  -6   72.88    4.71
   6   1  -6    0.43    2.36
   5   1  -6  593.90   17.65
   4   1  -6  149.87    5.64
   4   1  -6  154.15    4.94
   3   1  -6  559.92   15.35
   3   1  -6  554.18   16.00
   2   1  -6  817.92   22.94
   2   1  -6  827.84   22.27
   1   1  -6  733.06   20.44
   0   1  -6  458.56   12.80
   0   1  -6  440.18   12.50
  -1   1  -6    0.80    0.92
  -1   1  -6    0.85    0.92
  -2   1  -6  833.04   22.98
  -2   1  -6  840.11   23.40
  -3   1  -6    4.42    1.39
  -3   1  -6    4.26    1.27
  -4   1  -6  195.24    6.60
  -4   1  -6  191.44    6.70
   5  -1   6   19.41    2.44
  -5   1  -6   15.69    2.17
   6  -1   6  682.55   20.56
  -6   1  -6  703.32   20.11
  -7   1  -6   57.39    4.36
   7  -1   6   62.70    4.68
   8  -1   6   -1.84    3.06
  -8   1  -6   -3.06    2.20
   9  -1   6   34.52    4.59
  10  -1   6   12.06    3.97
  11  -1   6   -2.77    4.84
  12  -1   6    5.10    5.41
  13  -1   6   -2.29    5.68
  14   0  -6    2.28    6.19
  13   0  -6    2.71    5.75
  12   0  -6   -1.56    5.05
  11   0  -6    3.46    4.10
  10   0  -6  200.87    9.29
   9   0  -6   46.97    4.91
   8   0  -6   -0.01    2.73
   7   0  -6   40.55    3.74
   6   0  -6    9.29    2.25
   5   0  -6  602.69   17.86
   4   0  -6    1.60    1.56
   4   0  -6    1.06    1.16
   3   0  -6    0.87    1.25
   3   0  -6    1.11    0.91
   2   0  -6  140.04    4.38
   2   0  -6  130.22    4.50
   1   0  -6 1127.86   30.99
   1   0  -6 1129.90   30.42
   0   0  -6   44.14    1.95
   0   0  -6   41.07    2.15
  -1   0  -6 1370.02   36.93
  -1   0  -6 1373.45   37.53
  -2   0  -6  424.95   12.16
  -2   0  -6  417.92   12.14
  -3   0  -6  921.38   25.48
  -3   0  -6  926.80   25.87
  -4   0  -6  697.82   20.03
   4   0   6  722.56   20.40
  -5   0  -6  224.14    6.67
   5   0   6  234.85    7.86
  -5   0  -6  221.93    7.65
  -6   0  -6   66.66    4.20
   6   0   6   64.29    4.23
   7   0   6   53.11    4.08
  -7   0  -6   44.38    3.58
  -8   0  -6   43.28    3.83
   8   0   6   36.67    4.20
  -9   0  -6   64.48    4.76
   9   0   6   58.37    5.32
  10   0   6    2.30    4.24
  11   0   6   -2.21    4.54
  12   0   6   20.78    5.63
  13   0   6    7.26    6.05
  14  -1  -6   -0.66    5.97
  13  -1  -6    3.22    4.80
  12  -1  -6    1.74    4.49
  11  -1  -6   -2.14    3.91
  10  -1  -6   11.41    4.49
   9  -1  -6   13.94    3.67
   8  -1  -6    3.42    3.28
   7  -1  -6  216.01    8.49
   6  -1  -6  415.72   13.14
   5  -1  -6  574.72   17.07
   4  -1  -6  191.04    6.64
   4  -1  -6  197.07    6.34
   3  -1  -6  897.76   24.43
   3  -1  -6  888.67   24.98
   2  -1  -6   29.03    1.88
   2  -1  -6   33.69    2.08
   1  -1  -6 1569.76   42.25
   1  -1  -6 1529.83   41.60
   0  -1  -6  997.02   27.34
   0  -1  -6  997.30   27.10
  -1  -1  -6  283.97    8.52
  -1  -1  -6  291.16    8.32
  -2  -1  -6  183.00    5.70
  -2  -1  -6  183.11    5.93
  -3  -1  -6   92.24    4.04
  -3  -1  -6  103.03    3.37
   4   1   6  196.68    6.74
  -4  -1  -6  197.37    6.73
  -4  -1  -6  204.70    6.04
   5   1   6   94.16    4.50
  -5  -1  -6  101.22    3.66
  -5  -1  -6   93.23    4.54
   6   1   6  136.15    5.82
  -6  -1  -6  128.78    4.64
  -6  -1  -6  121.56    5.42
   7   1   6   52.75    4.08
  -7  -1  -6   49.02    3.67
  -8  -1  -6  106.12    5.86
   8   1   6  108.90    6.32
  -9  -1  -6   -0.10    3.05
   9   1   6    4.30    3.90
 -10  -1  -6    7.57    3.78
  10   1   6    2.92    4.35
  11   1   6   14.39    4.90
  12   1   6   -5.12    5.25
  13   1   6    9.40    6.15
  14  -2  -6   -0.83    5.27
  13  -2  -6    1.54    5.67
  12  -2  -6   37.35    6.02
  11  -2  -6    1.67    4.66
  10  -2  -6    8.60    4.21
   9  -2  -6   24.99    4.39
   8  -2  -6   11.46    3.35
   7  -2  -6    7.96    2.61
   6  -2  -6  272.46    9.46
   5  -2  -6  131.76    5.46
   4  -2  -6  256.52    8.02
   4  -2  -6  252.49    8.19
   3  -2  -6  434.31   12.44
   3  -2  -6  429.93   12.59
   2  -2  -6  198.11    6.59
   2  -2  -6  220.58    6.44
   1  -2  -6  619.55   17.23
   1  -2  -6  618.60   17.13
   0  -2  -6  187.52    5.82
   0  -2  -6  173.99    5.24
  -1  -2  -6   12.83    1.01
  -1  -2  -6   10.48    1.31
  -2  -2  -6  266.61    7.86
  -2  -2  -6  263.82    8.11
  -3  -2  -6  375.00   10.50
  -3  -2  -6  376.43   11.10
   3   2   6  357.24   10.89
  -4  -2  -6  203.68    6.19
   4   2   6  191.00    6.63
  -4  -2  -6  192.22    6.74
  -5  -2  -6    4.07    1.42
  -5  -2  -6    2.94    1.64
   5   2   6    1.49    1.08
  -6  -2  -6  351.84   11.38
  -6  -2  -6  361.22   10.56
   6   2   6  355.86   11.78
  -7  -2  -6   19.96    2.98
   7   2   6   26.47    3.36
   8   2   6   -1.08    3.53
  -8  -2  -6   -0.55    2.69
  -9  -2  -6   22.11    3.71
   9   2   6   25.95    4.38
 -10  -2  -6   25.89    4.10
  10   2   6   21.06    4.99
  11   2   6   -3.82    4.64
  12   2   6    3.24    5.52
  13   2   6   -3.22    6.62
  14  -3  -6    6.87    6.15
  13  -3  -6   -7.28    5.34
  12  -3  -6   -6.95    4.28
  11  -3  -6    2.74    4.68
  10  -3  -6    3.74    4.22
   9  -3  -6    4.53    3.70
   8  -3  -6  261.14   10.06
   7  -3  -6   40.43    3.67
   6  -3  -6  758.68   22.32
   5  -3  -6  196.79    7.07
   5  -3  -6  193.87    6.75
   4  -3  -6  381.37   11.44
   4  -3  -6  388.09   11.66
   3  -3  -6   34.80    2.44
   3  -3  -6   32.16    2.35
   2  -3  -6   17.74    1.39
   2  -3  -6   12.11    1.60
   1  -3  -6  548.87   15.05
   1  -3  -6  538.08   15.41
   0  -3  -6   83.58    3.41
   0  -3  -6   83.49    2.60
  -1  -3  -6    9.51    0.87
  -1  -3  -6    8.55    1.43
  -2  -3  -6    3.00    1.26
   2   3   6    3.47    1.05
   3   3   6  216.04    6.86
  -3  -3  -6  209.83    7.05
  -3  -3  -6  219.02    6.76
   4   3   6    2.50    1.66
  -4  -3  -6    0.87    1.64
  -4  -3  -6    3.58    1.46
   5   3   6  694.74   20.52
  -5  -3  -6  681.75   20.05
  -5  -3  -6  729.22   19.63
  -6  -3  -6  206.06    6.87
  -6  -3  -6  205.52    7.59
  -7  -3  -6   13.09    2.57
   7   3   6   25.09    3.68
   8   3   6   -0.92    3.41
  -8  -3  -6   -0.75    2.70
   9   3   6   24.09    4.10
  -9  -3  -6   25.88    3.80
  10   3   6    6.04    4.35
 -10  -3  -6    4.50    3.67
 -11  -3  -6   33.42    4.42
  11   3   6   27.56    6.09
  12   3   6   -2.21    5.62
  14  -4  -6    6.26    6.17
  13  -4  -6   -3.49    5.56
  12  -4  -6    4.53    5.10
  11  -4  -6    1.09    4.36
  10  -4  -6   -4.06    3.99
   9  -4  -6   -1.03    2.95
   8  -4  -6   11.20    3.37
   7  -4  -6   83.17    5.08
   6  -4  -6   24.34    2.72
   5  -4  -6   25.84    2.62
   5  -4  -6   27.12    2.50
   4  -4  -6    0.88    1.56
   4  -4  -6    1.64    1.62
   3  -4  -6  395.44   11.54
   3  -4  -6  387.05   11.65
   2  -4  -6  648.31   18.23
   2  -4  -6  639.82   17.95
   1  -4  -6    1.54    1.20
   1  -4  -6    1.30    0.67
   0  -4  -6 2307.98   61.90
  -1  -4  -6 1259.11   34.32
   2   4   6    5.81    1.16
  -2  -4  -6    9.44    1.63
  -2  -4  -6    7.49    1.53
  -3  -4  -6  142.10    5.43
   3   4   6  136.24    4.95
   4   4   6  419.43   12.72
  -4  -4  -6  424.09   12.76
  -5  -4  -6  204.14    7.41
  -5  -4  -6  204.43    6.95
   5   4   6  215.01    7.49
  -6  -4  -6    0.86    2.22
  -6  -4  -6    0.55    2.02
   6   4   6   -2.01    2.40
   7   4   6   -0.93    2.34
  -7  -4  -6   -0.68    2.23
  -7  -4  -6   -0.21    2.17
   8   4   6   -1.05    2.96
  -8  -4  -6    2.24    2.73
   9   4   6    6.88    4.27
  -9  -4  -6   14.59    3.50
 -10  -4  -6   77.42    6.15
  10   4   6   88.56    7.17
 -11  -4  -6   -0.43    3.94
  14  -5  -6    4.99    5.63
  13  -5  -6   25.19    6.18
  12  -5  -6   -4.88    4.97
  11  -5  -6   12.50    4.91
  10  -5  -6   19.24    4.44
   9  -5  -6   15.90    3.94
   8  -5  -6   93.54    5.65
   7  -5  -6  487.57   15.27
   6  -5  -6   -1.84    2.03
   6  -5  -6   -0.90    2.25
   5  -5  -6   47.23    3.45
   5  -5  -6   47.20    3.45
   4  -5  -6  241.86    8.17
   4  -5  -6  240.47    7.80
   3  -5  -6  397.08   11.94
   3  -5  -6  389.79   11.53
   2  -5  -6   12.12    1.71
   2  -5  -6   10.22    1.26
   1  -5  -6  496.15   14.74
   1  -5  -6  519.90   14.07
   0  -5  -6   64.74    3.30
  -1  -5  -6   39.37    2.75
   2   5   6 1064.09   28.42
  -2  -5  -6 1032.28   28.57
  -2  -5  -6 1011.99   28.65
  -3  -5  -6   39.84    2.80
   3   5   6   44.36    2.58
  -3  -5  -6   40.26    3.09
  -4  -5  -6  239.69    8.15
   4   5   6  231.87    7.83
  -4  -5  -6  235.49    7.82
   5   5   6   27.79    2.81
  -5  -5  -6   26.61    2.57
  -6  -5  -6    1.17    1.68
  -6  -5  -6    4.72    2.42
   6   5   6    4.15    2.70
  -7  -5  -6   53.53    4.15
   7   5   6   55.81    4.63
  -7  -5  -6   53.88    4.01
   8   5   6   21.91    4.22
  -8  -5  -6   20.59    3.35
  -9  -5  -6   15.53    3.61
 -10  -5  -6   29.32    4.38
 -11  -5  -6   -3.24    4.29
 -12  -5  -6   -4.29    4.41
  13  -6  -6   -0.66    5.82
  12  -6  -6   -2.22    4.70
  11  -6  -6   34.68    5.40
  10  -6  -6    5.35    4.02
   9  -6  -6   37.42    4.38
   8  -6  -6    4.75    3.13
   7  -6  -6  103.62    5.29
   7  -6  -6   98.45    5.63
   6  -6  -6  178.67    7.07
   6  -6  -6  196.32    7.30
   5  -6  -6   19.82    2.50
   5  -6  -6   28.83    2.58
   4  -6  -6  641.09   18.47
   4  -6  -6  628.78   18.24
   3  -6  -6  279.22    8.25
   3  -6  -6  257.56    8.75
   2  -6  -6   96.74    3.51
   2  -6  -6   96.43    4.66
   1  -6  -6  480.89   14.19
   0  -6  -6   14.12    1.99
  -1  -6  -6  287.92    9.19
  -2  -6  -6   16.04    2.30
  -2  -6  -6   16.38    2.18
   3   6   6  424.09   12.05
  -3  -6  -6  404.25   12.69
  -3  -6  -6  426.81   12.80
  -4  -6  -6   22.83    2.64
  -4  -6  -6   27.06    2.73
  -5  -6  -6   57.05    4.06
  -5  -6  -6   64.32    4.36
  -6  -6  -6    2.16    2.44
  -6  -6  -6    1.41    2.41
  -7  -6  -6   28.66    2.67
  -8  -6  -6   -0.31    2.95
  -9  -6  -6    7.00    3.52
 -10  -6  -6    3.99    3.72
 -11  -6  -6   -4.29    4.01
  13  -7  -6    7.85    6.00
  12  -7  -6    2.74    5.11
  11  -7  -6   12.51    4.88
  10  -7  -6    0.66    3.70
   9  -7  -6    1.37    3.40
   8  -7  -6   17.49    3.40
   8  -7  -6   15.44    3.62
   7  -7  -6   13.04    3.01
   7  -7  -6   18.68    3.22
   6  -7  -6    2.46    2.44
   6  -7  -6    1.44    2.31
   5  -7  -6   59.54    4.08
   5  -7  -6   54.65    3.68
   4  -7  -6  382.49   11.75
   4  -7  -6  394.33   12.30
   3  -7  -6   65.47    3.02
   3  -7  -6   52.80    3.73
   2  -7  -6  265.81    7.97
   2  -7  -6  275.31    9.08
   1  -7  -6  120.80    5.02
   0  -7  -6   25.68    2.51
  -1  -7  -6   58.88    3.71
  -2  -7  -6    2.42    1.94
  -2  -7  -6    4.12    2.22
  -3  -7  -6  709.18   20.33
  -3  -7  -6  690.65   20.24
  -4  -7  -6  301.37    9.97
  -4  -7  -6  293.99    9.97
  -5  -7  -6  122.37    5.94
  -5  -7  -6  125.65    6.21
  -6  -7  -6   78.39    5.02
  -6  -7  -6   82.48    5.03
  -7  -7  -6   51.07    4.13
  -7  -7  -6   51.38    4.07
  -8  -7  -6    6.43    3.45
  -8  -7  -6    7.80    3.23
  -9  -7  -6   -0.95    3.32
 -10  -7  -6    2.04    3.87
  13  -8  -6   -2.18    5.82
  12  -8  -6    2.36    5.14
  11  -8  -6   27.71    4.84
  10  -8  -6   -0.47    3.95
   9  -8  -6   42.29    4.60
   9  -8  -6   35.77    4.57
   8  -8  -6    8.89    3.59
   8  -8  -6    7.48    3.50
   7  -8  -6   10.94    3.22
   7  -8  -6    1.16    3.15
   6  -8  -6   -1.61    2.45
   6  -8  -6    1.26    2.72
   5  -8  -6   47.32    3.68
   5  -8  -6   53.97    3.76
   4  -8  -6  489.99   14.71
   4  -8  -6  504.93   15.34
   3  -8  -6  388.63   12.41
   3  -8  -6  401.21   11.72
   2  -8  -6    2.89    2.23
   1  -8  -6  292.66    9.54
   0  -8  -6    0.71    1.95
  -1  -8  -6    2.61    2.02
  -2  -8  -6   78.54    4.43
  -2  -8  -6   74.77    4.73
  -3  -8  -6  146.46    6.27
  -3  -8  -6  142.10    6.38
  -4  -8  -6   57.82    4.45
  -4  -8  -6   57.06    4.10
  -5  -8  -6  125.38    6.17
  -5  -8  -6  120.42    6.27
  -6  -8  -6   -4.03    3.24
  -6  -8  -6    1.45    2.58
  -7  -8  -6    0.71    3.06
  -7  -8  -6   -0.49    3.07
  -8  -8  -6   -3.27    3.60
  -8  -8  -6   -0.40    3.15
  13  -9  -6    7.81    5.36
  13  -9  -6   -1.95    5.43
  12  -9  -6    7.74    5.71
  12  -9  -6   11.54    5.48
  11  -9  -6    5.82    4.71
  11  -9  -6    1.07    4.76
  10  -9  -6   -1.04    3.83
  10  -9  -6    3.03    4.01
   9  -9  -6   44.41    5.19
   9  -9  -6   55.15    4.94
   8  -9  -6   18.79    3.54
   8  -9  -6   15.35    3.64
   7  -9  -6   22.99    3.42
   7  -9  -6   17.24    3.68
   6  -9  -6   -0.56    3.02
   6  -9  -6    1.80    2.57
   5  -9  -6   22.50    2.87
   5  -9  -6   33.62    3.39
   4  -9  -6  442.29   14.07
   3  -9  -6   65.04    4.66
   2  -9  -6    3.29    2.18
   1  -9  -6   11.12    2.58
   0  -9  -6   50.49    3.56
  -1  -9  -6  111.88    5.83
  -1  -9  -6  111.00    5.29
  -2  -9  -6   36.31    3.34
  -2  -9  -6   31.85    3.53
  -3  -9  -6   15.75    2.93
  -3  -9  -6   17.80    3.13
  -4  -9  -6    0.44    2.97
  -4  -9  -6   -1.61    2.45
  -5  -9  -6    4.78    3.36
  -5  -9  -6    2.47    2.79
  -6  -9  -6    1.22    2.84
  -6  -9  -6    6.66    3.47
  -7  -9  -6   14.81    3.39
  -7  -9  -6   12.12    3.70
  -8  -9  -6   21.38    4.51
  12 -10  -6   -2.33    5.59
  12 -10  -6    1.05    5.01
  11 -10  -6   -1.96    4.97
  11 -10  -6   -0.63    5.05
  10 -10  -6    4.91    4.20
  10 -10  -6    6.96    4.36
   9 -10  -6  114.91    7.56
   9 -10  -6   98.19    6.60
   8 -10  -6   31.35    4.36
   8 -10  -6   19.28    4.24
   7 -10  -6   28.33    3.83
   6 -10  -6   27.57    3.69
   5 -10  -6   39.45    4.07
   4 -10  -6   36.29    3.54
   3 -10  -6    6.03    2.92
   2 -10  -6  165.56    7.06
   1 -10  -6   81.28    5.02
   0 -10  -6    2.33    2.45
  -1 -10  -6   24.54    3.62
  -1 -10  -6   31.38    3.14
  -2 -10  -6  395.53   13.02
  -2 -10  -6  381.46   12.41
  -3 -10  -6   15.89    3.68
  -3 -10  -6   21.66    3.22
  -4 -10  -6    4.00    3.34
  -4 -10  -6    9.06    2.87
  -5 -10  -6   12.74    3.16
  -5 -10  -6    7.52    3.56
  -6 -10  -6    3.91    3.74
  -6 -10  -6    8.43    3.18
  -7 -10  -6   39.44    4.74
  -8 -10  -6    7.41    4.08
  12 -11  -6   -2.72    5.75
  11 -11  -6   15.39    5.66
  10 -11  -6    8.14    4.89
   9 -11  -6    1.23    3.74
   8 -11  -6   -0.94    3.88
   7 -11  -6   42.09    4.83
   6 -11  -6   95.17    6.63
   5 -11  -6   40.73    4.40
   4 -11  -6   -2.77    2.66
   3 -11  -6    3.43    3.04
   2 -11  -6  227.47    8.88
   1 -11  -6   20.81    3.24
   0 -11  -6  114.84    5.97
  -1 -11  -6   50.44    4.30
  -1 -11  -6   51.24    3.96
  -2 -11  -6    2.09    2.74
  -2 -11  -6    0.76    2.89
  -3 -11  -6   13.87    3.90
  -3 -11  -6   14.57    3.24
  -4 -11  -6   29.38    3.61
  -4 -11  -6   22.60    4.19
  -5 -11  -6   13.32    4.11
  -6 -11  -6   -4.61    3.92
  -7 -11  -6    7.80    4.70
  -8 -11  -6   11.28    4.65
  -9 -11  -6    1.22    4.54
  11 -12  -6   -5.14    5.29
  10 -12  -6   -2.51    4.86
   9 -12  -6    0.06    4.52
   8 -12  -6    3.87    4.20
   7 -12  -6   -6.97    3.27
   6 -12  -6    4.14    3.88
   5 -12  -6   50.13    4.86
   4 -12  -6  116.94    6.86
   3 -12  -6  333.17   11.62
   2 -12  -6   36.36    4.09
   1 -12  -6   26.54    3.72
   0 -12  -6   40.82    3.99
   0 -12  -6   41.30    4.68
  -1 -12  -6   41.44    4.82
  -1 -12  -6   53.36    4.35
  -2 -12  -6   34.47    4.63
  -2 -12  -6   37.15    4.03
  -3 -12  -6   44.87    4.98
  -3 -12  -6   37.96    4.09
  -4 -12  -6    0.79    3.92
  -5 -12  -6   -0.28    4.05
  -6 -12  -6   11.52    4.61
  -7 -12  -6   -0.16    4.50
  -8 -12  -6   -6.31    4.63
  -9 -12  -6    2.07    4.88
  11 -13  -6   -1.98    5.00
  10 -13  -6    2.20    4.69
   9 -13  -6   26.30    4.94
   8 -13  -6    5.39    4.62
   7 -13  -6   77.81    6.25
   6 -13  -6    0.73    4.09
   5 -13  -6  155.15    8.33
   4 -13  -6  124.68    7.50
   3 -13  -6  219.67    9.29
   2 -13  -6   -3.34    3.33
   1 -13  -6    9.54    3.64
   0 -13  -6   15.69    4.30
   0 -13  -6   22.66    3.75
  -1 -13  -6    3.60    3.13
  -1 -13  -6    1.84    3.41
  -2 -13  -6   -0.21    4.08
  -3 -13  -6   15.82    4.69
  -4 -13  -6   31.04    5.22
  -5 -13  -6   17.56    4.96
  -6 -13  -6    4.68    4.84
  -7 -13  -6    4.79    5.00
  -8 -13  -6   -2.74    5.03
  -9 -13  -6    0.37    5.82
  10 -14  -6   -0.11    5.61
   9 -14  -6    2.27    5.14
   8 -14  -6    6.43    4.98
   7 -14  -6    3.58    4.03
   6 -14  -6    2.04    4.34
   5 -14  -6   62.79    5.77
   4 -14  -6   11.58    4.33
   3 -14  -6   78.31    5.85
   2 -14  -6    0.13    3.68
   1 -14  -6    4.29    4.40
   1 -14  -6    6.47    3.77
   0 -14  -6   20.54    4.88
  -1 -14  -6    7.40    4.42
  -2 -14  -6   84.34    6.74
  -3 -14  -6   32.55    5.28
  -4 -14  -6    5.06    4.95
  -5 -14  -6   -8.56    4.52
  -6 -14  -6    0.08    5.13
  -7 -14  -6   -1.49    5.27
  -8 -14  -6   -0.83    5.48
   9 -15  -6    3.57    4.84
   8 -15  -6   -0.76    4.86
   7 -15  -6   -2.34    4.70
   6 -15  -6   21.34    5.15
   5 -15  -6    4.22    4.51
   4 -15  -6   22.88    4.78
   3 -15  -6   17.98    4.63
   2 -15  -6   -3.17    4.28
   2 -15  -6   -3.70    4.26
   1 -15  -6    1.29    4.89
   0 -15  -6   26.79    5.40
  -1 -15  -6   29.72    5.54
  -2 -15  -6   22.73    5.55
  -3 -15  -6   11.16    5.34
  -4 -15  -6    0.89    5.28
  -5 -15  -6    3.36    5.52
  -6 -15  -6   10.01    5.80
  -7 -15  -6   -4.08    5.48
   8 -16  -6    1.12    5.48
   7 -16  -6    0.66    5.19
   6 -16  -6   -1.76    4.70
   5 -16  -6   -5.68    4.64
   4 -16  -6   -1.12    4.67
   3 -16  -6   64.47    6.83
   2 -16  -6   -4.35    5.27
   1 -16  -6   -4.57    5.08
   0 -16  -6   -0.01    5.24
  -1 -16  -6   39.69    6.31
  -2 -16  -6    5.44    5.46
  -3 -16  -6   -1.10    5.39
  -4 -16  -6    5.55    5.86
  -5 -16  -6    0.82    5.66
   6 -17  -6    0.63    5.25
   4 -17  -6    1.43    5.77
   3 -17  -6   18.04    6.52
   2 -17  -6    4.04    6.01
   1 -17  -6    9.79    5.27
   0 -17  -6   -3.79    5.77
  -1 -17  -6   10.24    5.98
  -2 -17  -6   17.06    6.27
  -3 -17  -6  -10.11    5.80
  -4 -17  -6    4.83    6.20
   3 -18  -6    1.71    6.74
   2 -18  -6   11.06    6.63
   1 -18  -6   -3.41    6.08
   0 -18  -6    4.33    5.70
  -1 -18  -6   -1.92    6.03
  -4 -18   7    7.66    5.98
  -3 -18   7    8.58    5.86
  -2 -18   7    0.70    5.41
  -1 -18   7    6.34    5.51
   0 -18   7   23.59    6.24
  -6 -17   7    3.86    6.16
  -5 -17   7    3.64    5.69
  -4 -17   7   -2.06    5.50
  -3 -17   7   -0.86    5.12
  -2 -17   7   -8.38    4.67
  -1 -17   7    6.10    5.30
   0 -17   7   10.29    4.98
  -8 -16   7   -0.59    5.11
  -7 -16   7    6.16    5.66
  -6 -16   7    3.59    5.56
  -5 -16   7    9.87    5.57
  -4 -16   7   -4.20    4.76
  -3 -16   7   16.50    5.23
  -2 -16   7   -0.17    4.39
  -1 -16   7   11.17    4.68
   0 -16   7   -0.54    4.28
   1 -16   7   -2.31    4.02
  -4  16  -7   33.35    5.17
  -5  16  -7    4.03    4.68
  -6  16  -7   -2.83    4.77
   7 -16   7    1.53    7.81
  -9 -15   7   -0.29    5.70
  -8 -15   7   -0.01    5.45
  -7 -15   7   -7.75    5.01
  -6 -15   7   14.38    5.37
  -5 -15   7   -8.31    4.61
  -4 -15   7   -4.16    4.46
  -3 -15   7    5.61    4.28
  -2 -15   7   38.36    5.06
  -1 -15   7   10.93    4.31
   0 -15   7    7.16    3.93
   0  15  -7    2.52    3.59
  -1  15  -7   94.83    6.28
   1 -15   7   97.97    6.87
  -2  15  -7   -0.37    4.10
  -3  15  -7   31.82    4.59
  -4  15  -7   85.20    6.50
  -5  15  -7   14.22    5.12
  -6  15  -7   -0.50    4.71
   7 -15   7   -7.43    7.33
   8 -15   7    4.00    7.10
 -10 -14   7    2.15    5.67
  -9 -14   7    5.53    5.32
  -8 -14   7    6.75    5.13
  -7 -14   7    5.01    4.86
  -6 -14   7    0.28    4.64
  -5 -14   7    1.63    4.38
  -4 -14   7   55.00    5.11
  -3 -14   7    7.51    3.69
   3  14  -7    9.23    3.71
   2  14  -7    3.33    3.39
  -2 -14   7    1.86    3.65
   1  14  -7   33.33    4.24
  -1 -14   7   33.68    4.81
   0  14  -7   76.21    5.56
   0 -14   7   75.16    5.69
   1 -14   7    4.65    3.49
  -1  14  -7    1.02    3.39
  -2  14  -7    3.86    3.71
  -3  14  -7    4.29    3.61
  -4  14  -7    2.31    3.92
  -5  14  -7    3.53    4.17
  -6  14  -7    4.10    4.41
   7 -14   7   71.87    8.06
   8 -14   7    4.11    6.48
 -10 -13   7   17.42    5.52
  -9 -13   7   -2.85    4.92
  -8 -13   7    0.37    4.55
  -7 -13   7    8.13    4.44
  -6 -13   7   28.68    4.95
   6  13  -7   27.26    4.60
  -5 -13   7   13.41    4.31
   5  13  -7   13.55    4.02
  -4 -13   7    6.02    3.89
   4  13  -7    8.43    3.73
  -3 -13   7   -4.73    3.50
   3  13  -7    0.44    3.44
   2  13  -7    3.00    3.37
  -2 -13   7    3.91    3.40
   1  13  -7    1.89    3.21
  -1 -13   7    7.50    3.48
   0  13  -7    6.98    3.33
   0 -13   7    4.81    3.16
  -1  13  -7    7.24    3.30
   1 -13   7    1.08    3.01
   2 -13   7   71.03    5.50
  -2  13  -7   83.31    5.61
  -3  13  -7   41.11    4.44
  -4  13  -7   28.38    4.35
  -5  13  -7    7.23    4.24
  -6  13  -7   41.72    5.33
   7 -13   7   36.83    6.19
   8 -13   7    1.06    6.18
   9 -13   7    1.43    6.50
 -11 -12   7   19.17    5.92
 -10 -12   7   -3.99    4.11
  -9 -12   7    9.90    4.86
  -8 -12   7   15.14    4.57
   8  12  -7   15.52    4.42
  -7 -12   7    3.21    4.09
   7  12  -7   12.37    4.00
   6  12  -7   -5.66    3.32
  -6 -12   7   -0.45    3.76
   5  12  -7   -4.82    3.06
  -5 -12   7    3.97    3.72
  -4 -12   7    6.45    3.15
   4  12  -7    6.36    3.47
  -3 -12   7   22.26    3.86
   3  12  -7   27.14    3.64
  -2 -12   7   45.06    4.26
   2  12  -7   53.64    4.29
  -1 -12   7    2.10    3.22
   1  12  -7    1.91    2.90
   0 -12   7   38.63    3.74
   0  12  -7   41.96    3.92
   1 -12   7    2.67    2.96
  -1  12  -7   -1.07    2.95
   2 -12   7  173.80    7.01
  -2  12  -7  165.02    7.41
  -3  12  -7   17.27    3.63
  -4  12  -7   18.38    3.83
  -5  12  -7   -1.97    3.68
  -6  12  -7    0.89    3.58
   7 -12   7   24.15    6.12
   8 -12   7   42.91    6.10
   9 -12   7    4.15    5.21
  10 -12   7   15.54    6.54
 -12 -11   7    1.16    5.51
 -11 -11   7    1.31    4.43
  11  11  -7    8.85    6.05
  10  11  -7   -4.02    4.80
 -10 -11   7   -0.05    4.61
  -9 -11   7    0.97    4.21
   9  11  -7   -2.86    4.44
  -8 -11   7    1.18    4.03
   8  11  -7   -0.71    4.32
   7  11  -7   50.42    4.81
  -7 -11   7   44.55    4.46
   6  11  -7    1.62    3.22
  -6 -11   7   -1.47    3.47
  -5 -11   7    9.31    3.48
   5  11  -7    4.21    3.08
  -4 -11   7   -5.05    2.57
   4  11  -7    0.65    3.13
   3  11  -7   89.14    5.20
  -3 -11   7   80.26    4.93
   2  11  -7   99.09    5.37
  -2 -11   7   94.15    5.08
   1  11  -7  199.69    7.91
  -1 -11   7  190.46    7.61
   0 -11   7   67.27    4.51
   0  11  -7   76.96    4.93
   1 -11   7   90.83    4.92
  -1  11  -7   89.22    5.28
  -2  11  -7  308.12   10.85
   2 -11   7  316.19   10.34
  -3  11  -7  198.36    8.17
  -4  11  -7    0.70    3.21
  -5  11  -7   13.47    3.90
  -6  11  -7   19.82    4.39
   7 -11   7   51.98    6.29
   8 -11   7    3.62    4.58
   9 -11   7    6.73    5.76
  10 -11   7    4.22    5.88
  12  10  -7    0.76    5.94
 -11 -10   7   -1.14    4.74
  11  10  -7   -4.15    5.10
 -10 -10   7   -7.78    4.25
  10  10  -7    3.63    4.70
   9  10  -7   -3.95    4.49
  -9 -10   7    3.66    4.12
  -8 -10   7   -2.27    3.59
   8  10  -7    6.54    4.00
  -7 -10   7    5.40    3.57
   7  10  -7    7.31    3.45
   6  10  -7    1.01    2.93
  -6 -10   7    5.74    3.28
  -5 -10   7  141.14    6.68
   5  10  -7  136.31    6.61
  -4 -10   7   59.20    4.64
   4  10  -7   54.97    4.10
  -3 -10   7   48.78    3.87
   3  10  -7   46.40    3.74
   2  10  -7  111.26    5.44
  -2 -10   7  107.71    5.39
  -1 -10   7  158.86    6.57
   1  10  -7  175.47    7.09
   0  10  -7   67.62    4.60
   0 -10   7   73.19    4.46
   1 -10   7   -1.17    2.24
  -1  10  -7   -1.46    2.49
  -2  10  -7   49.28    3.96
   2 -10   7   51.39    3.73
  -3  10  -7   48.53    3.81
  -4  10  -7   13.49    3.01
  -5  10  -7    4.89    3.01
  -6  10  -7   30.27    4.38
   7 -10   7    5.00    4.63
   8 -10   7   -1.51    4.75
   9 -10   7   37.81    5.61
  10 -10   7   -1.31    5.26
  13   9  -7    9.41    6.61
  12   9  -7    6.67    5.83
 -11  -9   7   -0.31    4.54
  11   9  -7    6.31    5.38
 -10  -9   7   -1.53    4.26
  10   9  -7    1.96    4.70
  -9  -9   7   -1.30    3.30
   9   9  -7    8.93    4.46
   8   9  -7   11.26    4.02
  -8  -9   7   10.71    3.75
  -7  -9   7   25.76    3.58
   7   9  -7   34.47    4.16
   6   9  -7   17.25    3.45
  -6  -9   7   25.55    3.52
  -5  -9   7   42.65    3.84
   5   9  -7   47.72    3.88
   4   9  -7   43.14    3.65
  -4  -9   7   40.98    3.30
   3   9  -7    2.42    2.43
  -3  -9   7    2.02    2.38
   2   9  -7   -0.71    1.96
  -2  -9   7    0.93    2.09
   1   9  -7   33.28    3.19
  -1  -9   7   36.10    2.91
   0   9  -7   21.00    2.52
   0  -9   7   19.03    2.58
   1  -9   7   -0.95    1.77
  -1   9  -7    2.08    2.37
  -2   9  -7   -0.32    2.40
   2  -9   7    4.22    1.97
  -3   9  -7   83.57    4.70
   3  -9   7   77.02    4.00
  -4   9  -7   99.14    5.60
  -5   9  -7    7.08    2.87
  -6   9  -7   65.45    5.13
   7  -9   7    1.84    4.16
   8  -9   7   17.98    4.97
   9  -9   7    5.41    4.34
  10  -9   7   12.83    4.88
  11  -9   7    0.89    5.74
  13   8  -7    5.90    6.95
  12   8  -7   32.96    6.92
  11   8  -7    3.74    4.98
 -10  -8   7    1.17    4.04
  10   8  -7    3.64    4.87
   9   8  -7   10.29    4.43
  -9  -8   7    4.08    3.85
  -8  -8   7   57.74    4.39
   8   8  -7   47.28    4.88
   7   8  -7    2.19    3.28
  -7  -8   7   -1.40    3.01
  -6  -8   7    0.54    2.73
   6   8  -7    1.59    2.88
  -5  -8   7   24.68    3.06
   5   8  -7   21.26    2.86
   4   8  -7   32.58    3.15
  -4  -8   7   37.28    3.23
  -3  -8   7    0.56    2.11
   3   8  -7    0.37    2.17
   2   8  -7  278.16    9.38
  -2  -8   7  290.21    9.25
  -1  -8   7  379.42   11.96
   1   8  -7  418.21   12.53
   0   8  -7  328.47   10.47
   0  -8   7  309.81    9.85
   1  -8   7   90.28    4.13
  -1   8  -7   89.75    4.48
  -2   8  -7  103.36    5.21
   2  -8   7  109.78    4.52
   3  -8   7  139.27    5.06
  -3   8  -7  138.32    6.18
  -4   8  -7   49.89    3.95
  -5   8  -7   10.37    3.18
  -6   8  -7    9.01    3.51
   7  -8   7   -4.21    3.72
   8  -8   7   18.94    4.50
   9  -8   7   90.43    7.34
  10  -8   7   16.09    5.30
  11  -8   7    1.85    4.74
  13   7  -7    7.16    6.70
  12   7  -7   -8.82    5.31
  11   7  -7   -2.43    5.26
  10   7  -7   20.48    5.30
  -9  -7   7   37.40    4.46
   9   7  -7   19.24    4.62
   8   7  -7   10.60    3.92
  -8  -7   7    6.96    3.49
   7   7  -7   41.35    4.25
  -7  -7   7   30.44    3.35
  -6  -7   7   12.38    2.87
   6   7  -7   14.42    2.77
  -5  -7   7    2.11    2.36
   5   7  -7    1.44    2.08
   4   7  -7   34.99    2.84
  -4  -7   7   25.62    2.76
   3   7  -7   41.81    3.11
  -3  -7   7   33.04    2.75
  -2  -7   7  267.23    8.80
   2   7  -7  286.32    9.19
  -1  -7   7   89.60    4.11
   1   7  -7  103.71    4.63
   0   7  -7   72.61    3.94
   0  -7   7   78.30    3.65
  -1   7  -7 1215.36   34.51
   1  -7   7 1237.81   33.30
  -2   7  -7  758.32   22.27
   2  -7   7  772.22   21.12
  -3   7  -7    4.18    2.34
   3  -7   7    6.96    1.44
  -4   7  -7  292.70   10.09
  -5   7  -7    2.85    2.77
  -6   7  -7  569.46   17.84
   7  -7   7   62.30    5.11
   8  -7   7    0.01    3.71
   9  -7   7    2.42    4.22
  10  -7   7   17.85    5.15
  11  -7   7   -0.42    4.37
  12  -7   7    5.56    5.85
  13   6  -7   -0.95    6.59
  12   6  -7    4.16    5.87
  11   6  -7    1.04    5.20
  10   6  -7   -2.32    4.63
   9   6  -7   -0.08    4.08
  -8  -6   7  149.48    7.04
   8   6  -7  140.34    7.70
  -7  -6   7   58.79    4.27
   7   6  -7   55.18    4.59
  -6  -6   7  116.97    5.26
   6   6  -7  120.22    5.73
  -5  -6   7    4.09    2.27
   5   6  -7    1.55    2.32
  -4  -6   7   38.69    2.96
   4   6  -7   31.50    2.71
  -3  -6   7  871.24   24.20
   3   6  -7  864.93   24.84
  -2  -6   7  263.10    8.41
   2   6  -7  273.51    8.81
  -1  -6   7    0.67    1.49
   1   6  -7   -0.75    1.68
   0   6  -7   72.93    4.04
   0  -6   7   79.33    3.38
   1  -6   7  430.23   12.04
  -1   6  -7  415.53   12.83
   2  -6   7   26.18    1.78
  -2   6  -7   22.70    2.53
  -3   6  -7  106.28    4.86
   3  -6   7  111.48    3.81
  -4   6  -7  185.21    7.21
  -5   6  -7   92.25    5.31
  -6   6  -7   90.49    5.26
   7  -6   7   12.55    3.65
   8  -6   7   32.61    4.16
   9  -6   7    7.39    4.13
  10  -6   7    5.28    4.48
  11  -6   7    2.64    5.06
  12  -6   7   24.17    6.13
  14   5  -7   -2.88    7.17
  13   5  -7    4.67    6.19
  12   5  -7   -5.59    5.46
  11   5  -7    2.89    5.36
  10   5  -7   14.08    4.51
   9   5  -7  225.02   10.26
   8   5  -7    0.02    3.64
  -7  -5   7    4.66    2.72
   7   5  -7    3.57    3.14
  -6  -5   7   14.83    2.48
   6   5  -7   14.37    2.92
   5   5  -7   27.17    2.90
  -5  -5   7   22.03    2.37
   4   5  -7   18.14    2.39
  -4  -5   7   18.18    2.07
  -3  -5   7   72.59    3.63
   3   5  -7   72.31    3.82
  -2  -5   7   35.06    2.56
   2   5  -7   39.96    2.67
   1   5  -7  593.82   17.07
  -1  -5   7  578.75   16.35
   0   5  -7 1468.51   40.90
   0   5  -7 1466.74   39.47
   0  -5   7 1490.75   39.59
   1  -5   7   15.03    1.34
  -1   5  -7   13.97    1.38
  -1   5  -7   12.09    1.79
  -2   5  -7  679.49   19.44
   2  -5   7  675.95   18.16
  -2   5  -7  650.12   18.68
  -3   5  -7  661.54   18.78
  -3   5  -7  662.61   19.41
  -4   5  -7  133.25    5.75
  -5   5  -7   12.81    2.58
  -6   5  -7    1.77    2.45
   7  -5   7   75.37    5.44
   8  -5   7    3.81    3.14
   9  -5   7    8.08    4.07
  10  -5   7    2.36    4.39
  11  -5   7   -6.65    4.84
  12  -5   7   -3.09    5.56
  14   4  -7   -1.22    7.10
  13   4  -7   -5.60    6.15
  12   4  -7    1.58    4.94
  11   4  -7   10.85    5.50
  10   4  -7  100.78    7.88
   9   4  -7   18.50    4.56
   8   4  -7    8.90    3.40
   7   4  -7   48.51    4.34
   6   4  -7   31.98    3.44
  -6  -4   7   39.57    3.17
  -5  -4   7  110.00    4.70
   5   4  -7  108.09    3.81
   5   4  -7  109.09    5.01
  -4  -4   7   82.87    3.83
   4   4  -7   87.47    4.30
  -3  -4   7  950.85   25.73
   3   4  -7  916.58   26.42
  -2  -4   7  317.98    9.39
   2   4  -7  318.07    9.77
  -1  -4   7   36.64    2.24
   1   4  -7   32.32    2.32
   0   4  -7    1.26    0.97
   0  -4   7    3.01    1.04
   0   4  -7    2.59    1.28
  -1   4  -7  467.39   13.61
   1  -4   7  453.64   12.60
  -2   4  -7  570.94   16.04
  -2   4  -7  562.72   16.53
  -3   4  -7  108.86    4.53
  -3   4  -7  111.51    4.79
  -4   4  -7  257.58    8.61
  -4   4  -7  265.95    8.91
  -5   4  -7   77.46    4.40
  -5   4  -7   73.60    4.59
   6  -4   7    1.35    2.69
  -6   4  -7    0.64    2.30
   7  -4   7    7.51    2.82
   8  -4   7  421.21   14.40
   9  -4   7   20.51    3.84
  10  -4   7    7.09    3.86
  11  -4   7   13.68    5.21
  12  -4   7   10.41    5.67
  14   3  -7   -0.77    6.81
  13   3  -7    6.38    6.30
  12   3  -7    8.40    5.84
  11   3  -7   -1.63    5.01
  10   3  -7   46.84    5.77
   9   3  -7  132.52    7.38
   8   3  -7   69.00    5.34
   7   3  -7    2.19    2.62
   6   3  -7   89.42    5.15
   5   3  -7   42.09    2.49
   5   3  -7   48.58    3.38
   4   3  -7    1.17    1.70
   4   3  -7    0.21    0.96
  -3  -3   7   43.93    2.63
   3   3  -7   36.12    2.51
  -2  -3   7  214.08    6.64
   2   3  -7  215.13    6.92
  -1  -3   7  132.35    4.35
   1   3  -7  133.11    4.12
   1   3  -7  128.46    4.65
   0   3  -7  868.50   25.32
   0  -3   7  932.25   24.40
   0   3  -7  915.99   24.53
  -1   3  -7 1069.35   30.05
  -1   3  -7 1090.09   29.29
  -2   3  -7   51.35    2.66
  -2   3  -7   53.14    2.87
  -3   3  -7 1121.16   30.58
  -3   3  -7 1103.87   31.20
  -4   3  -7  281.60    8.93
  -4   3  -7  266.35    9.05
  -5   3  -7   83.95    4.61
  -5   3  -7   84.65    4.28
  -6   3  -7   53.90    4.21
   6  -3   7   47.09    3.58
   7  -3   7  341.65   11.72
  -7   3  -7  331.63   11.38
   8  -3   7    6.75    3.41
   9  -3   7   -3.34    3.75
  10  -3   7    8.85    3.98
  11  -3   7    5.61    5.07
  12  -3   7    0.16    4.65
  13  -3   7   -3.22    6.12
  14   2  -7   -3.81    6.49
  13   2  -7    4.24    6.17
  12   2  -7   -5.78    5.30
  11   2  -7    8.98    4.49
  10   2  -7  111.06    7.20
   9   2  -7    5.36    4.01
   8   2  -7  192.89    8.68
   7   2  -7  127.97    6.50
   6   2  -7  107.80    5.24
   5   2  -7   44.51    3.26
   5   2  -7   47.56    2.69
   4   2  -7  246.79    8.16
   4   2  -7  243.77    7.27
   3   2  -7    7.91    1.07
   3   2  -7    8.74    1.44
   2   2  -7   70.48    3.17
   2   2  -7   65.26    2.58
   1   2  -7   52.62    2.30
   1   2  -7   49.30    2.46
   0   2  -7 1060.33   29.39
  -1   2  -7  341.85   10.16
  -1   2  -7  336.37    9.81
  -2   2  -7  150.11    5.19
  -2   2  -7  147.67    5.24
  -3   2  -7   47.35    2.97
  -3   2  -7   43.12    2.94
  -4   2  -7   15.78    2.11
  -4   2  -7   15.04    1.98
  -5   2  -7   29.38    2.67
   5  -2   7   29.53    2.88
  -5   2  -7   24.62    2.48
   6  -2   7   99.74    5.20
  -6   2  -7   99.18    5.16
   7  -2   7   93.29    5.59
  -7   2  -7  100.15    5.20
  -8   2  -7    4.42    2.95
   8  -2   7    6.57    3.33
   9  -2   7    4.78    3.42
  10  -2   7   24.75    5.01
  11  -2   7   24.23    5.51
  12  -2   7    4.02    5.68
  13  -2   7    2.27    6.20
  14   1  -7   10.34    6.81
  13   1  -7    5.71    5.89
  12   1  -7   23.11    5.87
  11   1  -7   17.18    5.19
  10   1  -7   23.12    4.90
   9   1  -7   76.85    5.87
   8   1  -7  322.18   11.56
   7   1  -7    0.47    2.41
   6   1  -7  147.93    6.26
   5   1  -7  102.81    5.04
   5   1  -7  116.56    4.36
   4   1  -7  171.99    5.53
   4   1  -7  168.60    6.05
   3   1  -7   36.46    2.32
   3   1  -7   29.56    1.94
   2   1  -7  227.89    6.92
   2   1  -7  240.23    7.30
   1   1  -7  326.45    9.62
   0   1  -7  725.49   19.70
   0   1  -7  710.29   20.08
  -1   1  -7  206.09    6.35
  -1   1  -7  201.39    6.41
  -2   1  -7  343.25   10.35
  -2   1  -7  359.41   10.49
  -3   1  -7  460.26   13.67
  -3   1  -7  467.64   13.57
  -4   1  -7   17.36    2.10
  -4   1  -7   11.72    1.96
   5  -1   7    0.47    1.93
  -5   1  -7   -0.42    1.63
  -6   1  -7  466.80   14.30
   6  -1   7  468.96   14.65
   7  -1   7    3.14    2.78
  -7   1  -7    6.45    2.62
  -8   1  -7    3.76    2.90
   8  -1   7    3.37    3.36
   9  -1   7    5.85    3.86
  -9   1  -7   -2.05    2.84
  10  -1   7    4.43    4.46
  11  -1   7   17.78    5.46
  12  -1   7   24.56    6.16
  13  -1   7   -3.16    5.54
  14   0  -7   -1.49    5.35
  13   0  -7    5.80    4.93
  12   0  -7    1.50    5.06
  11   0  -7   21.82    5.25
  10   0  -7   43.16    4.93
   9   0  -7   42.27    4.80
   8   0  -7   59.16    4.77
   7   0  -7   -0.19    2.40
   6   0  -7   99.99    4.94
   5   0  -7  692.84   19.50
   5   0  -7  699.25   20.36
   4   0  -7  200.94    6.40
   4   0  -7  201.46    6.91
   3   0  -7    5.11    1.39
   3   0  -7    5.68    1.15
   2   0  -7 1242.22   33.26
   2   0  -7 1222.33   33.94
   1   0  -7  443.20   12.92
   1   0  -7  472.30   13.10
   0   0  -7  373.60   10.42
   0   0  -7  349.46   10.40
  -1   0  -7  255.15    7.82
  -1   0  -7  260.01    7.75
  -2   0  -7  699.70   19.62
  -2   0  -7  694.65   19.49
  -3   0  -7   83.21    3.73
  -3   0  -7   81.24    3.83
   4   0   7   58.40    3.48
  -4   0  -7   52.22    3.47
  -5   0  -7   12.32    2.03
   5   0   7   17.06    2.41
  -6   0  -7  152.51    6.38
   6   0   7  152.61    6.40
  -7   0  -7  112.75    5.42
   7   0   7  104.64    5.80
   8   0   7   36.95    3.90
  -8   0  -7   45.41    4.04
  -9   0  -7   60.53    4.60
   9   0   7   66.65    5.47
 -10   0  -7   21.41    4.29
  10   0   7   19.34    4.83
  11   0   7   20.36    5.56
  12   0   7   -1.51    5.24
  13   0   7   -4.81    5.79
  14  -1  -7   -3.55    6.05
  13  -1  -7    2.33    4.79
  12  -1  -7   -8.20    4.83
  11  -1  -7    0.39    4.34
  10  -1  -7    2.22    3.62
   9  -1  -7   36.74    4.54
   8  -1  -7   27.32    3.85
   7  -1  -7   13.61    2.69
   6  -1  -7  838.09   24.45
   5  -1  -7    9.54    2.22
   5  -1  -7   10.35    1.82
   4  -1  -7  195.75    6.80
   4  -1  -7  200.79    6.42
   3  -1  -7  317.43    9.72
   3  -1  -7  342.18    9.97
   2  -1  -7  664.50   18.88
   2  -1  -7  685.04   18.75
   1  -1  -7  143.82    4.66
   1  -1  -7  150.06    4.99
   0  -1  -7  459.30   13.17
   0  -1  -7  467.85   13.07
  -1  -1  -7   97.96    3.96
  -1  -1  -7  101.38    3.50
  -2  -1  -7    2.87    1.21
  -2  -1  -7    2.01    1.02
  -3  -1  -7   22.30    1.74
  -3  -1  -7   19.40    2.00
  -3  -1  -7   23.38    1.83
  -4  -1  -7    1.76    1.15
   4   1   7    1.77    1.28
  -4  -1  -7   -0.43    1.58
  -5  -1  -7  353.54    9.98
  -5  -1  -7  335.96   10.88
   5   1   7  355.07   11.11
   6   1   7  544.39   16.74
  -6  -1  -7  547.56   16.42
   7   1   7   60.45    4.78
  -7  -1  -7   68.77    4.37
   8   1   7    2.32    3.37
  -8  -1  -7    6.05    3.01
  -9  -1  -7   13.65    3.23
   9   1   7   13.66    4.16
 -10  -1  -7   18.33    4.12
  10   1   7   20.89    4.94
  11   1   7    0.99    4.88
  12   1   7    9.02    5.60
  13   1   7   -2.51    5.82
  14  -2  -7   -2.00    5.90
  13  -2  -7    5.29    5.63
  12  -2  -7    3.98    4.27
  11  -2  -7   36.02    5.57
  10  -2  -7   17.59    3.93
   9  -2  -7    2.47    3.77
   8  -2  -7  210.90    8.81
   7  -2  -7  127.76    6.21
   6  -2  -7  163.01    6.66
   6  -2  -7  166.15    6.29
   5  -2  -7  122.71    5.21
   5  -2  -7  120.52    4.99
   4  -2  -7  552.74   15.91
   4  -2  -7  560.22   16.25
   3  -2  -7  142.72    5.15
   3  -2  -7  145.31    5.09
   2  -2  -7  202.16    6.47
   2  -2  -7  223.45    6.84
   1  -2  -7 2877.86   77.51
   1  -2  -7 2935.62   78.76
   0  -2  -7 1199.37   33.12
   0  -2  -7 1229.54   33.01
  -1  -2  -7  516.65   14.86
  -1  -2  -7  523.68   14.55
  -2  -2  -7   61.25    2.74
  -2  -2  -7   65.00    3.30
  -3  -2  -7  253.18    8.34
  -3  -2  -7  266.58    7.70
   3   2   7  254.79    8.03
   4   2   7    3.06    1.75
  -4  -2  -7    0.74    1.26
  -4  -2  -7   -0.88    1.59
  -5  -2  -7    6.78    2.16
  -5  -2  -7    9.40    1.63
  -6  -2  -7   33.31    2.98
   6   2   7   36.96    3.31
  -7  -2  -7   17.38    2.75
   7   2   7   25.28    3.67
   8   2   7   17.66    3.84
  -8  -2  -7   18.37    3.36
   9   2   7   10.38    4.08
  -9  -2  -7    6.43    3.49
  10   2   7    0.89    4.26
 -10  -2  -7    5.21    3.74
 -11  -2  -7   35.33    5.13
  11   2   7   26.43    5.33
  12   2   7    8.93    6.02
  13   2   7   -1.31    6.26
  14  -3  -7   -1.14    6.04
  13  -3  -7    8.34    5.49
  12  -3  -7   20.63    5.65
  11  -3  -7   32.03    5.50
  10  -3  -7   -3.04    3.81
   9  -3  -7  245.34   10.11
   8  -3  -7   82.06    5.71
   7  -3  -7   43.88    3.77
   6  -3  -7   57.36    4.20
   6  -3  -7   67.25    3.90
   5  -3  -7  165.80    6.21
   5  -3  -7  165.67    6.26
   4  -3  -7   97.75    4.24
   4  -3  -7   94.23    4.14
   3  -3  -7  865.66   23.96
   3  -3  -7  858.46   24.10
   2  -3  -7   32.81    2.03
   2  -3  -7   32.42    2.42
   1  -3  -7  478.15   13.27
   1  -3  -7  473.55   13.73
   0  -3  -7 1385.10   38.13
   0  -3  -7 1419.68   38.09
  -1  -3  -7  221.31    7.11
  -1  -3  -7  218.90    6.41
   2   3   7  133.48    4.36
  -2  -3  -7  126.50    5.09
   3   3   7   17.17    1.77
  -3  -3  -7   15.28    2.09
  -3  -3  -7   17.20    1.76
  -4  -3  -7   38.28    2.87
  -4  -3  -7   34.48    2.69
   4   3   7   37.75    2.94
  -5  -3  -7   70.11    3.41
   5   3   7   56.11    4.00
  -5  -3  -7   66.04    3.87
  -6  -3  -7   54.60    3.44
  -6  -3  -7   43.68    3.33
   6   3   7   51.51    4.17
   7   3   7    0.57    2.07
  -7  -3  -7    0.02    2.23
  -8  -3  -7    5.43    3.03
   8   3   7   11.78    3.55
   9   3   7   -2.53    3.90
  -9  -3  -7    5.85    3.40
 -10  -3  -7   28.99    4.48
  10   3   7   23.28    5.20
 -11  -3  -7   -6.48    3.90
  11   3   7   -6.85    4.45
  14  -4  -7    6.29    6.34
  13  -4  -7    4.30    5.70
  12  -4  -7    0.79    4.42
  11  -4  -7   -1.87    4.30
  10  -4  -7    7.32    4.09
   9  -4  -7    4.68    3.83
   8  -4  -7  101.09    6.10
   7  -4  -7  102.85    5.47
   7  -4  -7  105.92    5.71
   6  -4  -7   63.15    4.08
   6  -4  -7   71.43    4.37
   5  -4  -7   10.56    1.99
   5  -4  -7   10.93    2.20
   4  -4  -7  155.83    5.46
   4  -4  -7  138.99    5.57
   3  -4  -7  895.26   24.54
   3  -4  -7  859.22   24.46
   2  -4  -7 2668.96   72.57
   2  -4  -7 2749.28   73.53
   1  -4  -7   27.11    2.14
   1  -4  -7   33.95    1.56
   0  -4  -7   96.77    4.24
  -1  -4  -7   40.18    2.79
   1   4   7   44.21    1.76
   2   4   7  181.99    5.51
  -2  -4  -7  166.85    6.21
  -3  -4  -7   39.22    3.09
   3   4   7   44.02    2.71
   4   4   7  198.98    6.90
  -4  -4  -7  203.28    6.73
  -4  -4  -7  185.83    6.99
   5   4   7   12.79    2.64
  -5  -4  -7   13.65    2.25
  -5  -4  -7   13.82    2.47
  -6  -4  -7   69.93    4.73
  -6  -4  -7   69.69    4.08
   6   4   7   75.45    4.79
   7   4   7   41.52    3.86
  -7  -4  -7   41.67    3.51
  -8  -4  -7    9.71    3.18
   9   4   7   65.32    5.77
  -9  -4  -7   76.02    5.82
 -10  -4  -7    2.60    3.41
 -11  -4  -7   -3.56    3.94
 -12  -4  -7   -2.78    4.73
  14  -5  -7  -13.46    5.51
  13  -5  -7   -3.19    5.39
  12  -5  -7   -0.98    5.14
  11  -5  -7   -3.18    4.51
  10  -5  -7   45.59    5.37
   9  -5  -7   23.82    4.28
   8  -5  -7    3.62    3.30
   7  -5  -7  125.61    6.00
   7  -5  -7  133.56    6.23
   6  -5  -7    2.75    2.44
   6  -5  -7    4.15    2.28
   5  -5  -7   49.02    3.48
   5  -5  -7   51.28    3.93
   4  -5  -7  189.30    7.00
   4  -5  -7  188.35    6.56
   3  -5  -7  175.14    6.05
   3  -5  -7  196.63    6.65
   2  -5  -7   74.49    2.95
   2  -5  -7   73.59    3.74
   1  -5  -7  295.41    9.35
   0  -5  -7    2.29    1.69
  -1  -5  -7 2544.94   68.39
  -2  -5  -7   38.24    2.83
   2   5   7   33.37    1.97
  -3  -5  -7  139.08    5.79
   3   5   7  144.35    5.01
  -3  -5  -7  146.83    5.62
   4   5   7   44.63    3.13
  -4  -5  -7   51.24    3.41
  -5  -5  -7    1.18    2.25
  -5  -5  -7   -0.37    1.62
   5   5   7    0.87    2.25
  -6  -5  -7   14.14    2.70
  -6  -5  -7    7.48    2.63
  -7  -5  -7   63.01    4.87
  -8  -5  -7    6.23    3.21
  -9  -5  -7    0.66    2.99
 -10  -5  -7    5.31    3.86
 -11  -5  -7    3.86    4.29
 -12  -5  -7    3.46    4.75
  13  -6  -7    7.24    5.94
  12  -6  -7    5.62    5.37
  11  -6  -7    4.31    4.58
  10  -6  -7    5.45    4.33
   9  -6  -7   10.66    3.56
   8  -6  -7   54.86    4.53
   8  -6  -7   53.73    4.28
   7  -6  -7  525.38   16.16
   7  -6  -7  520.69   16.34
   6  -6  -7  112.76    5.85
   6  -6  -7  119.49    5.37
   5  -6  -7    3.11    2.04
   5  -6  -7    2.68    2.29
   4  -6  -7   53.48    3.25
   4  -6  -7   55.69    3.75
   3  -6  -7  108.14    4.78
   3  -6  -7  102.04    4.15
   2  -6  -7  991.67   27.52
   2  -6  -7  977.61   27.08
   1  -6  -7  498.17   14.70
   0  -6  -7  327.51   10.35
  -1  -6  -7   31.40    2.53
  -2  -6  -7  154.43    6.10
  -2  -6  -7  157.20    6.04
  -3  -6  -7   19.06    2.65
  -3  -6  -7   16.04    2.26
  -4  -6  -7    2.19    2.16
  -4  -6  -7    2.65    2.24
  -5  -6  -7   13.55    2.80
  -5  -6  -7   16.45    2.72
  -6  -6  -7    1.90    1.35
  -6  -6  -7   18.07    2.77
  -7  -6  -7    5.59    2.65
  -7  -6  -7    4.08    2.79
  -8  -6  -7    4.81    3.19
  -9  -6  -7   14.62    3.83
 -10  -6  -7    5.04    3.92
 -11  -6  -7   -3.37    4.21
  13  -7  -7    4.02    5.96
  12  -7  -7   -4.95    5.24
  11  -7  -7   20.35    5.22
  10  -7  -7    2.04    3.96
  10  -7  -7   -3.16    3.96
   9  -7  -7    8.75    3.50
   9  -7  -7    9.11    4.03
   8  -7  -7   -4.05    3.18
   8  -7  -7    1.97    3.37
   7  -7  -7   84.66    5.08
   7  -7  -7   92.46    5.79
   6  -7  -7    1.43    2.18
   6  -7  -7    4.32    2.49
   5  -7  -7   59.45    3.80
   5  -7  -7   64.14    4.32
   4  -7  -7   69.62    4.26
   4  -7  -7   66.52    3.51
   3  -7  -7  333.90   10.45
   3  -7  -7  309.26    9.65
   2  -7  -7    1.07    1.83
   2  -7  -7    0.62    1.17
   1  -7  -7  220.59    7.66
   0  -7  -7  423.03   12.90
  -1  -7  -7    1.45    1.94
  -2  -7  -7   18.81    2.63
  -2  -7  -7   21.78    2.80
  -3  -7  -7   22.62    2.82
  -3  -7  -7   18.10    2.79
  -4  -7  -7  482.27   14.83
  -4  -7  -7  490.34   15.00
  -5  -7  -7   14.44    3.00
  -5  -7  -7   16.33    3.03
  -6  -7  -7   29.29    3.49
  -6  -7  -7   28.87    3.54
  -7  -7  -7    3.31    3.25
  -7  -7  -7   -0.93    2.86
  -8  -7  -7   51.91    4.55
  -9  -7  -7    1.78    3.58
 -10  -7  -7    0.46    3.95
  13  -8  -7   -1.62    5.85
  13  -8  -7   -3.17    4.91
  12  -8  -7   12.39    5.35
  12  -8  -7   13.04    5.71
  11  -8  -7    1.77    4.70
  11  -8  -7   -5.73    4.60
  10  -8  -7   -4.33    4.03
  10  -8  -7   -0.68    4.12
   9  -8  -7    3.40    3.49
   9  -8  -7   -2.89    3.44
   8  -8  -7    5.43    3.24
   8  -8  -7    3.33    3.50
   7  -8  -7    5.00    2.78
   7  -8  -7    2.91    3.18
   6  -8  -7    0.11    2.48
   6  -8  -7    4.99    2.53
   5  -8  -7  176.65    6.54
   5  -8  -7  164.13    7.31
   4  -8  -7   54.54    4.19
   4  -8  -7   49.08    3.28
   3  -8  -7   77.25    5.23
   2  -8  -7  359.52   11.65
   1  -8  -7  702.08   20.42
   0  -8  -7    9.42    2.44
  -1  -8  -7   26.15    2.89
  -2  -8  -7   30.92    3.34
  -2  -8  -7   34.68    3.19
  -3  -8  -7   48.80    3.69
  -3  -8  -7   52.92    3.91
  -4  -8  -7   50.60    4.00
  -4  -8  -7   55.91    4.17
  -5  -8  -7   49.14    4.02
  -5  -8  -7   47.96    4.36
  -6  -8  -7    8.20    3.59
  -6  -8  -7   10.10    3.13
  -7  -8  -7    0.82    3.30
  -7  -8  -7   -4.19    3.08
  -8  -8  -7    6.83    3.62
  -9  -8  -7   -2.65    3.96
  13  -9  -7    4.40    6.08
  13  -9  -7   10.79    6.23
  12  -9  -7   11.71    5.14
  12  -9  -7    3.60    5.21
  11  -9  -7   10.66    4.57
  11  -9  -7   16.21    5.11
  10  -9  -7    2.99    4.03
  10  -9  -7    8.53    4.38
   9  -9  -7    7.48    3.71
   9  -9  -7   10.41    3.85
   8  -9  -7   -1.86    3.35
   8  -9  -7   -4.06    3.46
   7  -9  -7    4.42    3.10
   7  -9  -7    2.86    3.43
   6  -9  -7   -0.30    3.14
   5  -9  -7  318.86   11.23
   4  -9  -7  140.30    6.81
   3  -9  -7  219.39    8.62
   2  -9  -7   74.17    4.95
   1  -9  -7   16.85    2.83
   0  -9  -7  190.47    7.24
  -1  -9  -7    2.19    2.29
  -2  -9  -7   42.97    3.58
  -2  -9  -7   47.70    4.03
  -3  -9  -7   32.09    3.78
  -3  -9  -7   35.45    3.55
  -4  -9  -7   79.25    5.25
  -4  -9  -7   80.22    5.71
  -5  -9  -7   -0.40    3.23
  -5  -9  -7    5.97    2.99
  -6  -9  -7   -0.94    2.99
  -6  -9  -7   -2.38    3.35
  -7  -9  -7   22.05    3.82
  -7  -9  -7   23.90    4.43
  -8  -9  -7   -3.79    3.58
  12 -10  -7   32.10    6.43
  12 -10  -7   21.07    5.89
  11 -10  -7   -1.25    4.85
  11 -10  -7   -4.63    4.34
  10 -10  -7    0.62    4.04
   9 -10  -7   -0.52    3.61
   8 -10  -7   36.57    4.81
   7 -10  -7   88.35    6.52
   6 -10  -7   13.63    3.73
   5 -10  -7   -5.66    2.62
   4 -10  -7   26.56    3.42
   3 -10  -7   26.65    3.63
   2 -10  -7    4.07    2.89
   1 -10  -7  619.26   18.67
   0 -10  -7   -0.66    2.56
  -1 -10  -7  198.53    7.96
  -1 -10  -7  215.69    8.55
  -2 -10  -7   68.90    4.95
  -2 -10  -7   65.14    4.79
  -3 -10  -7    1.41    3.20
  -3 -10  -7   -1.58    2.74
  -4 -10  -7    8.43    2.99
  -4 -10  -7    8.51    3.48
  -5 -10  -7   52.68    4.58
  -5 -10  -7   43.88    4.67
  -6 -10  -7   13.89    3.68
  -6 -10  -7   16.92    4.15
  -7 -10  -7   23.47    4.49
  -8 -10  -7    3.91    4.13
  12 -11  -7   -0.51    5.72
  11 -11  -7   -0.27    4.51
  10 -11  -7   14.04    4.59
   9 -11  -7   33.42    4.84
   8 -11  -7   52.12    5.39
   7 -11  -7    4.07    3.92
   6 -11  -7    0.16    3.62
   5 -11  -7   13.07    3.43
   4 -11  -7    0.74    3.28
   3 -11  -7  109.99    6.40
   2 -11  -7   76.82    5.49
   1 -11  -7   69.26    5.36
   0 -11  -7    7.11    3.04
  -1 -11  -7    8.20    3.05
  -1 -11  -7    8.42    3.17
  -2 -11  -7    1.22    2.95
  -2 -11  -7    0.67    2.87
  -3 -11  -7   33.10    4.50
  -3 -11  -7   40.48    4.09
  -4 -11  -7   -3.23    3.43
  -4 -11  -7    7.10    3.45
  -5 -11  -7    6.97    4.10
  -5 -11  -7   11.13    3.87
  -6 -11  -7   43.73    5.11
  -7 -11  -7    0.06    4.18
  -8 -11  -7   19.56    5.31
  11 -12  -7    0.96    5.32
  10 -12  -7    2.75    4.43
   9 -12  -7    0.44    4.02
   8 -12  -7    5.14    3.96
   7 -12  -7   -1.60    3.53
   6 -12  -7    6.78    4.01
   5 -12  -7    8.31    3.50
   4 -12  -7    9.55    3.83
   3 -12  -7   11.21    3.66
   2 -12  -7   89.88    6.16
   1 -12  -7  144.10    7.19
   0 -12  -7    1.64    3.69
   0 -12  -7    0.38    2.99
  -1 -12  -7   20.15    4.25
  -1 -12  -7   26.39    3.67
  -2 -12  -7   -0.64    3.33
  -2 -12  -7    7.62    3.47
  -3 -12  -7    2.80    4.04
  -3 -12  -7    8.34    3.52
  -4 -12  -7   16.35    4.49
  -5 -12  -7    1.33    4.33
  -6 -12  -7    6.54    4.56
  -7 -12  -7    2.71    4.53
  -8 -12  -7   13.09    5.53
  10 -13  -7   34.99    6.08
   9 -13  -7   14.45    5.34
   8 -13  -7    0.65    4.69
   7 -13  -7    7.15    4.46
   6 -13  -7    2.79    3.76
   5 -13  -7    4.52    3.57
   4 -13  -7   -3.37    3.31
   3 -13  -7   20.71    4.37
   2 -13  -7   -1.28    3.56
   1 -13  -7   13.67    3.81
   0 -13  -7    3.82    3.68
   0 -13  -7    0.61    3.97
  -1 -13  -7   38.74    4.30
  -1 -13  -7   42.13    4.99
  -2 -13  -7    2.11    4.11
  -2 -13  -7    8.18    3.92
  -3 -13  -7   47.94    5.44
  -4 -13  -7    7.57    4.10
  -5 -13  -7    6.60    4.88
  -6 -13  -7   -1.09    4.83
  -7 -13  -7    0.70    4.86
  -8 -13  -7   -0.77    5.24
  10 -14  -7   -0.93    5.61
   9 -14  -7    0.74    5.21
   8 -14  -7   -6.05    4.65
   7 -14  -7   12.76    4.99
   6 -14  -7   45.75    5.60
   5 -14  -7    3.77    4.29
   4 -14  -7   -2.89    3.52
   3 -14  -7    3.63    3.96
   2 -14  -7   70.85    5.64
   1 -14  -7   71.42    6.32
   1 -14  -7   62.35    5.33
   0 -14  -7    2.36    4.29
   0 -14  -7   -3.30    3.65
  -1 -14  -7   21.41    4.96
  -2 -14  -7   17.30    4.95
  -3 -14  -7    0.71    4.64
  -4 -14  -7   -4.51    4.66
  -5 -14  -7    3.74    5.18
  -6 -14  -7   -2.23    5.30
  -7 -14  -7    5.62    5.50
   9 -15  -7    9.22    5.04
   8 -15  -7    0.11    4.59
   7 -15  -7    5.43    4.97
   6 -15  -7    0.35    4.84
   5 -15  -7    1.36    4.55
   4 -15  -7    4.09    4.39
   3 -15  -7   10.42    4.56
   2 -15  -7   -2.32    4.20
   1 -15  -7   -0.54    4.25
   0 -15  -7   22.21    5.32
  -1 -15  -7   35.51    5.75
  -2 -15  -7   -2.85    4.82
  -3 -15  -7    2.63    5.12
  -4 -15  -7    1.64    5.21
  -5 -15  -7    0.10    5.43
  -6 -15  -7    9.77    6.01
   7 -16  -7    5.88    5.35
   6 -16  -7   22.86    5.43
   5 -16  -7   -3.68    4.85
   4 -16  -7    7.27    4.88
   3 -16  -7   46.00    5.81
   2 -16  -7    6.09    5.51
   1 -16  -7    3.22    5.47
   0 -16  -7    5.80    5.34
  -1 -16  -7    5.82    5.48
  -2 -16  -7   -7.41    5.12
  -3 -16  -7   -2.44    5.55
  -4 -16  -7   -6.25    5.40
  -5 -16  -7    1.81    5.74
   6 -17  -7    4.58    5.62
   5 -17  -7    4.58    5.81
   3 -17  -7   16.98    6.80
   2 -17  -7    3.44    6.03
   1 -17  -7   -2.56    5.83
   0 -17  -7    2.10    5.89
  -1 -17  -7   12.66    6.13
  -2 -17  -7    3.40    5.26
  -3 -17  -7    0.93    5.78
   2 -18  -7    0.31    6.51
   1 -18  -7    0.63    6.41
   0 -18  -7   17.23    6.95
  -4 -18   8    3.03    6.02
  -3 -18   8    4.75    5.68
  -2 -18   8    2.86    5.37
  -1 -18   8    2.82    5.30
  -6 -17   8    4.74    6.07
  -5 -17   8    6.45    5.73
  -4 -17   8   -3.11    5.21
  -3 -17   8   -0.40    5.58
  -2 -17   8   29.81    6.03
  -1 -17   8    1.83    4.83
   0 -17   8    2.70    5.02
  -8 -16   8    0.79    5.84
  -7 -16   8    0.35    5.57
  -6 -16   8   -4.34    5.30
  -5 -16   8    2.55    5.18
  -4 -16   8   12.75    5.33
  -3 -16   8    0.78    4.87
  -2 -16   8   -2.22    4.48
  -1 -16   8    6.94    4.52
   0 -16   8    0.61    4.23
  -2  16  -8    7.98    4.32
  -3  16  -8    1.73    4.35
  -4  16  -8   10.24    4.82
  -5  16  -8    0.46    4.69
  -6  16  -8    0.92    5.08
  -9 -15   8    4.12    6.05
  -8 -15   8    1.10    5.52
  -7 -15   8    4.14    5.14
  -6 -15   8    8.12    5.10
  -5 -15   8   22.96    5.39
  -4 -15   8    4.16    4.67
  -3 -15   8   -3.19    4.28
  -2 -15   8    4.81    4.17
  -1 -15   8   -2.92    3.82
   1  15  -8   -1.16    3.71
   0  15  -8    6.02    3.80
   0 -15   8   11.30    4.12
  -1  15  -8   35.95    4.89
   1 -15   8   26.60    4.29
  -2  15  -8   13.15    4.56
  -3  15  -8   -2.50    4.00
  -4  15  -8   22.96    5.18
  -5  15  -8   -5.95    4.31
  -6  15  -8   10.54    5.14
   7 -15   8   -0.50    7.52
 -10 -14   8   -3.94    5.55
  -9 -14   8   -2.05    5.36
  -8 -14   8    3.71    5.13
  -7 -14   8    5.46    4.75
  -6 -14   8    4.04    4.12
  -5 -14   8    9.16    4.52
  -4 -14   8    4.56    4.34
   4  14  -8    4.23    3.77
   3  14  -8   -1.13    3.71
  -3 -14   8   -4.83    3.88
   2  14  -8   -0.76    3.44
  -2 -14   8   -0.92    3.64
  -1 -14   8   54.06    4.88
   1  14  -8   52.42    4.85
   0 -14   8   19.89    4.28
   0  14  -8   16.37    3.95
   1 -14   8   54.02    4.61
  -1  14  -8   48.53    4.80
  -2  14  -8    5.72    3.82
  -3  14  -8   16.50    4.08
  -4  14  -8  125.17    7.42
  -5  14  -8   96.40    7.10
  -6  14  -8    2.03    4.53
   8 -14   8    8.12    7.21
 -10 -13   8    2.22    5.44
  -9 -13   8   -6.66    4.92
  -8 -13   8    4.08    4.91
  -7 -13   8    6.57    4.64
   7  13  -8    0.55    3.93
  -6 -13   8    9.79    4.40
   6  13  -8    6.24    3.98
   5  13  -8    8.46    3.74
  -5 -13   8    6.56    4.17
  -4 -13   8   17.45    4.26
   4  13  -8   11.55    3.59
   3  13  -8    7.00    3.43
  -3 -13   8    5.03    3.72
  -2 -13   8   -2.24    3.29
   2  13  -8   -3.27    3.29
   1  13  -8   24.21    3.88
  -1 -13   8   30.08    4.00
   0  13  -8   84.77    5.77
   0 -13   8   85.90    5.61
  -1  13  -8   30.07    4.14
   1 -13   8   32.88    3.94
  -2  13  -8   28.53    4.10
  -3  13  -8    6.96    3.79
  -4  13  -8   66.51    5.46
  -5  13  -8   18.53    4.61
  -6  13  -8    5.71    4.55
  -7  13  -8   -7.56    4.62
   8 -13   8   -1.45    6.58
   9 -13   8   -3.51    6.91
 -11 -12   8    2.90    5.48
 -10 -12   8    4.14    5.07
  10  12  -8    6.30    5.18
  -9 -12   8   -0.71    4.60
   9  12  -8   -0.61    4.68
  -8 -12   8    2.50    4.51
   8  12  -8   -4.52    4.05
   7  12  -8   14.67    4.29
  -7 -12   8   17.37    4.57
  -6 -12   8   14.08    4.16
   6  12  -8   20.19    4.10
   5  12  -8   14.40    3.67
  -5 -12   8   10.87    3.46
   4  12  -8   -0.66    3.22
  -4 -12   8   -0.90    3.41
  -3 -12   8   10.40    3.55
   3  12  -8   14.54    3.38
  -2 -12   8   17.26    3.52
   2  12  -8   23.94    3.68
  -1 -12   8  161.69    7.04
   1  12  -8  160.58    7.26
   0  12  -8   39.32    4.12
   0 -12   8   39.55    4.01
   1 -12   8    0.77    2.83
  -1  12  -8    9.89    3.32
  -2  12  -8   23.79    3.72
  -3  12  -8   59.40    4.92
  -4  12  -8    2.62    3.59
  -5  12  -8    5.53    3.93
  -6  12  -8   64.93    5.84
  -7  12  -8   35.25    5.40
   8 -12   8   29.20    6.54
   9 -12   8   -0.31    5.45
  12  11  -8  -12.86    5.80
 -12 -11   8   -1.79    5.29
 -11 -11   8   -0.91    5.21
  11  11  -8   -0.67    5.60
 -10 -11   8   -1.34    4.72
  10  11  -8   -0.15    5.13
  -9 -11   8    4.52    4.36
   9  11  -8    3.33    5.05
  -8 -11   8    2.69    3.65
   8  11  -8    3.98    4.27
   7  11  -8   10.91    4.34
  -7 -11   8   13.88    3.75
  -6 -11   8   12.90    3.87
   6  11  -8   26.54    3.94
  -5 -11   8   21.11    3.87
   5  11  -8   21.69    3.67
   4  11  -8    4.54    3.07
  -4 -11   8    3.27    2.79
   3  11  -8    1.75    2.78
  -3 -11   8   -4.30    2.83
   2  11  -8   -0.87    2.85
  -2 -11   8    1.37    2.71
  -1 -11   8   47.18    3.74
   1  11  -8   44.97    4.02
   0  11  -8  214.61    8.46
   0 -11   8  220.38    8.22
  -1  11  -8   -2.70    2.80
   1 -11   8   -0.28    2.29
  -2  11  -8   -1.77    2.95
   2 -11   8    0.99    2.47
  -3  11  -8   11.21    3.54
  -4  11  -8    2.19    3.34
  -5  11  -8   72.13    5.50
  -6  11  -8   66.04    5.65
  -7  11  -8    2.89    4.39
   8 -11   8   -2.19    4.77
   9 -11   8    1.14    5.88
  10 -11   8    2.56    6.18
  12  10  -8    6.84    6.80
 -11 -10   8   -3.39    4.81
  11  10  -8   -9.93    5.45
 -10 -10   8    5.88    4.74
  10  10  -8   -3.01    4.91
  -9 -10   8   16.51    4.57
   9  10  -8   20.91    4.89
   8  10  -8    4.28    4.11
  -8 -10   8    0.24    3.73
  -7 -10   8   27.20    3.90
   7  10  -8   32.97    4.44
  -6 -10   8    1.62    3.22
   6  10  -8   -2.97    3.17
  -5 -10   8   -2.89    2.98
   5  10  -8    2.14    2.95
  -4 -10   8    8.35    2.97
   4  10  -8    7.18    2.97
  -3 -10   8    0.88    2.65
   3  10  -8    2.72    2.70
  -2 -10   8  190.25    7.47
   2  10  -8  202.19    7.80
  -1 -10   8   77.33    4.53
   1  10  -8   81.83    5.30
   0 -10   8   10.42    2.58
   0  10  -8    7.71    2.89
  -1  10  -8   44.55    3.86
   1 -10   8   49.84    3.82
   2 -10   8   11.02    2.37
  -2  10  -8    7.98    3.03
  -3  10  -8   53.17    4.34
  -4  10  -8   74.36    4.96
  -5  10  -8   45.24    4.30
  -6  10  -8   61.43    5.33
  -7  10  -8   -1.27    4.07
   8 -10   8   21.16    5.56
   9 -10   8   13.52    5.56
  10 -10   8   16.35    5.81
  13   9  -8   -0.56    6.87
  12   9  -8   -6.84    5.82
  11   9  -8   -4.02    5.32
 -10  -9   8    2.75    4.44
  10   9  -8    1.86    4.99
  -9  -9   8   -4.95    3.80
   9   9  -8    1.04    4.37
   8   9  -8   10.02    3.94
  -8  -9   8   12.37    3.75
  -7  -9   8   15.40    3.37
   7   9  -8   26.26    4.19
  -6  -9   8    6.05    3.24
   6   9  -8   10.29    3.32
   5   9  -8    0.74    2.88
  -5  -9   8   -3.26    2.64
  -4  -9   8  169.97    6.86
   4   9  -8  161.43    6.97
  -3  -9   8   12.48    2.61
   3   9  -8   11.71    2.83
   2   9  -8    5.06    2.52
  -2  -9   8   -0.48    2.12
  -1  -9   8  193.53    7.23
   1   9  -8  206.54    7.83
   0   9  -8   17.10    2.82
   0  -9   8   16.44    2.42
  -1   9  -8   43.27    3.66
   1  -9   8   43.30    3.42
  -2   9  -8   37.07    3.56
   2  -9   8   37.84    2.73
  -3   9  -8  226.63    8.47
  -4   9  -8   16.93    3.43
  -5   9  -8    6.00    2.99
  -6   9  -8   -0.89    3.57
  -7   9  -8    5.75    4.03
   8  -9   8    4.69    4.74
   9  -9   8   11.81    5.04
  10  -9   8   33.11    5.71
  11  -9   8    1.89    5.88
  13   8  -8   -3.81    6.61
  12   8  -8   -0.35    6.06
  11   8  -8   13.84    5.03
  10   8  -8    6.59    4.81
 -10  -8   8    5.37    4.24
  -9  -8   8   10.17    4.07
   9   8  -8    8.82    4.43
   8   8  -8   10.36    4.15
  -8  -8   8   10.29    3.68
   7   8  -8   68.26    5.01
  -7  -8   8   60.00    4.62
  -6  -8   8   38.68    3.83
   6   8  -8   40.08    4.04
  -5  -8   8  148.77    6.57
   5   8  -8  162.12    6.95
   4   8  -8   58.02    4.31
  -4  -8   8   61.41    4.16
  -3  -8   8  202.42    7.26
   3   8  -8  211.38    7.57
   2   8  -8   27.69    2.97
  -2  -8   8   28.60    2.71
  -1  -8   8    0.46    1.94
   1   8  -8    4.16    2.25
   0   8  -8  103.95    5.17
   0  -8   8  101.50    4.37
   1  -8   8   65.09    3.58
  -1   8  -8   56.77    3.87
   2  -8   8  285.26    8.69
  -2   8  -8  276.05    9.70
  -3   8  -8   30.69    3.37
  -4   8  -8   11.45    3.13
  -5   8  -8   76.79    5.42
  -6   8  -8    1.61    3.38
   7  -8   8    0.78    4.12
   8  -8   8    1.91    4.33
   9  -8   8   44.54    5.85
  10  -8   8    6.42    5.22
  11  -8   8    5.86    5.93
  13   7  -8   -8.27    6.45
  12   7  -8   17.52    5.69
  11   7  -8    5.15    5.46
  10   7  -8    4.98    4.28
   9   7  -8   16.75    4.70
  -9  -7   8   18.62    3.97
  -8  -7   8  239.71    9.09
   8   7  -8  230.27    9.99
   7   7  -8   -2.21    3.24
  -7  -7   8    1.04    2.93
  -6  -7   8   17.30    3.01
   6   7  -8   17.70    3.25
   5   7  -8  178.16    7.07
  -5  -7   8  176.08    6.74
   4   7  -8   95.86    5.03
  -4  -7   8   98.64    4.82
  -3  -7   8    1.52    1.95
   3   7  -8    3.05    2.19
  -2  -7   8   24.71    2.43
   2   7  -8   28.44    2.59
  -1  -7   8    2.92    1.70
   1   7  -8    6.52    2.14
   0  -7   8  442.03   12.94
   0   7  -8  450.65   13.69
  -1   7  -8  111.01    5.10
   1  -7   8  123.03    4.44
   2  -7   8  273.11    8.15
  -2   7  -8  263.90    9.24
  -3   7  -8  265.82    9.31
  -4   7  -8   26.75    3.01
  -5   7  -8   45.56    4.10
  -6   7  -8   14.40    3.56
   7  -7   8   27.83    4.13
   8  -7   8    4.77    4.13
   9  -7   8   -1.24    3.66
  10  -7   8   49.26    6.16
  11  -7   8    3.55    5.45
  13   6  -8   11.17    6.86
  12   6  -8    5.89    5.20
  11   6  -8    9.51    5.51
  10   6  -8    9.24    4.96
   9   6  -8   16.33    4.68
   8   6  -8   39.26    4.35
  -8  -6   8   35.05    4.05
   7   6  -8    7.49    2.98
  -7  -6   8   12.71    3.15
  -6  -6   8  182.04    6.93
   6   6  -8  176.23    7.60
  -5  -6   8    7.02    2.35
   5   6  -8    6.16    2.49
   4   6  -8   45.88    3.39
  -4  -6   8   46.35    3.52
   3   6  -8  194.06    7.12
  -3  -6   8  195.40    6.80
  -2  -6   8   32.61    2.40
   2   6  -8   31.39    2.74
  -1  -6   8  277.92    8.54
   1   6  -8  282.21    9.18
   0  -6   8    6.52    1.44
   0   6  -8    0.79    1.66
   0   6  -8    1.76    1.07
  -1   6  -8    8.44    2.16
   1  -6   8    6.19    1.42
  -1   6  -8    7.35    1.42
   2  -6   8    3.24    1.22
  -2   6  -8    2.24    1.86
  -3   6  -8   63.38    3.89
  -4   6  -8  329.78   10.89
  -5   6  -8 1140.74   32.82
  -6   6  -8    3.23    3.09
   7  -6   8   -0.15    2.98
   8  -6   8    2.62    3.80
   9  -6   8   10.93    4.53
  10  -6   8    9.54    4.79
  11  -6   8    0.41    5.24
  12  -6   8    5.46    5.70
  13   5  -8    5.90    5.61
  12   5  -8   -1.59    5.91
  11   5  -8    9.92    5.58
  10   5  -8   22.66    4.78
   9   5  -8   42.34    5.13
   8   5  -8   39.54    4.25
  -7  -5   8    4.97    2.40
   7   5  -8    2.75    3.17
   6   5  -8    0.93    2.37
  -6  -5   8    2.48    2.17
   5   5  -8   -0.64    2.23
  -5  -5   8    0.90    1.86
  -4  -5   8  505.40   14.58
   4   5  -8  482.42   14.95
   3   5  -8   23.36    2.32
  -3  -5   8   29.13    2.33
   2   5  -8   13.09    2.07
  -2  -5   8   14.52    1.77
   1   5  -8  427.60   11.80
  -1  -5   8  424.39   12.22
   1   5  -8  425.49   12.84
   0   5  -8    3.38    1.76
   0  -5   8    4.65    1.23
   0   5  -8    4.51    1.15
   1  -5   8   31.06    1.92
  -1   5  -8   37.54    2.68
  -1   5  -8   30.95    2.44
  -2   5  -8  418.69   12.30
  -2   5  -8  415.05   12.82
   2  -5   8  425.09   11.60
  -3   5  -8   64.82    3.79
  -3   5  -8   69.07    3.48
  -4   5  -8    2.87    2.06
  -4   5  -8    1.90    1.90
  -5   5  -8    2.46    1.93
  -5   5  -8    1.02    2.56
  -6   5  -8   37.18    3.58
   7  -5   8   24.24    3.61
   8  -5   8   -1.12    3.63
   9  -5   8   14.69    4.47
  10  -5   8    5.60    4.71
  11  -5   8   15.65    5.50
  12  -5   8    7.34    5.89
  14   4  -8   -6.40    6.75
  13   4  -8   -3.25    5.93
  12   4  -8   10.71    5.85
  11   4  -8    4.19    5.27
  10   4  -8   35.45    5.43
   9   4  -8  114.54    7.62
   8   4  -8    2.29    3.20
   7   4  -8   58.77    4.31
   6   4  -8  792.76   23.42
   6   4  -8  783.15   21.60
   5   4  -8  134.92    5.63
   5   4  -8  129.86    4.42
  -5  -4   8  133.94    5.25
  -4  -4   8  211.92    7.38
   4   4  -8  227.73    7.61
  -3  -4   8    5.73    1.46
   3   4  -8    4.82    1.64
  -2  -4   8  417.37   12.01
   2   4  -8  413.43   12.56
   1   4  -8   58.27    3.28
   1   4  -8   65.05    2.52
  -1  -4   8   61.94    2.76
   0   4  -8  147.82    4.86
   0  -4   8  151.88    4.75
   0   4  -8  147.23    5.39
   1  -4   8    7.48    0.99
  -1   4  -8    6.90    1.58
  -2   4  -8  598.75   16.89
  -2   4  -8  591.15   17.38
  -3   4  -8   59.82    3.45
  -3   4  -8   57.31    3.48
  -4   4  -8    4.24    1.93
  -4   4  -8    6.78    1.82
  -5   4  -8  634.66   19.26
  -5   4  -8  644.10   18.82
  -6   4  -8   78.12    4.81
  -6   4  -8   62.40    4.88
   7  -4   8   93.34    5.88
   8  -4   8  215.33    8.94
   9  -4   8    1.43    3.81
  10  -4   8    0.84    3.95
  11  -4   8   -4.69    4.81
  12  -4   8    6.43    5.69
  14   3  -8   -2.25    6.75
  13   3  -8    2.14    6.14
  12   3  -8   -4.89    5.51
  11   3  -8   22.88    5.61
  10   3  -8   16.33    4.89
   9   3  -8    1.29    3.55
   8   3  -8   26.24    3.81
   7   3  -8   18.00    3.13
   6   3  -8   50.12    3.02
   6   3  -8   45.68    3.73
   5   3  -8  728.78   21.56
   5   3  -8  743.30   20.21
   4   3  -8  785.63   21.12
   4   3  -8  764.88   22.38
   3   3  -8    9.51    1.83
   3   3  -8    9.32    1.14
   2   3  -8   13.07    1.16
   2   3  -8   10.58    1.71
   1   3  -8   39.92    2.07
   1   3  -8   44.40    2.70
   0   3  -8 2377.36   66.10
   0   3  -8 2460.31   64.46
  -1   3  -8 1322.44   37.31
  -1   3  -8 1369.65   36.41
  -2   3  -8   74.77    3.72
  -2   3  -8   78.28    3.56
  -3   3  -8    1.36    1.69
  -3   3  -8    3.60    1.44
  -4   3  -8   35.40    2.87
  -4   3  -8   22.22    2.46
  -5   3  -8   66.30    4.27
  -5   3  -8   65.95    4.34
   6  -3   8   14.45    2.76
  -6   3  -8   16.77    2.82
  -7   3  -8   -1.23    2.56
   7  -3   8    0.02    2.94
   8  -3   8    5.87    3.53
  -8   3  -8    2.61    3.11
   9  -3   8    0.84    3.78
  10  -3   8    9.58    4.51
  11  -3   8   11.31    5.31
  12  -3   8    1.12    5.63
  14   2  -8   -2.82    5.67
  13   2  -8    6.54    5.43
  12   2  -8   -1.37    5.46
  11   2  -8   11.68    5.20
  10   2  -8    2.54    4.01
   9   2  -8    7.78    4.12
   8   2  -8   47.11    4.77
   7   2  -8   94.35    5.73
   6   2  -8   50.57    3.91
   6   2  -8   49.47    3.14
   5   2  -8    1.90    1.83
   5   2  -8    3.14    1.42
   4   2  -8  528.93   14.84
   4   2  -8  534.15   15.80
   3   2  -8    6.19    1.14
   3   2  -8    4.46    1.37
   2   2  -8    3.41    1.22
   2   2  -8    1.09    0.93
   1   2  -8   29.02    2.05
   1   2  -8   36.43    2.40
   0   2  -8  916.76   22.59
   0   2  -8  684.65   21.73
  -1   2  -8  163.48    5.61
  -1   2  -8  161.50    5.42
  -2   2  -8  128.43    4.83
  -2   2  -8  123.16    4.58
  -3   2  -8  300.70    9.29
  -3   2  -8  281.77    9.06
  -4   2  -8  128.71    5.32
  -4   2  -8  124.55    5.15
  -5   2  -8   -1.49    2.09
  -5   2  -8   -2.44    1.64
   6  -2   8    5.18    2.63
  -6   2  -8    2.69    2.44
  -7   2  -8   63.67    4.84
   7  -2   8   63.07    4.93
   8  -2   8   24.45    3.66
  -8   2  -8   32.62    3.64
  -9   2  -8   -2.15    3.36
   9  -2   8    5.72    4.05
  10  -2   8    2.87    4.41
  11  -2   8   14.51    5.39
  12  -2   8   11.03    5.86
  14   1  -8    3.58    6.36
  13   1  -8    6.47    6.07
  12   1  -8    9.75    5.50
  11   1  -8   10.53    4.44
  10   1  -8   13.17    4.75
   9   1  -8  125.92    7.51
   8   1  -8   17.12    3.49
   7   1  -8   -0.01    2.74
   6   1  -8   61.97    3.55
   6   1  -8   80.51    4.73
   5   1  -8  863.71   25.22
   5   1  -8  888.63   24.17
   4   1  -8 1659.17   46.71
   4   1  -8 1716.22   45.36
   3   1  -8    3.75    1.11
   3   1  -8    3.54    1.34
   2   1  -8   32.21    2.35
   1   1  -8  210.96    6.52
   1   1  -8  197.66    6.24
   0   1  -8   17.67    1.54
   0   1  -8   11.72    1.41
  -1   1  -8  471.56   13.66
  -1   1  -8  470.64   13.48
  -2   1  -8   51.14    2.80
  -2   1  -8   49.99    2.80
  -3   1  -8  652.46   18.42
  -3   1  -8  622.12   18.12
  -4   1  -8  308.83   10.02
  -4   1  -8  319.72   10.02
  -5   1  -8  128.71    5.71
   5  -1   8  130.64    5.63
   6  -1   8   40.89    3.56
  -6   1  -8   40.05    3.21
  -7   1  -8   53.42    4.18
   7  -1   8   46.06    4.12
  -8   1  -8   48.38    4.23
   8  -1   8   42.72    4.52
   9  -1   8    2.38    3.83
  -9   1  -8    3.76    3.06
  10  -1   8   -8.30    4.24
  11  -1   8    7.70    5.14
  12  -1   8    2.51    5.55
  13  -1   8    5.38    6.17
  14   0  -8    0.18    6.19
  13   0  -8   -6.65    4.71
  12   0  -8   -1.36    4.46
  11   0  -8   14.26    5.03
  10   0  -8   -0.44    3.55
   9   0  -8   13.03    3.66
   8   0  -8   32.76    4.05
   7   0  -8   63.90    4.51
   6   0  -8   93.26    4.55
   6   0  -8   99.60    5.23
   5   0  -8  649.05   19.70
   5   0  -8  696.25   18.98
   4   0  -8  230.32    7.69
   4   0  -8  227.67    7.23
   3   0  -8  454.14   13.03
   3   0  -8  458.09   13.40
   2   0  -8  522.18   15.08
   2   0  -8  530.42   14.85
   1   0  -8  134.05    4.53
   1   0  -8  133.79    4.64
   0   0  -8  153.51    5.13
   0   0  -8  152.65    5.04
  -1   0  -8    4.39    1.13
  -1   0  -8    6.37    1.24
  -2   0  -8 1701.79   46.97
  -2   0  -8 1722.07   46.30
  -3   0  -8  326.14    9.79
  -3   0  -8  307.95    9.83
  -4   0  -8  144.25    5.57
  -4   0  -8  147.29    5.80
  -5   0  -8  355.12   11.13
   5   0   8  338.90   11.11
   6   0   8   51.11    3.72
  -6   0  -8   48.02    3.46
   7   0   8   43.29    4.03
  -7   0  -8   51.00    3.93
   8   0   8    5.50    3.44
  -8   0  -8    9.39    3.26
   9   0   8    1.69    3.79
  -9   0  -8    0.03    2.91
  10   0   8   -3.08    4.10
 -10   0  -8    0.03    3.31
  11   0   8    7.36    5.26
  12   0   8   -0.56    5.33
  13   0   8   -4.97    5.62
  14  -1  -8    1.81    5.53
  13  -1  -8   -7.89    4.50
  12  -1  -8    3.31    5.09
  11  -1  -8   -1.51    4.48
  10  -1  -8    3.63    4.20
   9  -1  -8   70.44    5.49
   8  -1  -8   80.77    5.28
   7  -1  -8    1.38    2.72
   7  -1  -8    0.75    2.07
   6  -1  -8   13.10    2.42
   6  -1  -8   14.75    2.27
   5  -1  -8   63.59    3.94
   5  -1  -8   56.24    3.20
   4  -1  -8  417.37   12.59
   4  -1  -8  444.94   13.01
   3  -1  -8  195.93    6.42
   3  -1  -8  191.71    6.38
   2  -1  -8    2.74    1.13
   2  -1  -8    2.30    1.17
   1  -1  -8  214.88    6.56
   1  -1  -8  213.84    6.83
   0  -1  -8  745.43   20.61
   0  -1  -8  736.82   20.59
  -1  -1  -8  600.84   17.09
  -1  -1  -8  616.36   17.22
  -2  -1  -8  931.47   25.85
  -2  -1  -8  927.68   25.75
  -3  -1  -8  106.87    4.54
  -3  -1  -8  111.05    4.40
  -3  -1  -8  114.58    3.76
  -4  -1  -8  629.65   18.53
  -4  -1  -8  654.77   17.60
  -5  -1  -8    2.57    1.88
   5   1   8    2.00    2.01
   6   1   8  166.37    6.72
  -6  -1  -8  158.69    6.76
  -7  -1  -8    2.57    2.35
   7   1   8    8.31    3.04
  -8  -1  -8   20.25    3.57
   8   1   8   17.47    3.83
  -9  -1  -8    5.60    3.47
   9   1   8    7.77    3.99
  10   1   8    1.67    4.87
 -10  -1  -8    2.26    3.87
 -11  -1  -8   33.69    5.28
  11   1   8   26.53    5.71
  12   1   8    6.17    5.54
  13   1   8    2.44    6.72
  14  -2  -8    1.98    6.18
  13  -2  -8    5.30    5.67
  12  -2  -8    2.07    4.88
  11  -2  -8    9.74    4.78
  10  -2  -8   10.52    4.24
   9  -2  -8    2.47    3.61
   8  -2  -8   98.92    6.05
   7  -2  -8    1.12    2.28
   7  -2  -8    3.01    2.73
   6  -2  -8  157.84    6.49
   6  -2  -8  155.56    6.20
   5  -2  -8  211.63    7.34
   5  -2  -8  197.07    7.07
   4  -2  -8   94.53    4.07
   4  -2  -8   84.81    3.92
   3  -2  -8 1452.43   39.95
   3  -2  -8 1446.24   39.38
   2  -2  -8   10.35    1.65
   2  -2  -8    8.47    1.34
   1  -2  -8 1152.15   31.58
   1  -2  -8 1150.30   31.49
   0  -2  -8  901.25   24.57
   0  -2  -8  882.57   24.67
  -1  -2  -8   54.71    2.38
  -1  -2  -8   53.44    3.37
  -2  -2  -8    1.22    1.47
  -2  -2  -8    3.02    1.21
  -3  -2  -8    0.29    1.23
   3   2   8   -0.40    1.35
  -3  -2  -8    0.72    1.51
  -4  -2  -8   76.96    4.27
   4   2   8   79.75    3.90
  -4  -2  -8   76.19    3.33
   5   2   8    3.46    1.99
  -5  -2  -8    3.48    1.90
  -5  -2  -8    2.86    1.63
   6   2   8   -0.44    1.78
  -6  -2  -8   -0.93    2.30
  -7  -2  -8   35.77    3.70
   7   2   8   35.05    3.83
  -8  -2  -8   95.53    5.96
   8   2   8   91.22    6.11
  -9  -2  -8    1.01    3.38
   9   2   8   -2.76    4.19
  10   2   8   35.79    5.62
 -10  -2  -8   29.72    4.69
  11   2   8    1.87    4.74
 -11  -2  -8    2.18    3.80
  12   2   8    3.40    5.58
  14  -3  -8    0.52    6.21
  13  -3  -8   -0.62    4.71
  12  -3  -8   47.18    5.62
  11  -3  -8    4.73    4.69
  10  -3  -8    2.88    4.20
   9  -3  -8    4.33    3.32
   8  -3  -8   18.71    2.88
   8  -3  -8   20.24    3.68
   7  -3  -8    0.71    2.51
   7  -3  -8    0.46    2.62
   6  -3  -8    5.08    2.04
   6  -3  -8    2.45    2.16
   5  -3  -8    8.77    2.11
   5  -3  -8   12.72    2.03
   4  -3  -8  942.15   26.55
   4  -3  -8  939.71   26.27
   3  -3  -8   89.62    3.74
   3  -3  -8   90.40    4.32
   2  -3  -8  963.96   27.00
   2  -3  -8  986.00   26.93
   1  -3  -8  584.30   16.16
   1  -3  -8  577.11   16.61
   0  -3  -8   14.92    1.06
   0  -3  -8   11.59    1.67
  -1  -3  -8    1.38    1.36
  -1  -3  -8    2.96    0.94
  -2  -3  -8    1.44    1.48
   2   3   8    3.58    1.14
   3   3   8   11.09    1.67
  -3  -3  -8    6.29    1.57
  -3  -3  -8    5.07    1.74
  -4  -3  -8  421.44   13.03
  -4  -3  -8  439.72   12.46
   4   3   8  419.75   12.88
   5   3   8    3.76    2.26
  -5  -3  -8    3.34    2.05
  -5  -3  -8    3.61    1.83
  -6  -3  -8  115.13    5.82
   6   3   8  113.70    5.58
  -7  -3  -8   47.44    4.06
  -8  -3  -8    3.87    2.80
   8   3   8    1.61    3.49
  -9  -3  -8    5.53    3.59
   9   3   8    6.04    4.20
 -10  -3  -8    3.21    3.90
  10   3   8   -2.74    4.16
 -11  -3  -8    4.76    4.47
 -12  -3  -8    3.16    4.33
  14  -4  -8   -2.11    6.07
  13  -4  -8   14.84    5.50
  12  -4  -8    4.23    5.04
  11  -4  -8   11.28    4.56
  10  -4  -8    8.48    4.32
   9  -4  -8   18.42    4.08
   8  -4  -8   20.37    3.18
   8  -4  -8   24.10    3.84
   7  -4  -8    4.98    2.88
   7  -4  -8    6.11    2.79
   6  -4  -8  160.46    6.55
   6  -4  -8  153.25    6.58
   5  -4  -8  593.10   17.69
   5  -4  -8  606.74   17.59
   4  -4  -8  422.26   12.67
   4  -4  -8  411.49   12.49
   3  -4  -8  107.78    4.27
   3  -4  -8  118.67    5.06
   2  -4  -8  210.45    7.24
   2  -4  -8  217.72    6.54
   1  -4  -8   23.90    2.10
   1  -4  -8   17.64    1.17
   0  -4  -8  256.28    7.18
   0  -4  -8  249.66    8.28
   1   4   8    3.73    0.88
  -1  -4  -8    4.07    1.73
   2   4   8  210.35    6.61
  -2  -4  -8  225.57    7.51
   3   4   8  300.28    9.15
  -3  -4  -8  299.21    9.27
  -3  -4  -8  300.56    9.69
  -4  -4  -8   28.14    2.49
  -4  -4  -8   25.74    2.70
   4   4   8   33.54    2.60
  -5  -4  -8  240.44    8.65
  -5  -4  -8  258.41    8.13
   5   4   8  226.39    8.38
   6   4   8  832.43   24.66
  -6  -4  -8  846.28   24.34
  -7  -4  -8    2.93    2.89
   7   4   8   -2.29    3.07
  -8  -4  -8   -0.45    3.12
  -9  -4  -8   -0.76    3.08
 -10  -4  -8   33.91    4.89
 -11  -4  -8    0.01    4.40
 -12  -4  -8   -3.54    4.70
  14  -5  -8    6.73    5.96
  13  -5  -8    4.15    5.79
  12  -5  -8    3.69    4.96
  11  -5  -8    1.71    4.53
  10  -5  -8   22.10    4.13
   9  -5  -8    8.83    3.21
   9  -5  -8    6.20    3.56
   8  -5  -8   18.57    3.75
   8  -5  -8   22.87    3.42
   7  -5  -8   31.35    3.48
   7  -5  -8   26.93    3.51
   6  -5  -8   46.94    3.75
   6  -5  -8   41.61    3.38
   5  -5  -8  293.55    9.95
   5  -5  -8  296.34    9.61
   4  -5  -8  166.38    6.01
   4  -5  -8  175.72    6.71
   3  -5  -8    2.52    1.52
   3  -5  -8   -2.22    1.63
   2  -5  -8  930.10   25.36
   2  -5  -8  909.81   25.87
   1  -5  -8  152.33    5.81
   1  -5  -8  154.99    4.52
   0  -5  -8    4.24    1.68
  -1  -5  -8 1997.88   54.14
  -2  -5  -8  148.21    5.96
   2   5   8  155.39    4.80
  -3  -5  -8   35.17    2.62
  -3  -5  -8   30.83    2.89
  -4  -5  -8  243.53    8.51
  -5  -5  -8  166.90    6.31
  -5  -5  -8  159.01    6.90
  -6  -5  -8   51.66    4.03
  -6  -5  -8   51.81    4.08
  -7  -5  -8   -1.26    2.91
  -8  -5  -8    6.10    2.99
  -9  -5  -8    2.70    3.71
 -10  -5  -8   14.71    4.47
 -11  -5  -8    3.89    4.53
 -12  -5  -8    5.47    5.00
  13  -6  -8   23.61    6.14
  12  -6  -8   25.15    5.92
  11  -6  -8    1.48    4.30
  11  -6  -8    2.83    4.26
  10  -6  -8    8.60    3.77
  10  -6  -8   20.03    4.44
   9  -6  -8   19.67    4.15
   9  -6  -8   22.75    4.15
   8  -6  -8    2.53    3.24
   8  -6  -8    1.95    3.31
   7  -6  -8  243.49    9.29
   7  -6  -8  266.60    9.62
   6  -6  -8   96.19    5.17
   6  -6  -8   90.42    5.48
   5  -6  -8  135.16    5.97
   5  -6  -8  141.80    5.76
   4  -6  -8    4.42    1.90
   4  -6  -8    3.91    2.33
   3  -6  -8   27.23    2.04
   3  -6  -8   24.36    2.64
   2  -6  -8   70.53    2.88
   2  -6  -8   72.72    4.35
   1  -6  -8    9.13    2.23
   0  -6  -8  109.97    4.85
  -1  -6  -8   17.13    2.43
  -2  -6  -8    7.18    2.26
  -3  -6  -8   26.14    2.75
  -3  -6  -8   29.31    3.03
  -4  -6  -8   -0.30    2.39
  -4  -6  -8   -1.45    2.30
  -5  -6  -8   34.02    3.54
  -6  -6  -8   27.31    3.47
  -6  -6  -8   21.97    3.09
  -7  -6  -8   13.57    3.08
  -8  -6  -8   61.20    4.91
  -9  -6  -8    2.54    3.82
 -10  -6  -8   -1.59    4.01
 -11  -6  -8   15.80    5.01
 -12  -6  -8   -1.02    5.04
  14  -7  -8   24.81    6.65
  13  -7  -8   -4.12    5.43
  13  -7  -8    7.57    5.75
  12  -7  -8    1.95    5.28
  12  -7  -8   -1.44    4.97
  11  -7  -8    8.32    4.26
  11  -7  -8    1.94    4.66
  10  -7  -8   53.08    5.09
  10  -7  -8   54.74    5.64
   9  -7  -8   38.70    4.36
   9  -7  -8   34.92    4.58
   8  -7  -8    1.31    2.99
   8  -7  -8    2.52    3.20
   7  -7  -8    0.47    2.75
   7  -7  -8    3.99    3.02
   6  -7  -8    5.72    2.72
   6  -7  -8   11.49    2.57
   5  -7  -8   47.49    3.67
   5  -7  -8   48.56    3.72
   4  -7  -8   60.82    3.68
   4  -7  -8   65.98    4.32
   3  -7  -8  604.07   17.71
   3  -7  -8  585.08   16.88
   2  -7  -8  167.48    6.83
   1  -7  -8  156.17    6.46
   0  -7  -8   35.92    3.14
  -1  -7  -8  225.17    7.94
  -2  -7  -8   20.83    2.86
  -2  -7  -8   16.59    2.87
  -3  -7  -8   16.32    2.83
  -3  -7  -8   17.22    2.97
  -4  -7  -8    7.17    2.88
  -4  -7  -8   13.49    2.86
  -5  -7  -8  102.79    6.02
  -5  -7  -8  110.11    5.98
  -6  -7  -8    5.29    2.93
  -6  -7  -8    0.92    2.84
  -7  -7  -8   25.61    3.81
  -8  -7  -8   36.41    4.40
  -9  -7  -8    1.24    4.18
 -10  -7  -8   11.09    4.57
 -11  -7  -8   10.28    4.86
  13  -8  -8   -1.82    5.76
  13  -8  -8   -1.64    5.29
  12  -8  -8    2.31    5.45
  12  -8  -8   -0.93    4.62
  11  -8  -8   -3.09    4.76
  11  -8  -8    2.98    4.80
  10  -8  -8   17.15    4.71
  10  -8  -8   14.28    4.69
   9  -8  -8    2.05    3.80
   9  -8  -8   -0.51    3.73
   8  -8  -8   28.13    4.20
   8  -8  -8   32.79    3.95
   7  -8  -8   21.99    3.87
   7  -8  -8   39.54    3.93
   6  -8  -8   18.20    2.98
   6  -8  -8   17.60    3.18
   5  -8  -8   22.00    3.18
   4  -8  -8  393.95   12.92
   3  -8  -8   -2.05    2.21
   2  -8  -8  119.34    5.89
   1  -8  -8    2.09    2.13
   0  -8  -8   36.02    3.11
  -1  -8  -8   -2.11    2.21
  -2  -8  -8   81.83    4.96
  -2  -8  -8   74.52    4.88
  -3  -8  -8  337.09   11.45
  -3  -8  -8  355.07   11.51
  -4  -8  -8   40.81    3.86
  -4  -8  -8   37.17    3.77
  -5  -8  -8   54.70    4.46
  -5  -8  -8   46.62    4.49
  -6  -8  -8   12.85    3.49
  -6  -8  -8    9.72    3.64
  -7  -8  -8   10.09    3.58
  -7  -8  -8    7.50    3.77
  -8  -8  -8   11.55    3.96
  -9  -8  -8    8.33    4.17
  13  -9  -8   -2.56    5.73
  13  -9  -8   -4.43    5.89
  12  -9  -8    6.28    5.65
  12  -9  -8   12.16    5.61
  11  -9  -8    8.95    5.45
  11  -9  -8    0.68    4.34
  10  -9  -8   14.00    4.58
  10  -9  -8   13.69    4.21
   9  -9  -8   11.99    4.15
   9  -9  -8   19.78    4.05
   8  -9  -8   41.40    4.43
   7  -9  -8   18.67    3.97
   6  -9  -8    1.82    3.26
   5  -9  -8   76.58    5.78
   4  -9  -8   12.01    3.30
   3  -9  -8  208.04    8.39
   2  -9  -8  230.32    8.77
   1  -9  -8   32.18    3.51
   0  -9  -8  126.13    5.81
  -1  -9  -8    2.22    2.57
  -2  -9  -8   46.21    4.06
  -2  -9  -8   45.84    3.87
  -3  -9  -8    4.37    2.97
  -3  -9  -8    7.30    3.15
  -4  -9  -8  175.98    7.70
  -4  -9  -8  177.16    7.90
  -5  -9  -8    2.32    3.20
  -5  -9  -8    4.35    3.45
  -6  -9  -8    2.48    3.48
  -6  -9  -8    2.08    3.27
  -7  -9  -8   -1.08    3.48
  -7  -9  -8    0.48    3.59
  -8  -9  -8    0.68    3.80
  12 -10  -8    9.99    5.18
  11 -10  -8   -0.35    4.98
  10 -10  -8   25.72    4.72
   9 -10  -8   -3.60    3.68
   8 -10  -8   80.98    6.25
   7 -10  -8   40.24    4.39
   6 -10  -8   37.04    4.45
   5 -10  -8   26.50    4.05
   4 -10  -8   75.74    5.25
   3 -10  -8   11.06    3.28
   2 -10  -8   52.74    4.35
   1 -10  -8   33.90    3.49
   0 -10  -8  170.98    7.41
  -1 -10  -8   70.32    5.05
  -1 -10  -8   69.05    5.48
  -2 -10  -8   26.82    3.87
  -2 -10  -8   19.13    3.40
  -3 -10  -8   -0.91    3.36
  -3 -10  -8    1.37    3.02
  -4 -10  -8   19.03    3.54
  -4 -10  -8   22.18    4.14
  -5 -10  -8   -2.94    3.18
  -5 -10  -8    3.23    3.78
  -6 -10  -8   -3.97    3.97
  -6 -10  -8   -4.05    3.40
  -7 -10  -8    2.00    3.95
  -7 -10  -8    1.75    3.69
  12 -11  -8    0.05    5.66
  11 -11  -8   10.82    5.53
  10 -11  -8   -3.66    4.81
   9 -11  -8    0.27    4.44
   8 -11  -8    4.84    3.81
   7 -11  -8    1.04    3.47
   6 -11  -8    0.26    3.34
   5 -11  -8   -1.10    3.46
   4 -11  -8   24.07    4.10
   3 -11  -8   43.23    4.50
   2 -11  -8   16.01    3.66
   1 -11  -8    4.72    3.23
   0 -11  -8    5.12    3.11
  -1 -11  -8    4.07    3.10
  -1 -11  -8    8.75    3.66
  -2 -11  -8    2.58    3.16
  -2 -11  -8    0.17    3.40
  -3 -11  -8   70.48    5.07
  -3 -11  -8   59.64    5.21
  -4 -11  -8   -2.85    3.57
  -4 -11  -8    5.45    3.41
  -5 -11  -8   10.03    4.62
  -5 -11  -8    9.48    3.74
  -6 -11  -8    0.36    4.12
  -7 -11  -8    0.21    4.30
  11 -12  -8    5.72    4.95
  10 -12  -8    0.57    5.08
   9 -12  -8    6.80    4.91
   8 -12  -8   -2.90    4.37
   7 -12  -8    2.58    4.16
   6 -12  -8   15.88    4.43
   5 -12  -8  157.09    7.91
   4 -12  -8   27.26    4.39
   3 -12  -8   28.40    4.47
   2 -12  -8   -2.13    3.37
   1 -12  -8    7.40    3.58
   0 -12  -8   -0.88    3.21
  -1 -12  -8   70.00    5.03
  -1 -12  -8   55.82    4.96
  -2 -12  -8    4.87    3.74
  -2 -12  -8    9.85    4.06
  -3 -12  -8    2.51    3.61
  -3 -12  -8   13.38    3.82
  -4 -12  -8    3.38    4.12
  -4 -12  -8    9.85    4.05
  -5 -12  -8    3.51    4.39
  -6 -12  -8   22.71    5.35
  -7 -12  -8    5.92    5.16
  -8 -12  -8    8.06    5.51
  10 -13  -8   -0.45    5.37
   9 -13  -8    1.46    5.04
   8 -13  -8    2.50    4.73
   7 -13  -8    6.88    4.68
   6 -13  -8    6.72    4.39
   5 -13  -8    9.17    4.49
   4 -13  -8    9.47    4.20
   3 -13  -8   -6.76    3.76
   2 -13  -8   28.47    4.12
   1 -13  -8   24.19    4.19
   0 -13  -8   23.02    4.10
   0 -13  -8   22.95    4.68
  -1 -13  -8   20.49    4.75
  -1 -13  -8   22.26    4.03
  -2 -13  -8   21.63    4.74
  -2 -13  -8   17.87    4.35
  -3 -13  -8   27.88    5.02
  -4 -13  -8   41.14    5.63
  -5 -13  -8    0.97    4.58
  -6 -13  -8    0.17    4.89
  -7 -13  -8    6.28    5.56
  -8 -13  -8   -2.74    5.23
   9 -14  -8   16.50    5.62
   8 -14  -8   35.29    5.40
   7 -14  -8   22.04    5.27
   6 -14  -8   45.72    5.81
   5 -14  -8   13.64    4.83
   4 -14  -8   32.62    5.20
   3 -14  -8    5.70    4.32
   2 -14  -8    9.36    4.21
   1 -14  -8   -2.55    3.87
   1 -14  -8   -0.84    3.84
   0 -14  -8    3.53    4.53
   0 -14  -8    0.29    3.82
  -1 -14  -8   -1.98    4.38
  -1 -14  -8   -5.50    3.63
  -2 -14  -8   -3.55    4.58
  -3 -14  -8    0.61    4.69
  -4 -14  -8    1.16    4.95
  -5 -14  -8   -2.11    5.09
  -6 -14  -8   -5.11    5.18
  -7 -14  -8    2.94    5.51
   8 -15  -8    1.59    5.14
   7 -15  -8   -3.19    4.25
   6 -15  -8    2.36    4.99
   5 -15  -8    5.32    4.83
   4 -15  -8    0.15    4.57
   3 -15  -8   14.77    4.87
   2 -15  -8    5.81    4.54
   1 -15  -8    8.15    5.26
   1 -15  -8    8.98    4.46
   0 -15  -8    7.61    5.17
  -1 -15  -8    0.91    4.84
  -2 -15  -8   40.46    6.20
  -3 -15  -8    0.56    5.16
  -4 -15  -8    2.13    5.37
  -5 -15  -8   -2.10    5.28
  -6 -15  -8   -1.61    5.70
   7 -16  -8    2.54    5.40
   6 -16  -8   11.28    5.34
   5 -16  -8   -1.43    5.13
   4 -16  -8   -1.12    5.30
   3 -16  -8    9.50    5.13
   2 -16  -8    1.21    5.66
   1 -16  -8   -0.17    5.25
   0 -16  -8    8.26    5.58
  -1 -16  -8   11.03    5.81
  -2 -16  -8    6.44    5.63
  -3 -16  -8    8.24    5.67
  -4 -16  -8    9.40    6.01
   5 -17  -8   -1.72    5.39
   3 -17  -8    5.16    5.81
   2 -17  -8   30.58    6.96
   1 -17  -8   -4.13    5.79
   0 -17  -8    2.72    5.96
  -1 -17  -8   -0.09    5.74
  -2 -17  -8    3.34    5.99
  -4 -18   9    2.67    5.89
  -3 -18   9   18.96    6.02
  -2 -18   9   18.18    5.81
  -1 -18   9   -0.69    5.51
  -6 -17   9   -2.67    5.74
  -5 -17   9    7.16    5.74
  -4 -17   9   -5.37    5.28
  -3 -17   9   -5.22    5.44
  -2 -17   9    4.41    5.15
  -1 -17   9   13.55    5.34
  -5  17  -9   -3.45    5.17
  -7 -16   9    1.07    5.74
  -6 -16   9    1.46    5.34
  -5 -16   9    2.78    5.10
  -4 -16   9    7.34    5.15
  -3 -16   9   -7.10    4.55
  -2 -16   9    1.85    4.48
  -1 -16   9    4.85    4.30
   0  16  -9    8.14    4.72
   0 -16   9    3.58    4.15
  -1  16  -9   20.45    4.75
  -2  16  -9    4.16    4.39
  -3  16  -9    7.52    4.49
  -4  16  -9    0.98    4.75
  -5  16  -9   -2.31    4.91
  -6  16  -9   26.54    5.97
  -9 -15   9    4.09    6.03
  -8 -15   9    7.59    5.75
  -7 -15   9   -0.40    5.22
  -6 -15   9    4.28    5.09
  -5 -15   9    0.94    4.88
  -4 -15   9    3.00    4.08
  -3 -15   9    1.69    4.30
   3  15  -9   -0.15    4.11
   2  15  -9   -0.58    4.27
  -2 -15   9   -0.36    4.03
   1  15  -9   21.35    4.37
  -1 -15   9   19.66    4.33
   0 -15   9   33.00    4.83
   0  15  -9   41.13    4.80
  -1  15  -9   29.79    4.71
  -2  15  -9    4.53    4.22
  -3  15  -9   18.52    4.89
  -4  15  -9   54.87    5.79
  -5  15  -9    7.12    4.79
  -6  15  -9   11.02    5.30
  -7  15  -9   -2.76    5.25
 -10 -14   9   10.24    6.03
  -9 -14   9   -3.33    5.43
  -8 -14   9    7.50    4.82
  -7 -14   9   16.68    5.29
  -6 -14   9    8.66    4.76
   6  14  -9    6.74    4.22
   5  14  -9    7.35    4.43
  -5 -14   9    9.63    4.57
   4  14  -9   22.69    4.68
  -4 -14   9   15.96    4.58
  -3 -14   9   25.65    4.65
   3  14  -9   29.36    4.65
   2  14  -9   16.93    4.20
  -2 -14   9   20.88    4.56
  -1 -14   9    8.35    3.65
   1  14  -9    9.04    4.20
   0  14  -9    9.26    3.96
   0 -14   9    8.12    3.76
  -1  14  -9   46.67    4.83
  -2  14  -9   46.30    5.04
  -3  14  -9   -3.15    3.89
  -4  14  -9   16.12    4.46
  -5  14  -9    2.30    4.50
  -6  14  -9   29.86    5.43
  -7  14  -9   -2.26    5.05
   8 -14   9    0.47    8.07
 -10 -13   9   -3.84    5.40
  -9 -13   9   -0.19    5.06
  -8 -13   9    3.58    4.91
   8  13  -9    3.32    5.16
   7  13  -9    1.84    4.30
  -7 -13   9    1.00    4.02
   6  13  -9    5.45    3.89
  -6 -13   9    8.93    4.41
   5  13  -9    7.77    3.97
  -5 -13   9    5.67    4.16
   4  13  -9    4.55    3.71
  -4 -13   9   12.19    3.99
  -3 -13   9   34.65    4.49
   3  13  -9   24.76    4.05
  -2 -13   9    7.10    3.47
   2  13  -9    5.52    3.69
   1  13  -9   43.91    4.59
  -1 -13   9   52.22    4.47
   0  13  -9    7.85    3.70
   0 -13   9    2.26    3.32
  -1  13  -9    6.62    3.77
  -2  13  -9   16.01    4.06
  -3  13  -9   35.90    4.27
  -4  13  -9    6.46    3.60
  -5  13  -9   -1.23    4.16
  -6  13  -9   51.09    5.81
  -7  13  -9   49.70    6.22
   8 -13   9   48.50    8.44
 -11 -12   9   -4.27    5.55
  11  12  -9   -0.44    5.84
 -10 -12   9    2.58    5.28
  10  12  -9   -1.76    5.83
  -9 -12   9   -2.37    4.60
   9  12  -9    5.08    5.06
   8  12  -9   33.19    5.14
  -8 -12   9   32.52    5.25
  -7 -12   9    5.99    3.77
   7  12  -9   -0.94    4.10
   6  12  -9    0.04    4.04
  -6 -12   9   -4.45    3.79
  -5 -12   9    4.37    3.83
   5  12  -9    5.02    3.64
   4  12  -9   39.42    4.39
  -4 -12   9   40.53    4.52
   3  12  -9    6.58    3.24
  -3 -12   9    6.45    3.32
   2  12  -9    1.80    3.32
  -2 -12   9    1.17    3.02
  -1 -12   9   -1.56    2.81
   1  12  -9    2.39    3.17
   0 -12   9   17.70    3.32
   0  12  -9   16.05    3.74
  -1  12  -9   56.76    4.69
   1 -12   9   58.22    4.39
  -2  12  -9   -2.68    3.31
  -3  12  -9  166.15    7.90
  -4  12  -9    2.07    3.82
  -5  12  -9   42.27    5.15
  -6  12  -9   10.36    4.11
  -7  12  -9   -3.17    4.06
   8 -12   9   -6.91    6.30
   9 -12   9    6.27    6.90
  12  11  -9  -11.75    6.57
  11  11  -9    3.13    5.81
 -11 -11   9   -6.02    4.98
 -10 -11   9    4.10    4.95
  10  11  -9    1.61    5.46
  -9 -11   9   12.06    4.74
   9  11  -9   17.26    5.23
   8  11  -9   22.87    4.74
  -8 -11   9   12.14    4.51
  -7 -11   9   -1.16    3.88
   7  11  -9    2.03    4.02
   6  11  -9    7.93    3.73
  -6 -11   9    2.39    3.21
   5  11  -9   -1.92    3.20
  -5 -11   9   -0.65    2.88
   4  11  -9    0.51    3.00
  -4 -11   9   -2.40    3.10
  -3 -11   9   18.86    3.42
   3  11  -9   20.82    3.53
   2  11  -9   57.83    4.46
  -2 -11   9   70.17    4.81
   1  11  -9  153.09    7.07
  -1 -11   9  137.16    6.29
   0 -11   9   10.29    2.68
   0  11  -9    9.15    3.24
  -1  11  -9    3.23    3.15
   1 -11   9   -0.11    2.49
  -2  11  -9   16.25    3.63
  -3  11  -9  154.36    7.09
  -4  11  -9   18.69    3.93
  -5  11  -9    1.57    3.83
  -6  11  -9    5.32    4.29
  -7  11  -9    1.59    4.42
   8 -11   9    6.54    6.06
   9 -11   9   -0.79    6.13
  12  10  -9   -5.01    6.16
 -11 -10   9    3.75    4.90
  11  10  -9  -11.52    5.92
 -10 -10   9   19.59    5.19
  10  10  -9   21.97    5.71
  -9 -10   9    4.95    4.37
   9  10  -9    7.79    4.80
  -8 -10   9    2.40    3.48
   8  10  -9    3.76    4.00
   7  10  -9   13.86    4.12
  -7 -10   9   13.46    3.53
   6  10  -9   45.40    4.59
  -6 -10   9   36.33    4.29
  -5 -10   9   12.25    3.39
   5  10  -9   10.77    3.44
   4  10  -9   12.33    3.19
  -4 -10   9    5.33    3.01
   3  10  -9   13.02    3.22
  -3 -10   9   14.43    3.09
  -2 -10   9  550.40   16.78
   2  10  -9  568.36   17.35
   1  10  -9  133.48    6.69
  -1 -10   9  142.01    5.94
   0 -10   9    5.11    2.43
   0  10  -9    0.78    2.85
   1 -10   9   68.67    4.12
  -1  10  -9   60.49    4.94
  -2  10  -9  103.77    5.89
  -3  10  -9   29.85    3.87
  -4  10  -9   14.05    3.57
  -5  10  -9   63.85    5.18
  -6  10  -9   13.63    4.33
  -7  10  -9    4.20    4.22
   8 -10   9   -0.59    5.37
   9 -10   9   38.34    6.08
  10 -10   9    0.06    6.00
  13   9  -9   -1.05    6.47
  12   9  -9  -11.17    5.95
  11   9  -9    2.57    5.73
 -10  -9   9   16.03    4.82
  10   9  -9    9.25    5.39
   9   9  -9    4.41    4.47
  -9  -9   9    5.44    4.21
   8   9  -9    5.02    3.54
  -8  -9   9    1.18    3.30
  -7  -9   9    0.67    2.90
   7   9  -9    0.44    3.66
   6   9  -9   -2.65    3.17
  -6  -9   9   -0.65    3.13
  -5  -9   9    8.15    3.05
   5   9  -9    0.50    2.99
   4   9  -9  161.54    7.09
  -4  -9   9  161.57    6.76
  -3  -9   9    1.14    2.44
   3   9  -9    4.91    2.73
   2   9  -9   68.36    4.69
  -2  -9   9   72.69    4.31
   1   9  -9    6.20    2.74
  -1  -9   9    3.09    2.14
   0  -9   9   32.96    2.89
   0   9  -9   36.55    3.40
  -1   9  -9  114.21    5.49
   1  -9   9  111.77    4.81
  -2   9  -9    9.40    3.01
  -3   9  -9  191.09    7.92
  -4   9  -9    1.32    3.05
  -5   9  -9  180.63    7.86
  -6   9  -9   -0.10    3.66
  -7   9  -9   81.32    6.55
   8  -9   9    0.06    4.96
   9  -9   9    0.24    4.55
  10  -9   9    1.82    5.74
  13   8  -9   -2.32    6.26
  12   8  -9   -4.37    6.03
  11   8  -9   -6.33    5.36
  10   8  -9   11.05    4.46
   9   8  -9    0.06    3.83
  -9  -8   9    1.67    3.38
   8   8  -9    5.39    3.49
  -8  -8   9    3.00    3.68
  -7  -8   9   49.17    4.10
   7   8  -9   42.86    4.66
  -6  -8   9   61.01    4.77
   6   8  -9   66.08    5.37
  -5  -8   9   38.39    3.70
   5   8  -9   43.69    3.95
  -4  -8   9    0.42    2.31
   4   8  -9    2.77    2.61
  -3  -8   9    0.68    2.07
   3   8  -9    0.76    2.48
   2   8  -9   42.40    3.55
  -2  -8   9   47.18    3.29
  -1  -8   9  115.25    4.90
   1   8  -9  104.73    5.33
   0  -8   9  146.78    5.58
   0   8  -9  153.16    6.47
   1  -8   9   -0.57    1.77
  -1   8  -9    5.63    2.59
  -2   8  -9   43.30    3.63
  -3   8  -9    6.90    2.58
  -4   8  -9   21.21    3.41
  -5   8  -9    3.85    3.30
  -6   8  -9    6.82    3.64
  -7   8  -9   25.32    4.52
   8  -8   9   34.76    5.39
   9  -8   9   39.77    6.01
  10  -8   9   -2.90    5.11
  11  -8   9   -2.38    5.85
  13   7  -9    8.01    6.98
  12   7  -9   -0.23    6.10
  11   7  -9   26.03    5.54
  10   7  -9    0.41    4.73
   9   7  -9   -1.06    4.27
   8   7  -9   49.46    4.71
  -8  -7   9   53.51    4.42
  -7  -7   9   68.35    5.29
   7   7  -9   70.12    5.26
   6   7  -9   39.45    3.97
  -6  -7   9   33.86    3.31
   5   7  -9    0.51    2.39
  -5  -7   9    2.94    2.46
  -4  -7   9  256.54    8.66
   4   7  -9  246.18    9.04
  -3  -7   9    4.12    2.08
   3   7  -9    5.97    2.41
  -2  -7   9   33.68    2.65
   2   7  -9   37.98    3.17
   1   7  -9  149.86    6.14
  -1  -7   9  148.28    5.43
   0  -7   9  268.80    8.52
   0   7  -9  284.19    9.50
  -1   7  -9   -0.49    1.96
   1  -7   9   -0.67    1.49
  -2   7  -9  194.09    7.43
   2  -7   9  190.69    6.14
  -3   7  -9  160.86    6.56
  -4   7  -9  333.42   11.37
  -5   7  -9   86.49    5.59
  -6   7  -9   19.99    3.81
   7  -7   9   23.77    4.14
  -7   7  -9   26.82    3.97
   8  -7   9   24.61    4.86
   9  -7   9    1.77    4.62
  10  -7   9    8.94    5.26
  11  -7   9   13.30    6.11
  13   6  -9    3.87    6.51
  12   6  -9   -3.95    5.92
  11   6  -9   -5.33    4.90
  10   6  -9   17.66    5.29
   9   6  -9   16.54    4.66
   8   6  -9   -1.32    3.69
  -7  -6   9    6.94    2.72
   7   6  -9    5.41    3.37
   6   6  -9    0.38    2.44
  -6  -6   9    0.95    2.31
   5   6  -9   42.39    3.41
  -5  -6   9   45.28    3.49
   4   6  -9   24.28    2.94
  -4  -6   9   24.62    2.67
  -3  -6   9  299.39    9.81
   3   6  -9  331.14   10.48
   2   6  -9  591.49   17.49
  -2  -6   9  586.82   16.81
  -1  -6   9  372.14   10.92
   1   6  -9  369.68   11.69
   1   6  -9  370.29   10.43
   0   6  -9   74.23    3.17
   0   6  -9   75.05    4.03
   0  -6   9   68.25    3.24
  -1   6  -9  231.84    7.19
  -1   6  -9  218.46    7.93
   1  -6   9  222.53    6.83
  -2   6  -9 1050.94   30.39
   2  -6   9 1084.73   28.78
  -3   6  -9  256.90    8.60
  -3   6  -9  266.52    9.20
  -4   6  -9   28.32    3.28
  -5   6  -9  115.00    5.81
  -6   6  -9  116.66    6.53
   7  -6   9   75.35    5.65
   8  -6   9    1.83    3.99
   9  -6   9   12.61    4.74
  10  -6   9    0.92    4.27
  11  -6   9    0.66    5.32
  13   5  -9   -5.38    6.35
  12   5  -9    3.01    5.80
  11   5  -9    7.06    4.75
  10   5  -9    3.55    4.08
   9   5  -9    1.48    4.14
   8   5  -9   -1.14    3.60
   7   5  -9   29.69    3.95
   6   5  -9   13.57    2.76
  -6  -5   9   10.84    2.40
  -5  -5   9   11.44    2.48
   5   5  -9    8.52    2.56
   4   5  -9    8.15    2.12
  -4  -5   9   11.06    2.28
   3   5  -9  691.69   20.75
  -3  -5   9  731.90   20.14
   2   5  -9  383.40   12.00
  -2  -5   9  394.09   11.50
   1   5  -9 1693.28   44.40
  -1  -5   9 1655.98   44.63
   1   5  -9 1633.52   46.09
   0   5  -9   58.99    2.82
   0  -5   9   62.25    2.83
   0   5  -9   53.75    3.74
  -1   5  -9    8.20    2.03
   1  -5   9    7.64    1.23
  -1   5  -9    9.88    1.60
  -2   5  -9  349.15   11.28
  -2   5  -9  369.49   10.89
  -3   5  -9   34.87    2.67
  -3   5  -9   34.45    3.06
  -4   5  -9   24.74    2.85
  -4   5  -9   30.42    2.86
  -5   5  -9    3.62    2.44
  -5   5  -9    5.43    2.42
  -6   5  -9    5.30    2.80
  -6   5  -9    1.02    2.73
   7  -5   9   23.69    4.07
   8  -5   9   24.02    4.50
   9  -5   9    5.00    4.35
  10  -5   9   -0.05    4.51
  11  -5   9   -2.29    5.12
  12  -5   9   -0.17    5.55
  14   4  -9   -8.21    6.76
  13   4  -9    3.77    6.45
  12   4  -9    9.31    6.02
  11   4  -9    7.79    5.42
  10   4  -9    0.01    4.66
   9   4  -9   98.18    6.71
   8   4  -9   12.35    3.45
   7   4  -9   92.87    5.91
   6   4  -9    0.92    2.33
   5   4  -9   10.71    2.55
   5   4  -9   10.48    1.47
   4   4  -9   24.35    1.86
   4   4  -9   16.38    2.31
   3   4  -9  243.09    8.44
  -3  -4   9  265.86    8.13
   3   4  -9  259.41    7.39
  -2  -4   9   51.77    3.01
   2   4  -9   52.04    2.31
   2   4  -9   51.83    3.10
   1   4  -9  774.87   22.14
   1   4  -9  785.81   21.08
  -1  -4   9  756.44   21.18
   0   4  -9  185.04    6.70
   0   4  -9  192.11    6.04
  -2   4  -9  214.46    7.09
  -2   4  -9  211.41    7.33
  -3   4  -9   10.18    2.25
  -3   4  -9   12.45    1.85
  -4   4  -9  224.97    8.18
  -4   4  -9  227.82    7.98
  -5   4  -9  103.39    5.36
  -5   4  -9  109.68    5.32
  -6   4  -9   13.81    2.96
  -6   4  -9   16.76    2.99
  -7   4  -9   24.94    3.38
   7  -4   9   24.51    3.53
   8  -4   9   56.89    5.12
   9  -4   9   -0.66    4.00
  10  -4   9   12.35    4.51
  11  -4   9   -4.14    4.87
  12  -4   9    0.74    5.51
  14   3  -9    1.42    5.96
  13   3  -9   -2.65    6.08
  12   3  -9   -2.85    5.52
  11   3  -9   -3.65    4.28
  10   3  -9    9.38    4.77
   9   3  -9   15.27    3.95
   8   3  -9  105.41    6.72
   7   3  -9   30.61    2.48
   7   3  -9   31.59    3.84
   6   3  -9   42.18    2.88
   6   3  -9   37.32    3.35
   5   3  -9   -0.11    2.14
   5   3  -9   -1.08    1.26
   4   3  -9    8.38    1.38
   4   3  -9    8.34    1.90
   3   3  -9   51.03    3.42
   3   3  -9   58.72    2.57
   2   3  -9  253.56    8.23
   2   3  -9  249.12    7.39
   1   3  -9  594.46   17.52
   1   3  -9  617.58   16.77
   0   3  -9  117.11    4.43
   0   3  -9  102.52    3.95
  -1   3  -9   14.22    1.62
  -1   3  -9    9.25    1.81
  -2   3  -9   37.49    2.47
  -2   3  -9   37.82    2.80
  -3   3  -9  805.02   23.09
  -3   3  -9  797.96   22.61
  -4   3  -9  477.92   14.58
  -4   3  -9  477.56   14.35
  -5   3  -9   70.15    4.56
  -5   3  -9   77.12    4.39
  -6   3  -9   11.05    2.80
   6  -3   9   11.62    3.16
   7  -3   9   16.78    3.60
  -7   3  -9   19.90    3.14
  -8   3  -9   65.25    5.04
   8  -3   9   60.70    5.10
   9  -3   9  133.74    7.65
  10  -3   9   -3.09    4.22
  11  -3   9    3.91    5.17
  12  -3   9    5.34    5.82
  14   2  -9   -4.37    6.60
  13   2  -9   -0.85    5.86
  12   2  -9   -0.93    5.44
  11   2  -9    6.64    4.90
  10   2  -9   90.10    7.34
   9   2  -9   29.74    4.40
   8   2  -9   32.97    3.99
   7   2  -9    2.96    1.94
   7   2  -9    1.07    2.64
   6   2  -9   16.62    2.01
   6   2  -9   17.55    2.91
   5   2  -9   20.26    2.48
   5   2  -9   24.81    1.99
   4   2  -9    2.93    1.31
   4   2  -9    1.58    1.88
   3   2  -9   36.47    2.37
   3   2  -9   34.81    2.64
   2   2  -9  217.79    6.63
   2   2  -9  215.20    7.14
   1   2  -9  562.43   15.66
   1   2  -9  517.70   15.04
   0   2  -9   40.40    2.40
   0   2  -9   36.81    2.50
  -1   2  -9 1125.21   31.65
  -1   2  -9 1144.74   30.99
  -2   2  -9  594.23   17.24
  -2   2  -9  594.85   16.98
  -3   2  -9   14.01    2.08
  -3   2  -9   19.18    2.02
  -4   2  -9  571.41   17.32
  -4   2  -9  594.85   17.15
  -5   2  -9   18.06    2.47
  -5   2  -9   21.08    2.82
   6  -2   9  120.92    5.98
  -6   2  -9  121.91    5.71
  -7   2  -9    7.37    2.92
   7  -2   9    4.44    2.76
  -8   2  -9   40.82    4.03
   8  -2   9   49.83    4.75
  -9   2  -9    0.29    3.50
   9  -2   9    0.14    4.01
  10  -2   9   18.12    4.99
  11  -2   9    2.21    5.19
  12  -2   9    2.65    5.64
  14   1  -9    7.47    6.81
  13   1  -9    1.57    5.99
  12   1  -9   32.95    6.23
  11   1  -9   17.90    5.24
  10   1  -9   16.05    4.81
   9   1  -9    9.20    3.56
   8   1  -9   18.42    3.47
   7   1  -9   64.22    4.92
   7   1  -9   44.98    3.39
   6   1  -9   10.57    2.48
   6   1  -9    5.39    1.73
   5   1  -9   44.01    2.82
   5   1  -9   39.85    3.01
   4   1  -9  104.93    4.06
   4   1  -9   94.44    4.55
   3   1  -9  197.37    6.35
   3   1  -9  167.75    5.83
   2   1  -9   11.53    1.51
   1   1  -9  262.41    7.76
   1   1  -9  246.43    7.91
   0   1  -9  225.00    7.02
   0   1  -9  218.56    7.06
  -1   1  -9   35.88    2.52
  -1   1  -9   34.62    2.61
  -2   1  -9   27.86    2.16
  -2   1  -9   26.46    2.26
  -3   1  -9  284.77    9.07
  -3   1  -9  287.77    9.13
  -4   1  -9    7.49    2.03
  -4   1  -9    2.32    1.73
  -5   1  -9   47.10    3.40
   5  -1   9   43.82    3.41
  -5   1  -9   45.01    3.23
  -6   1  -9  164.22    6.79
   6  -1   9  168.99    7.00
  -7   1  -9   24.96    3.23
   7  -1   9   23.07    3.51
  -8   1  -9   51.74    4.60
   8  -1   9   49.28    4.70
   9  -1   9    7.76    4.10
  -9   1  -9    6.22    3.67
 -10   1  -9    9.82    4.33
  10  -1   9    9.72    4.71
  11  -1   9   -3.95    4.95
  12  -1   9    4.71    5.77
  14   0  -9    0.85    6.46
  13   0  -9   19.73    5.42
  12   0  -9    8.97    5.51
  11   0  -9   28.76    4.92
  10   0  -9    0.52    4.25
   9   0  -9   15.31    4.19
   8   0  -9   15.72    2.71
   8   0  -9   13.52    3.74
   7   0  -9   39.16    3.55
   7   0  -9   41.30    3.10
   6   0  -9  295.92    9.54
   6   0  -9  311.04   10.28
   5   0  -9  116.57    5.25
   5   0  -9  114.14    4.69
   4   0  -9  306.00    9.98
   4   0  -9  324.66    9.59
   3   0  -9   30.42    2.11
   3   0  -9   30.52    2.26
   2   0  -9   25.97    1.95
   2   0  -9   28.39    1.99
   1   0  -9  435.55   12.59
   1   0  -9  430.66   12.49
   0   0  -9  165.88    5.49
   0   0  -9  160.73    5.70
  -1   0  -9  206.37    6.74
  -1   0  -9  208.00    6.61
  -2   0  -9   31.31    2.38
  -2   0  -9   33.29    2.65
  -3   0  -9   55.49    3.56
  -3   0  -9   58.17    3.37
  -4   0  -9    8.15    1.98
  -4   0  -9   10.35    2.20
   5   0   9   31.48    2.96
  -5   0  -9   28.49    3.02
   6   0   9   69.04    4.54
  -6   0  -9   66.42    4.41
  -7   0  -9   61.86    4.63
   7   0   9   63.57    4.94
  -8   0  -9    4.23    2.89
   8   0   9    2.00    3.48
  -9   0  -9    5.97    3.66
   9   0   9    5.80    4.06
 -10   0  -9   38.18    5.03
  10   0   9   40.79    5.47
  11   0   9    4.09    5.28
 -11   0  -9   -3.72    3.87
  12   0   9    0.80    6.11
  14  -1  -9   13.81    6.39
  13  -1  -9    3.49    5.78
  12  -1  -9   20.99    4.95
  11  -1  -9   10.83    4.88
  10  -1  -9    8.68    4.22
   9  -1  -9   32.35    4.49
   8  -1  -9    0.25    2.55
   8  -1  -9   -2.22    3.18
   7  -1  -9  150.47    5.94
   7  -1  -9  147.87    6.55
   6  -1  -9   64.92    3.91
   6  -1  -9   61.58    4.40
   5  -1  -9  705.38   20.46
   5  -1  -9  692.30   19.85
   4  -1  -9   31.05    2.44
   4  -1  -9   31.73    2.39
   3  -1  -9  186.63    6.39
   3  -1  -9  198.01    6.53
   2  -1  -9  286.37    8.77
   2  -1  -9  294.53    8.97
   1  -1  -9   41.35    2.36
   1  -1  -9   42.55    2.78
   0  -1  -9   30.79    2.14
   0  -1  -9   36.32    2.69
  -1  -1  -9   86.69    3.47
  -1  -1  -9   85.29    3.86
  -2  -1  -9  368.16   10.97
  -2  -1  -9  373.40   11.32
  -3  -1  -9  633.34   18.58
  -3  -1  -9  640.92   18.70
  -3  -1  -9  669.78   17.76
  -4  -1  -9  159.44    6.11
   5   1   9   15.32    2.46
  -5  -1  -9   15.41    2.67
   6   1   9   36.42    3.42
  -6  -1  -9   37.88    3.30
  -7  -1  -9    1.32    2.82
   7   1   9   -0.13    2.92
   8   1   9  126.97    6.97
  -8  -1  -9  138.47    6.99
   9   1   9    3.33    4.26
  -9  -1  -9    7.39    3.71
  10   1   9    3.83    4.40
 -10  -1  -9    1.93    3.58
  11   1   9    5.44    5.29
 -11  -1  -9    1.08    4.50
  12   1   9   -0.33    5.35
  14  -2  -9   -5.81    6.00
  13  -2  -9   20.85    5.98
  12  -2  -9    5.66    5.23
  11  -2  -9    0.11    4.54
  10  -2  -9   28.00    4.75
   9  -2  -9   21.44    3.46
   9  -2  -9   11.73    3.88
   8  -2  -9   25.37    3.87
   8  -2  -9   18.78    3.20
   7  -2  -9   35.83    3.23
   7  -2  -9   22.64    3.42
   6  -2  -9  487.36   14.84
   6  -2  -9  502.25   15.34
   5  -2  -9  270.64    8.94
   5  -2  -9  272.32    9.06
   4  -2  -9   36.14    2.52
   4  -2  -9   32.81    2.51
   3  -2  -9    2.17    1.37
   3  -2  -9    2.99    1.60
   2  -2  -9  144.40    4.94
   2  -2  -9  147.28    5.46
   1  -2  -9  108.35    4.56
   1  -2  -9  112.44    3.85
   0  -2  -9 1957.31   53.00
   0  -2  -9 1972.77   53.49
  -1  -2  -9  797.85   22.15
  -1  -2  -9  796.70   22.40
  -2  -2  -9  550.06   15.74
  -2  -2  -9  555.73   16.10
  -3  -2  -9   66.47    3.80
  -3  -2  -9   69.14    3.44
  -3  -2  -9   73.61    3.23
  -4  -2  -9    2.21    1.54
   4   2   9    2.80    1.91
  -4  -2  -9   -0.14    1.79
  -5  -2  -9   16.00    2.48
   5   2   9   18.71    2.57
  -6  -2  -9   39.82    3.41
  -7  -2  -9  312.87   11.06
   7   2   9  334.36   11.54
  -8  -2  -9   66.29    5.13
   8   2   9   68.07    5.20
   9   2   9    1.77    4.10
  -9  -2  -9    5.44    3.79
 -10  -2  -9   29.94    4.81
  10   2   9   19.32    4.92
 -11  -2  -9    1.63    4.59
 -12  -2  -9    0.31    5.03
  14  -3  -9    8.43    6.36
  13  -3  -9   -2.30    5.56
  12  -3  -9   -1.30    4.75
  11  -3  -9   19.38    4.89
  10  -3  -9   70.69    5.17
  10  -3  -9   74.97    5.87
   9  -3  -9   11.34    3.54
   9  -3  -9   11.02    3.89
   8  -3  -9   -3.81    2.74
   8  -3  -9    4.00    3.25
   7  -3  -9  256.57    9.41
   7  -3  -9  263.04    9.21
   6  -3  -9  311.91   10.39
   6  -3  -9  308.58   10.14
   5  -3  -9   81.44    4.23
   5  -3  -9   80.36    4.29
   4  -3  -9    2.78    1.66
   4  -3  -9    4.03    1.70
   3  -3  -9  458.89   14.00
   3  -3  -9  490.23   13.85
   2  -3  -9  152.29    5.07
   2  -3  -9  157.26    5.84
   1  -3  -9  488.58   14.20
   1  -3  -9  477.36   13.59
   0  -3  -9  769.25   20.92
   0  -3  -9  744.16   21.36
  -1  -3  -9    0.17    1.01
  -1  -3  -9    3.14    1.72
  -2  -3  -9    2.89    1.29
  -2  -3  -9    4.37    1.68
  -3  -3  -9  305.43    9.99
  -3  -3  -9  310.98    9.22
   3   3   9  298.22    9.36
  -4  -3  -9    1.37    1.72
   4   3   9   -0.89    1.91
  -4  -3  -9    2.67    2.20
   5   3   9   69.85    4.27
  -5  -3  -9   66.03    4.52
   6   3   9  105.36    5.74
  -6  -3  -9  109.99    5.86
   7   3   9    1.50    3.20
  -7  -3  -9    2.32    2.61
  -8  -3  -9    7.26    3.46
   8   3   9    0.09    1.66
  -9  -3  -9   20.45    4.22
 -10  -3  -9   17.13    4.63
 -11  -3  -9   -0.95    4.54
 -12  -3  -9   -0.24    5.05
  14  -4  -9    6.59    6.24
  13  -4  -9   -1.12    5.55
  12  -4  -9   54.18    6.26
  11  -4  -9    3.96    4.62
  11  -4  -9    3.75    4.15
  10  -4  -9    2.37    3.81
  10  -4  -9    0.13    4.08
   9  -4  -9   30.55    3.82
   9  -4  -9   30.21    4.38
   8  -4  -9  299.31   10.67
   8  -4  -9  300.95   10.86
   7  -4  -9   87.99    5.14
   7  -4  -9   85.50    4.88
   6  -4  -9   -0.29    2.29
   6  -4  -9    0.03    2.11
   5  -4  -9   46.55    3.71
   5  -4  -9   48.80    3.53
   4  -4  -9   65.79    3.54
   4  -4  -9   51.17    3.97
   3  -4  -9    0.28    1.48
   3  -4  -9    1.72    1.90
   2  -4  -9  306.25    8.79
   2  -4  -9  287.19    9.59
   1  -4  -9  375.35   10.59
   1  -4  -9  374.12   11.57
   0  -4  -9  112.64    3.56
   0  -4  -9  110.28    4.91
  -1  -4  -9   80.02    4.23
  -1  -4  -9   82.86    2.98
  -2  -4  -9    7.67    2.12
   2   4   9    2.56    1.24
   3   4   9  265.36    8.13
  -3  -4  -9  261.94    8.29
  -3  -4  -9  243.85    8.70
  -4  -4  -9  346.84   10.77
   4   4   9  360.59   11.06
  -4  -4  -9  355.32   11.59
  -5  -4  -9    4.91    2.57
  -5  -4  -9    2.15    2.20
   5   4   9    3.23    2.48
  -6  -4  -9   81.24    4.93
  -7  -4  -9    0.42    3.00
  -8  -4  -9   11.15    3.66
  -9  -4  -9    4.82    3.86
 -10  -4  -9   31.68    5.04
 -11  -4  -9   -2.88    4.61
 -12  -4  -9    3.75    5.04
  14  -5  -9    7.29    5.83
  14  -5  -9   -0.65    5.43
  13  -5  -9    7.59    5.30
  13  -5  -9    7.26    5.50
  12  -5  -9   10.04    5.18
  12  -5  -9   12.96    4.43
  11  -5  -9    0.56    4.33
  11  -5  -9    0.45    3.86
  10  -5  -9   27.40    4.67
  10  -5  -9   22.78    4.40
   9  -5  -9   -0.54    3.49
   9  -5  -9    1.79    3.69
   8  -5  -9  183.11    8.06
   8  -5  -9  191.30    7.79
   7  -5  -9   53.77    4.00
   7  -5  -9   52.67    4.14
   6  -5  -9   56.23    4.01
   6  -5  -9   50.40    3.77
   5  -5  -9   13.16    2.35
   5  -5  -9   12.64    2.72
   4  -5  -9  120.73    5.56
   4  -5  -9  115.46    4.88
   3  -5  -9    1.58    1.54
   3  -5  -9    4.78    2.21
   2  -5  -9  918.52   26.48
   2  -5  -9  963.61   25.97
   1  -5  -9   13.48    2.28
   1  -5  -9   11.42    0.98
   0  -5  -9   79.33    4.30
  -1  -5  -9  123.23    5.39
  -2  -5  -9  177.43    6.81
  -3  -5  -9   22.50    2.81
  -4  -5  -9   39.29    3.49
  -4  -5  -9   38.42    3.10
  -5  -5  -9    3.79    2.67
  -5  -5  -9    0.50    2.39
  -6  -5  -9    1.89    2.82
  -7  -5  -9    0.34    2.75
  -8  -5  -9    9.56    3.34
  -9  -5  -9   57.92    5.43
 -10  -5  -9    5.81    4.46
 -11  -5  -9    7.91    4.91
 -12  -5  -9    0.76    5.13
  14  -6  -9    3.38    5.90
  13  -6  -9    6.87    5.48
  13  -6  -9   20.96    6.22
  12  -6  -9   -0.86    5.13
  12  -6  -9    5.78    5.00
  11  -6  -9    2.43    4.78
  11  -6  -9   11.68    4.74
  10  -6  -9    9.23    4.70
  10  -6  -9   17.10    4.48
   9  -6  -9   -0.55    3.55
   9  -6  -9    2.19    3.77
   8  -6  -9   88.81    5.64
   8  -6  -9   93.52    5.95
   7  -6  -9   79.82    5.12
   7  -6  -9   76.88    5.71
   6  -6  -9  197.99    7.44
   6  -6  -9  177.28    7.74
   5  -6  -9   36.53    3.64
   5  -6  -9   45.16    3.16
   4  -6  -9  178.35    6.94
   4  -6  -9  178.53    6.35
   3  -6  -9   15.22    2.48
   3  -6  -9   13.17    1.88
   2  -6  -9   19.83    2.52
   1  -6  -9   24.78    2.61
   0  -6  -9   98.79    4.78
  -1  -6  -9  142.24    6.08
  -2  -6  -9  247.73    9.01
  -3  -6  -9   35.75    3.23
  -3  -6  -9   29.11    3.27
  -4  -6  -9   -3.90    2.46
  -4  -6  -9    1.33    1.97
  -5  -6  -9   24.35    3.14
  -5  -6  -9   18.62    2.71
  -6  -6  -9  147.88    7.03
  -7  -6  -9    8.38    3.51
  -8  -6  -9   27.39    3.95
  -9  -6  -9    3.86    4.01
 -10  -6  -9   19.15    4.88
 -11  -6  -9    1.76    4.97
  13  -7  -9   20.10    5.49
  13  -7  -9   20.06    6.29
  12  -7  -9    1.05    4.80
  12  -7  -9    5.18    5.21
  11  -7  -9   10.69    5.31
  11  -7  -9   10.95    4.85
  10  -7  -9   29.58    4.95
  10  -7  -9   27.48    4.87
   9  -7  -9   30.44    4.12
   9  -7  -9   36.74    4.69
   8  -7  -9    5.40    3.21
   8  -7  -9    3.56    3.60
   7  -7  -9  123.67    6.48
   7  -7  -9  138.16    7.06
   6  -7  -9  326.08   10.95
   6  -7  -9  329.41   11.52
   5  -7  -9   60.27    4.15
   5  -7  -9   64.54    4.55
   4  -7  -9    4.97    2.70
   3  -7  -9  255.73    9.22
   2  -7  -9  552.50   16.75
   1  -7  -9  211.69    7.99
   0  -7  -9   21.91    2.87
  -1  -7  -9   25.91    3.03
  -2  -7  -9  148.25    6.34
  -2  -7  -9  128.28    6.02
  -3  -7  -9    1.78    2.46
  -3  -7  -9   -1.08    2.60
  -4  -7  -9   -0.35    2.74
  -4  -7  -9    0.23    2.52
  -5  -7  -9    7.63    3.13
  -5  -7  -9    3.77    3.16
  -6  -7  -9   -0.82    1.19
  -6  -7  -9   -0.82    3.09
  -7  -7  -9    5.74    3.60
  -8  -7  -9   31.73    4.55
  -9  -7  -9    5.20    4.17
 -10  -7  -9    2.39    4.55
 -11  -7  -9   -1.24    4.99
  13  -8  -9   -3.58    5.09
  13  -8  -9   -9.46    5.48
  12  -8  -9   15.46    5.86
  12  -8  -9    8.36    4.83
  11  -8  -9   52.66    6.08
  11  -8  -9   46.09    6.37
  10  -8  -9   10.35    4.55
  10  -8  -9    2.91    3.84
   9  -8  -9   13.95    3.81
   9  -8  -9   14.93    4.39
   8  -8  -9  151.88    7.85
   8  -8  -9  150.49    7.28
   7  -8  -9    3.64    3.17
   7  -8  -9   -0.84    3.33
   6  -8  -9    8.90    3.42
   5  -8  -9   65.39    4.77
   4  -8  -9    6.16    2.77
   3  -8  -9  140.89    6.40
   2  -8  -9   48.57    3.93
   1  -8  -9  261.06    9.42
   0  -8  -9  325.94   10.85
  -1  -8  -9   72.10    4.87
  -2  -8  -9  158.82    6.86
  -2  -8  -9  155.48    6.90
  -3  -8  -9    1.06    2.99
  -3  -8  -9    1.57    2.81
  -4  -8  -9   17.66    3.32
  -4  -8  -9   19.90    3.17
  -5  -8  -9   74.34    5.86
  -5  -8  -9   72.80    5.81
  -6  -8  -9    8.24    3.44
  -6  -8  -9    8.16    3.62
  -7  -8  -9    3.76    3.57
  -8  -8  -9   -1.50    4.07
  -9  -8  -9    0.88    4.14
 -10  -8  -9   23.14    5.22
  13  -9  -9   -4.42    6.00
  13  -9  -9    1.44    5.25
  12  -9  -9    4.86    5.34
  12  -9  -9    9.96    4.96
  11  -9  -9   10.58    5.12
  10  -9  -9   24.34    5.01
   9  -9  -9   37.65    5.12
   8  -9  -9    7.32    4.02
   7  -9  -9   -4.85    3.08
   6  -9  -9    2.65    3.47
   5  -9  -9  120.77    6.86
   4  -9  -9 1012.10   29.34
   3  -9  -9   26.65    3.81
   2  -9  -9  147.87    7.01
   1  -9  -9   91.39    5.63
   0  -9  -9  225.20    8.44
  -1  -9  -9   16.03    3.16
  -2  -9  -9   27.06    3.62
  -2  -9  -9   30.44    3.76
  -3  -9  -9    4.83    3.12
  -3  -9  -9    9.42    3.32
  -4  -9  -9    2.16    3.11
  -4  -9  -9    1.40    3.22
  -5  -9  -9    0.85    3.33
  -5  -9  -9    2.91    3.75
  -6  -9  -9   -3.15    3.42
  -6  -9  -9    1.81    3.58
  -7  -9  -9   35.95    4.67
  -8  -9  -9   25.74    4.69
  12 -10  -9   -2.29    5.57
  11 -10  -9    5.31    5.18
  10 -10  -9   19.05    5.15
   9 -10  -9    4.33    4.02
   8 -10  -9    6.02    4.20
   7 -10  -9   -2.63    3.74
   6 -10  -9   40.47    4.72
   5 -10  -9  157.35    7.88
   4 -10  -9  118.62    6.48
   3 -10  -9    8.44    3.19
   2 -10  -9   69.56    5.47
   1 -10  -9    4.37    3.14
   0 -10  -9  125.43    6.54
  -1 -10  -9   33.63    3.59
  -2 -10  -9   33.20    3.96
  -2 -10  -9   34.27    4.19
  -3 -10  -9   21.80    3.91
  -3 -10  -9   27.80    3.96
  -4 -10  -9   -3.86    3.21
  -4 -10  -9   -1.31    3.42
  -5 -10  -9   -3.78    4.02
  -5 -10  -9    1.49    3.60
  -6 -10  -9   -5.13    3.70
  -6 -10  -9    7.11    4.22
  -7 -10  -9    1.22    4.37
  -7 -10  -9   -4.90    3.84
  12 -11  -9   -1.95    5.09
  11 -11  -9   -2.34    5.26
  10 -11  -9   31.55    5.74
   9 -11  -9   -0.05    4.64
   8 -11  -9   19.89    4.76
   7 -11  -9   53.38    5.13
   6 -11  -9  176.88    8.45
   5 -11  -9   -0.23    3.80
   4 -11  -9    7.19    3.38
   3 -11  -9   80.06    6.21
   2 -11  -9   59.37    4.90
   1 -11  -9    4.71    3.37
   0 -11  -9  170.80    7.83
  -1 -11  -9   46.86    4.49
  -1 -11  -9   51.07    4.90
  -2 -11  -9   79.63    6.15
  -2 -11  -9   80.23    5.91
  -3 -11  -9    3.49    3.75
  -3 -11  -9   -2.92    3.68
  -4 -11  -9   -4.65    3.54
  -4 -11  -9   -1.40    3.36
  -5 -11  -9   -1.99    3.64
  -5 -11  -9    0.73    4.16
  -6 -11  -9   -1.02    4.19
  -6 -11  -9   -2.08    4.09
  -7 -11  -9   11.46    4.74
  11 -12  -9   24.94    6.26
  10 -12  -9    1.26    4.59
   9 -12  -9   -2.52    4.74
   8 -12  -9   42.82    5.68
   7 -12  -9   18.39    4.93
   6 -12  -9    7.95    4.29
   5 -12  -9   83.98    6.22
   4 -12  -9    2.09    3.48
   3 -12  -9    4.82    3.84
   2 -12  -9   24.74    4.34
   1 -12  -9   46.37    4.76
   0 -12  -9  220.02    9.27
  -1 -12  -9   11.41    3.77
  -1 -12  -9    8.19    4.09
  -2 -12  -9   22.99    4.09
  -2 -12  -9   22.40    4.42
  -3 -12  -9   25.14    4.70
  -3 -12  -9   26.50    4.70
  -4 -12  -9    6.36    4.40
  -4 -12  -9    8.74    3.87
  -5 -12  -9   -5.53    4.36
  -6 -12  -9   35.90    5.38
  -7 -12  -9    0.12    5.11
  10 -13  -9   -3.41    5.38
   9 -13  -9    6.07    4.59
   8 -13  -9   -1.36    4.83
   7 -13  -9   -0.51    4.58
   6 -13  -9    0.20    4.37
   5 -13  -9   -5.64    4.12
   4 -13  -9   16.95    4.63
   3 -13  -9   21.71    4.59
   2 -13  -9   37.99    4.61
   1 -13  -9   79.62    5.82
   0 -13  -9   -1.25    4.05
   0 -13  -9    1.97    3.73
  -1 -13  -9   -1.72    4.15
  -1 -13  -9   -1.84    3.68
  -2 -13  -9    2.33    3.82
  -2 -13  -9    6.18    4.23
  -3 -13  -9    1.46    4.43
  -3 -13  -9    7.43    4.21
  -4 -13  -9    5.21    4.77
  -5 -13  -9    2.73    4.83
  -6 -13  -9   -5.40    4.78
  -7 -13  -9    7.03    5.25
   9 -14  -9   -0.99    4.80
   8 -14  -9    3.75    5.08
   7 -14  -9    5.63    5.01
   6 -14  -9   36.38    5.18
   5 -14  -9   -1.63    4.46
   4 -14  -9  -10.44    4.31
   3 -14  -9   -0.44    4.25
   2 -14  -9    4.52    4.37
   1 -14  -9   -0.42    4.07
   0 -14  -9   53.04    5.26
   0 -14  -9   52.17    5.87
  -1 -14  -9   -4.50    3.80
  -1 -14  -9    4.70    4.44
  -2 -14  -9   -1.73    4.60
  -3 -14  -9    9.89    5.00
  -4 -14  -9   12.73    5.32
  -5 -14  -9    9.77    5.46
  -6 -14  -9   -8.29    5.20
   8 -15  -9    1.57    5.26
   7 -15  -9   16.77    5.49
   6 -15  -9   25.63    5.59
   5 -15  -9   22.04    5.58
   4 -15  -9    3.14    4.77
   3 -15  -9   -1.17    4.69
   2 -15  -9    6.82    4.68
   1 -15  -9   90.65    7.44
   1 -15  -9  101.90    7.44
   0 -15  -9    0.75    4.96
  -1 -15  -9   13.52    5.38
  -2 -15  -9   19.47    5.61
  -3 -15  -9    0.15    5.20
  -4 -15  -9    1.61    5.38
  -5 -15  -9    0.12    5.40
   7 -16  -9   -3.68    5.28
   6 -16  -9   -0.95    5.31
   5 -16  -9   -0.73    5.27
   4 -16  -9    1.96    5.17
   3 -16  -9   -1.75    5.45
   2 -16  -9    0.22    5.88
   2 -16  -9    7.76    5.48
   1 -16  -9    2.04    5.45
   0 -16  -9   -0.35    5.36
  -1 -16  -9   25.84    6.17
  -2 -16  -9   -6.31    5.45
  -3 -16  -9    2.67    5.66
  -4 -16  -9   -5.76    5.56
   4 -17  -9    5.43    5.70
   3 -17  -9    5.33    6.65
   2 -17  -9   12.42    6.43
   1 -17  -9    4.03    5.37
   0 -17  -9    4.05    6.08
  -1 -17  -9   -7.12    5.74
  -3 -18  10   -5.15    5.42
  -2 -18  10    1.18    5.43
  -6 -17  10   -2.11    5.75
  -5 -17  10   -4.72    5.61
  -4 -17  10    5.69    5.40
  -3 -17  10    4.89    5.28
  -2 -17  10   16.41    5.76
  -3  17 -10    3.05    4.95
  -4  17 -10   15.31    5.55
  -7 -16  10    0.32    5.67
  -6 -16  10   -1.38    5.33
  -5 -16  10   -2.79    5.13
  -4 -16  10    1.77    4.85
  -3 -16  10    2.35    4.74
  -2 -16  10   -2.05    4.43
  -1 -16  10   13.08    4.57
   1  16 -10   14.88    5.09
   0  16 -10    0.94    4.33
  -1  16 -10   -1.32    4.39
  -2  16 -10    2.58    4.69
  -3  16 -10   11.34    4.91
  -4  16 -10    2.83    4.89
  -5  16 -10   10.55    5.44
  -8 -15  10   -0.05    5.46
  -7 -15  10    2.75    5.40
  -6 -15  10    0.99    5.10
  -5 -15  10    1.23    4.86
  -4 -15  10    3.09    4.70
   4  15 -10   -4.37    4.38
   3  15 -10   14.21    4.64
  -3 -15  10    8.41    4.68
   2  15 -10    5.37    4.23
  -2 -15  10   12.57    4.33
   1  15 -10   -0.56    4.16
  -1 -15  10   -3.19    3.77
   0  15 -10   -0.32    4.31
  -1  15 -10   18.90    4.62
  -2  15 -10    3.49    4.33
  -3  15 -10   18.90    4.89
  -4  15 -10   11.90    4.83
  -5  15 -10    3.58    4.99
  -6  15 -10    1.89    4.68
  -9 -14  10    7.19    5.54
  -8 -14  10   -0.21    5.27
   7  14 -10   15.80    4.83
  -7 -14  10    8.94    4.62
   6  14 -10    6.41    4.80
  -6 -14  10    0.28    4.68
   5  14 -10    0.85    4.39
  -5 -14  10   -4.05    4.33
   4  14 -10    1.57    3.99
  -4 -14  10   -0.09    4.20
  -3 -14  10    9.87    4.20
   3  14 -10    7.29    4.18
  -2 -14  10   40.47    4.77
   2  14 -10   43.96    4.95
  -1 -14  10   10.04    3.80
   1  14 -10    5.79    3.94
   0 -14  10   17.51    4.11
   0  14 -10   27.19    4.41
  -1  14 -10    5.24    4.09
  -2  14 -10   -4.81    3.88
  -3  14 -10   44.22    5.15
  -4  14 -10   12.91    4.74
  -5  14 -10   92.80    7.37
  -6  14 -10   10.65    5.30
  -7  14 -10   50.73    6.54
 -10 -13  10   -2.19    5.48
  10  13 -10   -7.03    5.34
  -9 -13  10    0.60    5.26
   9  13 -10    5.73    5.33
  -8 -13  10    5.67    4.96
   8  13 -10    4.73    4.80
   7  13 -10    4.81    4.47
  -7 -13  10    1.70    4.66
  -6 -13  10   -0.44    4.32
   6  13 -10   -1.10    4.10
  -5 -13  10   13.94    3.88
   5  13 -10   14.40    4.22
  -4 -13  10    9.00    4.08
   4  13 -10   13.16    4.00
  -3 -13  10   13.89    3.97
   3  13 -10   13.05    4.25
  -2 -13  10    4.32    3.57
   2  13 -10   14.75    4.10
  -1 -13  10   60.83    4.73
   1  13 -10   58.13    5.09
   0 -13  10  182.09    7.87
   0  13 -10  183.24    8.38
  -1  13 -10   59.16    5.13
  -2  13 -10    1.87    3.82
  -3  13 -10   18.98    4.41
  -4  13 -10   47.52    5.27
  -5  13 -10   31.71    5.19
  -6  13 -10    3.51    4.78
  -7  13 -10    6.79    4.55
   8 -13  10   -1.23    7.74
 -11 -12  10    0.90    5.48
  11  12 -10    0.83    6.17
  10  12 -10    4.58    5.70
 -10 -12  10   -1.32    5.29
  -9 -12  10    0.77    4.31
   9  12 -10    0.36    5.06
  -8 -12  10    0.32    4.59
   8  12 -10    6.25    4.71
  -7 -12  10    9.43    3.96
   7  12 -10    2.61    4.42
   6  12 -10   12.63    4.00
  -6 -12  10    6.77    4.23
  -5 -12  10   18.33    4.12
   5  12 -10   21.61    4.26
   4  12 -10    1.36    3.54
  -4 -12  10   -1.05    3.44
   3  12 -10   -3.00    3.22
  -3 -12  10    4.62    3.43
  -2 -12  10   30.51    3.85
   2  12 -10   32.79    4.27
   1  12 -10  111.19    6.48
  -1 -12  10  113.20    6.11
   0  12 -10  112.11    6.57
   0 -12  10  102.97    5.79
  -1  12 -10    0.11    3.38
  -2  12 -10   54.88    4.91
  -3  12 -10    5.88    3.93
  -4  12 -10   -3.16    3.36
  -5  12 -10    0.12    3.63
  -6  12 -10   42.22    5.57
  -7  12 -10    0.40    4.84
   8 -12  10   -1.38    7.23
  12  11 -10   -3.92    6.67
  11  11 -10    0.36    6.05
 -11 -11  10   -6.15    4.99
  10  11 -10    1.59    5.50
 -10 -11  10   -1.48    4.98
   9  11 -10    7.19    4.87
  -9 -11  10    3.97    4.69
   8  11 -10   26.23    5.15
  -8 -11  10   16.62    4.65
  -7 -11  10    0.60    3.95
   7  11 -10    7.32    4.08
   6  11 -10   14.11    4.12
  -6 -11  10    6.45    3.93
   5  11 -10    7.58    3.60
  -5 -11  10    3.24    3.41
  -4 -11  10   12.93    3.57
   4  11 -10   18.68    3.68
   3  11 -10    7.22    3.38
  -3 -11  10    7.16    3.10
  -2 -11  10   -0.41    2.73
   2  11 -10   -0.59    3.18
  -1 -11  10    8.54    2.82
   1  11 -10   13.90    3.55
   0 -11  10   52.24    4.13
   0  11 -10   70.25    5.28
  -1  11 -10    1.68    3.27
  -2  11 -10   48.77    4.63
  -3  11 -10   10.53    3.35
  -4  11 -10   14.96    3.94
  -5  11 -10    8.26    3.71
  -6  11 -10   -2.35    3.66
  -7  11 -10   31.25    4.87
   8 -11  10   18.36    6.86
   9 -11  10    6.73    6.01
  12  10 -10   -4.29    6.56
  11  10 -10    6.73    5.86
  10  10 -10    0.83    5.25
 -10 -10  10   -2.64    4.63
  -9 -10  10   30.51    5.14
   9  10 -10   31.59    5.67
  -8 -10  10    1.83    4.05
   8  10 -10    5.45    4.39
  -7 -10  10   18.98    4.12
   7  10 -10   19.85    4.41
   6  10 -10   -1.84    3.35
  -6 -10  10   -0.27    3.36
  -5 -10  10   90.40    5.78
   5  10 -10   93.17    5.99
   4  10 -10    9.70    3.28
  -4 -10  10   10.49    2.74
  -3 -10  10    3.73    2.74
   3  10 -10    5.32    2.72
  -2 -10  10   24.62    3.17
   2  10 -10   22.77    3.19
   1  10 -10  115.90    6.44
  -1 -10  10  119.19    5.70
   0  10 -10    6.93    3.22
   0 -10  10   11.82    2.63
  -1  10 -10   -1.24    2.63
  -2  10 -10    0.86    3.16
  -3  10 -10    1.54    3.31
  -4  10 -10   61.57    4.97
  -5  10 -10   39.40    4.74
  -6  10 -10  246.53   10.41
  -7  10 -10    7.60    4.45
   8 -10  10   -4.73    4.95
   9 -10  10   15.20    6.62
  10 -10  10    7.18    6.48
  12   9 -10  -10.36    6.18
  11   9 -10   -4.75    5.66
  10   9 -10   -0.25    5.09
  -9  -9  10   -3.62    3.46
   9   9 -10    5.00    4.48
   8   9 -10    8.94    4.42
  -8  -9  10    5.08    3.98
  -7  -9  10   40.07    4.51
   7   9 -10   43.13    4.89
   6   9 -10    0.91    3.44
  -6  -9  10   -1.58    2.69
   5   9 -10   19.39    3.67
  -5  -9  10   17.37    3.34
   4   9 -10    0.46    2.56
  -4  -9  10    0.05    2.69
   3   9 -10   29.82    3.59
  -3  -9  10   36.61    3.34
  -2  -9  10   89.54    4.97
   2   9 -10   89.42    5.29
  -1  -9  10   74.59    4.39
   1   9 -10   72.17    5.26
   0  -9  10    1.73    2.06
   0   9 -10   -0.77    2.28
   1  -9  10   61.64    3.77
  -1   9 -10   57.24    4.28
  -2   9 -10  105.85    5.58
  -3   9 -10  309.61   11.07
  -4   9 -10  355.13   12.38
  -5   9 -10  101.45    6.43
  -6   9 -10    8.49    3.61
  -7   9 -10    7.77    4.31
   8  -9  10   10.87    5.32
   9  -9  10    8.09    5.82
  10  -9  10   12.44    6.15
  13   8 -10   -3.95    6.54
  12   8 -10    1.72    6.29
  11   8 -10    2.11    5.59
  10   8 -10   25.46    5.76
   9   8 -10   68.79    6.45
  -9  -8  10   80.41    6.27
  -8  -8  10   -0.20    3.72
   8   8 -10   -1.25    3.94
   7   8 -10    3.06    3.21
  -7  -8  10   -6.50    3.22
  -6  -8  10   34.32    3.80
   6   8 -10   28.24    3.99
   5   8 -10   63.48    4.66
  -5  -8  10   59.71    4.15
   4   8 -10    2.82    2.44
  -4  -8  10    6.52    2.29
  -3  -8  10   73.70    4.34
   3   8 -10   73.79    4.53
   2   8 -10   14.92    2.91
  -2  -8  10   11.37    2.45
   1   8 -10   24.46    3.20
  -1  -8  10   28.03    2.64
   0   8 -10    7.83    2.43
   0  -8  10   14.07    2.12
  -1   8 -10   55.52    4.47
   1  -8  10   52.06    3.28
  -2   8 -10  143.65    6.58
  -3   8 -10  104.67    5.51
  -4   8 -10   79.45    5.42
  -5   8 -10    2.96    2.96
  -6   8 -10    6.22    3.70
  -7   8 -10    4.06    4.11
   8  -8  10   20.54    4.78
   9  -8  10   -5.25    4.87
  10  -8  10    0.30    4.81
  13   7 -10   -5.55    6.75
  12   7 -10   -0.88    6.06
  11   7 -10   24.78    6.06
  10   7 -10   59.32    6.47
   9   7 -10    1.41    3.73
  -8  -7  10   -2.11    3.30
   8   7 -10   -2.21    3.30
   7   7 -10   54.21    4.85
  -7  -7  10   47.51    4.13
  -6  -7  10   42.37    3.72
   6   7 -10   54.76    4.50
  -5  -7  10    1.44    2.60
   5   7 -10   -0.04    2.75
  -4  -7  10   70.44    4.26
   4   7 -10   66.20    4.70
  -3  -7  10  339.90   10.74
   3   7 -10  343.42   11.35
   2   7 -10   36.62    3.26
  -2  -7  10   28.31    2.56
   1   7 -10  104.23    5.02
  -1  -7  10  109.60    4.46
   0   7 -10   41.95    3.42
   0  -7  10   34.62    2.50
  -1   7 -10   51.74    3.89
   1  -7  10   53.58    3.07
  -2   7 -10    2.06    2.48
  -3   7 -10   19.69    3.10
  -4   7 -10    0.73    2.79
  -5   7 -10    2.15    2.77
  -6   7 -10   -0.08    3.03
  -7   7 -10    2.74    3.33
   8  -7  10    6.86    4.58
   9  -7  10    0.99    4.85
  10  -7  10   34.61    5.64
  11  -7  10   -6.20    4.91
  13   6 -10   -3.05    6.33
  12   6 -10   -0.94    5.84
  11   6 -10    4.78    5.58
  10   6 -10    3.28    4.16
   9   6 -10   -4.02    4.07
   8   6 -10   36.55    4.73
   7   6 -10   39.09    4.32
   6   6 -10  109.46    6.02
  -6  -6  10  103.86    5.29
  -5  -6  10  185.70    7.23
   5   6 -10  188.06    7.68
   4   6 -10  396.60   12.82
  -4  -6  10  397.74   12.30
  -3  -6  10   17.70    2.34
   3   6 -10   22.68    2.61
   2   6 -10  259.99    8.85
  -2  -6  10  260.62    8.28
   1   6 -10  501.90   15.61
  -1  -6  10  516.98   14.80
   1   6 -10  532.95   14.44
   0  -6  10  323.82    9.70
   0   6 -10  341.47    9.80
   0   6 -10  323.72   10.67
  -1   6 -10    1.70    1.41
   1  -6  10   -0.28    1.24
  -1   6 -10   -3.04    2.09
  -3   6 -10   -1.06    1.84
  -3   6 -10   -0.35    2.13
  -4   6 -10  112.97    5.48
  -4   6 -10  107.45    5.32
  -5   6 -10  460.17   14.33
  -5   6 -10  442.58   14.71
  -6   6 -10  136.83    7.10
   7  -6  10    8.38    4.13
  -7   6 -10   11.42    3.44
   8  -6  10    3.85    3.78
   9  -6  10   -0.19    4.43
  10  -6  10   -0.19    5.03
  11  -6  10    0.85    5.70
  13   5 -10    1.97    6.27
  12   5 -10   -2.77    5.89
  11   5 -10   -2.22    4.89
  10   5 -10    7.39    4.94
   9   5 -10   45.15    5.43
   8   5 -10   23.97    4.34
   7   5 -10    1.39    3.14
   6   5 -10    6.28    2.65
   5   5 -10  164.78    6.92
   4   5 -10  144.82    6.23
  -4  -5  10  150.36    5.87
  -3  -5  10  427.40   12.49
   3   5 -10  405.46   13.03
  -2  -5  10  164.34    5.84
   2   5 -10  160.94    5.11
   2   5 -10  164.41    6.36
   1   5 -10  130.02    4.40
  -1  -5  10  125.31    4.67
   1   5 -10  123.45    5.15
   0  -5  10  839.50   23.04
   0   5 -10  857.38   23.21
   0   5 -10  832.73   24.29
   1  -5  10  150.32    4.80
  -1   5 -10  151.66    5.34
  -1   5 -10  142.50    5.92
  -2   5 -10   14.05    2.52
  -2   5 -10   16.93    2.04
  -3   5 -10  137.29    5.51
  -3   5 -10  121.04    5.49
  -4   5 -10  401.13   12.90
  -4   5 -10  393.31   12.49
  -5   5 -10   77.06    5.14
  -5   5 -10   68.53    4.79
  -6   5 -10  123.32    6.23
  -6   5 -10  117.97    5.95
   7  -5  10   61.99    4.98
   8  -5  10    7.59    4.20
   9  -5  10    0.00    4.33
  10  -5  10   24.95    4.91
  11  -5  10    7.16    4.91
  13   4 -10   -5.72    5.90
  12   4 -10    6.05    6.02
  11   4 -10   -0.71    5.14
  10   4 -10  103.87    7.93
   9   4 -10    1.06    4.03
   8   4 -10   20.32    3.78
   7   4 -10   12.63    3.41
   6   4 -10    4.95    2.80
   5   4 -10  235.28    8.42
   4   4 -10  467.62   14.54
   4   4 -10  474.66   13.19
   3   4 -10   58.93    3.62
   3   4 -10   62.49    2.70
   2   4 -10   -0.31    1.10
   2   4 -10    4.35    1.73
   1   4 -10   12.55    1.43
   1   4 -10   10.89    2.07
   0   4 -10  242.95    7.48
   0   4 -10  235.21    7.98
  -1   4 -10  285.90    9.33
  -2   4 -10   99.13    4.39
  -2   4 -10   98.64    4.75
  -3   4 -10  200.94    7.18
  -3   4 -10  200.27    7.27
  -4   4 -10   70.83    4.21
  -4   4 -10   69.11    4.39
  -5   4 -10    7.00    2.86
  -5   4 -10    9.95    2.34
  -6   4 -10    1.05    2.42
  -6   4 -10    0.05    2.55
   7  -4  10    9.77    3.20
  -7   4 -10    5.44    2.84
   8  -4  10   -1.27    3.27
  -8   4 -10   -4.80    3.37
   9  -4  10    7.85    3.98
  10  -4  10    0.34    4.78
  11  -4  10    8.38    5.50
  12  -4  10   -7.53    5.82
  14   3 -10   -8.27    6.78
  13   3 -10    0.46    5.25
  12   3 -10    2.64    5.59
  11   3 -10   48.50    6.37
  10   3 -10   -5.57    3.71
   9   3 -10    0.78    3.98
   8   3 -10   14.56    3.88
   7   3 -10   -2.18    1.82
   7   3 -10    0.61    3.06
   6   3 -10  151.43    5.41
   6   3 -10  147.09    6.44
   5   3 -10  286.42   10.05
   5   3 -10  304.20    8.95
   4   3 -10   39.10    3.16
   4   3 -10   43.12    2.59
   3   3 -10  612.75   16.93
   3   3 -10  608.14   17.97
   2   3 -10    2.23    1.73
   2   3 -10    0.58    1.10
   1   3 -10    3.64    1.72
   1   3 -10    7.62    1.36
   0   3 -10  766.34   21.96
  -1   3 -10    3.17    1.46
  -1   3 -10    1.80    1.74
  -2   3 -10   82.22    3.94
  -2   3 -10   79.48    3.99
  -3   3 -10   58.60    3.78
  -3   3 -10   58.70    3.79
  -4   3 -10   27.92    2.90
  -4   3 -10   26.30    2.91
  -5   3 -10    1.84    2.50
  -5   3 -10   -1.68    2.26
  -6   3 -10   71.63    5.03
  -6   3 -10   63.84    4.62
  -7   3 -10   26.80    3.42
   7  -3  10   32.28    4.10
   8  -3  10    9.77    3.87
  -8   3 -10   11.25    3.61
   9  -3  10   24.54    4.65
  -9   3 -10   26.28    4.58
  10  -3  10    2.40    4.09
  11  -3  10   11.03    5.22
  12  -3  10    0.77    4.99
  14   2 -10   -6.62    5.49
  13   2 -10   -1.90    5.99
  12   2 -10   20.57    6.07
  11   2 -10   24.12    5.60
  10   2 -10    5.82    4.51
   9   2 -10   89.72    6.30
   8   2 -10   25.59    3.82
   8   2 -10   28.21    2.95
   7   2 -10   -1.64    2.53
   7   2 -10   -0.43    1.92
   6   2 -10   12.14    2.87
   6   2 -10   11.67    1.99
   5   2 -10  570.13   16.00
   5   2 -10  553.92   16.93
   4   2 -10  526.46   14.83
   4   2 -10  517.70   15.69
   3   2 -10  204.21    6.59
   3   2 -10  211.10    7.24
   2   2 -10    8.51    1.44
   2   2 -10    7.63    1.64
   1   2 -10   25.63    2.04
   0   2 -10  127.05    4.94
   0   2 -10  125.52    4.65
  -1   2 -10 1552.69   43.29
  -1   2 -10 1578.11   42.43
  -2   2 -10  190.07    6.72
  -2   2 -10  197.06    6.70
  -3   2 -10  102.50    4.55
  -3   2 -10  100.50    4.59
  -4   2 -10   35.03    3.01
  -4   2 -10   30.53    2.91
  -5   2 -10    1.67    2.07
  -5   2 -10   -0.99    2.38
   6  -2  10  138.41    6.43
  -6   2 -10  127.74    6.06
   7  -2  10   36.33    4.04
  -7   2 -10   37.11    3.95
  -8   2 -10    3.92    3.37
   8  -2  10    1.92    3.64
   9  -2  10    3.67    4.25
  -9   2 -10    6.07    3.52
  10  -2  10   34.32    5.59
 -10   2 -10   35.47    4.88
  11  -2  10    3.63    5.04
  12  -2  10    2.97    5.81
  14   1 -10    4.58    5.74
  13   1 -10   -4.95    5.75
  12   1 -10   -4.76    4.49
  11   1 -10   32.11    5.67
  10   1 -10   41.74    5.48
   9   1 -10   -3.05    3.77
   9   1 -10   -0.90    1.00
   8   1 -10   42.14    4.17
   7   1 -10   14.67    2.40
   7   1 -10   14.19    3.03
   6   1 -10  232.24    8.53
   6   1 -10  240.16    7.80
   5   1 -10   56.39    4.01
   5   1 -10   55.67    3.22
   4   1 -10   65.49    3.86
   4   1 -10   63.23    3.39
   3   1 -10  306.91    9.63
   2   1 -10  191.81    6.14
   1   1 -10   57.81    3.06
   1   1 -10   59.63    3.13
   0   1 -10   98.69    4.06
   0   1 -10   96.35    4.05
  -1   1 -10   86.25    3.96
  -1   1 -10   86.31    3.83
  -2   1 -10   29.55    2.46
  -2   1 -10   29.24    2.28
  -3   1 -10  141.15    5.65
  -3   1 -10  132.64    5.32
  -4   1 -10  453.49   13.86
  -4   1 -10  449.45   13.86
  -5   1 -10  183.92    7.20
  -5   1 -10  188.66    7.39
   6  -1  10   38.80    3.70
  -6   1 -10   40.45    3.74
  -7   1 -10   17.80    3.38
   7  -1  10   11.16    3.38
  -8   1 -10    2.79    2.97
   8  -1  10   -1.95    3.29
  -9   1 -10   18.63    3.84
   9  -1  10   19.37    4.54
  10  -1  10   11.55    4.91
 -10   1 -10   16.16    4.65
  11  -1  10   -1.47    5.08
  12  -1  10   -6.59    5.74
  14   0 -10   -5.61    6.26
  13   0 -10    0.85    5.83
  12   0 -10   66.63    6.90
  11   0 -10    5.90    4.68
  10   0 -10    9.81    3.28
  10   0 -10   13.43    4.52
   9   0 -10   25.54    3.43
   9   0 -10   16.18    4.31
   8   0 -10   41.83    4.49
   8   0 -10   39.16    3.42
   7   0 -10   44.81    3.74
   7   0 -10   42.14    3.33
   6   0 -10  152.98    6.65
   6   0 -10  161.34    6.03
   5   0 -10   99.81    4.32
   5   0 -10   86.95    4.44
   4   0 -10  638.98   17.81
   4   0 -10  611.91   18.22
   3   0 -10  447.58   13.31
   3   0 -10  447.81   13.07
   2   0 -10   62.09    3.18
   2   0 -10   60.54    3.22
   1   0 -10   73.59    3.35
   1   0 -10   70.61    3.48
   0   0 -10   34.20    2.36
   0   0 -10   32.04    2.13
  -1   0 -10   74.02    3.69
  -1   0 -10   68.04    3.25
  -2   0 -10   24.82    2.16
  -2   0 -10   24.73    2.24
  -3   0 -10   94.87    4.75
  -3   0 -10  100.27    4.30
  -4   0 -10   22.65    2.71
  -4   0 -10   27.67    2.61
   5   0  10   63.71    4.42
  -5   0 -10   60.93    4.44
  -6   0 -10    1.18    2.27
   6   0  10    0.18    2.55
  -7   0 -10   23.04    3.67
   7   0  10   26.04    3.90
  -8   0 -10   13.33    3.65
   8   0  10   10.68    3.79
   9   0  10    8.23    4.23
  -9   0 -10    6.42    3.49
  10   0  10    3.29    4.43
 -10   0 -10    5.19    3.82
  11   0  10    2.78    5.06
 -11   0 -10   16.89    5.16
  12   0  10   -2.73    5.88
  14  -1 -10    5.63    6.29
  13  -1 -10   13.47    6.09
  12  -1 -10   20.52    5.60
  11  -1 -10    0.71    4.66
  11  -1 -10    4.75    3.66
  10  -1 -10   38.77    4.23
  10  -1 -10   37.67    4.62
   9  -1 -10    5.92    3.09
   9  -1 -10    2.02    3.82
   8  -1 -10    0.81    2.53
   8  -1 -10    2.41    3.42
   7  -1 -10   -0.59    2.25
   7  -1 -10    0.76    2.91
   6  -1 -10  971.95   27.45
   6  -1 -10  988.66   28.32
   5  -1 -10   86.40    4.33
   5  -1 -10   82.53    4.49
   4  -1 -10   27.81    2.46
   4  -1 -10   23.74    2.21
   3  -1 -10  700.91   19.85
   3  -1 -10  687.98   19.65
   2  -1 -10 1002.42   27.90
   2  -1 -10 1016.74   28.14
   1  -1 -10   67.90    3.09
   1  -1 -10   71.61    3.61
   0  -1 -10    3.55    1.28
   0  -1 -10    6.90    1.74
  -1  -1 -10   27.32    2.44
  -1  -1 -10   31.66    2.32
  -2  -1 -10   58.91    3.72
  -2  -1 -10   51.04    2.95
  -3  -1 -10  591.90   17.74
  -3  -1 -10  619.51   16.71
  -3  -1 -10  607.44   17.61
  -4  -1 -10   26.59    2.90
  -4  -1 -10   35.49    2.83
  -5  -1 -10  246.08    8.92
   6   1  10   13.47    2.89
  -6  -1 -10    7.63    2.57
  -7  -1 -10    7.71    2.92
   7   1  10    7.17    3.25
   8   1  10   -2.77    3.68
  -8  -1 -10    1.04    3.32
  -9  -1 -10    3.51    3.95
   9   1  10    7.63    4.07
  10   1  10   -3.75    4.93
 -10  -1 -10    5.47    3.87
 -11  -1 -10    1.24    4.16
  11   1  10    4.66    5.36
  14  -2 -10    2.44    5.17
  14  -2 -10   -2.55    6.26
  13  -2 -10    4.03    4.75
  13  -2 -10    4.97    4.98
  12  -2 -10    2.24    4.43
  12  -2 -10   -3.23    4.44
  11  -2 -10   15.69    4.93
  11  -2 -10   21.12    4.32
  10  -2 -10    2.71    4.01
  10  -2 -10    1.61    3.43
   9  -2 -10   18.82    3.59
   9  -2 -10    9.33    3.50
   8  -2 -10   -0.35    2.68
   8  -2 -10    6.39    3.43
   7  -2 -10  297.70   10.02
   7  -2 -10  288.23   10.41
   6  -2 -10    6.21    2.48
   6  -2 -10    4.72    2.31
   5  -2 -10   47.84    3.34
   5  -2 -10   50.75    3.68
   4  -2 -10  278.05    8.82
   4  -2 -10  267.00    8.85
   3  -2 -10   47.71    3.03
   3  -2 -10   48.87    3.17
   2  -2 -10   91.94    3.69
   2  -2 -10   88.19    4.28
   1  -2 -10   16.92    1.58
   1  -2 -10   15.65    1.95
   0  -2 -10  103.93    3.84
   0  -2 -10  108.55    4.66
  -1  -2 -10  201.43    6.29
  -1  -2 -10  193.10    6.94
  -2  -2 -10  773.86   21.35
  -2  -2 -10  738.97   21.53
  -3  -2 -10  162.68    5.33
  -3  -2 -10  148.90    6.21
  -3  -2 -10  150.25    5.66
   4   2  10  117.64    4.99
  -4  -2 -10  108.32    5.22
  -5  -2 -10   15.13    2.93
   5   2  10   23.03    2.91
   6   2  10  138.00    6.53
  -6  -2 -10  192.46    7.43
   7   2  10   26.11    3.36
  -7  -2 -10   46.27    3.98
  -8  -2 -10    0.54    3.02
   8   2  10   -1.18    3.74
  -9  -2 -10   -0.97    3.80
   9   2  10   -1.30    4.04
 -10  -2 -10   -1.92    4.16
 -11  -2 -10    4.81    4.89
 -12  -2 -10    5.63    5.39
  14  -3 -10    1.24    6.27
  14  -3 -10    8.33    5.45
  13  -3 -10   50.40    5.94
  13  -3 -10   36.86    6.32
  12  -3 -10    3.96    5.10
  12  -3 -10   -1.38    4.29
  11  -3 -10   -1.66    4.08
  11  -3 -10   -1.35    4.17
  10  -3 -10   13.86    4.11
  10  -3 -10    7.10    3.46
   9  -3 -10   25.31    4.21
   9  -3 -10   35.13    4.19
   8  -3 -10   13.51    3.26
   8  -3 -10   10.73    3.53
   7  -3 -10  105.15    5.37
   7  -3 -10  112.71    6.07
   6  -3 -10    3.20    2.49
   6  -3 -10    2.11    2.43
   5  -3 -10   71.58    4.53
   5  -3 -10   77.87    4.21
   4  -3 -10  301.69    9.46
   4  -3 -10  295.94    9.86
   3  -3 -10   36.08    2.83
   3  -3 -10   38.52    2.78
   2  -3 -10 1996.58   54.67
   2  -3 -10 2009.78   54.28
   1  -3 -10    7.26    2.02
   1  -3 -10   11.07    1.35
   0  -3 -10  364.37   11.31
   0  -3 -10  369.72   10.58
  -1  -3 -10   11.59    2.02
  -1  -3 -10   13.42    1.47
  -2  -3 -10    4.75    1.46
  -2  -3 -10    6.13    1.88
   3   3  10   54.99    3.03
  -3  -3 -10   52.81    4.08
  -3  -3 -10   46.83    3.20
  -4  -3 -10  282.93    9.81
  -4  -3 -10  302.01    9.03
   4   3  10  284.23    9.42
   5   3  10    0.92    2.37
  -5  -3 -10    2.57    2.22
   6   3  10    4.83    2.87
  -6  -3 -10    0.98    2.89
  -7  -3 -10    0.83    3.22
  -8  -3 -10    3.15    3.59
  -9  -3 -10    5.19    4.01
 -10  -3 -10   12.55    4.62
 -11  -3 -10    9.29    5.09
 -12  -3 -10    4.31    5.23
  14  -4 -10   14.69    5.91
[truncated: 270,979 more chars]
