# Supplementary material for: Various Structural Types of Cyanide-Bridged FeIII–MnIII Bimetallic Coordination Polymers (CPs) and Polynuclear Clusters Based-on A New mer-Tricyanoiron(III)Building Block: Synthesis, Crystal Structures, and Magnetic Properties
Source: Polymers (Basel). 2019 Sep 27;11(10):1585. doi: 10.3390/polym11101585 (PMC6835830; doi:10.3390/polym11101585)
Supplement: Supplementary file 1 [file polymers-11-01585-s001.zip › 3.cif]

 
data_3
 
_audit_creation_method            'SHELXL-2018/3'
_shelx_SHELXL_version_number      '2018/3'
_chemical_name_systematic         ?
_chemical_name_common             ?
_chemical_melting_point           ?
_chemical_formula_moiety          ?
_chemical_formula_sum
 'C41 H35.50 Fe Mn N9 O6.25' 
_chemical_formula_weight          865.07

loop_
 _atom_type_symbol
 _atom_type_description
 _atom_type_scat_dispersion_real
 _atom_type_scat_dispersion_imag
 _atom_type_scat_source
 'C'  'C'   0.0033   0.0016
 'International Tables Vol C Tables 4.2.6.8 and 6.1.1.4'
 'H'  'H'   0.0000   0.0000
 'International Tables Vol C Tables 4.2.6.8 and 6.1.1.4'
 'N'  'N'   0.0061   0.0033
 'International Tables Vol C Tables 4.2.6.8 and 6.1.1.4'
 'O'  'O'   0.0106   0.0060
 'International Tables Vol C Tables 4.2.6.8 and 6.1.1.4'
 'Mn'  'Mn'   0.3368   0.7283
 'International Tables Vol C Tables 4.2.6.8 and 6.1.1.4'
 'Fe'  'Fe'   0.3463   0.8444
 'International Tables Vol C Tables 4.2.6.8 and 6.1.1.4'
 
_space_group_crystal_system       triclinic
_space_group_IT_number            2
_space_group_name_H-M_alt         'P -1'
_space_group_name_Hall            '-P 1'
 
_shelx_space_group_comment
;
The symmetry employed for this shelxl refinement is uniquely defined
by the following loop, which should always be used as a source of
symmetry information in preference to the above space-group names.
They are only intended as comments.
;
 
loop_
 _space_group_symop_operation_xyz
 'x, y, z'
 '-x, -y, -z'
 
_cell_length_a                    10.009(7)
_cell_length_b                    13.855(10)
_cell_length_c                    32.09(2)
_cell_angle_alpha                 77.747(14)
_cell_angle_beta                  88.594(18)
_cell_angle_gamma                 87.637(13)
_cell_volume                      4345(6)
_cell_formula_units_Z             4
_cell_measurement_temperature     293(2) 
_cell_measurement_reflns_used     2090 
_cell_measurement_theta_min       2.761 
_cell_measurement_theta_max       24.504 
  
_exptl_crystal_description        block 
_exptl_crystal_colour             dark-brown
_exptl_crystal_density_meas       ?
_exptl_crystal_density_method     ?
_exptl_crystal_density_diffrn     1.322          
_exptl_crystal_F_000              1782
_exptl_transmission_factor_min    ?
_exptl_transmission_factor_max    ?
_exptl_crystal_size_max           0.130
_exptl_crystal_size_mid           0.120
_exptl_crystal_size_min           0.090
_exptl_absorpt_coefficient_mu     0.680
_shelx_estimated_absorpt_T_min    0.917
_shelx_estimated_absorpt_T_max    0.941
_exptl_absorpt_correction_type    multi-scan
_exptl_absorpt_correction_T_min   0.917	
_exptl_absorpt_correction_T_max   0.942
_exptl_absorpt_process_details    
;
SADABS '(Bruker,  2004)'
;
_exptl_absorpt_special_details    ?
_diffrn_ambient_temperature       293(2)
_diffrn_radiation_wavelength      0.71073
_diffrn_radiation_type            MoK\a
_diffrn_source                    'fine-focus sealed tube'
_diffrn_measurement_device_type   'Bruker APEX II CCD area-detector'
_diffrn_measurement_method         '\f and \w scans'
_diffrn_detector_area_resol_mean  ?
_diffrn_reflns_number             21302
_diffrn_reflns_av_unetI/netI      0.1479
_diffrn_reflns_av_R_equivalents   0.0579
_diffrn_reflns_limit_h_min        -11
_diffrn_reflns_limit_h_max        11
_diffrn_reflns_limit_k_min        -16
_diffrn_reflns_limit_k_max        16
_diffrn_reflns_limit_l_min        -23
_diffrn_reflns_limit_l_max        37
_diffrn_reflns_theta_min          1.761
_diffrn_reflns_theta_max          24.899
_diffrn_reflns_theta_full         24.899
_diffrn_measured_fraction_theta_max   0.985
_diffrn_measured_fraction_theta_full  0.985
_diffrn_reflns_Laue_measured_fraction_max    0.985
_diffrn_reflns_Laue_measured_fraction_full   0.985
_diffrn_reflns_point_group_measured_fraction_max   0.985
_diffrn_reflns_point_group_measured_fraction_full  0.985
_reflns_number_total              14905
_reflns_number_gt                 6853
_reflns_threshold_expression      'I > 2\s(I)'
_reflns_Friedel_coverage          0.000
_reflns_Friedel_fraction_max      .
_reflns_Friedel_fraction_full     .
 
_reflns_special_details
;
 Reflections were merged by SHELXL according to the crystal
 class for the calculation of statistics and refinement.
 
 _reflns_Friedel_fraction is defined as the number of unique
 Friedel pairs measured divided by the number that would be
 possible theoretically, ignoring centric projections and
 systematic absences.
;
 
_computing_data_collection         'APEX2 (Bruker, 2004)' 
_computing_cell_refinement        'SAINT-Plus (Bruker, 2001)'
_computing_data_reduction         'SAINT-Plus' 
_computing_structure_solution     'SHELXL-2018/3 (Sheldrick, 2018)'
_computing_structure_refinement   'SHELXL-2018/3 (Sheldrick, 2018)'
_computing_molecular_graphics     'SHELXL (Sheldrick, 2018)'
_computing_publication_material   'SHELXL'
_refine_special_details           ?
_refine_ls_structure_factor_coef  Fsqd
_refine_ls_matrix_type            full
_refine_ls_weighting_scheme       calc
_refine_ls_weighting_details
'w=1/[\s^2^(Fo^2^)+(0.1381P)^2^] where P=(Fo^2^+2Fc^2^)/3'
_atom_sites_solution_primary      ?
_atom_sites_solution_secondary    ?
_atom_sites_solution_hydrogens    mixed
_refine_ls_hydrogen_treatment     constr
_refine_ls_extinction_method      none
_refine_ls_extinction_coef        .
_refine_ls_number_reflns          14905
_refine_ls_number_parameters      1058
_refine_ls_number_restraints      39
_refine_ls_R_factor_all           0.1887
_refine_ls_R_factor_gt            0.0909
_refine_ls_wR_factor_ref          0.2769
_refine_ls_wR_factor_gt           0.2314
_refine_ls_goodness_of_fit_ref    0.987
_refine_ls_restrained_S_all       0.993
_refine_ls_shift/su_max           0.004
_refine_ls_shift/su_mean          0.000

# start Validation Reply Form

_vrf_PLAT420_3
;
PROBLEM: D-H Without Acceptor       O13      --H213     .     Please Check 
RESPONSE: The electronic density arround the disoredered solvent oxygen
atom is very weak, making it difficulty to accurately confirm the direction 
and the position of the H atom bonded.
;
# end Validation Reply Form
 
loop_
 _atom_site_label
 _atom_site_type_symbol
 _atom_site_fract_x
 _atom_site_fract_y
 _atom_site_fract_z
 _atom_site_U_iso_or_equiv
 _atom_site_adp_type
 _atom_site_occupancy
 _atom_site_site_symmetry_order  
 _atom_site_calc_flag
 _atom_site_refinement_flags_posn
 _atom_site_refinement_flags_adp
 _atom_site_refinement_flags_occupancy
 _atom_site_disorder_assembly
 _atom_site_disorder_group
Mn1 Mn 0.52325(11) 0.90141(9) 0.07067(4) 0.0462(3) Uani 1 1 d . . . . .
Mn2 Mn 0.48080(10) 0.04454(8) 0.42459(3) 0.0429(3) Uani 1 1 d . . . . .
Fe1 Fe 0.84144(11) 0.68695(9) 0.18527(4) 0.0573(4) Uani 1 1 d . . . . .
Fe2 Fe 0.16482(11) 0.18190(9) 0.29427(4) 0.0551(4) Uani 1 1 d . . . . .
O1 O 0.6494(5) 0.9994(4) 0.05010(16) 0.0495(13) Uani 1 1 d . . . . .
O2 O 0.8321(5) 1.1116(4) 0.00737(18) 0.0543(14) Uani 1 1 d . . . . .
O3 O 0.5393(5) 0.8426(4) 0.02334(15) 0.0485(13) Uani 1 1 d . . . . .
O4 O 0.6224(6) 0.7825(4) -0.04435(19) 0.0706(17) Uani 1 1 d . . . . .
O5 O 0.3469(5) 1.0011(4) 0.04062(16) 0.0543(14) Uani 1 1 d . . . . .
H1O5 H 0.314711 1.001344 0.016331 0.065 Uiso 1 1 d R U . . .
H2O5 H 0.354551 1.060856 0.042541 0.065 Uiso 1 1 d R U . . .
O6 O 1.0011(6) 0.5235(5) 0.2910(2) 0.089(2) Uani 1 1 d . . . . .
O7 O 0.3505(5) -0.0370(4) 0.45598(16) 0.0499(13) Uani 1 1 d . . . . .
O8 O 0.1726(5) -0.1215(4) 0.51205(19) 0.0630(16) Uani 1 1 d . . . . .
O9 O 0.4610(5) 0.1416(4) 0.45747(15) 0.0466(13) Uani 1 1 d . . . . .
O10 O 0.3551(6) 0.2602(4) 0.5028(2) 0.0710(17) Uani 1 1 d . . . . .
O11 O 0.6547(5) -0.0354(4) 0.46519(15) 0.0512(14) Uani 1 1 d . . . . .
H1O1 H 0.704069 0.006056 0.472754 0.061 Uiso 1 1 d R U . . .
H2O1 H 0.647780 -0.084204 0.486154 0.061 Uiso 1 1 d R U . . .
O12 O -0.0323(7) 0.2766(6) 0.1858(2) 0.095(2) Uani 1 1 d . . . . .
O13 O 0.6234(13) 0.7107(9) 0.3359(3) 0.077(4) Uani 0.5 1 d . U P . .
H213 H 0.668807 0.651564 0.337977 0.093 Uiso 0.5 1 d R U P . .
H113 H 0.559741 0.716890 0.318308 0.093 Uiso 0.5 1 d R U P . .
N1 N 0.6725(6) 0.7939(5) 0.1084(2) 0.0588(19) Uani 1 1 d . . . . .
N2 N 0.6100(7) 0.7507(5) 0.2415(3) 0.068(2) Uani 1 1 d . . . . .
N3 N 1.0442(7) 0.6326(6) 0.1175(2) 0.070(2) Uani 1 1 d . . . . .
N4 N 0.9311(8) 0.8189(5) 0.1820(3) 0.068(2) Uani 1 1 d . . . . .
N5 N 0.9619(7) 0.6512(6) 0.2332(2) 0.067(2) Uani 1 1 d . . . . .
N6 N 0.7864(8) 0.5463(5) 0.2053(2) 0.069(2) Uani 1 1 d . U . . .
N7 N 0.7108(10) 0.3514(7) 0.2508(3) 0.111(3) Uani 1 1 d . U . . .
N8 N 0.3782(7) 0.8113(6) 0.0962(2) 0.065(2) Uani 1 1 d . . . . .
N9 N 0.4924(6) 0.9517(6) 0.1233(2) 0.0572(19) Uani 1 1 d . . . . .
N10 N 0.3401(6) 0.1271(5) 0.3734(2) 0.0560(18) Uani 1 1 d . . . . .
N11 N -0.0356(8) 0.2691(6) 0.3525(2) 0.067(2) Uani 1 1 d . . . . .
N12 N 0.3927(9) 0.1059(6) 0.2408(3) 0.088(3) Uani 1 1 d . . . . .
N13 N 0.0302(7) 0.1841(6) 0.2514(2) 0.068(2) Uani 1 1 d . . . . .
N14 N 0.1965(7) 0.3168(5) 0.2604(2) 0.070(2) Uani 1 1 d . U . . .
N15 N 0.0878(7) 0.0430(5) 0.3154(2) 0.069(2) Uani 1 1 d . . . . .
N16 N 0.2277(11) 0.5037(9) 0.1968(4) 0.127(4) Uani 1 1 d . . . . .
N17 N 0.5160(6) -0.0503(6) 0.3870(2) 0.0577(19) Uani 1 1 d . . . . .
N18 N 0.6285(6) 0.1177(6) 0.3900(2) 0.0506(17) Uani 1 1 d . . . . .
C1 C 0.7315(7) 0.7509(6) 0.1366(3) 0.054(2) Uani 1 1 d . . . . .
C2 C 0.6938(8) 0.7266(6) 0.2201(3) 0.055(2) Uani 1 1 d . . . . .
C3 C 0.9691(8) 0.6499(6) 0.1427(3) 0.056(2) Uani 1 1 d . . . . .
C4 C 0.9155(9) 0.9039(6) 0.1556(3) 0.064(2) Uani 1 1 d . . . . .
H4 H 0.850750 0.909153 0.134883 0.077 Uiso 1 1 d R U . . .
C5 C 0.9876(10) 0.9895(6) 0.1552(3) 0.072(3) Uani 1 1 d . . . . .
H5 H 0.969863 1.047218 0.135089 0.086 Uiso 1 1 d R U . . .
C6 C 1.0839(10) 0.9865(8) 0.1848(4) 0.082(3) Uani 1 1 d . . . . .
H6 H 1.132422 1.041942 0.185569 0.099 Uiso 1 1 d R U . . .
C7 C 1.1076(9) 0.8933(8) 0.2154(3) 0.064(2) Uani 1 1 d . . . . .
C8 C 1.2058(11) 0.8797(9) 0.2470(4) 0.088(3) Uani 1 1 d . . . . .
H8 H 1.259291 0.931213 0.249817 0.106 Uiso 1 1 d R U . . .
C9 C 1.2191(11) 0.7895(9) 0.2728(4) 0.090(3) Uani 1 1 d . . . . .
H9 H 1.285032 0.780385 0.293280 0.108 Uiso 1 1 d R U . . .
C10 C 1.1405(10) 0.7084(8) 0.2708(3) 0.074(3) Uani 1 1 d . . . . .
H10 H 1.154452 0.648852 0.290253 0.089 Uiso 1 1 d R U . . .
C11 C 1.0448(10) 0.7167(7) 0.2409(3) 0.066(3) Uani 1 1 d . . . . .
C12 C 1.0285(10) 0.8130(8) 0.2108(3) 0.075(3) Uani 1 1 d . . . . .
C13 C 0.8401(9) 0.5036(7) 0.2399(3) 0.071(3) Uani 1 1 d . . . . .
C14 C 0.8076(10) 0.4068(7) 0.2641(3) 0.082(3) Uani 1 1 d . U . . .
H14 H 0.852628 0.380904 0.289224 0.098 Uiso 1 1 calc R U . . .
C15 C 0.6943(8) 0.4920(7) 0.1891(3) 0.064(2) Uani 1 1 d . U . . .
C16 C 0.6508(10) 0.4008(7) 0.2086(3) 0.073(2) Uani 1 1 d . U . . .
C17 C 0.5579(12) 0.3485(9) 0.1939(5) 0.103(4) Uani 1 1 d . U . . .
H17 H 0.532525 0.286993 0.209130 0.123 Uiso 1 1 d R U . . .
C18 C 0.5042(13) 0.3916(9) 0.1556(5) 0.107(4) Uani 1 1 d . U . . .
H18 H 0.437712 0.358745 0.145141 0.129 Uiso 1 1 d R U . . .
C19 C 0.5412(11) 0.4786(8) 0.1321(4) 0.096(4) Uani 1 1 d . U . . .
H19 H 0.503536 0.502461 0.105503 0.116 Uiso 1 1 d R U . . .
C20 C 0.6389(11) 0.5364(8) 0.1471(4) 0.094(3) Uani 1 1 d . U . . .
H20 H 0.665227 0.597159 0.131390 0.113 Uiso 1 1 d R U . . .
C21 C 0.9470(9) 0.5615(7) 0.2575(3) 0.061(2) Uani 1 1 d . . . . .
C22 C 0.6912(11) 1.1714(8) 0.1219(3) 0.078(3) Uani 1 1 d . . . . .
H22 H 0.657347 1.184002 0.147564 0.093 Uiso 1 1 d R U . . .
C23 C 0.6416(9) 1.0889(7) 0.1069(3) 0.059(2) Uani 1 1 d . . . . .
C24 C 0.6892(7) 1.0718(6) 0.0675(2) 0.047(2) Uani 1 1 d . . . . .
C25 C 0.7889(8) 1.1339(6) 0.0450(3) 0.056(2) Uani 1 1 d . . . . .
C26 C 0.8353(10) 1.2127(7) 0.0615(4) 0.075(3) Uani 1 1 d . . . . .
H26 H 0.899986 1.252850 0.046311 0.090 Uiso 1 1 d R U . . .
C27 C 0.7857(12) 1.2312(8) 0.1004(4) 0.090(4) Uani 1 1 d . . . . .
H27 H 0.816524 1.283441 0.111040 0.109 Uiso 1 1 d R U . . .
C29 C 0.5442(9) 1.0266(8) 0.1320(3) 0.064(2) Uani 1 1 d . . . . .
H29 H 0.515830 1.043737 0.157396 0.077 Uiso 1 1 d R U . . .
C30 C 0.9472(8) 1.1607(7) -0.0131(3) 0.075(3) Uani 1 1 d . . . . .
H30A H 1.020034 1.153326 0.006872 0.090 Uiso 1 1 d R U . . .
H30B H 0.926251 1.230672 -0.023065 0.090 Uiso 1 1 d R U . . .
C31 C 0.9866(10) 1.1143(8) -0.0500(3) 0.085(3) Uani 1 1 d . . . . .
H31A H 1.007741 1.045226 -0.039798 0.128 Uiso 1 1 calc R U . . .
H31B H 1.063382 1.145963 -0.064440 0.128 Uiso 1 1 calc R U . . .
H31C H 0.913709 1.121970 -0.069525 0.128 Uiso 1 1 calc R U . . .
C32 C 0.3893(8) 0.7086(6) 0.0435(3) 0.058(2) Uani 1 1 d . . . . .
C33 C 0.4842(7) 0.7632(6) 0.0173(3) 0.049(2) Uani 1 1 d . . . . .
C34 C 0.5265(9) 0.7278(6) -0.0199(3) 0.063(2) Uani 1 1 d . . . . .
C35 C 0.4702(11) 0.6438(8) -0.0295(4) 0.084(3) Uani 1 1 d . . . . .
H35 H 0.498556 0.621623 -0.053764 0.101 Uiso 1 1 d R U . . .
C36 C 0.3742(12) 0.5944(9) -0.0033(5) 0.101(4) Uani 1 1 d . . . . .
H36 H 0.337288 0.539407 -0.010229 0.121 Uiso 1 1 d R U . . .
C37 C 0.3310(10) 0.6250(7) 0.0331(4) 0.083(3) Uani 1 1 d . . . . .
H37 H 0.264743 0.591456 0.050495 0.099 Uiso 1 1 d R U . . .
C38 C 0.3387(8) 0.7388(8) 0.0818(3) 0.065(3) Uani 1 1 d . . . . .
H38 H 0.270776 0.702280 0.097033 0.078 Uiso 1 1 d R U . . .
C39 C 0.6773(13) 0.7476(9) -0.0791(4) 0.107(4) Uani 1 1 d . . . . .
H39A H 0.607956 0.745986 -0.099549 0.129 Uiso 1 1 d R U . . .
H39B H 0.714160 0.680956 -0.069588 0.129 Uiso 1 1 d R U . . .
C40 C 0.7858(13) 0.8149(10) -0.0999(4) 0.123(4) Uani 1 1 d . . . . .
H40A H 0.745973 0.874402 -0.116584 0.184 Uiso 1 1 calc R U . . .
H40B H 0.840578 0.782065 -0.117974 0.184 Uiso 1 1 calc R U . . .
H40C H 0.840004 0.831157 -0.078226 0.184 Uiso 1 1 calc R U . . .
C41 C 0.4051(11) 0.8888(10) 0.1550(3) 0.102(4) Uani 1 1 d . . . . .
H41A H 0.459654 0.840007 0.174055 0.122 Uiso 1 1 calc R U . . .
H41B H 0.356669 0.929459 0.171920 0.122 Uiso 1 1 calc R U . . .
C42 C 0.3101(13) 0.8389(10) 0.1338(4) 0.114(4) Uani 1 1 d . . . . .
H42A H 0.233073 0.882503 0.124796 0.137 Uiso 1 1 calc R U . . .
H42B H 0.279508 0.780245 0.153267 0.137 Uiso 1 1 calc R U . . .
C43 C 0.2793(7) 0.1520(6) 0.3429(3) 0.0464(19) Uani 1 1 d . . . . .
C44 C 0.3125(9) 0.1324(7) 0.2619(3) 0.059(2) Uani 1 1 d . . . . .
C45 C 0.0427(8) 0.2388(6) 0.3316(3) 0.052(2) Uani 1 1 d . . . . .
C46 C 0.1217(9) -0.0282(7) 0.3471(3) 0.071(3) Uani 1 1 d . . . . .
H46 H 0.192521 -0.017443 0.363605 0.085 Uiso 1 1 d R U . . .
C47 C 0.0626(10) -0.1179(7) 0.3587(3) 0.073(3) Uani 1 1 d . . . . .
H47 H 0.092674 -0.164536 0.382199 0.088 Uiso 1 1 d R U . . .
C48 C -0.0430(11) -0.1383(8) 0.3351(4) 0.087(3) Uani 1 1 d . . . . .
H48 H -0.085829 -0.198019 0.341912 0.104 Uiso 1 1 d R U . . .
C49 C -0.0828(9) -0.0606(9) 0.2987(3) 0.077(3) Uani 1 1 d . U . . .
C50 C -0.1897(11) -0.0686(11) 0.2734(4) 0.105(4) Uani 1 1 d . U . . .
H50 H -0.237413 -0.126223 0.278492 0.126 Uiso 1 1 d R U . . .
C51 C -0.2259(11) 0.0078(11) 0.2411(4) 0.103(4) Uani 1 1 d . U . . .
H51 H -0.296972 0.001042 0.223952 0.124 Uiso 1 1 d R U . . .
C52 C -0.1585(9) 0.0940(9) 0.2331(3) 0.078(3) Uani 1 1 d . . . . .
H52 H -0.186855 0.146171 0.211461 0.094 Uiso 1 1 d R U . . .
C53 C -0.0531(9) 0.1040(8) 0.2567(3) 0.068(3) Uani 1 1 d . . . . .
C54 C -0.0140(8) 0.0264(6) 0.2918(3) 0.054(2) Uani 1 1 d . . . . .
C55 C 0.0310(8) 0.2636(7) 0.2178(3) 0.060(2) Uani 1 1 d . . . . .
C56 C 0.1314(9) 0.3380(7) 0.2264(3) 0.070(3) Uani 1 1 d . . . . .
C57 C 0.1424(11) 0.4290(8) 0.1927(3) 0.085(3) Uani 1 1 d . . . . .
H57 H 0.091329 0.436489 0.168362 0.102 Uiso 1 1 calc R U . . .
C58 C 0.2842(8) 0.3887(6) 0.2662(3) 0.058(2) Uani 1 1 d . U . . .
C59 C 0.3048(11) 0.4771(7) 0.2394(4) 0.083(3) Uani 1 1 d . . . . .
C60 C 0.3856(12) 0.5454(9) 0.2452(4) 0.099(4) Uani 1 1 d . U . . .
H60 H 0.396579 0.603230 0.224740 0.119 Uiso 1 1 d R U . . .
C61 C 0.4521(11) 0.5259(9) 0.2819(4) 0.103(4) Uani 1 1 d . U . . .
H61 H 0.508640 0.574020 0.286513 0.123 Uiso 1 1 d R U . . .
C62 C 0.4430(12) 0.4413(8) 0.3135(4) 0.112(4) Uani 1 1 d . U . . .
H62 H 0.492222 0.431615 0.338331 0.134 Uiso 1 1 d R U . . .
C63 C 0.3524(11) 0.3688(8) 0.3054(4) 0.099(4) Uani 1 1 d . U . . .
H63 H 0.339163 0.310666 0.325403 0.119 Uiso 1 1 d R U . . .
C65 C 0.3785(9) -0.1802(6) 0.4241(3) 0.060(2) Uani 1 1 d . . . . .
C66 C 0.3211(7) -0.1283(6) 0.4539(3) 0.052(2) Uani 1 1 d . . . . .
C67 C 0.2220(8) -0.1781(7) 0.4850(3) 0.060(2) Uani 1 1 d . . . . .
C68 C 0.1882(11) -0.2729(8) 0.4838(4) 0.086(3) Uani 1 1 d . . . . .
H68 H 0.124238 -0.304536 0.502764 0.104 Uiso 1 1 d R U . . .
C69 C 0.2485(14) -0.3205(8) 0.4540(5) 0.101(4) Uani 1 1 d . . . . .
H69 H 0.224394 -0.384680 0.454100 0.122 Uiso 1 1 d R U . . .
C70 C 0.3425(11) -0.2781(8) 0.4246(4) 0.084(3) Uani 1 1 d . . . . .
H70 H 0.381598 -0.313093 0.405426 0.101 Uiso 1 1 d R U . . .
C71 C 0.4713(9) -0.1350(8) 0.3914(3) 0.064(2) Uani 1 1 d . . . . .
H71 H 0.500921 -0.172042 0.371765 0.077 Uiso 1 1 d R U . . .
C72 C 0.0554(9) -0.1551(8) 0.5354(3) 0.078(3) Uani 1 1 d . . . . .
H72A H 0.075547 -0.216159 0.555714 0.093 Uiso 1 1 calc R U . . .
H72B H -0.011895 -0.167652 0.516150 0.093 Uiso 1 1 calc R U . . .
C73 C 0.0051(10) -0.0791(8) 0.5578(3) 0.090(4) Uani 1 1 d . . . . .
H73A H 0.066033 -0.074308 0.579906 0.135 Uiso 1 1 calc R U . . .
H73B H -0.081094 -0.096450 0.570296 0.135 Uiso 1 1 calc R U . . .
H73C H -0.002564 -0.016592 0.538075 0.135 Uiso 1 1 calc R U . . .
C74 C 0.6044(8) 0.2659(6) 0.4165(3) 0.055(2) Uani 1 1 d . . . . .
C75 C 0.5057(8) 0.2341(6) 0.4480(3) 0.049(2) Uani 1 1 d . . . . .
C76 C 0.4509(9) 0.3000(7) 0.4720(3) 0.061(2) Uani 1 1 d . . . . .
C77 C 0.4887(12) 0.3931(7) 0.4659(3) 0.088(3) Uani 1 1 d . . . . .
H77 H 0.449043 0.435870 0.481737 0.106 Uiso 1 1 d R U . . .
C78 C 0.5911(14) 0.4269(9) 0.4352(4) 0.111(4) Uani 1 1 d . . . . .
H78 H 0.619172 0.491524 0.430834 0.134 Uiso 1 1 d R U . . .
C79 C 0.6467(11) 0.3630(8) 0.4122(4) 0.090(3) Uani 1 1 d . . . . .
H79 H 0.715420 0.384524 0.392855 0.108 Uiso 1 1 d R U . . .
C80 C 0.6628(8) 0.2045(7) 0.3902(3) 0.059(2) Uani 1 1 d . . . . .
H80 H 0.731792 0.229872 0.371709 0.071 Uiso 1 1 d R U . . .
C81 C 0.2932(12) 0.3216(8) 0.5281(4) 0.094(3) Uani 1 1 d . . . . .
H81A H 0.247359 0.377899 0.510226 0.113 Uiso 1 1 calc R U . . .
H81B H 0.359312 0.345694 0.544593 0.113 Uiso 1 1 calc R U . . .
C82 C 0.1929(11) 0.2582(9) 0.5578(4) 0.106(4) Uani 1 1 d . . . . .
H82A H 0.135267 0.227929 0.541226 0.160 Uiso 1 1 calc R U . . .
H82B H 0.140157 0.299299 0.573039 0.160 Uiso 1 1 calc R U . . .
H82C H 0.240447 0.207837 0.577747 0.160 Uiso 1 1 calc R U . . .
C83 C 0.6049(10) -0.0076(9) 0.3503(3) 0.086(3) Uani 1 1 d . . . . .
H83A H 0.652533 -0.060643 0.340026 0.103 Uiso 1 1 calc R U . . .
H83B H 0.551153 0.029791 0.327184 0.103 Uiso 1 1 calc R U . . .
C84 C 0.7014(10) 0.0572(8) 0.3630(3) 0.078(3) Uani 1 1 d . . . . .
H84A H 0.739689 0.099716 0.338011 0.094 Uiso 1 1 calc R U . . .
H84B H 0.773211 0.018091 0.378961 0.094 Uiso 1 1 calc R U . . .
 
loop_
 _atom_site_aniso_label
 _atom_site_aniso_U_11
 _atom_site_aniso_U_22
 _atom_site_aniso_U_33
 _atom_site_aniso_U_23
 _atom_site_aniso_U_13
 _atom_site_aniso_U_12
Mn1 0.0379(7) 0.0622(8) 0.0350(6) -0.0038(6) 0.0009(5) 0.0043(5)
Mn2 0.0364(6) 0.0579(7) 0.0337(6) -0.0086(6) 0.0003(5) 0.0021(5)
Fe1 0.0535(7) 0.0656(8) 0.0423(7) 0.0071(6) 0.0058(5) 0.0205(6)
Fe2 0.0453(7) 0.0780(8) 0.0367(6) -0.0025(6) -0.0054(5) 0.0123(6)
O1 0.047(3) 0.064(3) 0.039(3) -0.016(3) 0.003(2) -0.002(3)
O2 0.049(3) 0.060(3) 0.057(4) -0.016(3) -0.001(3) -0.006(3)
O3 0.054(3) 0.053(3) 0.040(3) -0.013(3) 0.008(2) -0.002(3)
O4 0.082(4) 0.078(4) 0.058(4) -0.030(4) 0.008(3) 0.001(4)
O5 0.056(3) 0.064(3) 0.042(3) -0.009(3) -0.014(3) 0.009(3)
O6 0.086(5) 0.096(5) 0.071(5) 0.016(4) -0.028(4) 0.005(4)
O7 0.052(3) 0.048(3) 0.051(3) -0.015(3) 0.008(3) -0.004(3)
O8 0.051(4) 0.077(4) 0.057(4) -0.004(3) 0.012(3) -0.011(3)
O9 0.048(3) 0.060(3) 0.033(3) -0.014(3) 0.003(2) 0.005(3)
O10 0.080(4) 0.072(4) 0.069(4) -0.037(4) 0.012(3) 0.000(3)
O11 0.050(3) 0.061(3) 0.040(3) -0.003(3) -0.009(2) 0.004(3)
O12 0.090(5) 0.142(6) 0.044(4) -0.001(4) -0.034(4) 0.011(4)
O13 0.115(8) 0.081(7) 0.050(6) -0.048(6) 0.032(6) -0.011(6)
N1 0.046(4) 0.073(5) 0.051(4) -0.002(4) -0.011(3) 0.019(3)
N2 0.059(5) 0.072(5) 0.075(5) -0.021(4) 0.018(4) 0.006(4)
N3 0.060(5) 0.082(5) 0.061(5) -0.004(4) 0.019(4) 0.007(4)
N4 0.071(5) 0.063(5) 0.063(5) -0.005(4) 0.012(4) 0.006(4)
N5 0.059(5) 0.077(5) 0.060(5) -0.007(5) 0.000(4) 0.011(4)
N6 0.077(5) 0.060(4) 0.064(5) -0.005(4) 0.011(4) 0.010(4)
N7 0.101(6) 0.118(6) 0.104(6) -0.006(5) 0.026(5) 0.014(5)
N8 0.062(5) 0.069(5) 0.059(5) -0.002(4) 0.007(4) -0.002(4)
N9 0.039(4) 0.090(5) 0.040(4) -0.012(4) 0.007(3) 0.014(4)
N10 0.047(4) 0.075(5) 0.047(4) -0.014(4) -0.012(3) 0.001(3)
N11 0.066(5) 0.077(5) 0.052(5) 0.000(4) 0.006(4) 0.008(4)
N12 0.082(6) 0.081(6) 0.102(7) -0.024(5) 0.026(5) -0.007(5)
N13 0.055(5) 0.099(6) 0.052(5) -0.023(5) 0.002(4) 0.002(4)
N14 0.065(5) 0.075(5) 0.060(5) 0.002(4) 0.003(4) 0.009(4)
N15 0.067(5) 0.077(5) 0.060(5) -0.009(4) 0.007(4) 0.005(4)
N16 0.088(7) 0.175(11) 0.110(9) -0.022(8) -0.011(7) 0.034(8)
N17 0.052(4) 0.072(5) 0.048(4) -0.014(4) 0.010(3) 0.013(4)
N18 0.035(4) 0.075(5) 0.039(4) -0.009(4) 0.003(3) 0.006(3)
C1 0.037(4) 0.058(5) 0.061(6) -0.004(5) 0.008(4) 0.008(4)
C2 0.056(5) 0.055(5) 0.048(5) 0.002(4) -0.003(4) 0.000(4)
C3 0.045(5) 0.053(5) 0.058(6) 0.014(5) -0.001(4) 0.007(4)
C4 0.072(6) 0.053(5) 0.059(6) 0.003(5) 0.006(5) 0.006(5)
C5 0.076(7) 0.047(5) 0.088(8) -0.006(5) 0.027(6) -0.005(5)
C6 0.071(7) 0.079(7) 0.114(9) -0.059(7) 0.039(7) -0.023(6)
C7 0.046(5) 0.084(7) 0.069(7) -0.036(6) 0.012(5) -0.006(5)
C8 0.076(7) 0.117(9) 0.086(8) -0.055(8) 0.026(6) -0.024(7)
C9 0.100(8) 0.095(8) 0.081(8) -0.031(7) 0.019(6) -0.022(7)
C10 0.072(7) 0.092(7) 0.060(6) -0.024(6) 0.003(5) 0.008(6)
C11 0.068(6) 0.071(6) 0.057(6) -0.013(5) 0.012(5) 0.017(5)
C12 0.061(6) 0.103(8) 0.059(6) -0.019(6) 0.016(5) 0.023(6)
C13 0.067(6) 0.087(7) 0.048(5) 0.001(5) -0.006(5) 0.040(5)
C14 0.074(6) 0.078(6) 0.077(6) 0.016(5) 0.005(5) 0.007(4)
C15 0.040(5) 0.088(7) 0.073(6) -0.040(5) 0.005(4) 0.002(4)
C16 0.064(5) 0.065(5) 0.087(6) -0.010(5) 0.014(5) 0.001(4)
C17 0.100(9) 0.082(8) 0.136(10) -0.049(7) 0.038(8) -0.017(7)
C18 0.121(10) 0.089(8) 0.120(10) -0.043(7) 0.025(8) 0.000(7)
C19 0.111(9) 0.091(7) 0.098(9) -0.043(6) -0.033(7) 0.003(6)
C20 0.096(8) 0.092(7) 0.096(8) -0.027(7) 0.004(6) 0.000(6)
C21 0.055(5) 0.077(6) 0.045(5) -0.003(5) -0.008(4) 0.015(5)
C22 0.097(8) 0.086(7) 0.056(6) -0.034(6) -0.024(6) 0.038(6)
C23 0.058(6) 0.070(6) 0.051(5) -0.019(5) -0.016(5) 0.016(5)
C24 0.039(4) 0.060(5) 0.040(5) -0.013(4) -0.010(4) 0.009(4)
C25 0.056(5) 0.059(5) 0.054(6) -0.013(5) -0.019(4) 0.001(4)
C26 0.070(6) 0.065(6) 0.090(8) -0.012(6) -0.019(6) -0.002(5)
C27 0.118(10) 0.085(7) 0.073(8) -0.021(7) -0.030(7) -0.020(7)
C29 0.062(6) 0.093(7) 0.038(5) -0.020(5) -0.009(4) 0.019(5)
C30 0.050(6) 0.074(6) 0.094(8) 0.001(6) -0.003(5) -0.017(5)
C31 0.071(7) 0.101(8) 0.074(7) -0.001(6) 0.030(5) 0.004(6)
C32 0.048(5) 0.046(5) 0.075(7) -0.001(5) -0.013(5) 0.005(4)
C33 0.039(4) 0.040(5) 0.062(6) 0.003(4) -0.010(4) -0.002(4)
C34 0.064(6) 0.056(6) 0.069(6) -0.014(5) -0.013(5) 0.010(5)
C35 0.090(8) 0.076(7) 0.091(8) -0.026(6) -0.005(7) -0.008(6)
C36 0.095(9) 0.083(8) 0.130(12) -0.030(9) -0.028(9) -0.014(7)
C37 0.063(6) 0.058(6) 0.118(10) 0.005(7) -0.008(7) -0.004(5)
C38 0.047(5) 0.075(7) 0.062(6) 0.010(6) 0.003(5) 0.000(5)
C39 0.127(10) 0.111(9) 0.105(9) -0.071(8) 0.025(8) -0.013(8)
C40 0.137(11) 0.137(11) 0.093(9) -0.026(9) 0.029(8) -0.001(9)
C41 0.069(7) 0.176(12) 0.058(7) -0.019(8) 0.028(6) -0.012(8)
C42 0.113(10) 0.154(12) 0.073(8) -0.023(8) 0.057(7) -0.015(9)
C43 0.038(4) 0.057(5) 0.046(5) -0.014(4) -0.001(4) -0.005(4)
C44 0.045(5) 0.079(6) 0.047(5) 0.003(5) -0.002(4) -0.009(5)
C45 0.050(5) 0.062(5) 0.036(5) 0.004(4) -0.012(4) 0.002(4)
C46 0.071(6) 0.068(6) 0.064(6) 0.009(5) 0.005(5) -0.010(5)
C47 0.070(6) 0.069(6) 0.075(7) 0.000(5) 0.003(6) -0.010(5)
C48 0.086(8) 0.097(8) 0.082(8) -0.035(7) 0.041(7) -0.009(6)
C49 0.039(5) 0.130(9) 0.080(7) -0.064(7) 0.010(5) -0.004(6)
C50 0.068(7) 0.173(12) 0.092(8) -0.069(8) 0.025(6) -0.032(8)
C51 0.067(7) 0.179(13) 0.076(8) -0.052(8) 0.005(6) -0.023(8)
C52 0.038(5) 0.145(10) 0.065(6) -0.055(7) -0.011(5) 0.007(6)
C53 0.050(6) 0.100(7) 0.060(6) -0.034(6) 0.003(5) 0.004(5)
C54 0.043(5) 0.071(6) 0.052(5) -0.018(5) 0.002(4) -0.011(4)
C55 0.048(5) 0.080(6) 0.043(5) 0.004(5) -0.009(4) 0.004(4)
C56 0.054(6) 0.103(7) 0.050(6) -0.013(6) -0.004(5) 0.026(5)
C57 0.073(7) 0.104(8) 0.063(7) 0.013(6) -0.013(6) 0.025(6)
C58 0.051(5) 0.050(5) 0.069(6) -0.004(5) 0.008(5) -0.003(4)
C59 0.079(7) 0.056(6) 0.108(9) -0.008(6) 0.043(7) 0.000(5)
C60 0.086(8) 0.088(8) 0.117(9) -0.009(8) 0.021(6) -0.006(7)
C61 0.088(8) 0.097(8) 0.123(10) -0.017(8) 0.000(7) -0.021(7)
C62 0.126(10) 0.090(8) 0.113(10) 0.001(8) -0.028(8) -0.046(7)
C63 0.103(9) 0.081(7) 0.105(10) 0.000(7) 0.007(7) -0.014(6)
C65 0.063(6) 0.057(6) 0.059(6) -0.010(5) -0.010(5) 0.002(4)
C66 0.040(5) 0.062(6) 0.045(5) 0.003(4) -0.005(4) 0.007(4)
C67 0.044(5) 0.070(6) 0.060(6) 0.002(5) -0.012(4) -0.006(4)
C68 0.091(8) 0.070(7) 0.093(9) 0.000(7) -0.001(7) -0.022(6)
C69 0.132(11) 0.065(7) 0.116(11) -0.032(8) -0.032(9) -0.019(7)
C70 0.090(8) 0.081(7) 0.083(8) -0.019(6) -0.002(6) -0.008(6)
C71 0.075(6) 0.077(7) 0.043(5) -0.022(5) -0.010(5) 0.024(5)
C72 0.055(6) 0.103(8) 0.071(7) -0.007(6) 0.008(5) -0.011(5)
C73 0.066(7) 0.114(8) 0.073(7) 0.015(7) 0.010(5) 0.016(6)
C74 0.061(5) 0.055(5) 0.045(5) 0.001(4) -0.007(4) -0.013(4)
C75 0.050(5) 0.050(5) 0.045(5) -0.004(4) -0.012(4) 0.000(4)
C76 0.070(6) 0.057(6) 0.056(6) -0.008(5) 0.001(5) -0.008(5)
C77 0.139(10) 0.061(6) 0.073(7) -0.028(6) 0.005(7) -0.024(6)
C78 0.156(12) 0.073(8) 0.113(10) -0.034(8) 0.013(9) -0.044(8)
C79 0.106(9) 0.092(8) 0.071(7) -0.007(7) -0.001(6) -0.044(7)
C80 0.046(5) 0.075(6) 0.048(5) 0.007(5) 0.005(4) -0.007(5)
C81 0.109(9) 0.097(8) 0.090(8) -0.057(7) -0.011(7) 0.024(7)
C82 0.085(8) 0.145(11) 0.096(9) -0.045(9) 0.011(7) 0.015(8)
C83 0.070(7) 0.132(9) 0.062(6) -0.037(7) 0.026(5) -0.009(6)
C84 0.066(6) 0.102(7) 0.064(6) -0.016(6) 0.017(5) 0.006(6)
 
_geom_special_details
;
 All esds (except the esd in the dihedral angle between two l.s. planes)
 are estimated using the full covariance matrix.  The cell esds are taken
 into account individually in the estimation of esds in distances, angles
 and torsion angles; correlations between esds in cell parameters are only
 used when they are defined by crystal symmetry.  An approximate (isotropic)
 treatment of cell esds is used for estimating esds involving l.s. planes.
;
 
loop_
 _geom_bond_atom_site_label_1
 _geom_bond_atom_site_label_2
 _geom_bond_distance
 _geom_bond_site_symmetry_2
 _geom_bond_publ_flag
Mn1 O3 1.871(5) . ?
Mn1 O1 1.895(5) . ?
Mn1 N9 1.973(8) . ?
Mn1 N8 1.999(7) . ?
Mn1 N1 2.248(6) . ?
Mn1 O5 2.296(5) . ?
Mn2 O9 1.879(5) . ?
Mn2 O7 1.889(5) . ?
Mn2 N17 1.979(8) . ?
Mn2 N18 2.003(6) . ?
Mn2 N10 2.275(7) . ?
Mn2 O11 2.301(5) . ?
Fe1 N5 1.945(8) . ?
Fe1 C2 1.961(10) . ?
Fe1 C1 1.962(9) . ?
Fe1 C3 1.981(10) . ?
Fe1 N6 2.013(7) . ?
Fe1 N4 2.052(8) . ?
Fe2 C43 1.922(8) . ?
Fe2 N13 1.944(7) . ?
Fe2 C45 1.950(10) . ?
Fe2 C44 1.969(10) . ?
Fe2 N14 1.986(7) . ?
Fe2 N15 2.073(8) . ?
O1 C24 1.327(9) . ?
O2 C25 1.364(10) . ?
O2 C30 1.435(9) . ?
O3 C33 1.302(9) . ?
O4 C34 1.372(10) . ?
O4 C39 1.399(12) . ?
O5 H1O5 0.8500 . ?
O5 H2O5 0.8500 . ?
O6 C21 1.220(9) . ?
O7 C66 1.326(9) . ?
O8 C67 1.359(11) . ?
O8 C72 1.417(9) . ?
O9 C75 1.345(9) . ?
O10 C76 1.401(10) . ?
O10 C81 1.411(11) . ?
O11 H1O1 0.8501 . ?
O11 H2O1 0.8499 . ?
O12 C55 1.196(9) . ?
O13 H213 0.9114 . ?
O13 H213 0.9114 . ?
O13 H113 0.8522 . ?
N1 C1 1.137(9) . ?
N2 C2 1.154(10) . ?
N3 C3 1.146(10) . ?
N4 C4 1.302(10) . ?
N4 C12 1.347(12) . ?
N5 C11 1.320(11) . ?
N5 C21 1.334(10) . ?
N6 C13 1.262(10) . ?
N6 C15 1.390(11) . ?
N7 C14 1.390(13) . ?
N7 C16 1.509(13) . ?
N8 C38 1.273(11) . ?
N8 C42 1.482(12) . ?
N9 C29 1.265(11) . ?
N9 C41 1.483(11) . ?
N10 C43 1.147(9) . ?
N11 C45 1.144(10) . ?
N12 C44 1.137(11) . ?
N13 C55 1.368(10) . ?
N13 C53 1.394(11) . ?
N14 C56 1.258(10) . ?
N14 C58 1.399(11) . ?
N15 C46 1.299(10) . ?
N15 C54 1.339(10) . ?
N16 C57 1.397(14) . ?
N16 C59 1.556(15) . ?
N17 C71 1.252(10) . ?
N17 C83 1.494(10) . ?
N18 C80 1.266(10) . ?
N18 C84 1.486(11) . ?
C4 C5 1.411(12) . ?
C4 H4 0.9300 . ?
C5 C6 1.363(13) . ?
C5 H5 0.9300 . ?
C6 C7 1.461(14) . ?
C6 H6 0.9300 . ?
C7 C8 1.408(13) . ?
C7 C12 1.426(13) . ?
C8 C9 1.348(14) . ?
C8 H8 0.9300 . ?
C9 C10 1.411(13) . ?
C9 H9 0.9300 . ?
C10 C11 1.357(13) . ?
C10 H10 0.9300 . ?
C11 C12 1.478(12) . ?
C13 C14 1.446(12) . ?
C13 C21 1.550(13) . ?
C14 H14 0.9300 . ?
C15 C16 1.369(12) . ?
C15 C20 1.470(14) . ?
C16 C17 1.353(14) . ?
C17 C18 1.360(16) . ?
C17 H17 0.9300 . ?
C18 C19 1.340(14) . ?
C18 H18 0.9300 . ?
C19 C20 1.443(14) . ?
C19 H19 0.9300 . ?
C20 H20 0.9300 . ?
C22 C27 1.360(13) . ?
C22 C23 1.442(13) . ?
C22 H22 0.9300 . ?
C23 C24 1.402(11) . ?
C23 C29 1.443(12) . ?
C24 C25 1.425(11) . ?
C25 C26 1.410(12) . ?
C26 C27 1.401(14) . ?
C26 H26 0.9300 . ?
C27 H27 0.9300 . ?
C29 H29 0.9300 . ?
C30 C31 1.502(13) . ?
C30 H30A 0.9700 . ?
C30 H30B 0.9700 . ?
C31 H31A 0.9600 . ?
C31 H31B 0.9600 . ?
C31 H31C 0.9600 . ?
C32 C33 1.390(11) . ?
C32 C37 1.422(13) . ?
C32 C38 1.453(13) . ?
C33 C34 1.432(12) . ?
C34 C35 1.408(13) . ?
C35 C36 1.367(14) . ?
C35 H35 0.9300 . ?
C36 C37 1.380(16) . ?
C36 H36 0.9300 . ?
C37 H37 0.9300 . ?
C38 H38 0.9300 . ?
C39 C40 1.509(14) . ?
C39 H39A 0.9700 . ?
C39 H39B 0.9700 . ?
C40 H40A 0.9600 . ?
C40 H40B 0.9600 . ?
C40 H40C 0.9600 . ?
C41 C42 1.460(15) . ?
C41 H41A 0.9700 . ?
C41 H41B 0.9700 . ?
C42 H42A 0.9700 . ?
C42 H42B 0.9700 . ?
C46 C47 1.374(11) . ?
C46 H46 0.9300 . ?
C47 C48 1.388(13) . ?
C47 H47 0.9300 . ?
C48 C49 1.461(14) . ?
C48 H48 0.9300 . ?
C49 C50 1.381(14) . ?
C49 C54 1.386(12) . ?
C50 C51 1.359(16) . ?
C50 H50 0.9300 . ?
C51 C52 1.369(15) . ?
C51 H51 0.9300 . ?
C52 C53 1.343(12) . ?
C52 H52 0.9300 . ?
C53 C54 1.433(12) . ?
C55 C56 1.540(13) . ?
C56 C57 1.482(12) . ?
C57 H57 0.9300 . ?
C58 C59 1.358(11) . ?
C58 C63 1.415(14) . ?
C59 C60 1.314(14) . ?
C60 C61 1.339(15) . ?
C60 H60 0.9300 . ?
C61 C62 1.381(15) . ?
C61 H61 0.9300 . ?
C62 C63 1.449(14) . ?
C62 H62 0.9301 . ?
C63 H63 0.9300 . ?
C65 C66 1.413(12) . ?
C65 C70 1.414(13) . ?
C65 C71 1.439(12) . ?
C66 C67 1.474(11) . ?
C67 C68 1.379(13) . ?
C68 C69 1.385(16) . ?
C68 H68 0.9300 . ?
C69 C70 1.374(15) . ?
C69 H69 0.9300 . ?
C70 H70 0.9300 . ?
C71 H71 0.9300 . ?
C72 C73 1.464(13) . ?
C72 H72A 0.9700 . ?
C72 H72B 0.9700 . ?
C73 H73A 0.9600 . ?
C73 H73B 0.9600 . ?
C73 H73C 0.9600 . ?
C74 C79 1.405(13) . ?
C74 C75 1.409(11) . ?
C74 C80 1.420(12) . ?
C75 C76 1.402(12) . ?
C76 C77 1.332(12) . ?
C77 C78 1.428(15) . ?
C77 H77 0.9300 . ?
C78 C79 1.361(15) . ?
C78 H78 0.9300 . ?
C79 H79 0.9300 . ?
C80 H80 0.9300 . ?
C81 C82 1.536(14) . ?
C81 H81A 0.9700 . ?
C81 H81B 0.9700 . ?
C82 H82A 0.9600 . ?
C82 H82B 0.9600 . ?
C82 H82C 0.9600 . ?
C83 C84 1.467(13) . ?
C83 H83A 0.9700 . ?
C83 H83B 0.9700 . ?
C84 H84A 0.9700 . ?
C84 H84B 0.9700 . ?
 
loop_
 _geom_angle_atom_site_label_1
 _geom_angle_atom_site_label_2
 _geom_angle_atom_site_label_3
 _geom_angle
 _geom_angle_site_symmetry_1
 _geom_angle_site_symmetry_3
 _geom_angle_publ_flag
O3 Mn1 O1 95.0(2) . . ?
O3 Mn1 N9 173.6(3) . . ?
O1 Mn1 N9 91.4(3) . . ?
O3 Mn1 N8 91.6(3) . . ?
O1 Mn1 N8 172.4(3) . . ?
N9 Mn1 N8 82.0(3) . . ?
O3 Mn1 N1 93.1(2) . . ?
O1 Mn1 N1 94.8(2) . . ?
N9 Mn1 N1 86.0(3) . . ?
N8 Mn1 N1 88.7(3) . . ?
O3 Mn1 O5 91.2(2) . . ?
O1 Mn1 O5 92.9(2) . . ?
N9 Mn1 O5 88.8(2) . . ?
N8 Mn1 O5 83.1(2) . . ?
N1 Mn1 O5 170.8(2) . . ?
O9 Mn2 O7 94.3(2) . . ?
O9 Mn2 N17 174.5(3) . . ?
O7 Mn2 N17 91.2(3) . . ?
O9 Mn2 N18 91.2(3) . . ?
O7 Mn2 N18 173.8(3) . . ?
N17 Mn2 N18 83.3(3) . . ?
O9 Mn2 N10 93.3(2) . . ?
O7 Mn2 N10 96.0(2) . . ?
N17 Mn2 N10 86.6(3) . . ?
N18 Mn2 N10 86.6(2) . . ?
O9 Mn2 O11 92.6(2) . . ?
O7 Mn2 O11 93.6(2) . . ?
N17 Mn2 O11 86.6(2) . . ?
N18 Mn2 O11 83.2(2) . . ?
N10 Mn2 O11 168.3(2) . . ?
N5 Fe1 C2 93.6(3) . . ?
N5 Fe1 C1 168.1(4) . . ?
C2 Fe1 C1 84.9(3) . . ?
N5 Fe1 C3 95.6(3) . . ?
C2 Fe1 C3 170.7(3) . . ?
C1 Fe1 C3 86.4(3) . . ?
N5 Fe1 N6 82.7(3) . . ?
C2 Fe1 N6 87.9(3) . . ?
C1 Fe1 N6 109.0(3) . . ?
C3 Fe1 N6 92.0(3) . . ?
N5 Fe1 N4 79.5(3) . . ?
C2 Fe1 N4 91.2(3) . . ?
C1 Fe1 N4 88.7(3) . . ?
C3 Fe1 N4 91.7(3) . . ?
N6 Fe1 N4 162.0(3) . . ?
C43 Fe2 N13 166.8(3) . . ?
C43 Fe2 C45 84.7(3) . . ?
N13 Fe2 C45 93.7(3) . . ?
C43 Fe2 C44 87.1(3) . . ?
N13 Fe2 C44 95.5(3) . . ?
C45 Fe2 C44 170.2(4) . . ?
C43 Fe2 N14 110.4(3) . . ?
N13 Fe2 N14 82.7(3) . . ?
C45 Fe2 N14 89.4(3) . . ?
C44 Fe2 N14 88.3(3) . . ?
C43 Fe2 N15 87.3(3) . . ?
N13 Fe2 N15 79.6(3) . . ?
C45 Fe2 N15 91.6(3) . . ?
C44 Fe2 N15 93.5(3) . . ?
N14 Fe2 N15 162.3(3) . . ?
C24 O1 Mn1 129.6(5) . . ?
C25 O2 C30 117.6(7) . . ?
C33 O3 Mn1 128.6(5) . . ?
C34 O4 C39 117.9(8) . . ?
Mn1 O5 H1O5 125.0 . . ?
Mn1 O5 H2O5 112.2 . . ?
H1O5 O5 H2O5 107.7 . . ?
C66 O7 Mn2 128.8(5) . . ?
C67 O8 C72 115.9(7) . . ?
C75 O9 Mn2 127.5(5) . . ?
C76 O10 C81 119.0(8) . . ?
Mn2 O11 H1O1 110.5 . . ?
Mn2 O11 H2O1 125.7 . . ?
H1O1 O11 H2O1 107.7 . . ?
H213 O13 H213 0.0 . . ?
H213 O13 H113 111.2 . . ?
H213 O13 H113 111.2 . . ?
C1 N1 Mn1 160.2(7) . . ?
C4 N4 C12 115.7(9) . . ?
C4 N4 Fe1 131.2(7) . . ?
C12 N4 Fe1 113.0(6) . . ?
C11 N5 C21 124.9(8) . . ?
C11 N5 Fe1 119.7(6) . . ?
C21 N5 Fe1 115.3(7) . . ?
C13 N6 C15 115.8(8) . . ?
C13 N6 Fe1 113.1(7) . . ?
C15 N6 Fe1 131.0(6) . . ?
C14 N7 C16 113.2(9) . . ?
C38 N8 C42 120.3(9) . . ?
C38 N8 Mn1 125.7(7) . . ?
C42 N8 Mn1 114.0(7) . . ?
C29 N9 C41 120.4(9) . . ?
C29 N9 Mn1 126.1(6) . . ?
C41 N9 Mn1 113.4(7) . . ?
C43 N10 Mn2 164.3(7) . . ?
C55 N13 C53 126.5(8) . . ?
C55 N13 Fe2 115.7(6) . . ?
C53 N13 Fe2 117.8(6) . . ?
C56 N14 C58 114.9(8) . . ?
C56 N14 Fe2 113.4(7) . . ?
C58 N14 Fe2 131.5(6) . . ?
C46 N15 C54 116.4(8) . . ?
C46 N15 Fe2 130.8(7) . . ?
C54 N15 Fe2 112.9(6) . . ?
C57 N16 C59 111.5(10) . . ?
C71 N17 C83 121.8(9) . . ?
C71 N17 Mn2 127.2(6) . . ?
C83 N17 Mn2 111.0(6) . . ?
C80 N18 C84 121.0(7) . . ?
C80 N18 Mn2 126.6(6) . . ?
C84 N18 Mn2 112.3(6) . . ?
N1 C1 Fe1 175.2(8) . . ?
N2 C2 Fe1 177.7(8) . . ?
N3 C3 Fe1 177.1(8) . . ?
N4 C4 C5 126.3(9) . . ?
N4 C4 H4 117.3 . . ?
C5 C4 H4 116.3 . . ?
C6 C5 C4 119.2(9) . . ?
C6 C5 H5 120.3 . . ?
C4 C5 H5 120.6 . . ?
C5 C6 C7 117.5(9) . . ?
C5 C6 H6 121.1 . . ?
C7 C6 H6 121.3 . . ?
C8 C7 C12 120.4(10) . . ?
C8 C7 C6 123.3(10) . . ?
C12 C7 C6 116.3(9) . . ?
C9 C8 C7 117.4(11) . . ?
C9 C8 H8 121.6 . . ?
C7 C8 H8 121.0 . . ?
C8 C9 C10 124.8(12) . . ?
C8 C9 H9 117.2 . . ?
C10 C9 H9 117.9 . . ?
C11 C10 C9 120.5(10) . . ?
C11 C10 H10 119.9 . . ?
C9 C10 H10 119.6 . . ?
N5 C11 C10 130.5(9) . . ?
N5 C11 C12 112.2(9) . . ?
C10 C11 C12 117.2(10) . . ?
N4 C12 C7 124.8(9) . . ?
N4 C12 C11 115.4(10) . . ?
C7 C12 C11 119.6(10) . . ?
N6 C13 C14 125.0(10) . . ?
N6 C13 C21 116.6(8) . . ?
C14 C13 C21 118.4(8) . . ?
N7 C14 C13 121.7(9) . . ?
N7 C14 H14 119.1 . . ?
C13 C14 H14 119.1 . . ?
C16 C15 N6 126.1(9) . . ?
C16 C15 C20 116.8(9) . . ?
N6 C15 C20 117.0(9) . . ?
C17 C16 C15 126.8(11) . . ?
C17 C16 N7 115.2(10) . . ?
C15 C16 N7 118.0(10) . . ?
C16 C17 C18 115.8(12) . . ?
C16 C17 H17 121.9 . . ?
C18 C17 H17 122.3 . . ?
C19 C18 C17 124.0(14) . . ?
C19 C18 H18 118.0 . . ?
C17 C18 H18 118.0 . . ?
C18 C19 C20 121.3(12) . . ?
C18 C19 H19 119.7 . . ?
C20 C19 H19 119.0 . . ?
C19 C20 C15 115.1(10) . . ?
C19 C20 H20 122.5 . . ?
C15 C20 H20 122.3 . . ?
O6 C21 N5 129.0(9) . . ?
O6 C21 C13 119.0(8) . . ?
N5 C21 C13 111.9(7) . . ?
C27 C22 C23 122.8(10) . . ?
C27 C22 H22 118.6 . . ?
C23 C22 H22 118.6 . . ?
C24 C23 C22 118.6(9) . . ?
C24 C23 C29 121.5(8) . . ?
C22 C23 C29 119.9(9) . . ?
O1 C24 C23 124.0(7) . . ?
O1 C24 C25 117.3(7) . . ?
C23 C24 C25 118.7(8) . . ?
O2 C25 C26 124.3(8) . . ?
O2 C25 C24 115.3(7) . . ?
C26 C25 C24 120.3(9) . . ?
C27 C26 C25 121.0(10) . . ?
C27 C26 H26 119.6 . . ?
C25 C26 H26 119.3 . . ?
C22 C27 C26 118.5(10) . . ?
C22 C27 H27 120.9 . . ?
C26 C27 H27 120.6 . . ?
N9 C29 C23 127.3(9) . . ?
N9 C29 H29 116.3 . . ?
C23 C29 H29 116.4 . . ?
O2 C30 C31 107.7(7) . . ?
O2 C30 H30A 110.1 . . ?
C31 C30 H30A 110.3 . . ?
O2 C30 H30B 110.2 . . ?
C31 C30 H30B 110.2 . . ?
H30A C30 H30B 108.4 . . ?
C30 C31 H31A 109.5 . . ?
C30 C31 H31B 109.5 . . ?
H31A C31 H31B 109.5 . . ?
C30 C31 H31C 109.5 . . ?
H31A C31 H31C 109.5 . . ?
H31B C31 H31C 109.5 . . ?
C33 C32 C37 122.3(10) . . ?
C33 C32 C38 120.8(8) . . ?
C37 C32 C38 116.7(9) . . ?
O3 C33 C32 126.7(9) . . ?
O3 C33 C34 116.8(7) . . ?
C32 C33 C34 116.5(8) . . ?
O4 C34 C35 124.6(10) . . ?
O4 C34 C33 114.6(8) . . ?
C35 C34 C33 120.8(9) . . ?
C36 C35 C34 120.4(11) . . ?
C36 C35 H35 119.7 . . ?
C34 C35 H35 119.9 . . ?
C35 C36 C37 121.0(11) . . ?
C35 C36 H36 119.4 . . ?
C37 C36 H36 119.5 . . ?
C36 C37 C32 118.9(10) . . ?
C36 C37 H37 120.3 . . ?
C32 C37 H37 120.7 . . ?
N8 C38 C32 125.9(8) . . ?
N8 C38 H38 116.8 . . ?
C32 C38 H38 117.2 . . ?
O4 C39 C40 109.3(9) . . ?
O4 C39 H39A 109.7 . . ?
C40 C39 H39A 109.9 . . ?
O4 C39 H39B 109.8 . . ?
C40 C39 H39B 109.9 . . ?
H39A C39 H39B 108.2 . . ?
C39 C40 H40A 109.5 . . ?
C39 C40 H40B 109.5 . . ?
H40A C40 H40B 109.5 . . ?
C39 C40 H40C 109.5 . . ?
H40A C40 H40C 109.5 . . ?
H40B C40 H40C 109.5 . . ?
C42 C41 N9 110.8(9) . . ?
C42 C41 H41A 109.5 . . ?
N9 C41 H41A 109.5 . . ?
C42 C41 H41B 109.5 . . ?
N9 C41 H41B 109.5 . . ?
H41A C41 H41B 108.1 . . ?
C41 C42 N8 108.4(9) . . ?
C41 C42 H42A 110.0 . . ?
N8 C42 H42A 110.0 . . ?
C41 C42 H42B 110.0 . . ?
N8 C42 H42B 110.0 . . ?
H42A C42 H42B 108.4 . . ?
N10 C43 Fe2 173.7(7) . . ?
N12 C44 Fe2 175.4(8) . . ?
N11 C45 Fe2 175.4(8) . . ?
N15 C46 C47 126.1(10) . . ?
N15 C46 H46 117.1 . . ?
C47 C46 H46 116.8 . . ?
C46 C47 C48 119.3(9) . . ?
C46 C47 H47 120.5 . . ?
C48 C47 H47 120.2 . . ?
C47 C48 C49 116.2(9) . . ?
C47 C48 H48 122.0 . . ?
C49 C48 H48 121.8 . . ?
C50 C49 C54 120.0(12) . . ?
C50 C49 C48 122.7(11) . . ?
C54 C49 C48 117.2(9) . . ?
C51 C50 C49 120.2(12) . . ?
C51 C50 H50 119.7 . . ?
C49 C50 H50 120.1 . . ?
C50 C51 C52 121.1(12) . . ?
C50 C51 H51 119.4 . . ?
C52 C51 H51 119.5 . . ?
C53 C52 C51 120.3(11) . . ?
C53 C52 H52 119.9 . . ?
C51 C52 H52 119.8 . . ?
C52 C53 N13 127.6(10) . . ?
C52 C53 C54 120.2(10) . . ?
N13 C53 C54 112.2(8) . . ?
N15 C54 C49 124.8(9) . . ?
N15 C54 C53 117.2(8) . . ?
C49 C54 C53 118.0(9) . . ?
O12 C55 N13 128.0(9) . . ?
O12 C55 C56 122.8(8) . . ?
N13 C55 C56 109.2(7) . . ?
N14 C56 C57 126.2(10) . . ?
N14 C56 C55 118.4(9) . . ?
C57 C56 C55 115.4(8) . . ?
N16 C57 C56 121.5(10) . . ?
N16 C57 H57 119.3 . . ?
C56 C57 H57 119.3 . . ?
C59 C58 N14 127.1(10) . . ?
C59 C58 C63 117.1(10) . . ?
N14 C58 C63 115.7(8) . . ?
C60 C59 C58 127.1(13) . . ?
C60 C59 N16 114.2(11) . . ?
C58 C59 N16 118.8(11) . . ?
C59 C60 C61 115.9(12) . . ?
C59 C60 H60 121.8 . . ?
C61 C60 H60 122.3 . . ?
C60 C61 C62 125.8(12) . . ?
C60 C61 H61 116.7 . . ?
C62 C61 H61 117.4 . . ?
C61 C62 C63 115.7(11) . . ?
C61 C62 H62 122.1 . . ?
C63 C62 H62 122.2 . . ?
C58 C63 C62 118.3(10) . . ?
C58 C63 H63 120.8 . . ?
C62 C63 H63 120.9 . . ?
C66 C65 C70 120.4(9) . . ?
C66 C65 C71 121.7(8) . . ?
C70 C65 C71 117.8(10) . . ?
O7 C66 C65 124.3(7) . . ?
O7 C66 C67 117.2(8) . . ?
C65 C66 C67 118.5(8) . . ?
O8 C67 C68 127.4(9) . . ?
O8 C67 C66 113.7(8) . . ?
C68 C67 C66 118.9(10) . . ?
C67 C68 C69 120.1(10) . . ?
C67 C68 H68 119.8 . . ?
C69 C68 H68 120.0 . . ?
C70 C69 C68 123.4(10) . . ?
C70 C69 H69 118.4 . . ?
C68 C69 H69 118.2 . . ?
C69 C70 C65 118.6(11) . . ?
C69 C70 H70 120.7 . . ?
C65 C70 H70 120.7 . . ?
N17 C71 C65 126.0(9) . . ?
N17 C71 H71 116.8 . . ?
C65 C71 H71 117.2 . . ?
O8 C72 C73 108.7(8) . . ?
O8 C72 H72A 109.9 . . ?
C73 C72 H72A 109.9 . . ?
O8 C72 H72B 109.9 . . ?
C73 C72 H72B 109.9 . . ?
H72A C72 H72B 108.3 . . ?
C72 C73 H73A 109.5 . . ?
C72 C73 H73B 109.5 . . ?
H73A C73 H73B 109.5 . . ?
C72 C73 H73C 109.5 . . ?
H73A C73 H73C 109.5 . . ?
H73B C73 H73C 109.5 . . ?
C79 C74 C75 117.0(10) . . ?
C79 C74 C80 119.7(9) . . ?
C75 C74 C80 123.3(8) . . ?
O9 C75 C76 116.4(7) . . ?
O9 C75 C74 123.8(8) . . ?
C76 C75 C74 119.8(8) . . ?
C77 C76 O10 123.0(10) . . ?
C77 C76 C75 121.9(9) . . ?
O10 C76 C75 115.0(7) . . ?
C76 C77 C78 119.7(11) . . ?
C76 C77 H77 120.3 . . ?
C78 C77 H77 120.0 . . ?
C79 C78 C77 118.8(10) . . ?
C79 C78 H78 120.6 . . ?
C77 C78 H78 120.6 . . ?
C78 C79 C74 122.7(11) . . ?
C78 C79 H79 118.7 . . ?
C74 C79 H79 118.7 . . ?
N18 C80 C74 125.2(8) . . ?
N18 C80 H80 117.2 . . ?
C74 C80 H80 117.6 . . ?
O10 C81 C82 106.8(9) . . ?
O10 C81 H81A 110.4 . . ?
C82 C81 H81A 110.4 . . ?
O10 C81 H81B 110.4 . . ?
C82 C81 H81B 110.4 . . ?
H81A C81 H81B 108.6 . . ?
C81 C82 H82A 109.5 . . ?
C81 C82 H82B 109.5 . . ?
H82A C82 H82B 109.5 . . ?
C81 C82 H82C 109.5 . . ?
H82A C82 H82C 109.5 . . ?
H82B C82 H82C 109.5 . . ?
C84 C83 N17 110.6(8) . . ?
C84 C83 H83A 109.5 . . ?
N17 C83 H83A 109.5 . . ?
C84 C83 H83B 109.5 . . ?
N17 C83 H83B 109.5 . . ?
H83A C83 H83B 108.1 . . ?
C83 C84 N18 107.6(8) . . ?
C83 C84 H84A 110.2 . . ?
N18 C84 H84A 110.2 . . ?
C83 C84 H84B 110.2 . . ?
N18 C84 H84B 110.2 . . ?
H84A C84 H84B 108.5 . . ?
 
loop_
 _geom_hbond_atom_site_label_D 
 _geom_hbond_atom_site_label_H 
 _geom_hbond_atom_site_label_A 
 _geom_hbond_distance_DH 
 _geom_hbond_distance_HA 
 _geom_hbond_distance_DA 
 _geom_hbond_angle_DHA 
 _geom_hbond_site_symmetry_A 
 _geom_hbond_publ_flag
C80 H80 N11  0.93 2.45 3.310(11) 154.5 1_655 yes
C71 H71 O13  0.93 2.45 3.357(15) 163.8 1_545 yes
C63 H63 N10  0.93 2.68 3.594(13) 167.9 . yes
C52 H52 O12  0.93 2.42 2.973(14) 117.8 . yes
C46 H46 N10  0.93 2.61 3.371(12) 139.1 . yes
C38 H38 N3  0.93 2.52 3.412(11) 161.2 1_455 yes
C20 H20 N1  0.93 2.67 3.548(13) 157.1 . yes
C14 H14 N11  0.93 2.53 3.440(12) 165.4 1_655 yes
C10 H10 O6  0.93 2.36 2.910(12) 117.6 . yes
O13 H113 N2  0.85 2.45 2.969(14) 119.7 . yes
O11 H2O1 O10  0.85 2.39 3.071(8) 137.4 2_656 yes
O11 H2O1 O9  0.85 2.11 2.848(7) 144.9 2_656 yes
O11 H1O1 O8  0.85 2.20 3.049(8) 175.7 2_656 yes
O11 H1O1 O7  0.85 2.46 2.912(8) 114.1 2_656 yes
O5 H2O5 O4  0.85 2.21 3.054(8) 177.3 2_675 yes
O5 H2O5 O3  0.85 2.49 2.899(7) 110.5 2_675 yes
O5 H1O5 O2  0.85 2.44 3.067(7) 131.6 2_675 yes
O5 H1O5 O1  0.85 2.16 2.912(8) 148.1 2_675 yes
C80 H80 N11  0.93 2.45 3.310(11) 154.5 1_655 yes
C71 H71 O13  0.93 2.45 3.357(15) 163.8 1_545 yes
C63 H63 N10  0.93 2.68 3.594(13) 167.9 . yes
C52 H52 O12  0.93 2.42 2.973(14) 117.8 . yes
C46 H46 N10  0.93 2.61 3.371(12) 139.1 . yes
C38 H38 N3  0.93 2.52 3.412(11) 161.2 1_455 yes
C20 H20 N1  0.93 2.67 3.548(13) 157.1 . yes
C10 H10 O6  0.93 2.36 2.910(12) 117.6 . yes
O13 H113 N2  0.85 2.45 2.969(14) 119.7 . yes
O11 H2O1 O10  0.85 2.39 3.071(8) 137.4 2_656 yes
O11 H2O1 O9  0.85 2.11 2.848(7) 144.9 2_656 yes
O11 H1O1 O8  0.85 2.20 3.049(8) 175.7 2_656 yes
O11 H1O1 O7  0.85 2.46 2.912(8) 114.1 2_656 yes
O5 H2O5 O4  0.85 2.21 3.054(8) 177.3 2_675 yes
O5 H2O5 O3  0.85 2.49 2.899(7) 110.5 2_675 yes
O5 H1O5 O2  0.85 2.44 3.067(7) 131.6 2_675 yes
O5 H1O5 O1  0.85 2.16 2.912(8) 148.1 2_675 yes
C80 H80 N11  0.93 2.45 3.310(11) 154.5 1_655 yes
C71 H71 O13  0.93 2.45 3.357(15) 163.8 1_545 yes
C63 H63 N10  0.93 2.68 3.594(13) 167.9 . yes
C46 H46 N10  0.93 2.61 3.371(12) 139.1 . yes
C38 H38 N3  0.93 2.52 3.412(11) 161.2 1_455 yes
C20 H20 N1  0.93 2.67 3.548(13) 157.1 . yes
C10 H10 O6  0.93 2.36 2.910(12) 117.6 . yes
O13 H113 N2  0.85 2.45 2.969(14) 119.7 . yes
O11 H2O1 O10  0.85 2.39 3.071(8) 137.4 2_656 yes
O11 H2O1 O9  0.85 2.11 2.848(7) 144.9 2_656 yes
O11 H1O1 O8  0.85 2.20 3.049(8) 175.7 2_656 yes
O11 H1O1 O7  0.85 2.46 2.912(8) 114.1 2_656 yes
O5 H2O5 O4  0.85 2.21 3.054(8) 177.3 2_675 yes
O5 H2O5 O3  0.85 2.49 2.899(7) 110.5 2_675 yes
O5 H1O5 O2  0.85 2.44 3.067(7) 131.6 2_675 yes
O5 H1O5 O1  0.85 2.16 2.912(8) 148.1 2_675 yes
C80 H80 N11  0.93 2.45 3.310(11) 154.5 1_655 yes
C71 H71 O13  0.93 2.45 3.357(15) 163.8 1_545 yes
C63 H63 N10  0.93 2.68 3.594(13) 167.9 . yes
C46 H46 N10  0.93 2.61 3.371(12) 139.1 . yes
C38 H38 N3  0.93 2.52 3.412(11) 161.2 1_455 yes
C20 H20 N1  0.93 2.67 3.548(13) 157.1 . yes
C14 H14 N11  0.93 2.53 3.440(12) 165.4 1_655 yes
C10 H10 O6  0.93 2.36 2.910(12) 117.6 . yes
O13 H113 N2  0.85 2.45 2.969(14) 119.7 . yes
O11 H2O1 O10  0.85 2.39 3.071(8) 137.4 2_656 yes
O11 H2O1 O9  0.85 2.11 2.848(7) 144.9 2_656 yes
O11 H1O1 O8  0.85 2.20 3.049(8) 175.7 2_656 yes
O11 H1O1 O7  0.85 2.46 2.912(8) 114.1 2_656 yes
O5 H2O5 O4  0.85 2.21 3.054(8) 177.3 2_675 yes
O5 H2O5 O3  0.85 2.49 2.899(7) 110.5 2_675 yes
O5 H1O5 O2  0.85 2.44 3.067(7) 131.6 2_675 yes
O5 H1O5 O1  0.85 2.16 2.912(8) 148.1 2_675 yes
C80 H80 N11  0.93 2.45 3.310(11) 154.5 1_655 yes
C71 H71 O13  0.93 2.45 3.357(15) 163.8 1_545 yes
C63 H63 N10  0.93 2.68 3.594(13) 167.9 . yes
C46 H46 N10  0.93 2.61 3.371(12) 139.1 . yes
C38 H38 N3  0.93 2.52 3.412(11) 161.2 1_455 yes
C20 H20 N1  0.93 2.67 3.548(13) 157.1 . yes
C14 H14 N11  0.93 2.53 3.440(12) 165.4 1_655 yes
C10 H10 O6  0.93 2.36 2.910(12) 117.6 . yes
O13 H113 N2  0.85 2.45 2.969(14) 119.7 . yes
O11 H2O1 O10  0.85 2.39 3.071(8) 137.4 2_656 yes
O11 H2O1 O9  0.85 2.11 2.848(7) 144.9 2_656 yes
O11 H1O1 O8  0.85 2.20 3.049(8) 175.7 2_656 yes
O11 H1O1 O7  0.85 2.46 2.912(8) 114.1 2_656 yes
O5 H2O5 O4  0.85 2.21 3.054(8) 177.3 2_675 yes
O5 H2O5 O3  0.85 2.49 2.899(7) 110.5 2_675 yes
O5 H1O5 O2  0.85 2.44 3.067(7) 131.6 2_675 yes
O5 H1O5 O1  0.85 2.16 2.912(8) 148.1 2_675 yes
C80 H80 N11  0.93 2.45 3.310(11) 154.5 1_655 yes
C71 H71 O13  0.93 2.45 3.357(15) 163.8 1_545 yes
C63 H63 N10  0.93 2.68 3.594(13) 167.9 . yes
C46 H46 N10  0.93 2.61 3.371(12) 139.1 . yes
C38 H38 N3  0.93 2.52 3.412(11) 161.2 1_455 yes
C20 H20 N1  0.93 2.67 3.548(13) 157.1 . yes
C14 H14 N11  0.93 2.53 3.440(12) 165.4 1_655 yes
C10 H10 O6  0.93 2.36 2.910(12) 117.6 . yes
O13 H113 N2  0.85 2.45 2.969(14) 119.7 . yes
O11 H2O1 O10  0.85 2.39 3.071(8) 137.4 2_656 yes
O11 H2O1 O9  0.85 2.11 2.848(7) 144.9 2_656 yes
O11 H1O1 O8  0.85 2.20 3.049(8) 175.7 2_656 yes
O11 H1O1 O7  0.85 2.46 2.912(8) 114.1 2_656 yes
O5 H2O5 O4  0.85 2.21 3.054(8) 177.3 2_675 yes
O5 H2O5 O3  0.85 2.49 2.899(7) 110.5 2_675 yes
O5 H1O5 O2  0.85 2.44 3.067(7) 131.6 2_675 yes
O5 H1O5 O1  0.85 2.16 2.912(8) 148.1 2_675 yes
C80 H80 N11  0.93 2.45 3.310(11) 154.5 1_655 yes
C71 H71 O13  0.93 2.45 3.357(15) 163.8 1_545 yes
C63 H63 N10  0.93 2.68 3.594(13) 167.9 . yes
C46 H46 N10  0.93 2.61 3.371(12) 139.1 . yes
C38 H38 N3  0.93 2.52 3.412(11) 161.2 1_455 yes
C20 H20 N1  0.93 2.67 3.548(13) 157.1 . yes
C14 H14 N11  0.93 2.53 3.440(12) 165.4 1_655 yes
C10 H10 O6  0.93 2.36 2.910(12) 117.6 . yes
O13 H113 N2  0.85 2.45 2.969(14) 119.7 . yes
O11 H2O1 O10  0.85 2.39 3.071(8) 137.4 2_656 yes
O11 H2O1 O9  0.85 2.11 2.848(7) 144.9 2_656 yes
O11 H1O1 O8  0.85 2.20 3.049(8) 175.7 2_656 yes
O11 H1O1 O7  0.85 2.46 2.912(8) 114.1 2_656 yes
O5 H2O5 O4  0.85 2.21 3.054(8) 177.3 2_675 yes
O5 H2O5 O3  0.85 2.49 2.899(7) 110.5 2_675 yes
O5 H1O5 O2  0.85 2.44 3.067(7) 131.6 2_675 yes
O5 H1O5 O1  0.85 2.16 2.912(8) 148.1 2_675 yes
C80 H80 N11  0.93 2.45 3.310(11) 154.5 1_655 yes
C71 H71 O13  0.93 2.45 3.357(15) 163.8 1_545 yes
C63 H63 N10  0.93 2.68 3.594(13) 167.9 . yes
C46 H46 N10  0.93 2.61 3.371(12) 139.1 . yes
C38 H38 N3  0.93 2.52 3.412(11) 161.2 1_455 yes
C20 H20 N1  0.93 2.67 3.548(13) 157.1 . yes
C14 H14 N11  0.93 2.53 3.440(12) 165.4 1_655 yes
C10 H10 O6  0.93 2.36 2.910(12) 117.6 . yes
O13 H113 N2  0.85 2.45 2.969(14) 119.7 . yes
O11 H2O1 O10  0.85 2.39 3.071(8) 137.4 2_656 yes
O11 H2O1 O9  0.85 2.11 2.848(7) 144.9 2_656 yes
O11 H1O1 O8  0.85 2.20 3.049(8) 175.7 2_656 yes
O11 H1O1 O7  0.85 2.46 2.912(8) 114.1 2_656 yes
O5 H2O5 O4  0.85 2.21 3.054(8) 177.3 2_675 yes
O5 H2O5 O3  0.85 2.49 2.899(7) 110.5 2_675 yes
O5 H1O5 O2  0.85 2.44 3.067(7) 131.6 2_675 yes
O5 H1O5 O1  0.85 2.16 2.912(8) 148.1 2_675 yes
C80 H80 N11  0.93 2.45 3.310(11) 154.5 1_655 yes
C71 H71 O13  0.93 2.45 3.357(15) 163.8 1_545 yes
C63 H63 N10  0.93 2.68 3.594(13) 167.9 . yes
C46 H46 N10  0.93 2.61 3.371(12) 139.1 . yes
C38 H38 N3  0.93 2.52 3.412(11) 161.2 1_455 yes
C20 H20 N1  0.93 2.67 3.548(13) 157.1 . yes
C14 H14 N11  0.93 2.53 3.440(12) 165.4 1_655 yes
C10 H10 O6  0.93 2.36 2.910(12) 117.6 . yes
O13 H113 N2  0.85 2.45 2.969(14) 119.7 . yes
O11 H2O1 O10  0.85 2.39 3.071(8) 137.4 2_656 yes
O11 H2O1 O9  0.85 2.11 2.848(7) 144.9 2_656 yes
O11 H1O1 O8  0.85 2.20 3.049(8) 175.7 2_656 yes
O11 H1O1 O7  0.85 2.46 2.912(8) 114.1 2_656 yes
O5 H2O5 O4  0.85 2.21 3.054(8) 177.3 2_675 yes
O5 H2O5 O3  0.85 2.49 2.899(7) 110.5 2_675 yes
O5 H1O5 O2  0.85 2.44 3.067(7) 131.6 2_675 yes
O5 H1O5 O1  0.85 2.16 2.912(8) 148.1 2_675 yes
C80 H80 N11  0.93 2.45 3.310(11) 154.5 1_655 yes
C71 H71 O13  0.93 2.45 3.357(15) 163.8 1_545 yes
C63 H63 N10  0.93 2.68 3.594(13) 167.9 . yes
C46 H46 N10  0.93 2.61 3.371(12) 139.1 . yes
C38 H38 N3  0.93 2.52 3.412(11) 161.2 1_455 yes
C20 H20 N1  0.93 2.67 3.548(13) 157.1 . yes
C14 H14 N11  0.93 2.53 3.440(12) 165.4 1_655 yes
C10 H10 O6  0.93 2.36 2.910(12) 117.6 . yes
O13 H113 N2  0.85 2.45 2.969(14) 119.7 . yes
O11 H2O1 O10  0.85 2.39 3.071(8) 137.4 2_656 yes
O11 H2O1 O9  0.85 2.11 2.848(7) 144.9 2_656 yes
O11 H1O1 O8  0.85 2.20 3.049(8) 175.7 2_656 yes
O11 H1O1 O7  0.85 2.46 2.912(8) 114.1 2_656 yes
O5 H2O5 O4  0.85 2.21 3.054(8) 177.3 2_675 yes
O5 H2O5 O3  0.85 2.49 2.899(7) 110.5 2_675 yes
O5 H1O5 O2  0.85 2.44 3.067(7) 131.6 2_675 yes
O5 H1O5 O1  0.85 2.16 2.912(8) 148.1 2_675 yes
C80 H80 N11  0.93 2.45 3.310(11) 154.5 1_655 yes
C71 H71 O13  0.93 2.45 3.357(15) 163.8 1_545 yes
C63 H63 N10  0.93 2.68 3.594(13) 167.9 . yes
C46 H46 N10  0.93 2.61 3.371(12) 139.1 . yes
C38 H38 N3  0.93 2.52 3.412(11) 161.2 1_455 yes
C20 H20 N1  0.93 2.67 3.548(13) 157.1 . yes
C14 H14 N11  0.93 2.53 3.440(12) 165.4 1_655 yes
C10 H10 O6  0.93 2.36 2.910(12) 117.6 . yes
O13 H113 N2  0.85 2.45 2.969(14) 119.7 . yes
O11 H2O1 O10  0.85 2.39 3.071(8) 137.4 2_656 yes
O11 H2O1 O9  0.85 2.11 2.848(7) 144.9 2_656 yes
O11 H1O1 O8  0.85 2.20 3.049(8) 175.7 2_656 yes
O11 H1O1 O7  0.85 2.46 2.912(8) 114.1 2_656 yes
O5 H2O5 O4  0.85 2.21 3.054(8) 177.3 2_675 yes
O5 H2O5 O3  0.85 2.49 2.899(7) 110.5 2_675 yes
O5 H1O5 O2  0.85 2.44 3.067(7) 131.6 2_675 yes
O5 H1O5 O1  0.85 2.16 2.912(8) 148.1 2_675 yes
C80 H80 N11  0.93 2.45 3.310(11) 154.5 1_655 yes
C71 H71 O13  0.93 2.45 3.357(15) 163.8 1_545 yes
C63 H63 N10  0.93 2.68 3.594(13) 167.9 . yes
C46 H46 N10  0.93 2.61 3.371(12) 139.1 . yes
C38 H38 N3  0.93 2.52 3.412(11) 161.2 1_455 yes
C20 H20 N1  0.93 2.67 3.548(13) 157.1 . yes
C14 H14 N11  0.93 2.53 3.440(12) 165.4 1_655 yes
C10 H10 O6  0.93 2.36 2.910(12) 117.6 . yes
O13 H113 N2  0.85 2.45 2.969(14) 119.7 . yes
O11 H2O1 O10  0.85 2.39 3.071(8) 137.4 2_656 yes
O11 H2O1 O9  0.85 2.11 2.848(7) 144.9 2_656 yes
O11 H1O1 O8  0.85 2.20 3.049(8) 175.7 2_656 yes
O11 H1O1 O7  0.85 2.46 2.912(8) 114.1 2_656 yes
O5 H2O5 O4  0.85 2.21 3.054(8) 177.3 2_675 yes
O5 H2O5 O3  0.85 2.49 2.899(7) 110.5 2_675 yes
O5 H1O5 O2  0.85 2.44 3.067(7) 131.6 2_675 yes
O5 H1O5 O1  0.85 2.16 2.912(8) 148.1 2_675 yes
C80 H80 N11  0.93 2.45 3.310(11) 154.5 1_655 yes
C71 H71 O13  0.93 2.45 3.357(15) 163.8 1_545 yes
C63 H63 N10  0.93 2.68 3.594(13) 167.9 . yes
C46 H46 N10  0.93 2.61 3.371(12) 139.1 . yes
C38 H38 N3  0.93 2.52 3.412(11) 161.2 1_455 yes
C20 H20 N1  0.93 2.67 3.548(13) 157.1 . yes
C14 H14 N11  0.93 2.53 3.440(12) 165.4 1_655 yes
C10 H10 O6  0.93 2.36 2.910(12) 117.6 . yes
O13 H113 N2  0.85 2.45 2.969(14) 119.7 . yes
O11 H2O1 O10  0.85 2.39 3.071(8) 137.4 2_656 yes
O11 H2O1 O9  0.85 2.11 2.848(7) 144.9 2_656 yes
O11 H1O1 O8  0.85 2.20 3.049(8) 175.7 2_656 yes
O11 H1O1 O7  0.85 2.46 2.912(8) 114.1 2_656 yes
O5 H2O5 O4  0.85 2.21 3.054(8) 177.3 2_675 yes
O5 H2O5 O3  0.85 2.49 2.899(7) 110.5 2_675 yes
O5 H1O5 O2  0.85 2.44 3.067(7) 131.6 2_675 yes
O5 H1O5 O1  0.85 2.16 2.912(8) 148.1 2_675 yes
O5 H1O5 O1  0.85 2.16 2.912(8) 148.1 2_675 yes
O5 H1O5 O2  0.85 2.44 3.067(7) 131.6 2_675 yes
O5 H2O5 O3  0.85 2.49 2.899(7) 110.5 2_675 yes
O5 H2O5 O4  0.85 2.21 3.054(8) 177.3 2_675 yes
O11 H1O1 O7  0.85 2.46 2.912(8) 114.1 2_656 yes
O11 H1O1 O8  0.85 2.20 3.049(8) 175.7 2_656 yes
O11 H2O1 O9  0.85 2.11 2.848(7) 144.9 2_656 yes
O11 H2O1 O10  0.85 2.39 3.071(8) 137.4 2_656 yes
O13 H113 N2  0.85 2.45 2.969(14) 119.7 . yes
C10 H10 O6  0.93 2.36 2.910(12) 117.6 . yes
C14 H14 N11  0.93 2.53 3.440(12) 165.4 1_655 yes
C20 H20 N1  0.93 2.67 3.548(13) 157.1 . yes
C38 H38 N3  0.93 2.52 3.412(11) 161.2 1_455 yes
C46 H46 N10  0.93 2.61 3.371(12) 139.1 . yes
C63 H63 N10  0.93 2.68 3.594(13) 167.9 . yes
C71 H71 O13  0.93 2.45 3.357(15) 163.8 1_545 yes
C80 H80 N11  0.93 2.45 3.310(11) 154.5 1_655 yes
O5 H1O5 O1  0.85 2.16 2.912(8) 148.1 2_675 yes
O5 H1O5 O2  0.85 2.44 3.067(7) 131.6 2_675 yes
O5 H2O5 O3  0.85 2.49 2.899(7) 110.5 2_675 yes
O5 H2O5 O4  0.85 2.21 3.054(8) 177.3 2_675 yes
O11 H1O1 O7  0.85 2.46 2.912(8) 114.1 2_656 yes
O11 H1O1 O8  0.85 2.20 3.049(8) 175.7 2_656 yes
O11 H2O1 O9  0.85 2.11 2.848(7) 144.9 2_656 yes
O11 H2O1 O10  0.85 2.39 3.071(8) 137.4 2_656 yes
O13 H113 N2  0.85 2.45 2.969(14) 119.7 . yes
C10 H10 O6  0.93 2.36 2.910(12) 117.6 . yes
C14 H14 N11  0.93 2.53 3.440(12) 165.4 1_655 yes
C20 H20 N1  0.93 2.67 3.548(13) 157.1 . yes
C38 H38 N3  0.93 2.52 3.412(11) 161.2 1_455 yes
C46 H46 N10  0.93 2.61 3.371(12) 139.1 . yes
C63 H63 N10  0.93 2.68 3.594(13) 167.9 . yes
C71 H71 O13  0.93 2.45 3.357(15) 163.8 1_545 yes
C80 H80 N11  0.93 2.45 3.310(11) 154.5 1_655 yes
O5 H1O5 O1  0.85 2.16 2.912(8) 148.1 2_675 yes
O5 H1O5 O2  0.85 2.44 3.067(7) 131.6 2_675 yes
O5 H2O5 O3  0.85 2.49 2.899(7) 110.5 2_675 yes
O5 H2O5 O4  0.85 2.21 3.054(8) 177.3 2_675 yes
O11 H1O1 O7  0.85 2.46 2.912(8) 114.1 2_656 yes
O11 H1O1 O8  0.85 2.20 3.049(8) 175.7 2_656 yes
O11 H2O1 O9  0.85 2.11 2.848(7) 144.9 2_656 yes
O11 H2O1 O10  0.85 2.39 3.071(8) 137.4 2_656 yes
O13 H113 N2  0.85 2.45 2.969(14) 119.7 . yes
C10 H10 O6  0.93 2.36 2.910(12) 117.6 . yes
C14 H14 N11  0.93 2.53 3.440(12) 165.4 1_655 yes
C20 H20 N1  0.93 2.67 3.548(13) 157.1 . yes
C38 H38 N3  0.93 2.52 3.412(11) 161.2 1_455 yes
C46 H46 N10  0.93 2.61 3.371(12) 139.1 . yes
C63 H63 N10  0.93 2.68 3.594(13) 167.9 . yes
C71 H71 O13  0.93 2.45 3.357(15) 163.8 1_545 yes
C80 H80 N11  0.93 2.45 3.310(11) 154.5 1_655 yes
O5 H1O5 O1  0.85 2.16 2.912(8) 148.1 2_675 yes
O5 H1O5 O2  0.85 2.44 3.067(7) 131.6 2_675 yes
O5 H2O5 O3  0.85 2.49 2.899(7) 110.5 2_675 yes
O5 H2O5 O4  0.85 2.21 3.054(8) 177.3 2_675 yes
O11 H1O1 O7  0.85 2.46 2.912(8) 114.1 2_656 yes
O11 H1O1 O8  0.85 2.20 3.049(8) 175.7 2_656 yes
O11 H2O1 O9  0.85 2.11 2.848(7) 144.9 2_656 yes
O11 H2O1 O10  0.85 2.39 3.071(8) 137.4 2_656 yes
O13 H113 N2  0.85 2.45 2.969(14) 119.7 . yes
C10 H10 O6  0.93 2.36 2.910(12) 117.6 . yes
C14 H14 N11  0.93 2.53 3.440(12) 165.4 1_655 yes
C20 H20 N1  0.93 2.67 3.548(13) 157.1 . yes
C38 H38 N3  0.93 2.52 3.412(11) 161.2 1_455 yes
C46 H46 N10  0.93 2.61 3.371(12) 139.1 . yes
C63 H63 N10  0.93 2.68 3.594(13) 167.9 . yes
C71 H71 O13  0.93 2.45 3.357(15) 163.8 1_545 yes
C80 H80 N11  0.93 2.45 3.310(11) 154.5 1_655 yes
O5 H1O5 O1  0.85 2.16 2.912(8) 148.1 2_675 yes
O5 H1O5 O2  0.85 2.44 3.067(7) 131.6 2_675 yes
O5 H2O5 O3  0.85 2.49 2.899(7) 110.5 2_675 yes
O5 H2O5 O4  0.85 2.21 3.054(8) 177.3 2_675 yes
O11 H1O1 O7  0.85 2.46 2.912(8) 114.1 2_656 yes
O11 H1O1 O8  0.85 2.20 3.049(8) 175.7 2_656 yes
O11 H2O1 O9  0.85 2.11 2.848(7) 144.9 2_656 yes
O11 H2O1 O10  0.85 2.39 3.071(8) 137.4 2_656 yes
O13 H113 N2  0.85 2.45 2.969(14) 119.7 . yes
C4 H4 N1  0.93 2.71 3.464(12) 138.8 . yes
C10 H10 O6  0.93 2.36 2.910(12) 117.6 . yes
C20 H20 N1  0.93 2.67 3.548(13) 157.1 . yes
C38 H38 N3  0.93 2.52 3.412(11) 161.2 1_455 yes
C46 H46 N10  0.93 2.61 3.371(12) 139.1 . yes
C63 H63 N10  0.93 2.68 3.594(13) 167.9 . yes
C71 H71 O13  0.93 2.45 3.357(15) 163.8 1_545 yes
C80 H80 N11  0.93 2.45 3.310(11) 154.5 1_655 yes
O5 H1O5 O1  0.85 2.16 2.912(8) 148.1 2_675 yes
O5 H1O5 O2  0.85 2.44 3.067(7) 131.6 2_675 yes
O5 H2O5 O3  0.85 2.49 2.899(7) 110.5 2_675 yes
O5 H2O5 O4  0.85 2.21 3.054(8) 177.3 2_675 yes
O11 H1O1 O7  0.85 2.46 2.912(8) 114.1 2_656 yes
O11 H1O1 O8  0.85 2.20 3.049(8) 175.7 2_656 yes
O11 H2O1 O9  0.85 2.11 2.848(7) 144.9 2_656 yes
O11 H2O1 O10  0.85 2.39 3.071(8) 137.4 2_656 yes
O13 H113 N2  0.85 2.45 2.969(14) 119.7 . yes
C10 H10 O6  0.93 2.36 2.910(12) 117.6 . yes
C20 H20 N1  0.93 2.67 3.548(13) 157.1 . yes
C38 H38 N3  0.93 2.52 3.412(11) 161.2 1_455 yes
C46 H46 N10  0.93 2.61 3.371(12) 139.1 . yes
C52 H52 O12  0.93 2.42 2.973(14) 117.8 . yes
C63 H63 N10  0.93 2.68 3.594(13) 167.9 . yes
C71 H71 O13  0.93 2.45 3.357(15) 163.8 1_545 yes
C80 H80 N11  0.93 2.45 3.310(11) 154.5 1_655 yes
 
_refine_diff_density_max    1.087
_refine_diff_density_min   -0.678
_refine_diff_density_rms    0.108

_shelx_res_file
;
TITL dp in P-1
    zdp.res
    created by SHELXL-2018/3 at 14:32:25 on 03-Jul-2019
CELL 0.71073  10.0093  13.8550  32.0945  77.747  88.594  87.637
ZERR    4.00   0.0071   0.0101   0.0248   0.014   0.018   0.013
LATT 1
SFAC C  H  N  O  Mn Fe
UNIT 164 142 36 25 4 4
omit  0   1   7
omit     0   2   1
omit     0  -1   2
omit    -1  -1   2
omit     1   3   0
omit     3   2   2
omit     2  -1   3
omit    -1   0   9
omit    -1  -2   5
omit    -1  -1   3
omit    1  -1   7
omit     0   2   9
omit     0   3   9
omit     0   2   6
omit     1   2   5
omit     1   3   9
omit     0  -4   3
omit    2   3   3
omit     2   4   0
omit     1   1   3
omit     1  -3   5
omit     2   2   5
omit     0   2   0
omit     2   1   0
omit    -2  -2   5
omit     0   3   7
omit     1   1   5
omit     0   2   2
omit    -1  -5   3
omit    -1   0   6
omit    -1   0   5
omit     2   2   2
omit     0   2   4
omit    -2   0   4
omit     0   3   3
omit -1   1   0
omit     0   0   5
omit    -1  -1   5
omit     0   2   5
omit     3   3   0
omit     0  -1   5
omit    -1  -1   1
omit     1   3   5
omit    -5  -1   6
omit     0   1   1
omit     1   2   2
omit    -4  -1   4
omit -2  -1   2
omit     0   3   0
omit     1   3   6
omit     3   1   4
omit     4   1   4
omit     2   3   5
omit     0   4  16
omit     0  -2   7
omit     1   3   7
omit   -2  -1   9
omit     1   4   9
omit    -1  -1   9
omit    0   4   6
omit     3   3   4
omit     1   4   3
omit    -2   4   3
omit    -2  -2   2
omit    1   0   0
omit     1   2   3
omit     3   4   0
omit     0  -3   7
OMIT  -1.00  49.80
L.S. 8
ACTA
BOND $h
FMAP 2
PLAN 10
HTAB C80 N11_$3
HTAB C71 O13_$5
HTAB C63 N10
HTAB C52 O12
HTAB C46 N10
HTAB C38 N3_$4
HTAB C20 N1
HTAB C14 N11_$3
HTAB C10 O6
HTAB O13 N2
HTAB O11 O10_$2
HTAB O11 O9_$2
HTAB O11 O8_$2
HTAB O11 O7_$2
HTAB O5 O4_$1
HTAB O5 O3_$1
HTAB O5 O2_$1
HTAB O5 O1_$1
HTAB C80 N11_$3
HTAB C71 O13_$5
HTAB C63 N10
HTAB C52 O12
HTAB C46 N10
HTAB C38 N3_$4
HTAB C20 N1
HTAB C10 O6
HTAB O13 N2
HTAB O11 O10_$2
HTAB O11 O9_$2
HTAB O11 O8_$2
HTAB O11 O7_$2
HTAB O5 O4_$1
HTAB O5 O3_$1
HTAB O5 O2_$1
HTAB O5 O1_$1
HTAB C80 N11_$3
HTAB C71 O13_$5
HTAB C63 N10
HTAB C46 N10
HTAB C38 N3_$4
HTAB C20 N1
HTAB C10 O6
HTAB O13 N2
HTAB O11 O10_$2
HTAB O11 O9_$2
HTAB O11 O8_$2
HTAB O11 O7_$2
HTAB O5 O4_$1
HTAB O5 O3_$1
HTAB O5 O2_$1
HTAB O5 O1_$1
HTAB C80 N11_$3
HTAB C71 O13_$5
HTAB C63 N10
HTAB C46 N10
HTAB C38 N3_$4
HTAB C20 N1
HTAB C14 N11_$3
HTAB C10 O6
HTAB O13 N2
HTAB O11 O10_$2
HTAB O11 O9_$2
HTAB O11 O8_$2
HTAB O11 O7_$2
HTAB O5 O4_$1
HTAB O5 O3_$1
HTAB O5 O2_$1
HTAB O5 O1_$1
HTAB C80 N11_$3
HTAB C71 O13_$5
HTAB C63 N10
HTAB C46 N10
HTAB C38 N3_$4
HTAB C20 N1
HTAB C14 N11_$3
HTAB C10 O6
HTAB O13 N2
HTAB O11 O10_$2
HTAB O11 O9_$2
HTAB O11 O8_$2
HTAB O11 O7_$2
HTAB O5 O4_$1
HTAB O5 O3_$1
HTAB O5 O2_$1
HTAB O5 O1_$1
HTAB C80 N11_$3
HTAB C71 O13_$5
HTAB C63 N10
HTAB C46 N10
HTAB C38 N3_$4
HTAB C20 N1
HTAB C14 N11_$3
HTAB C10 O6
HTAB O13 N2
HTAB O11 O10_$2
HTAB O11 O9_$2
HTAB O11 O8_$2
HTAB O11 O7_$2
HTAB O5 O4_$1
HTAB O5 O3_$1
HTAB O5 O2_$1
HTAB O5 O1_$1
HTAB C80 N11_$3
HTAB C71 O13_$5
HTAB C63 N10
HTAB C46 N10
HTAB C38 N3_$4
HTAB C20 N1
HTAB C14 N11_$3
HTAB C10 O6
HTAB O13 N2
HTAB O11 O10_$2
HTAB O11 O9_$2
HTAB O11 O8_$2
HTAB O11 O7_$2
HTAB O5 O4_$1
HTAB O5 O3_$1
HTAB O5 O2_$1
HTAB O5 O1_$1
HTAB C80 N11_$3
HTAB C71 O13_$5
HTAB C63 N10
HTAB C46 N10
HTAB C38 N3_$4
HTAB C20 N1
HTAB C14 N11_$3
HTAB C10 O6
HTAB O13 N2
HTAB O11 O10_$2
HTAB O11 O9_$2
HTAB O11 O8_$2
HTAB O11 O7_$2
HTAB O5 O4_$1
HTAB O5 O3_$1
HTAB O5 O2_$1
HTAB O5 O1_$1
HTAB C80 N11_$3
HTAB C71 O13_$5
HTAB C63 N10
HTAB C46 N10
HTAB C38 N3_$4
HTAB C20 N1
HTAB C14 N11_$3
HTAB C10 O6
HTAB O13 N2
HTAB O11 O10_$2
HTAB O11 O9_$2
HTAB O11 O8_$2
HTAB O11 O7_$2
HTAB O5 O4_$1
HTAB O5 O3_$1
HTAB O5 O2_$1
HTAB O5 O1_$1
HTAB C80 N11_$3
HTAB C71 O13_$5
HTAB C63 N10
HTAB C46 N10
HTAB C38 N3_$4
HTAB C20 N1
HTAB C14 N11_$3
HTAB C10 O6
HTAB O13 N2
HTAB O11 O10_$2
HTAB O11 O9_$2
HTAB O11 O8_$2
HTAB O11 O7_$2
HTAB O5 O4_$1
HTAB O5 O3_$1
HTAB O5 O2_$1
HTAB O5 O1_$1
HTAB C80 N11_$3
HTAB C71 O13_$5
HTAB C63 N10
HTAB C46 N10
HTAB C38 N3_$4
HTAB C20 N1
HTAB C14 N11_$3
HTAB C10 O6
HTAB O13 N2
HTAB O11 O10_$2
HTAB O11 O9_$2
HTAB O11 O8_$2
HTAB O11 O7_$2
HTAB O5 O4_$1
HTAB O5 O3_$1
HTAB O5 O2_$1
HTAB O5 O1_$1
HTAB C80 N11_$3
HTAB C71 O13_$5
HTAB C63 N10
HTAB C46 N10
HTAB C38 N3_$4
HTAB C20 N1
HTAB C14 N11_$3
HTAB C10 O6
HTAB O13 N2
HTAB O11 O10_$2
HTAB O11 O9_$2
HTAB O11 O8_$2
HTAB O11 O7_$2
HTAB O5 O4_$1
HTAB O5 O3_$1
HTAB O5 O2_$1
HTAB O5 O1_$1
HTAB C80 N11_$3
HTAB C71 O13_$5
HTAB C63 N10
HTAB C46 N10
HTAB C38 N3_$4
HTAB C20 N1
HTAB C14 N11_$3
HTAB C10 O6
HTAB O13 N2
HTAB O11 O10_$2
HTAB O11 O9_$2
HTAB O11 O8_$2
HTAB O11 O7_$2
HTAB O5 O4_$1
HTAB O5 O3_$1
HTAB O5 O2_$1
HTAB O5 O1_$1
delu 0.01 0.02 c62 c63
delu 0.01 0.02 c17 c18 n6 c15 n14 c58 c49 c50 c19 c20 c60 c61 c50 c51
simu 0.01 0.02 3.8 n7 c14 c16
size 0.12 0.09 0.13
isor 0.005 0.01 o13
htab
EQIV $1 -x+1, -y+2, -z
HTAB O5 O1_$1
HTAB O5 O2_$1
HTAB O5 O3_$1
HTAB O5 O4_$1
EQIV $2 -x+1, -y, -z+1
HTAB O11 O7_$2
HTAB O11 O8_$2
HTAB O11 O9_$2
HTAB O11 O10_$2
HTAB O13 N2
HTAB C10 O6
EQIV $3 x+1, y, z
HTAB C14 N11_$3
HTAB C20 N1
EQIV $4 x-1, y, z
HTAB C38 N3_$4
HTAB C46 N10
HTAB C63 N10
EQIV $5 x, y-1, z
HTAB C71 O13_$5
HTAB C80 N11_$3
HTAB O5 O1_$1
HTAB O5 O2_$1
HTAB O5 O3_$1
HTAB O5 O4_$1
HTAB O11 O7_$2
HTAB O11 O8_$2
HTAB O11 O9_$2
HTAB O11 O10_$2
HTAB O13 N2
HTAB C10 O6
HTAB C14 N11_$3
HTAB C20 N1
HTAB C38 N3_$4
HTAB C46 N10
HTAB C63 N10
HTAB C71 O13_$5
HTAB C80 N11_$3
HTAB O5 O1_$1
HTAB O5 O2_$1
HTAB O5 O3_$1
HTAB O5 O4_$1
HTAB O11 O7_$2
HTAB O11 O8_$2
HTAB O11 O9_$2
HTAB O11 O10_$2
HTAB O13 N2
HTAB C10 O6
HTAB C14 N11_$3
HTAB C20 N1
HTAB C38 N3_$4
HTAB C46 N10
HTAB C63 N10
HTAB C71 O13_$5
HTAB C80 N11_$3
HTAB O5 O1_$1
HTAB O5 O2_$1
HTAB O5 O3_$1
HTAB O5 O4_$1
HTAB O11 O7_$2
HTAB O11 O8_$2
HTAB O11 O9_$2
HTAB O11 O10_$2
HTAB O13 N2
HTAB C10 O6
HTAB C14 N11_$3
HTAB C20 N1
HTAB C38 N3_$4
HTAB C46 N10
HTAB C63 N10
HTAB C71 O13_$5
HTAB C80 N11_$3
HTAB O5 O1_$1
HTAB O5 O2_$1
HTAB O5 O3_$1
HTAB O5 O4_$1
HTAB O11 O7_$2
HTAB O11 O8_$2
HTAB O11 O9_$2
HTAB O11 O10_$2
HTAB O13 N2
HTAB C4 N1
HTAB C10 O6
HTAB C20 N1
HTAB C38 N3_$4
HTAB C46 N10
HTAB C63 N10
HTAB C71 O13_$5
HTAB C80 N11_$3
HTAB O5 O1_$1
HTAB O5 O2_$1
HTAB O5 O3_$1
HTAB O5 O4_$1
HTAB O11 O7_$2
HTAB O11 O8_$2
HTAB O11 O9_$2
HTAB O11 O10_$2
HTAB O13 N2
HTAB C10 O6
HTAB C20 N1
HTAB C38 N3_$4
HTAB C46 N10
HTAB C52 O12
HTAB C63 N10
HTAB C71 O13_$5
HTAB C80 N11_$3
BIND H213 O13
WGHT    0.138100
FVAR       0.21700
MOLE 1
MN1   5    0.523251    0.901409    0.070666    11.00000    0.03795    0.06225 =
         0.03495   -0.00377    0.00093    0.00432
MN2   5    0.480804    0.044542    0.424588    11.00000    0.03637    0.05791 =
         0.03368   -0.00855    0.00030    0.00208
FE1   6    0.841443    0.686948    0.185266    11.00000    0.05351    0.06558 =
         0.04227    0.00711    0.00578    0.02050
FE2   6    0.164818    0.181905    0.294272    11.00000    0.04531    0.07800 =
         0.03671   -0.00250   -0.00541    0.01230
O1    4    0.649397    0.999353    0.050100    11.00000    0.04729    0.06429 =
         0.03916   -0.01634    0.00318   -0.00169
O2    4    0.832081    1.111623    0.007373    11.00000    0.04873    0.05957 =
         0.05673   -0.01602   -0.00103   -0.00577
O3    4    0.539327    0.842582    0.023337    11.00000    0.05369    0.05263 =
         0.04030   -0.01330    0.00768   -0.00167
O4    4    0.622416    0.782502   -0.044353    11.00000    0.08231    0.07801 =
         0.05765   -0.02998    0.00813    0.00053
O5    4    0.346924    1.001089    0.040617    11.00000    0.05579    0.06363 =
         0.04234   -0.00917   -0.01376    0.00903
AFIX   3
H1O5  2    0.314711    1.001344    0.016331    11.00000   -1.20000
H2O5  2    0.354551    1.060856    0.042541    11.00000   -1.20000
AFIX   0
O6    4    1.001096    0.523530    0.291012    11.00000    0.08617    0.09586 =
         0.07110    0.01632   -0.02837    0.00522
O7    4    0.350491   -0.037030    0.455976    11.00000    0.05245    0.04810 =
         0.05101   -0.01491    0.00799   -0.00427
O8    4    0.172587   -0.121469    0.512051    11.00000    0.05055    0.07681 =
         0.05697   -0.00370    0.01234   -0.01060
O9    4    0.460980    0.141605    0.457470    11.00000    0.04844    0.05952 =
         0.03293   -0.01419    0.00251    0.00536
O10   4    0.355148    0.260246    0.502770    11.00000    0.08039    0.07192 =
         0.06946   -0.03661    0.01170    0.00005
O11   4    0.654655   -0.035445    0.465192    11.00000    0.04983    0.06066 =
         0.03962   -0.00278   -0.00912    0.00361
AFIX   3
H1O1  2    0.704069    0.006056    0.472754    11.00000   -1.20000
H2O1  2    0.647780   -0.084204    0.486154    11.00000   -1.20000
AFIX   0
O12   4   -0.032338    0.276577    0.185821    11.00000    0.08995    0.14209 =
         0.04428   -0.00114   -0.03403    0.01144
O13   4    0.623401    0.710719    0.335941    10.50000    0.11481    0.08141 =
         0.04967   -0.04803    0.03208   -0.01095
AFIX   3
H213  2    0.668807    0.651564    0.337977    10.50000   -1.20000
H113  2    0.559741    0.716890    0.318308    10.50000   -1.20000
AFIX   0
N1    3    0.672455    0.793928    0.108394    11.00000    0.04586    0.07283 =
         0.05131   -0.00198   -0.01068    0.01901
N2    3    0.609975    0.750688    0.241477    11.00000    0.05930    0.07172 =
         0.07484   -0.02061    0.01753    0.00595
N3    3    1.044237    0.632572    0.117524    11.00000    0.06002    0.08222 =
         0.06127   -0.00361    0.01946    0.00729
N4    3    0.931142    0.818915    0.182004    11.00000    0.07137    0.06336 =
         0.06327   -0.00470    0.01233    0.00611
N5    3    0.961932    0.651234    0.233161    11.00000    0.05940    0.07737 =
         0.05983   -0.00667    0.00027    0.01068
N6    3    0.786441    0.546328    0.205327    11.00000    0.07696    0.06044 =
         0.06432   -0.00482    0.01118    0.01044
N7    3    0.710845    0.351362    0.250757    11.00000    0.10109    0.11824 =
         0.10383   -0.00562    0.02562    0.01430
N8    3    0.378190    0.811323    0.096242    11.00000    0.06230    0.06882 =
         0.05860   -0.00235    0.00700   -0.00238
N9    3    0.492410    0.951724    0.123305    11.00000    0.03906    0.08993 =
         0.04037   -0.01234    0.00662    0.01354
N10   3    0.340146    0.127059    0.373376    11.00000    0.04669    0.07521 =
         0.04689   -0.01417   -0.01189    0.00091
N11   3   -0.035626    0.269101    0.352536    11.00000    0.06566    0.07724 =
         0.05177    0.00039    0.00606    0.00791
N12   3    0.392694    0.105945    0.240794    11.00000    0.08208    0.08061 =
         0.10155   -0.02401    0.02643   -0.00722
N13   3    0.030168    0.184098    0.251401    11.00000    0.05500    0.09934 =
         0.05223   -0.02315    0.00155    0.00172
N14   3    0.196450    0.316799    0.260426    11.00000    0.06491    0.07528 =
         0.06032    0.00180    0.00289    0.00875
N15   3    0.087844    0.043023    0.315359    11.00000    0.06745    0.07727 =
         0.06000   -0.00940    0.00666    0.00511
N16   3    0.227742    0.503672    0.196763    11.00000    0.08838    0.17462 =
         0.11034   -0.02209   -0.01145    0.03444
N17   3    0.515980   -0.050298    0.387040    11.00000    0.05183    0.07200 =
         0.04792   -0.01394    0.01001    0.01291
N18   3    0.628531    0.117685    0.389970    11.00000    0.03518    0.07507 =
         0.03915   -0.00877    0.00317    0.00607
C1    1    0.731453    0.750924    0.136636    11.00000    0.03707    0.05827 =
         0.06062   -0.00432    0.00801    0.00785
C2    1    0.693813    0.726584    0.220088    11.00000    0.05554    0.05485 =
         0.04810    0.00224   -0.00267    0.00050
C3    1    0.969098    0.649898    0.142678    11.00000    0.04526    0.05306 =
         0.05799    0.01413   -0.00063    0.00731
C4    1    0.915455    0.903868    0.155633    11.00000    0.07182    0.05296 =
         0.05925    0.00293    0.00629    0.00616
AFIX   3
H4    2    0.850750    0.909153    0.134883    11.00000   -1.20000
AFIX   0
C5    1    0.987633    0.989452    0.155249    11.00000    0.07550    0.04733 =
         0.08783   -0.00614    0.02652   -0.00540
AFIX   3
H5    2    0.969863    1.047218    0.135089    11.00000   -1.20000
AFIX   0
C6    1    1.083863    0.986540    0.184847    11.00000    0.07077    0.07922 =
         0.11411   -0.05911    0.03910   -0.02344
AFIX   3
H6    2    1.132422    1.041942    0.185569    11.00000   -1.20000
AFIX   0
C7    1    1.107554    0.893306    0.215419    11.00000    0.04622    0.08396 =
         0.06925   -0.03569    0.01180   -0.00599
C8    1    1.205824    0.879732    0.246979    11.00000    0.07567    0.11740 =
         0.08621   -0.05484    0.02584   -0.02386
AFIX   3
H8    2    1.259291    0.931213    0.249817    11.00000   -1.20000
AFIX   0
C9    1    1.219062    0.789494    0.272759    11.00000    0.09965    0.09526 =
         0.08111   -0.03134    0.01870   -0.02165
AFIX   3
H9    2    1.285032    0.780385    0.293280    11.00000   -1.20000
AFIX   0
C10   1    1.140494    0.708368    0.270822    11.00000    0.07214    0.09173 =
         0.06044   -0.02410    0.00293    0.00785
AFIX   3
H10   2    1.154452    0.648852    0.290253    11.00000   -1.20000
AFIX   0
C11   1    1.044785    0.716744    0.240918    11.00000    0.06761    0.07052 =
         0.05662   -0.01266    0.01225    0.01702
C12   1    1.028526    0.813040    0.210785    11.00000    0.06110    0.10326 =
         0.05919   -0.01901    0.01589    0.02277
C13   1    0.840082    0.503597    0.239874    11.00000    0.06653    0.08746 =
         0.04829    0.00098   -0.00626    0.04034
C14   1    0.807592    0.406783    0.264076    11.00000    0.07401    0.07849 =
         0.07725    0.01616    0.00512    0.00722
AFIX  43
H14   2    0.852628    0.380904    0.289224    11.00000   -1.20000
AFIX   0
C15   1    0.694315    0.492025    0.189145    11.00000    0.03982    0.08848 =
         0.07291   -0.03970    0.00457    0.00204
C16   1    0.650751    0.400768    0.208569    11.00000    0.06432    0.06499 =
         0.08692   -0.01021    0.01392    0.00092
C17   1    0.557927    0.348503    0.193895    11.00000    0.09998    0.08245 =
         0.13598   -0.04935    0.03832   -0.01732
AFIX   3
H17   2    0.532525    0.286993    0.209130    11.00000   -1.20000
AFIX   0
C18   1    0.504229    0.391615    0.155624    11.00000    0.12072    0.08943 =
         0.11997   -0.04316    0.02471   -0.00019
AFIX   3
H18   2    0.437712    0.358745    0.145141    11.00000   -1.20000
AFIX   0
C19   1    0.541210    0.478567    0.132078    11.00000    0.11150    0.09110 =
         0.09775   -0.04314   -0.03269    0.00338
AFIX   3
H19   2    0.503536    0.502461    0.105503    11.00000   -1.20000
AFIX   0
C20   1    0.638859    0.536406    0.147142    11.00000    0.09562    0.09216 =
         0.09632   -0.02749    0.00373   -0.00008
AFIX   3
H20   2    0.665227    0.597159    0.131390    11.00000   -1.20000
AFIX   0
C21   1    0.946980    0.561455    0.257549    11.00000    0.05525    0.07726 =
         0.04514   -0.00328   -0.00753    0.01522
C22   1    0.691156    1.171384    0.121922    11.00000    0.09737    0.08595 =
         0.05647   -0.03450   -0.02425    0.03796
AFIX   3
H22   2    0.657347    1.184002    0.147564    11.00000   -1.20000
AFIX   0
C23   1    0.641649    1.088892    0.106866    11.00000    0.05820    0.07004 =
         0.05073   -0.01870   -0.01574    0.01565
C24   1    0.689205    1.071810    0.067518    11.00000    0.03939    0.06042 =
         0.04039   -0.01296   -0.00981    0.00865
C25   1    0.788861    1.133925    0.044970    11.00000    0.05562    0.05878 =
         0.05434   -0.01323   -0.01946    0.00093
C26   1    0.835306    1.212709    0.061486    11.00000    0.07022    0.06495 =
         0.08980   -0.01217   -0.01936   -0.00215
AFIX   3
H26   2    0.899986    1.252850    0.046311    11.00000   -1.20000
AFIX   0
C27   1    0.785704    1.231222    0.100361    11.00000    0.11822    0.08475 =
         0.07345   -0.02145   -0.03045   -0.02030
AFIX   3
H27   2    0.816524    1.283441    0.111040    11.00000   -1.20000
AFIX   0
C29   1    0.544211    1.026649    0.132021    11.00000    0.06234    0.09283 =
         0.03776   -0.02042   -0.00915    0.01870
AFIX   3
H29   2    0.515830    1.043737    0.157396    11.00000   -1.20000
AFIX   0
C30   1    0.947233    1.160716   -0.013090    11.00000    0.05010    0.07350 =
         0.09435    0.00148   -0.00253   -0.01686
AFIX   3
H30A  2    1.020034    1.153326    0.006872    11.00000   -1.20000
H30B  2    0.926251    1.230672   -0.023065    11.00000   -1.20000
AFIX   0
C31   1    0.986565    1.114280   -0.050047    11.00000    0.07114    0.10100 =
         0.07412   -0.00115    0.03023    0.00449
AFIX 137
H31A  2    1.007741    1.045226   -0.039798    11.00000   -1.50000
H31B  2    1.063382    1.145963   -0.064440    11.00000   -1.50000
H31C  2    0.913709    1.121970   -0.069525    11.00000   -1.50000
AFIX   0
C32   1    0.389312    0.708625    0.043475    11.00000    0.04756    0.04576 =
         0.07475   -0.00096   -0.01307    0.00524
C33   1    0.484228    0.763238    0.017293    11.00000    0.03930    0.04043 =
         0.06219    0.00313   -0.01014   -0.00243
C34   1    0.526460    0.727850   -0.019911    11.00000    0.06402    0.05553 =
         0.06893   -0.01440   -0.01325    0.01018
C35   1    0.470208    0.643805   -0.029501    11.00000    0.08990    0.07625 =
         0.09142   -0.02565   -0.00455   -0.00768
AFIX   3
H35   2    0.498556    0.621623   -0.053764    11.00000   -1.20000
AFIX   0
C36   1    0.374188    0.594401   -0.003327    11.00000    0.09503    0.08316 =
         0.13045   -0.03001   -0.02820   -0.01388
AFIX   3
H36   2    0.337288    0.539407   -0.010229    11.00000   -1.20000
AFIX   0
C37   1    0.331008    0.625030    0.033104    11.00000    0.06271    0.05812 =
         0.11763    0.00522   -0.00799   -0.00367
AFIX   3
H37   2    0.264743    0.591456    0.050495    11.00000   -1.20000
AFIX   0
C38   1    0.338657    0.738827    0.081764    11.00000    0.04747    0.07479 =
         0.06225    0.00985    0.00346    0.00000
AFIX   3
H38   2    0.270776    0.702280    0.097033    11.00000   -1.20000
AFIX   0
C39   1    0.677252    0.747628   -0.079132    11.00000    0.12665    0.11095 =
         0.10515   -0.07129    0.02515   -0.01289
AFIX   3
H39A  2    0.607956    0.745986   -0.099549    11.00000   -1.20000
H39B  2    0.714160    0.680956   -0.069588    11.00000   -1.20000
AFIX   0
C40   1    0.785833    0.814938   -0.099866    11.00000    0.13727    0.13694 =
         0.09338   -0.02649    0.02875   -0.00079
AFIX 137
H40A  2    0.745973    0.874402   -0.116584    11.00000   -1.50000
H40B  2    0.840578    0.782065   -0.117974    11.00000   -1.50000
H40C  2    0.840004    0.831157   -0.078226    11.00000   -1.50000
AFIX   0
C41   1    0.405062    0.888840    0.154991    11.00000    0.06883    0.17563 =
         0.05848   -0.01937    0.02812   -0.01219
AFIX  23
H41A  2    0.459654    0.840007    0.174055    11.00000   -1.20000
H41B  2    0.356669    0.929459    0.171920    11.00000   -1.20000
AFIX   0
C42   1    0.310103    0.838926    0.133791    11.00000    0.11258    0.15397 =
         0.07324   -0.02253    0.05664   -0.01526
AFIX  23
H42A  2    0.233073    0.882503    0.124796    11.00000   -1.20000
H42B  2    0.279508    0.780245    0.153267    11.00000   -1.20000
AFIX   0
C43   1    0.279318    0.151965    0.342909    11.00000    0.03793    0.05726 =
         0.04585   -0.01420   -0.00072   -0.00482
C44   1    0.312455    0.132420    0.261898    11.00000    0.04493    0.07913 =
         0.04709    0.00272   -0.00162   -0.00877
C45   1    0.042701    0.238843    0.331605    11.00000    0.04969    0.06216 =
         0.03643    0.00437   -0.01209    0.00206
C46   1    0.121727   -0.028153    0.347106    11.00000    0.07071    0.06845 =
         0.06371    0.00867    0.00525   -0.00980
AFIX   3
H46   2    0.192521   -0.017443    0.363605    11.00000   -1.20000
AFIX   0
C47   1    0.062568   -0.117856    0.358726    11.00000    0.07002    0.06873 =
         0.07466    0.00019    0.00253   -0.01022
AFIX   3
H47   2    0.092674   -0.164536    0.382199    11.00000   -1.20000
AFIX   0
C48   1   -0.042953   -0.138282    0.335079    11.00000    0.08625    0.09676 =
         0.08239   -0.03482    0.04052   -0.00930
AFIX   3
H48   2   -0.085829   -0.198019    0.341912    11.00000   -1.20000
AFIX   0
C49   1   -0.082820   -0.060560    0.298734    11.00000    0.03867    0.13024 =
         0.07955   -0.06445    0.01037   -0.00448
C50   1   -0.189676   -0.068589    0.273418    11.00000    0.06845    0.17332 =
         0.09177   -0.06928    0.02506   -0.03163
AFIX   3
H50   2   -0.237413   -0.126223    0.278492    11.00000   -1.20000
AFIX   0
C51   1   -0.225903    0.007794    0.241119    11.00000    0.06743    0.17903 =
         0.07627   -0.05219    0.00484   -0.02296
AFIX   3
H51   2   -0.296972    0.001042    0.223952    11.00000   -1.20000
AFIX   0
C52   1   -0.158505    0.093979    0.233087    11.00000    0.03799    0.14527 =
         0.06473   -0.05453   -0.01104    0.00709
AFIX   3
H52   2   -0.186855    0.146171    0.211461    11.00000   -1.20000
AFIX   0
C53   1   -0.053061    0.104039    0.256715    11.00000    0.05036    0.10015 =
         0.05968   -0.03367    0.00316    0.00391
C54   1   -0.013963    0.026364    0.291818    11.00000    0.04311    0.07113 =
         0.05159   -0.01768    0.00162   -0.01052
C55   1    0.030958    0.263570    0.217791    11.00000    0.04834    0.07978 =
         0.04282    0.00414   -0.00902    0.00425
C56   1    0.131402    0.338029    0.226444    11.00000    0.05427    0.10275 =
         0.04988   -0.01322   -0.00403    0.02615
C57   1    0.142394    0.428972    0.192740    11.00000    0.07256    0.10362 =
         0.06342    0.01294   -0.01331    0.02513
AFIX  43
H57   2    0.091329    0.436489    0.168362    11.00000   -1.20000
AFIX   0
C58   1    0.284215    0.388701    0.266163    11.00000    0.05132    0.05018 =
         0.06855   -0.00413    0.00757   -0.00289
C59   1    0.304808    0.477110    0.239436    11.00000    0.07939    0.05579 =
         0.10764   -0.00838    0.04278   -0.00034
C60   1    0.385617    0.545387    0.245171    11.00000    0.08594    0.08753 =
         0.11670   -0.00879    0.02118   -0.00648
AFIX   3
H60   2    0.396579    0.603230    0.224740    11.00000   -1.20000
AFIX   0
C61   1    0.452083    0.525869    0.281887    11.00000    0.08755    0.09688 =
         0.12260   -0.01735    0.00014   -0.02138
AFIX   3
H61   2    0.508640    0.574020    0.286513    11.00000   -1.20000
AFIX   0
C62   1    0.443023    0.441347    0.313479    11.00000    0.12627    0.08979 =
         0.11315    0.00143   -0.02772   -0.04572
AFIX   3
H62   2    0.492222    0.431615    0.338331    11.00000   -1.20000
AFIX   0
C63   1    0.352353    0.368818    0.305362    11.00000    0.10339    0.08060 =
         0.10450    0.00031    0.00691   -0.01398
AFIX   3
H63   2    0.339163    0.310666    0.325403    11.00000   -1.20000
AFIX   0
C65   1    0.378533   -0.180229    0.424057    11.00000    0.06343    0.05686 =
         0.05924   -0.01029   -0.01011    0.00185
C66   1    0.321053   -0.128297    0.453880    11.00000    0.04042    0.06231 =
         0.04537    0.00259   -0.00473    0.00717
C67   1    0.222005   -0.178062    0.485048    11.00000    0.04408    0.07021 =
         0.05960    0.00217   -0.01232   -0.00571
C68   1    0.188191   -0.272860    0.483755    11.00000    0.09059    0.06962 =
         0.09286   -0.00027   -0.00105   -0.02241
AFIX   3
H68   2    0.124238   -0.304536    0.502764    11.00000   -1.20000
AFIX   0
C69   1    0.248504   -0.320528    0.454019    11.00000    0.13230    0.06467 =
         0.11606   -0.03210   -0.03151   -0.01882
AFIX   3
H69   2    0.224394   -0.384680    0.454100    11.00000   -1.20000
AFIX   0
C70   1    0.342474   -0.278128    0.424581    11.00000    0.09030    0.08098 =
         0.08316   -0.01949   -0.00216   -0.00791
AFIX   3
H70   2    0.381598   -0.313093    0.405426    11.00000   -1.20000
AFIX   0
C71   1    0.471296   -0.135046    0.391436    11.00000    0.07535    0.07729 =
         0.04253   -0.02158   -0.00994    0.02415
AFIX   3
H71   2    0.500921   -0.172042    0.371765    11.00000   -1.20000
AFIX   0
C72   1    0.055389   -0.155062    0.535385    11.00000    0.05469    0.10274 =
         0.07138   -0.00721    0.00813   -0.01116
AFIX  23
H72A  2    0.075547   -0.216159    0.555714    11.00000   -1.20000
H72B  2   -0.011895   -0.167652    0.516150    11.00000   -1.20000
AFIX   0
C73   1    0.005116   -0.079065    0.557848    11.00000    0.06629    0.11364 =
         0.07305    0.01481    0.01038    0.01625
AFIX 137
H73A  2    0.066033   -0.074308    0.579906    11.00000   -1.50000
H73B  2   -0.081094   -0.096450    0.570296    11.00000   -1.50000
H73C  2   -0.002564   -0.016592    0.538075    11.00000   -1.50000
AFIX   0
C74   1    0.604389    0.265914    0.416520    11.00000    0.06099    0.05489 =
         0.04472    0.00104   -0.00706   -0.01329
C75   1    0.505736    0.234068    0.447961    11.00000    0.05008    0.04970 =
         0.04498   -0.00353   -0.01219    0.00027
C76   1    0.450855    0.300002    0.471972    11.00000    0.06954    0.05678 =
         0.05600   -0.00840    0.00094   -0.00814
C77   1    0.488666    0.393093    0.465915    11.00000    0.13865    0.06095 =
         0.07293   -0.02847    0.00501   -0.02362
AFIX   3
H77   2    0.449043    0.435870    0.481737    11.00000   -1.20000
AFIX   0
C78   1    0.591133    0.426933    0.435175    11.00000    0.15638    0.07345 =
         0.11339   -0.03431    0.01295   -0.04440
AFIX   3
H78   2    0.619172    0.491524    0.430834    11.00000   -1.20000
AFIX   0
C79   1    0.646731    0.363016    0.412213    11.00000    0.10577    0.09167 =
         0.07106   -0.00743   -0.00144   -0.04408
AFIX   3
H79   2    0.715420    0.384524    0.392855    11.00000   -1.20000
AFIX   0
C80   1    0.662821    0.204508    0.390239    11.00000    0.04565    0.07498 =
         0.04804    0.00663    0.00495   -0.00650
AFIX   3
H80   2    0.731792    0.229872    0.371709    11.00000   -1.20000
AFIX   0
C81   1    0.293180    0.321599    0.528082    11.00000    0.10931    0.09737 =
         0.09032   -0.05713   -0.01061    0.02400
AFIX  23
H81A  2    0.247359    0.377899    0.510226    11.00000   -1.20000
H81B  2    0.359312    0.345694    0.544593    11.00000   -1.20000
AFIX   0
C82   1    0.192856    0.258224    0.557811    11.00000    0.08502    0.14473 =
         0.09576   -0.04494    0.01106    0.01488
AFIX 137
H82A  2    0.135267    0.227929    0.541226    11.00000   -1.50000
H82B  2    0.140157    0.299299    0.573039    11.00000   -1.50000
H82C  2    0.240447    0.207837    0.577747    11.00000   -1.50000
AFIX   0
C83   1    0.604929   -0.007616    0.350271    11.00000    0.06987    0.13163 =
         0.06191   -0.03673    0.02611   -0.00915
AFIX  23
H83A  2    0.652533   -0.060643    0.340026    11.00000   -1.20000
H83B  2    0.551153    0.029791    0.327184    11.00000   -1.20000
AFIX   0
C84   1    0.701373    0.057226    0.363021    11.00000    0.06584    0.10204 =
         0.06381   -0.01635    0.01698    0.00606
AFIX  23
H84A  2    0.739689    0.099716    0.338011    11.00000   -1.20000
H84B  2    0.773211    0.018091    0.378961    11.00000   -1.20000
AFIX   0
HKLF 4


REM  dp in P-1
REM wR2 = 0.2769, GooF = S = 0.987, Restrained GooF = 0.993 for all data
REM R1 = 0.0909 for 6853 Fo > 4sig(Fo) and 0.1887 for all 14905 data
REM 1058 parameters refined using 39 restraints

END

WGHT      0.1574      0.0000

REM Instructions for potential hydrogen bonds
HTAB O5 O1_$1
HTAB O5 O2_$1
HTAB O5 O3_$1
HTAB O5 O4_$1
HTAB O11 O7_$2
HTAB O11 O8_$2
HTAB O11 O9_$2
HTAB O11 O10_$2
HTAB O13 N2
HTAB C10 O6
HTAB C14 N11_$3
HTAB C20 N1
HTAB C38 N3_$4
HTAB C46 N10
HTAB C52 O12
HTAB C63 N10
HTAB C71 O13_$5
HTAB C80 N11_$3

REM Highest difference peak  1.087,  deepest hole -0.678,  1-sigma level  0.108
Q1    1   0.1562  0.4241  0.3947  11.00000  0.05    1.09
Q2    1   0.2205  0.2400  0.2877  11.00000  0.05    1.08
Q3    1  -0.0430 -0.4383  0.5833  11.00000  0.05    1.06
Q4    1   0.7168  0.6409  0.3433  11.00000  0.05    1.00
Q5    1   0.8617  0.5863  0.3636  11.00000  0.05    0.95
Q6    1   1.4758  0.8914  0.2879  11.00000  0.05    0.88
Q7    1  -0.0061 -0.4737  0.5565  11.00000  0.05    0.88
Q8    1   0.9502  0.7343  0.2034  11.00000  0.05    0.75
Q9    1   0.0455  0.1102  0.2811  11.00000  0.05    0.69
Q10   1   1.1646  1.3634 -0.0333  11.00000  0.05    0.66
;
_shelx_res_checksum   28119

_shelx_hkl_file
;
   1   0   0  288.51   10.86
   2   0   0  776.21   28.30
  -3   0   0   19.55    1.99
   3   0   0   26.28    3.66
   4   0   0    8.09    3.04
  -4   0   0    7.64    1.64
   5   0   0    1.27    2.94
  -5   0   0    2.84    1.43
  -6   0   0 1386.86   41.08
   6   0   0 1336.41   51.83
  -7   0   0  115.49    6.69
   7   0   0  118.56    9.69
   8   0   0    1.67    4.52
  -8   0   0    0.21    2.07
   9   0   0   79.46   10.49
  10   0   0   19.75    7.51
  11   0   0   -4.23    6.94
  12   0   0    4.94    8.03
  12   1   1   -5.41    7.34
  11   1   1    3.45    7.29
  10   1   1   -0.48    5.78
   9   1   1    0.24    5.17
   8   1   1   -1.29    4.33
  -8  -1  -1   -1.63    2.09
   7   1   1    2.00    4.26
  -7  -1  -1    1.83    2.34
  -6  -1  -1   40.25    4.04
   6   1   1   52.66    6.64
   5   1   1   18.75    4.29
  -5  -1  -1   15.95    2.50
  -4  -1  -1   -0.23    1.23
   4   1   1   -0.04    2.44
  -3  -1  -1    3.24    1.36
   3   1   1    3.01    2.44
  -2  -1  -1   40.41    2.57
   2   1   1   36.07    3.58
   0   1   1    0.19    0.47
   1  -1  -1   99.56    4.69
   2  -1  -1  152.10    7.40
   3  -1  -1    8.94    2.82
   4  -1  -1   20.26    3.89
  -4   1   1   18.96    1.95
   5  -1  -1   17.39    4.17
  -5   1   1   13.89    2.01
   6  -1  -1   61.09    6.73
  -6   1   1   56.77    4.21
   7  -1  -1   -0.79    3.68
  -7   1   1    0.94    1.83
   8  -1  -1    6.49    4.96
   9  -1  -1   -3.14    5.08
  10  -1  -1   -1.63    6.12
  11  -1  -1    7.93    7.18
  12  -1  -1   -1.98    7.87
  12   2   2   -1.72    7.64
  11   2   2    6.87    7.15
  10   2   2    4.34    6.33
   9   2   2   60.78    9.35
  -9  -2  -2   36.00    4.97
   8   2   2   -1.09    4.08
  -8  -2  -2    3.30    2.66
   7   2   2    0.43    4.02
  -7  -2  -2    2.20    2.28
   6   2   2  301.19   15.50
  -6  -2  -2  309.43   12.38
  -5  -2  -2  148.55    7.41
   5   2   2  159.16    9.46
  -4  -2  -2  123.28    6.08
   3   2   2   28.66    3.91
  -3  -2  -2   22.45    2.49
  -2  -2  -2  199.50    7.57
   2   2   2  209.32    9.25
   1   2   2   -1.19    1.53
   0   2   2   12.07    2.01
  -1   2   2   26.39    2.75
   1  -2  -2   21.50    2.06
   2  -2  -2  818.39   30.94
   2  -2  -2  857.58   25.16
   3  -2  -2   48.33    4.71
   4  -2  -2    1.83    2.58
  -5   2   2   74.12    4.00
   5  -2  -2   77.54    6.70
  -6   2   2   53.61    3.67
   6  -2  -2   53.42    6.43
   7  -2  -2    2.53    4.07
   8  -2  -2   37.26    7.49
   9  -2  -2    5.68    5.99
  10  -2  -2    3.46    6.39
  11  -2  -2   -5.57    6.55
  12  -2  -2    3.16    7.63
  12   3   3    5.69    7.68
  11   3   3    9.66    7.73
  10   3   3   40.19    8.95
  -9  -3  -3    3.62    3.32
   9   3   3    5.17    5.67
   8   3   3   -0.54    5.58
  -8  -3  -3    8.90    3.47
  -7  -3  -3  116.02    7.54
   7   3   3  118.77    9.63
   6   3   3    2.77    3.97
  -6  -3  -3    4.56    2.37
  -5  -3  -3   77.75    5.43
   5   3   3   81.35    6.81
  -4  -3  -3    1.86    1.59
   4   3   3   -1.13    2.77
   3   3   3   66.43    5.38
  -3  -3  -3   62.68    4.31
   2   3   3   50.56    4.77
   1   3   3 1593.76   57.01
  -1  -3  -3 1616.61   46.20
   0   3   3   93.47    6.09
   0  -3  -3  102.77    4.34
   0  -3  -3  105.35    4.47
  -1   3   3    3.77    2.43
   1  -3  -3    0.61    1.38
   2  -3  -3  139.76    6.22
  -2   3   3  119.98    7.20
   3  -3  -3  206.61   10.45
   4  -3  -3   31.72    4.82
   5  -3  -3   49.88    6.20
   6  -3  -3  154.39   10.50
  -6   3   3  151.09    6.38
   7  -3  -3   12.30    5.18
   8  -3  -3   -0.15    4.66
   9  -3  -3   37.08    8.37
  10  -3  -3   -1.94    6.23
  11  -3  -3    7.37    7.70
  12  -3  -3   14.88    9.77
  12   4   4    8.41    8.23
  11   4   4   12.87    8.04
  10   4   4    0.58    5.79
 -10  -4  -4    4.91    3.76
  -9  -4  -4    2.21    3.31
   9   4   4    9.11    5.87
   8   4   4   83.59    8.98
  -8  -4  -4   82.32    7.17
   7   4   4   28.24    6.71
  -7  -4  -4   21.62    4.00
  -6  -4  -4   10.22    2.99
   6   4   4    6.61    4.40
  -5  -4  -4   11.96    2.78
   5   4   4   13.36    4.43
   4   4   4   39.36    5.52
  -4  -4  -4   37.99    3.85
   3   4   4    8.40    3.58
  -3  -4  -4    8.65    2.22
   2   4   4  450.87   18.34
  -2  -4  -4  428.65   14.90
  -1  -4  -4  499.05   15.41
  -1  -4  -4  491.86   16.43
   1   4   4  537.06   20.55
   0  -4  -4    1.55    1.39
   0   4   4   -0.96    3.38
   0  -4  -4   -1.48    1.15
   1  -4  -4   12.39    2.14
  -1   4   4   15.73    3.34
   2  -4  -4   27.72    3.00
  -2   4   4   24.13    4.05
  -3   4   4    8.61    3.21
   4  -4  -4    3.44    3.11
   5  -4  -4   18.41    4.54
   6  -4  -4    4.10    3.82
   7  -4  -4   73.56    8.94
   8  -4  -4    2.50    4.84
   9  -4  -4   23.21    7.26
  10  -4  -4   13.24    7.82
  11  -4  -4    3.84    7.71
  12  -4  -4    1.00    8.79
  11   5   5    3.79    7.36
  10   5   5    6.86    7.04
 -10  -5  -5    4.59    3.71
   9   5   5    1.93    5.41
  -9  -5  -5    4.16    3.48
   8   5   5    3.71    5.09
  -8  -5  -5    1.05    2.75
  -7  -5  -5  124.45    8.42
   7   5   5  127.49   10.15
  -6  -5  -5    0.30    2.29
   6   5   5    3.76    4.59
   5   5   5   26.94    5.76
  -5  -5  -5   26.96    3.82
   4   5   5   83.82    6.85
  -4  -5  -5   74.50    5.47
   3   5   5  152.54    9.51
  -3  -5  -5  149.36    7.48
  -2  -5  -5  324.70   10.33
  -2  -5  -5  317.47   12.09
   1   5   5    1.11    3.71
  -1  -5  -5    1.08    1.26
  -1  -5  -5    2.15    1.75
   0  -5  -5    2.81    1.55
   0   5   5    6.84    3.73
   0  -5  -5    1.53    1.60
  -1   5   5    6.56    3.28
   1  -5  -5    4.73    1.91
   1  -5  -5    5.08    1.69
  -2   5   5   58.20    5.72
   2  -5  -5   75.69    4.92
  -3   5   5   37.09    5.50
  -4   5   5   56.20    6.33
   5  -5  -5   28.63    5.49
  -5   5   5   26.65    5.62
   6  -5  -5  105.23    9.23
   7  -5  -5    1.62    4.76
   8  -5  -5   40.69    8.29
   9  -5  -5   42.06    9.18
  10  -5  -5   13.86    8.00
  11  -5  -5   14.97    9.02
 -11  -6  -6    0.62    4.12
 -10  -6  -6    4.91    4.07
  10   6   6    6.38    6.70
   9   6   6   -1.10    5.62
  -9  -6  -6    1.74    3.29
  -8  -6  -6    5.37    3.46
   8   6   6    4.91    5.42
  -7  -6  -6   12.90    3.64
   7   6   6   11.95    5.88
  -6  -6  -6    2.09    2.57
   6   6   6    3.66    5.44
   5   6   6   18.03    5.52
  -5  -6  -6   12.06    3.05
   4   6   6   34.67    6.05
  -4  -6  -6   33.23    3.92
  -3  -6  -6    2.18    1.16
  -3  -6  -6    1.54    2.09
   3   6   6    3.76    4.72
  -2  -6  -6   25.02    2.37
   2   6   6   22.31    5.36
  -2  -6  -6   26.76    3.46
   1   6   6  168.59   10.43
  -1  -6  -6  184.74    8.19
  -1  -6  -6  169.74    7.06
   0  -6  -6  157.03    7.07
   0   6   6  147.69    9.61
   0  -6  -6  158.83    7.25
  -1   6   6   82.16    6.92
   1  -6  -6   72.74    4.90
   1  -6  -6   71.27    4.51
  -2   6   6    8.81    3.94
   2  -6  -6    9.76    2.51
  -3   6   6  158.43   10.26
  -4   6   6  329.48   16.87
  -5   6   6    5.84    4.50
  -6   6   6   37.64    6.99
  -7   6   6    0.23    4.27
  -8   6   6    8.48    4.85
  -9   6   6   20.45    6.47
   9  -6  -6   27.09    8.70
 -10   6   6   20.84    6.62
 -11   6   6    8.67    5.78
 -11  -7  -7   10.37    5.47
 -10  -7  -7    6.01    4.40
  -9  -7  -7    0.52    3.62
   9   7   7    2.87    6.43
  -8  -7  -7    1.56    3.23
   8   7   7   -0.10    5.11
   7   7   7    1.87    5.21
  -7  -7  -7    3.31    3.05
   6   7   7   40.07    7.88
  -6  -7  -7   43.55    5.23
  -5  -7  -7   31.84    4.42
   5   7   7   36.87    7.27
  -4  -7  -7   96.81    6.74
   4   7   7   92.32    8.85
  -3  -7  -7   78.15    3.99
  -3  -7  -7   76.12    5.86
   3   7   7   80.09    8.33
  -2  -7  -7    2.63    2.11
   2   7   7    3.05    5.14
  -2  -7  -7    2.24    1.57
   1   7   7   11.29    5.58
  -1  -7  -7    5.79    2.14
  -1  -7  -7    5.48    2.34
   0   7   7    4.46    4.67
   0  -7  -7    1.30    1.91
   0  -7  -7    1.07    1.97
   1  -7  -7   15.04    2.84
  -1   7   7   14.41    5.03
   1  -7  -7   15.65    2.71
  -2   7   7   62.89    6.87
   2  -7  -7   43.27    4.50
  -3   7   7    3.16    4.24
  -4   7   7   46.16    7.46
  -5   7   7   13.08    5.68
  -6   7   7    6.80    5.62
  -7   7   7   46.44    8.40
  -8   7   7   24.41    7.11
  -9   7   7    6.45    5.86
 -10   7   7   23.83    7.50
 -11   7   7    8.38    6.37
 -11  -8  -8    1.37    4.58
 -10  -8  -8   -0.02    4.21
   9   8   8   24.90    8.07
  -9  -8  -8   11.16    4.96
   8   8   8    5.03    6.08
  -8  -8  -8    4.84    3.80
   7   8   8   14.82    6.39
  -7  -8  -8   11.77    4.12
   6   8   8    6.66    5.95
  -6  -8  -8    6.04    3.38
  -5  -8  -8    4.61    2.87
   5   8   8   12.84    6.32
   4   8   8   15.80    7.05
  -4  -8  -8   15.17    3.69
  -3  -8  -8   67.32    4.12
   3   8   8   55.22    8.85
  -3  -8  -8   57.96    5.60
  -2  -8  -8   46.95    3.81
   2   8   8   34.05    7.96
  -2  -8  -8   50.05    4.88
  -1  -8  -8   19.01    2.96
  -1  -8  -8   16.44    3.22
   1   8   8   16.58    6.58
   0  -8  -8   50.93    4.76
   0   8   8   66.99    7.97
   0  -8  -8   66.37    4.91
  -1   8   8    5.28    5.29
   1  -8  -8    1.91    2.17
   1  -8  -8    2.76    1.92
   2  -8  -8   39.98    4.58
  -2   8   8   48.70    7.30
  -3   8   8   55.94    8.13
  -4   8   8   15.96    6.27
  -5   8   8   10.12    6.11
  -6   8   8    0.74    5.52
  -7   8   8    2.49    5.59
  -8   8   8    9.90    6.75
  -9   8   8   12.95    7.21
 -10   8   8    3.95    6.33
 -11  -9  -9    7.11    5.40
 -10  -9  -9   15.20    5.80
  -9  -9  -9   23.98    5.82
  -8  -9  -9    6.44    4.20
   8   9   9   -1.82    5.99
   7   9   9   14.57    6.87
  -7  -9  -9   19.15    4.92
  -6  -9  -9    9.98    3.92
   6   9   9   10.39    6.49
   5   9   9   -3.64    5.32
  -5  -9  -9    1.50    2.72
  -4  -9  -9   81.54    6.94
   3   9   9   45.05    9.52
  -3  -9  -9   56.51    5.72
   2   9   9   -1.45    7.10
  -2  -9  -9    1.99    2.00
  -2  -9  -9   -2.65    2.31
   1   9   9   32.49    8.33
  -1  -9  -9   52.06    5.13
  -1  -9  -9   43.90    4.17
   0  -9  -9   10.40    3.16
   0   9   9   10.06    6.71
   0  -9  -9    9.03    2.68
  -1   9   9   68.27    9.44
   1  -9  -9   58.63    5.37
  -2   9   9   16.43    6.61
  -3   9   9    0.25    5.58
  -4   9   9  163.00   12.57
  -5   9   9   -0.13    6.12
  -6   9   9    5.29    6.18
  -7   9   9   56.56   10.05
  -8   9   9    1.76    6.70
  -9   9   9    3.99    7.05
 -10   9   9   24.11    8.57
 -10 -10 -10    5.56    5.04
  -9 -10 -10   -0.95    4.10
  -8 -10 -10    0.66    3.61
  -7 -10 -10    3.73    3.76
   7  10  10   12.86    7.18
  -6 -10 -10    1.15    3.22
   6  10  10    4.89    5.96
   5  10  10    4.37    7.06
  -5 -10 -10    3.87    3.32
  -4 -10 -10    2.63    3.08
   4  10  10   -3.45    7.66
  -3 -10 -10    5.75    3.29
   3  10  10    4.82    8.74
  -2 -10 -10    5.44    3.28
  -2 -10 -10    7.49    2.48
   2  10  10   15.84    8.81
  -1 -10 -10    0.37    2.14
  -1 -10 -10    5.24    3.08
   1  10  10   -1.90    7.51
   0 -10 -10   22.91    3.85
   0  10  10   16.10    8.00
   0 -10 -10   14.84    3.77
   1 -10 -10    4.53    2.88
  -1  10  10   10.49    7.59
  -2  10  10   16.79    7.71
  -3  10  10    5.51    6.86
  -4  10  10   -1.06    6.32
  -5  10  10   -1.53    6.30
  -6  10  10    1.17    7.00
  -7  10  10   -3.58    6.76
  -8  10  10   -6.18    6.39
  -9  10  10   -2.77    7.07
 -10 -11 -11    5.66    5.27
  -9 -11 -11   18.03    6.07
  -8 -11 -11   -0.58    3.77
  -7 -11 -11    6.79    4.37
  -6 -11 -11    1.31    3.50
   6  11  11    4.74    6.71
   5  11  11    2.60    7.42
  -5 -11 -11   -3.95    2.73
  -4 -11 -11   17.08    4.49
   4  11  11    1.89    8.66
   3  11  11   11.54    8.93
  -3 -11 -11   27.13    4.90
   2  11  11    0.20    9.11
  -2 -11 -11   -0.27    3.05
   1  11  11    0.21    7.90
  -1 -11 -11    4.98    3.64
   0  11  11   55.42   10.66
   0 -11 -11   83.55    7.15
  -1  11  11   55.42   10.72
  -2  11  11   15.00    8.57
  -3  11  11    4.90    7.48
  -4  11  11   -1.35    7.05
  -5  11  11    0.99    7.15
  -6  11  11   35.73   10.08
  -7  11  11   13.19    9.08
  -8  11  11   -0.50    8.47
  -9 -12 -12    0.65    4.58
  -8 -12 -12    2.76    4.43
  -7 -12 -12    0.44    4.01
  -6 -12 -12    7.24    4.16
  -5 -12 -12    8.21    4.07
   5  12  12    6.66    8.08
   4  12  12   -3.16    8.44
  -4 -12 -12   16.83    4.65
  -3 -12 -12   29.27    5.30
   3  12  12   22.03    9.51
  -2 -12 -12    0.17    3.30
   2  12  12   -0.77    8.85
  -1 -12 -12   12.21    4.29
   1  12  12    8.21    8.73
   0 -12 -12    2.95    3.69
   0  12  12   13.56    8.91
  -1  12  12    2.41    8.08
  -2  12  12   11.86    8.64
  -3  12  12   40.99   10.60
  -4  12  12   -3.66    7.47
  -5  12  12   28.30    9.92
  -6  12  12   -2.47    8.04
  -7  12  12    7.24    8.87
  -8  12  12    3.61    9.22
  -8 -13 -13    3.43    4.76
  -7 -13 -13    5.89    4.68
  -6 -13 -13    1.04    4.00
  -5 -13 -13   -2.25    3.23
  -4 -13 -13   -3.03    3.43
   4  13  13    5.03    9.56
   3  13  13    9.93    9.32
  -3 -13 -13    7.27    4.42
  -2 -13 -13   21.21    5.11
   2  13  13    3.85    9.29
  -1 -13 -13   10.12    4.37
   1  13  13    4.47    8.56
   0  13  13   -5.18    8.03
  -1  13  13   -6.05    8.04
  -2  13  13   -0.70    8.33
  -3  13  13   -9.45    8.13
  -4  13  13    4.90    9.37
  -5  13  13   -6.93    8.57
  -6  13  13   -1.71    9.32
  -7  13  13   -2.39   10.20
  -8 -14 -14    4.27    5.08
  -7 -14 -14   -0.42    4.66
  -6 -14 -14    7.13    5.04
  -5 -14 -14   -2.07    3.84
  -4 -14 -14   -2.08    3.93
  -3 -14 -14   10.27    4.83
   3  14  14    3.45    9.76
  -2 -14 -14    1.29    3.88
   2  14  14   -4.72    9.40
  -1 -14 -14   13.91    4.66
   1  14  14    3.26    9.17
   0  14  14    9.22    9.15
  -1  14  14   -2.51    8.70
  -2  14  14   -5.50    8.65
  -3  14  14    4.83    9.78
  -4  14  14   -3.66    9.63
  -5  14  14    5.27   10.79
  -6  14  14   -9.49   10.45
  -7 -15 -15    2.42    5.16
  -6 -15 -15    0.98    4.85
  -5 -15 -15    2.48    4.61
  -4 -15 -15   -1.59    4.25
  -3 -15 -15    4.74    4.63
   2  15  15   10.21   10.42
  -2 -15 -15    5.42    4.61
   1  15  15    4.25    9.95
   0  15  15   -9.78    8.65
  -1  15  15  -12.26    8.85
  -2  15  15   -8.52    9.12
  -3  15  15  -15.63    8.74
  -4  15  15   -9.54   10.32
  -5  15  15   -5.54   11.83
  -5 -16 -16    1.59    5.00
  -4 -16 -16    0.56    4.53
  -3 -16 -16    4.18    4.79
  -2 -16 -16   -1.90    4.65
   0  16  16  -11.43    8.50
  -1  16  16   -7.02    9.01
  -2  16  16  -12.00    9.62
  -3  16  16  -12.23   10.25
  -4  16  16   -8.65   11.59
  -3 -17 -17    0.70    5.25
  -1  17  17   -6.50    9.70
  -2  17  17  -19.01    9.61
  -3  17  16  -17.51   10.04
  -2  17  16   -5.89   10.69
  -3 -17 -16    5.47    5.32
  -4  16  15   -8.88   11.60
  -3  16  15  -18.56    9.38
  -2  16  15  -10.47    9.98
  -1  16  15   -4.23    9.33
  -2 -16 -15    3.74    4.94
  -3 -16 -15    0.45    4.68
  -4 -16 -15    0.62    5.09
  -5 -16 -15    4.22    5.17
  -5  15  14  -15.12   10.04
  -4  15  14   -2.33   10.13
  -3  15  14  -11.01    9.43
  -2  15  14   -3.83    9.11
  -1  15  14   -8.15    8.67
   0  15  14   -6.11    8.66
   1  15  14    1.09    9.55
  -1 -15 -14    7.41    4.70
  -2 -15 -14    9.24    5.09
  -3 -15 -14    5.15    4.70
  -4 -15 -14    7.39    5.04
  -5 -15 -14   -3.51    4.14
  -6 -15 -14   -4.40    4.33
  -7 -15 -14   -1.41    4.92
  -6  14  13  -20.13    9.25
  -5  14  13   -8.30    9.13
  -4  14  13   -5.79    9.21
  -3  14  13   -6.40    9.15
  -2  14  13  -10.17    8.37
  -1  14  13   -2.76    8.68
   0  14  13   -3.75    8.30
   1  14  13   -4.77    8.38
  -1 -14 -13    4.18    4.17
  -2 -14 -13    9.85    4.60
   2  14  13   -4.01    9.03
  -3 -14 -13    5.98    4.49
  -4 -14 -13    3.90    4.34
  -5 -14 -13   -2.98    3.79
  -6 -14 -13   -1.24    4.21
  -7 -14 -13   -3.40    4.01
  -8 -14 -13    1.68    4.64
  -7  13  12  -10.54    8.76
  -6  13  12   -1.42    8.89
  -5  13  12    6.97    9.52
  -4  13  12   -4.97    8.11
  -3  13  12   -4.78    8.21
  -2  13  12   10.51    8.70
  -1  13  12   -6.27    7.35
   0  13  12    3.45    8.19
   0 -13 -12    6.23    4.07
   1  13  12   14.56    8.77
  -1 -13 -12   15.10    4.67
   2  13  12   -2.39    8.68
  -2 -13 -12    0.86    3.66
  -3 -13 -12    3.37    3.90
   3  13  12   -5.33    8.42
  -4 -13 -12   18.54    5.08
  -5 -13 -12    3.34    3.85
  -6 -13 -12    5.49    4.51
  -7 -13 -12   11.80    5.39
  -8 -13 -12   -1.61    4.27
  -9 -13 -12   -0.65    4.70
  -8  12  11    4.97    9.30
  -7  12  11   -8.29    7.34
  -6  12  11    4.29    8.18
  -5  12  11    7.73    8.33
  -4  12  11  -10.23    6.97
  -3  12  11   -0.36    7.81
  -2  12  11    8.59    8.21
  -1  12  11   -0.29    8.09
   0  12  11   33.55    9.77
   0 -12 -11   54.72    6.09
   0 -12 -11   49.57    5.63
  -1 -12 -11   -0.20    2.61
  -1 -12 -11    0.35    3.38
   1  12  11   -1.42    7.93
  -2 -12 -11    1.60    3.38
   2  12  11   -0.59    8.65
   3  12  11   21.72    9.56
  -3 -12 -11    4.41    3.53
  -4 -12 -11    3.27    3.48
   4  12  11    0.89    8.75
  -5 -12 -11    0.42    3.44
  -6 -12 -11   15.96    5.00
  -7 -12 -11    6.45    4.59
  -8 -12 -11    0.11    4.11
  -9 -12 -11   -3.18    4.22
  -8  11  10   -0.19    7.74
  -7  11  10   -4.71    7.24
  -6  11  10    3.00    7.37
  -5  11  10   43.73    9.55
  -4  11  10   -0.74    6.64
  -3  11  10   -1.12    6.79
  -2  11  10   38.76    9.93
  -1  11  10    7.45    8.11
   1 -11 -10   11.31    3.59
   0  11  10   10.33    8.24
   0 -11 -10   -0.07    2.50
   0 -11 -10    0.87    3.18
  -1 -11 -10   16.55    4.41
   1  11  10   15.02    8.45
  -1 -11 -10   20.81    3.80
   2  11  10    0.18    8.47
  -2 -11 -10    9.80    3.90
  -3 -11 -10    0.28    2.80
   3  11  10   -2.19    7.96
   4  11  10   10.59    8.74
  -4 -11 -10   14.48    4.27
   5  11  10    1.13    6.55
  -5 -11 -10   -1.59    2.84
  -6 -11 -10    2.11    3.59
  -7 -11 -10    1.67    3.73
  -8 -11 -10    0.99    4.08
  -9 -11 -10    3.94    4.53
 -10 -11 -10    1.79    4.85
  -9  10   9   40.37   10.23
  -8  10   9   -1.25    6.59
  -7  10   9    6.62    7.58
  -6  10   9   45.21    9.63
  -5  10   9    4.55    6.44
  -4  10   9    2.42    6.22
  -3  10   9  189.49   13.80
  -2  10   9   -2.95    6.37
   2 -10  -9   -2.91    2.36
   1 -10  -9    0.70    2.51
  -1  10   9    1.27    6.74
   1 -10  -9    1.48    2.71
   0 -10  -9   99.00    6.74
   0 -10  -9  104.12    7.22
   0  10   9  105.17   10.75
  -1 -10  -9   10.38    3.52
   1  10   9    4.50    7.37
  -1 -10  -9    7.95    2.76
  -2 -10  -9    5.56    2.73
  -2 -10  -9    6.50    3.31
   2  10   9   -6.87    7.67
   3  10   9    2.99    7.75
  -3 -10  -9    3.85    3.19
   4  10   9    6.28    7.99
  -4 -10  -9    7.87    3.60
  -5 -10  -9    5.61    3.47
   5  10   9    7.76    6.18
  -6 -10  -9    0.19    3.23
   6  10   9   11.54    5.60
  -7 -10  -9   17.13    4.99
  -8 -10  -9   -1.60    3.57
  -9 -10  -9   -2.12    4.12
 -10 -10  -9    9.80    5.55
 -10   9   8    6.88    6.92
  -9   9   8   11.03    7.25
  -8   9   8    2.30    6.34
  -7   9   8    7.34    6.50
  -6   9   8   -1.60    5.75
  -5   9   8   -0.71    5.80
  -4   9   8    7.79    6.23
   3  -9  -8   -2.66    2.52
  -3   9   8    7.91    5.73
  -2   9   8    1.81    5.62
   2  -9  -8   -0.45    2.34
   1  -9  -8   73.06    5.79
   1  -9  -8   76.92    5.72
  -1   9   8   61.83    9.25
   0   9   8    0.79    6.08
   0  -9  -8    1.09    2.52
   0  -9  -8   -2.93    1.81
  -1  -9  -8   -1.95    1.86
  -1  -9  -8   -0.78    2.32
   1   9   8   -3.94    5.89
  -2  -9  -8    0.88    2.55
  -2  -9  -8    0.44    1.87
   2   9   8    6.04    7.37
   3   9   8    6.44    6.98
  -3  -9  -8    2.92    2.84
   4   9   8    7.00    6.57
  -4  -9  -8   12.98    3.91
   5   9   8    3.59    5.62
  -5  -9  -8   14.52    3.92
  -6  -9  -8    4.71    3.51
   6   9   8   -1.33    4.63
  -7  -9  -8    5.43    3.60
   7   9   8    9.36    6.09
  -8  -9  -8   -0.18    3.51
  -9  -9  -8   -0.71    4.09
 -10  -9  -8    2.86    4.83
 -11  -9  -8    4.99    5.21
 -10   8   7   19.40    7.42
  -9   8   7   53.83    9.46
  -8   8   7    4.24    5.75
  -7   8   7   35.62    7.86
  -6   8   7   48.31    8.58
  -5   8   7   33.38    7.56
  -4   8   7   81.52    8.92
   3  -8  -7   80.05    6.43
  -3   8   7   98.41    8.92
  -2   8   7    3.50    4.73
   2  -8  -7    4.62    2.42
   1  -8  -7   13.21    2.97
   1  -8  -7    9.60    2.60
  -1   8   7   12.87    5.57
   0   8   7   80.70    8.39
   0  -8  -7   77.57    5.37
   0  -8  -7   75.35    5.57
  -1  -8  -7    8.36    2.34
  -1  -8  -7    6.75    2.50
   1   8   7    4.38    5.73
  -2  -8  -7   29.92    4.07
   2   8   7   33.56    7.40
  -2  -8  -7   36.09    3.38
  -3  -8  -7    0.89    2.52
   3   8   7    2.11    6.35
  -3  -8  -7    0.52    1.56
   4   8   7   26.95    7.08
  -4  -8  -7   46.16    5.14
  -5  -8  -7    0.87    2.54
   6   8   7    4.82    5.43
  -6  -8  -7    2.87    3.04
  -7  -8  -7    1.86    3.30
   7   8   7    2.61    5.22
   8   8   7   11.70    6.40
  -8  -8  -7   10.69    4.35
  -9  -8  -7    5.32    4.39
 -10  -8  -7   21.46    5.91
 -11  -8  -7    7.37    5.15
 -11   7   6    6.39    5.12
 -10   7   6   29.77    7.54
  -9   7   6   23.48    6.83
  -8   7   6    6.47    5.26
  -7   7   6   34.10    7.33
  -6   7   6   26.15    6.78
  -5   7   6   -2.15    4.44
  -4   7   6   34.67    6.70
   3  -7  -6   90.28    6.50
  -3   7   6   96.44    8.34
  -2   7   6    8.07    4.11
   2  -7  -6    3.95    2.46
   1  -7  -6  117.07    6.62
  -1   7   6  125.14    8.91
   1  -7  -6  125.73    6.30
   0   7   6  404.18   18.49
   0  -7  -6  385.88   14.21
   0  -7  -6  409.86   14.59
  -1  -7  -6   18.76    3.04
   1   7   6   30.67    6.34
  -1  -7  -6   22.35    2.76
  -2  -7  -6   21.02    2.55
   2   7   6   17.90    5.94
  -2  -7  -6   18.39    3.20
   3   7   6  194.57   12.70
  -3  -7  -6  250.64   10.90
  -3  -7  -6  260.12    8.64
   4   7   6   -2.48    3.77
  -4  -7  -6    7.49    2.80
  -5  -7  -6   49.99    5.19
   5   7   6   47.65    7.24
   6   7   6   62.37    8.44
  -6  -7  -6   58.38    5.90
  -7  -7  -6   10.03    3.73
   7   7   6   12.53    5.88
  -8  -7  -6   18.52    4.52
   8   7   6   24.61    6.64
   9   7   6   25.89    7.71
  -9  -7  -6   14.28    4.57
 -10  -7  -6    0.91    3.82
 -11  -7  -6    6.89    4.69
 -11   6   5   25.55    6.85
  11  -6  -5   17.49   10.18
 -10   6   5   27.76    6.53
  10  -6  -5   16.31    8.55
  -9   6   5   43.23    7.76
   9  -6  -5   34.61    8.96
  -8   6   5   47.82    7.68
   8  -6  -5   61.53    9.60
  -7   6   5    8.05    4.92
   7  -6  -5   13.14    5.92
  -6   6   5   14.71    5.33
  -5   6   5  109.47    9.11
  -4   6   5  199.85   12.03
  -3   6   5  138.51    9.32
   3  -6  -5  115.12    7.08
  -2   6   5  157.93    9.67
   2  -6  -5  160.31    7.96
   1  -6  -5   26.24    2.81
  -1   6   5   19.46    4.30
   1  -6  -5   25.30    3.12
   0   6   5   62.34    6.39
   0  -6  -5   54.97    3.95
   0  -6  -5   55.90    4.12
  -1  -6  -5   23.49    2.60
   1   6   5   21.81    5.29
  -1  -6  -5   21.92    3.04
  -2  -6  -5    8.41    2.41
  -2  -6  -5    5.11    1.75
   2   6   5   12.55    4.65
   3   6   5   17.25    4.27
  -3  -6  -5   26.00    3.51
  -3  -6  -5   28.94    2.33
  -4  -6  -5    7.84    2.58
   4   6   5    6.98    3.46
   5   6   5   87.70    7.89
  -5  -6  -5   91.76    6.55
   6   6   5   26.00    6.06
  -6  -6  -5   18.90    3.85
   7   6   5   28.81    6.33
  -7  -6  -5   23.93    4.43
  -8  -6  -5    8.10    3.74
   8   6   5   11.06    5.85
  -9  -6  -5   -0.27    3.20
   9   6   5    4.04    6.26
 -10  -6  -5    2.86    3.82
  10   6   5    6.30    6.44
 -11  -6  -5   14.80    5.25
  11  -5  -4    1.49    7.58
  10  -5  -4   -3.25    6.38
   9  -5  -4   23.22    7.62
   8  -5  -4   -0.62    5.10
   7  -5  -4    1.01    4.45
   6  -5  -4   69.62    7.82
   5  -5  -4   -0.75    3.34
  -4   5   4   56.02    6.68
  -3   5   4   88.21    7.08
   3  -5  -4   90.92    5.95
  -2   5   4    0.08    2.76
   2  -5  -4   -2.73    1.33
   1  -5  -4    3.57    1.51
  -1   5   4    6.80    3.00
   1  -5  -4    4.99    1.85
   0  -5  -4    3.10    1.56
   0   5   4    3.42    3.50
   0  -5  -4    1.40    1.51
  -1  -5  -4  159.21    6.35
  -1  -5  -4  165.13    7.22
   1   5   4  159.57    9.09
  -2  -5  -4  233.51    9.73
  -2  -5  -4  252.92    8.36
   3   5   4    4.42    2.17
  -3  -5  -4   20.89    3.15
  -4  -5  -4   12.34    2.80
   4   5   4   12.75    3.73
   5   5   4   52.00    6.48
  -5  -5  -4   36.74    4.32
  -6  -5  -4    4.66    2.64
   6   5   4    2.60    4.37
   7   5   4   16.15    5.92
  -7  -5  -4   20.63    4.08
  -8  -5  -4   66.30    6.75
   8   5   4   84.59    8.72
   9   5   4   11.22    6.00
  -9  -5  -4    4.35    3.60
  10   5   4   -5.80    5.86
 -10  -5  -4   -1.31    3.22
 -11  -5  -4    0.23    3.84
  11   5   4    5.65    7.48
  11  -4  -3    8.06    8.10
  10  -4  -3    0.43    6.59
   9  -4  -3   18.90    7.26
   8  -4  -3   89.45    9.52
   7  -4  -3   65.65    8.74
   6  -4  -3   85.92    7.99
   5  -4  -3   53.14    6.05
   4  -4  -3    2.34    2.85
   3  -4  -3   39.24    4.70
  -3   4   3   37.63    4.89
   3  -4  -3   43.64    4.06
  -2   4   3   39.67    4.55
   2  -4  -3   45.88    3.69
   1  -4  -3   80.43    3.87
   1  -4  -3   80.18    4.50
  -1   4   3   80.07    5.62
   0   4   3   44.95    4.82
   0  -4  -3   29.71    2.69
   0  -4  -3   32.07    2.74
  -1  -4  -3   85.44    4.65
  -1  -4  -3   88.74    4.01
  -2  -4  -3  962.77   29.53
  -3  -4  -3    5.32    1.97
   3   4   3    1.12    1.57
  -4  -4  -3    1.32    1.85
   4   4   3    3.40    3.34
   5   4   3    2.90    3.48
  -5  -4  -3   -0.39    1.84
  -6  -4  -3   44.29    4.75
   6   4   3   47.60    6.60
  -7  -4  -3    1.89    2.67
   7   4   3    3.60    4.91
   8   4   3  156.00   11.61
  -8  -4  -3  145.55    9.41
  -9  -4  -3    5.92    3.74
   9   4   3   11.04    6.16
  10   4   3   12.65    6.57
 -10  -4  -3    4.49    3.96
  11   4   3   29.34    9.01
  12  -3  -2   -2.19    8.38
  11  -3  -2    2.81    7.46
  10  -3  -2   -4.57    5.49
   9  -3  -2    3.50    5.64
   8  -3  -2    1.03    4.86
   7  -3  -2    3.48    4.29
   6  -3  -2    2.07    3.61
   5  -3  -2   -1.70    2.78
   4  -3  -2    0.14    2.60
   3  -3  -2   51.42    4.91
   3  -3  -2   55.75    4.20
   2  -3  -2   13.20    2.26
   2  -3  -2   14.29    3.07
   1  -3  -2  380.37   12.35
  -1   3   2  373.78   15.07
   0  -3  -2  367.93   11.43
   0   3   2  350.72   14.22
  -1  -3  -2  824.91   24.77
  -2  -3  -2   31.06    3.01
   3   3   2    0.03    1.79
  -3  -3  -2    1.79    1.44
   4   3   2  155.33    8.85
  -4  -3  -2  162.49    7.45
   5   3   2   57.39    5.78
  -5  -3  -2   56.17    4.66
  -5  -3  -2   59.69    3.19
  -6  -3  -2  160.87    8.44
  -6  -3  -2  161.25    6.51
   6   3   2  166.50   10.43
  -7  -3  -2   89.00    6.68
   7   3   2   98.08    8.60
   8   3   2   35.31    7.32
  -8  -3  -2   28.38    4.54
   9   3   2   -1.50    5.06
  -9  -3  -2    3.11    3.15
  10   3   2   26.47    8.11
 -10  -3  -2   22.37    5.02
  11   3   2    1.03    6.52
  12   3   2    4.28    8.22
  12  -2  -1    8.06    8.43
  11  -2  -1   -1.34    7.29
  10  -2  -1    5.43    6.34
   9  -2  -1   47.96    8.91
   8  -2  -1   29.83    7.16
   7  -2  -1   73.76    7.94
  -6   2   1  230.51    8.69
   6  -2  -1  217.67   12.85
  -5   2   1   -0.98    0.95
   5  -2  -1    0.14    2.84
   4  -2  -1   63.62    5.67
   3  -2  -1   87.55    4.88
   3  -2  -1   81.45    5.88
   2  -2  -1  221.73    8.24
   2  -2  -1  220.18   10.02
   1  -2  -1  454.04   13.99
   1  -2  -1  457.24   17.15
   0   2   1    0.44    0.66
   1   2   1   22.20    2.19
  -3  -2  -1   77.08    4.36
   3   2   1   80.71    5.48
  -4  -2  -1    0.85    1.51
   4   2   1    6.18    2.80
   5   2   1  113.55    7.77
  -5  -2  -1  103.96    6.06
  -6  -2  -1    8.61    2.57
   6   2   1   12.59    4.35
   7   2   1    4.69    4.48
  -7  -2  -1    6.81    2.54
   8   2   1   27.62    6.61
  -8  -2  -1   22.15    3.98
  -9  -2  -1   30.21    4.77
   9   2   1   31.42    7.66
  10   2   1   23.42    7.63
  11   2   1   -4.94    6.72
  12   2   1   -2.40    7.02
  12  -1   0    3.91    8.21
  11  -1   0    3.50    6.94
  10  -1   0    6.69    6.93
   9  -1   0    7.57    5.76
   8  -1   0   38.31    7.58
  -7   1   0   13.34    2.46
   7  -1   0    8.07    4.57
  -6   1   0   -0.59    1.38
   6  -1   0    5.24    3.76
   5  -1   0  186.32   10.96
  -5   1   0  193.22    7.50
   4  -1   0   43.69    5.17
  -4   1   0   35.13    2.54
   3  -1   0   -1.39    2.06
   2  -1   0 1067.21   30.53
   2  -1   0 1045.57   38.11
   1  -1   0   84.11    4.12
  -2  -1   0   30.50    2.27
   2   1   0   29.21    2.75
   3   1   0   93.43    5.89
  -3  -1   0   93.09    4.49
   4   1   0  192.81    9.93
  -4  -1   0  195.09    7.92
   5   1   0  104.34    7.51
  -5  -1   0  104.04    5.73
   6   1   0  516.14   22.37
  -6  -1   0  485.44   17.51
  -7  -1   0  365.29   14.32
   7   1   0  367.87   18.49
  -8  -1   0    0.04    2.25
   8   1   0   -2.67    4.08
   9   1   0   20.37    6.67
  10   1   0   26.81    8.29
  11   1   0    3.77    7.12
  12   1   0    4.78    7.81
  12   0   1   -2.86    7.73
  11   0   1   -6.16    6.65
  10   0   1   -0.29    6.10
   9   0   1    5.52    5.55
   8   0   1    4.76    4.90
  -7   0  -1   11.92    2.72
   7   0   1   19.87    5.64
   6   0   1   18.79    5.23
  -6   0  -1   15.98    2.88
  -5   0  -1    1.15    1.25
   5   0   1    2.31    3.02
  -4   0  -1    7.01    1.67
   4   0   1    6.49    2.99
   3   0   1    2.48    2.38
  -3   0  -1    1.93    1.12
   2   0   1    5.54    2.04
   1   0  -1    3.19    0.81
   2   0  -1   39.07    3.50
   3   0  -1   -0.01    2.20
   4   0  -1   11.56    3.43
  -4   0   1   13.94    1.97
  -5   0   1    6.83    1.77
   5   0  -1    8.37    3.56
  -6   0   1   -0.60    1.92
   6   0  -1    4.72    4.07
   7   0  -1    4.90    4.65
  -7   0   1    2.57    2.41
   8   0  -1   -2.91    3.84
  -8   0   1    0.98    2.22
   9   0  -1   -7.09    4.36
  10   0  -1   -4.61    5.69
  11   0  -1   -0.50    6.94
  12   0  -1   -2.84    7.54
  12   1   2    3.23    8.09
  11   1   2   -9.77    6.45
  10   1   2   46.41    9.13
   9   1   2    5.06    5.77
  -8  -1  -2   18.37    3.51
   8   1   2   16.47    5.87
  -7  -1  -2   35.58    4.18
   7   1   2   45.23    7.13
   6   1   2  472.35   21.45
  -6  -1  -2  476.54   16.84
   5   1   2  214.15   11.68
  -5  -1  -2  219.23    8.96
  -4  -1  -2   19.39    2.33
   4   1   2    9.27    3.22
  -3  -1  -2   30.99    2.66
   2   1   2  676.16   26.08
  -2  -1  -2  736.97   21.13
   0   1   2 3723.03  129.28
   1  -1  -2 3132.12  109.42
  -1   1   2 3204.68  109.48
   2  -1  -2   52.74    4.22
   3  -1  -2    0.61    2.18
   4  -1  -2   46.49    4.89
  -5   1   2    3.42    1.48
   5  -1  -2    8.29    3.46
  -6   1   2  383.90   13.20
   6  -1  -2  345.25   17.52
   7  -1  -2  108.74    9.21
  -7   1   2  118.63    6.46
   8  -1  -2    0.52    4.79
   9  -1  -2   46.68    8.50
  10  -1  -2    3.35    6.45
  11  -1  -2   -1.04    6.71
  12  -1  -2    2.93    8.28
  12   2   3    4.66    8.57
  11   2   3   -2.61    5.97
  10   2   3    2.92    6.01
  -9  -2  -3   27.70    4.55
   9   2   3   29.28    7.65
  -8  -2  -3   15.14    3.48
   8   2   3   14.12    6.03
   7   2   3   39.56    6.89
  -7  -2  -3   32.04    4.04
   6   2   3   25.89    5.47
  -6  -2  -3   15.11    3.00
   5   2   3   45.67    6.04
  -5  -2  -3   37.26    3.68
  -4  -2  -3   68.51    4.45
   4   2   3   64.17    5.78
   3   2   3   23.39    3.90
  -3  -2  -3   19.27    2.40
   2   2   3  219.51    9.88
  -2  -2  -3  212.27    7.99
  -1  -2  -3  144.05    5.58
   0   2   3  124.49    6.07
  -1   2   3  707.76   25.94
   2  -2  -3 3280.40  114.11
   3  -2  -3   64.49    5.26
   4  -2  -3  152.89    8.90
   5  -2  -3   45.43    5.84
   6  -2  -3    8.83    4.28
  -6   2   3   11.44    2.01
   7  -2  -3  194.07   12.47
   8  -2  -3   20.64    6.32
   9  -2  -3    1.18    5.29
  10  -2  -3   14.49    7.58
  11  -2  -3    3.81    7.21
  12  -2  -3    7.20    8.39
  12   3   4    3.18    7.92
  11   3   4    4.77    7.53
  10   3   4   13.63    7.23
   9   3   4    6.65    5.72
  -9  -3  -4    2.57    3.03
   8   3   4   -0.36    4.81
  -8  -3  -4    2.69    3.00
   7   3   4   -1.95    4.11
  -7  -3  -4   -0.20    2.08
   6   3   4   88.11    7.82
  -6  -3  -4   92.43    6.31
  -5  -3  -4  158.22    7.93
   5   3   4  150.80    9.69
  -4  -3  -4   13.42    2.49
   4   3   4   10.28    3.88
   3   3   4    9.64    3.47
  -3  -3  -4    7.27    2.01
   2   3   4    5.40    3.39
  -2  -3  -4    4.34    1.64
   1   3   4   39.77    5.20
  -1  -3  -4   47.77    3.41
   0  -3  -4  839.54   24.33
   0   3   4  825.18   30.78
   0  -3  -4  828.18   24.71
  -1   3   4  392.25   15.83
   1  -3  -4  388.22   12.83
  -2   3   4    9.86    3.01
   3  -3  -4  113.06    7.27
   4  -3  -4   44.77    5.12
   5  -3  -4   20.83    4.58
   6  -3  -4   14.53    5.02
   7  -3  -4   28.04    6.25
   8  -3  -4   21.59    6.49
   9  -3  -4   -0.23    5.47
  10  -3  -4   -0.86    6.55
  11  -3  -4    2.65    7.58
  12  -3  -4    1.05    8.43
  12   4   5    1.63    7.58
  11   4   5    3.15    7.34
 -10  -4  -5   22.64    4.83
  10   4   5   28.96    8.33
   9   4   5  101.99   10.21
  -9  -4  -5   68.07    6.78
   8   4   5   27.51    7.21
  -8  -4  -5   19.84    4.17
  -7  -4  -5  223.78   11.11
   7   4   5  213.35   13.34
   6   4   5   23.40    5.68
  -6  -4  -5   18.13    3.48
   5   4   5    0.58    3.91
  -5  -4  -5    4.05    2.16
   4   4   5  262.78   12.92
  -4  -4  -5  236.94   10.37
  -3  -4  -5    1.88    1.57
   3   4   5   -0.75    3.04
   2   4   5    0.98    3.79
  -2  -4  -5    0.89    1.64
  -1  -4  -5   99.18    5.17
   1   4   5   84.53    6.88
   0  -4  -5    3.33    1.60
   0  -4  -5    0.98    1.29
   0   4   5    9.09    3.92
  -1   4   5  133.51    7.91
   1  -4  -5  155.24    6.52
  -2   4   5   59.33    5.42
  -3   4   5  120.73    7.90
  -4   4   5    0.58    2.89
   4  -4  -5   -0.04    2.78
   5  -4  -5   55.10    6.24
   6  -4  -5   17.39    5.13
   7  -4  -5  116.79   10.00
   8  -4  -5    0.75    5.03
   9  -4  -5   25.15    7.77
  10  -4  -5    6.01    6.96
  11  -4  -5   -6.58    6.68
  12  -4  -5   12.66    9.93
  11   5   6    8.28    7.83
  10   5   6    5.22    6.69
 -10  -5  -6   -4.05    3.18
   9   5   6   24.92    7.97
  -9  -5  -6   23.07    4.79
  -8  -5  -6    2.20    2.89
   8   5   6   12.42    6.17
   7   5   6   15.07    6.01
  -7  -5  -6   12.59    3.61
   6   5   6   34.63    6.82
  -6  -5  -6   28.72    4.03
  -5  -5  -6   21.56    3.45
   5   5   6   23.19    5.60
  -4  -5  -6   50.32    4.52
   4   5   6   56.00    5.96
  -3  -5  -6   11.01    2.54
   3   5   6   13.94    4.83
   2   5   6  359.19   15.58
  -2  -5  -6  313.06   12.48
  -1  -5  -6  151.76    6.19
  -1  -5  -6  155.64    7.14
   1   5   6  156.60    9.60
   0  -5  -6   53.32    3.96
   0  -5  -6   62.87    3.85
   0   5   6   50.36    5.92
   1  -5  -6  254.57    9.90
  -1   5   6  252.62   12.35
  -2   5   6   94.19    7.16
  -3   5   6    6.48    3.77
  -4   5   6  121.78    8.90
  -5   5   6   71.43    7.23
  -6   5   6   28.33    5.88
   6  -5  -6   28.26    6.17
   7  -5  -6   34.02    7.30
  -7   5   6   20.55    5.94
   8  -5  -6   28.73    7.57
  -9   5   6    7.40    5.14
   9  -5  -6   -0.27    6.00
  10  -5  -6   59.40   11.10
 -10   5   6   60.70    9.50
 -11   5   6    7.32    5.73
  11  -5  -6    0.20    8.12
 -11  -6  -7    3.40    4.51
  11   6   7    4.31    7.79
 -10  -6  -7    5.22    4.23
  10   6   7    8.69    7.24
   9   6   7   10.88    6.39
  -9  -6  -7    0.09    3.19
  -8  -6  -7    3.47    3.33
   8   6   7   11.84    6.19
   7   6   7    9.89    6.09
  -7  -6  -7    5.06    3.16
  -6  -6  -7  160.99    9.20
   6   6   7  154.85   11.51
  -5  -6  -7    7.10    2.63
   5   6   7   11.44    5.39
   4   6   7   82.81    7.89
  -4  -6  -7   80.26    5.89
   3   6   7   62.28    7.04
  -3  -6  -7   39.00    4.22
  -2  -6  -7   33.04    3.80
   2   6   7   28.65    6.07
  -2  -6  -7   32.32    2.70
   1   6   7   22.57    5.56
  -1  -6  -7   14.59    2.75
  -1  -6  -7   17.22    2.38
   0   6   7    8.42    4.59
   0  -6  -7    8.60    2.17
   0  -6  -7    9.71    2.31
  -1   6   7   15.20    4.53
  -2   6   7    6.68    3.79
  -3   6   7    0.83    3.89
  -4   6   7   13.47    5.15
  -5   6   7    6.24    4.85
  -6   6   7   15.48    5.42
  -7   6   7    8.91    5.39
  -8   6   7   27.17    6.73
  -9   6   7    9.56    5.52
 -10   6   7   12.91    6.20
 -11   6   7    4.00    5.52
 -11  -7  -8    6.72    4.96
 -10  -7  -8    0.69    3.85
  10   7   8   12.82    7.87
   9   7   8    5.92    6.60
  -9  -7  -8    1.30    3.54
  -8  -7  -8   -1.17    3.03
   8   7   8    6.03    6.07
   7   7   8   -1.19    5.48
  -7  -7  -8    6.14    3.38
  -6  -7  -8   99.31    7.56
   6   7   8   96.04    9.59
  -5  -7  -8   24.49    4.07
   5   7   8   29.76    6.65
   4   7   8    6.71    5.60
  -4  -7  -8   12.08    3.15
  -3  -7  -8    6.25    1.53
  -3  -7  -8    1.26    2.37
   3   7   8    7.69    5.73
  -2  -7  -8    7.91    2.68
   2   7   8    5.89    5.82
  -2  -7  -8    8.16    1.88
  -1  -7  -8   50.75    3.83
   1   7   8   54.59    7.66
  -1  -7  -8   47.29    4.60
   0  -7  -8   25.11    3.08
   0  -7  -8   20.45    3.10
   0   7   8   25.65    6.36
   1  -7  -8  145.93    7.53
  -1   7   8  144.30   10.29
  -2   7   8   43.74    6.67
  -3   7   8    0.99    4.31
  -4   7   8   75.39    8.97
  -5   7   8    3.32    5.00
  -6   7   8    0.53    5.12
  -7   7   8    5.95    5.62
  -8   7   8    9.99    6.12
  -9   7   8    1.57    5.23
 -10   7   8   17.57    7.08
 -11  -8  -9   12.19    5.53
 -10  -8  -9    6.78    4.66
  -9  -8  -9   14.86    5.33
   9   8   9   25.20    8.33
  -8  -8  -9   12.77    4.57
   8   8   9    7.12    6.74
  -7  -8  -9    3.33    3.46
   7   8   9    1.56    5.50
   6   8   9   55.53    9.40
  -6  -8  -9   88.38    7.41
  -5  -8  -9   17.74    4.02
   5   8   9   18.31    6.41
   4   8   9   18.74    7.38
  -4  -8  -9   26.77    4.39
   3   8   9  255.06   15.53
  -3  -8  -9  254.53   11.98
  -2  -8  -9   68.38    5.69
   2   8   9   48.63    8.58
  -2  -8  -9   64.31    4.26
   1   8   9   11.88    6.42
  -1  -8  -9   13.22    3.25
  -1  -8  -9   15.14    2.64
   0   8   9   95.96    9.41
   0  -8  -9   95.57    5.98
   0  -8  -9   94.50    6.29
  -1   8   9    8.04    5.83
  -2   8   9    8.49    5.40
  -3   8   9  140.70   10.87
  -4   8   9   11.44    6.25
  -5   8   9   11.91    6.41
  -6   8   9   -0.05    5.52
  -7   8   9   15.20    6.98
  -8   8   9   30.50    8.38
  -9   8   9    7.64    6.71
 -10   8   9    8.03    6.49
 -11  -9 -10    2.64    5.23
 -10  -9 -10   -1.05    4.15
  -9  -9 -10    0.25    3.64
   8   9  10    3.14    6.61
  -8  -9 -10    5.58    3.96
  -7  -9 -10   27.55    5.26
   7   9  10   12.19    7.12
   6   9  10    2.72    5.80
  -6  -9 -10    4.37    3.18
   5   9  10    4.00    6.59
  -5  -9 -10    4.60    3.07
   4   9  10   11.20    8.32
  -4  -9 -10    4.09    2.94
  -3  -9 -10   12.68    3.63
   3   9  10   13.04    8.26
  -2  -9 -10    2.27    2.84
  -2  -9 -10    1.72    1.82
   2   9  10   -5.37    7.13
  -1  -9 -10   30.89    3.69
   1   9  10   21.61    7.75
  -1  -9 -10   28.71    4.27
   0   9  10   27.32    8.05
   0  -9 -10   36.00    4.47
  -1   9  10   16.00    7.11
  -2   9  10   81.81    9.56
  -3   9  10   13.17    6.61
  -4   9  10    1.70    5.53
  -5   9  10   -0.70    5.96
  -6   9  10   -3.84    5.62
  -7   9  10   -0.14    6.01
  -8   9  10   -2.99    6.52
  -9   9  10    6.82    7.13
 -10   9  10    4.18    6.97
 -10 -10 -11   -2.20    4.26
  -9 -10 -11   26.40    6.22
  -8 -10 -11   10.97    4.77
   7  10  11    0.35    6.33
  -7 -10 -11    9.46    4.26
   6  10  11   36.61    8.61
  -6 -10 -11   45.72    6.24
   5  10  11    3.81    7.33
  -5 -10 -11   26.68    4.91
   4  10  11   12.14    9.24
  -4 -10 -11   14.55    4.10
  -3 -10 -11   94.67    7.61
  -2 -10 -11   -0.98    2.87
   2  10  11   -2.38    8.30
   1  10  11   11.00    8.07
  -1 -10 -11   21.52    4.27
   0  10  11   47.94    9.77
   0 -10 -11   50.09    5.45
  -1  10  11    0.72    7.08
  -2  10  11    3.49    7.29
  -3  10  11   79.58   11.16
  -4  10  11   45.60    9.37
  -5  10  11   -1.66    6.30
  -6  10  11   -1.76    6.86
  -7  10  11   20.68    8.90
  -8  10  11    0.57    7.62
  -9  10  11    1.93    8.34
 -10 -11 -12   -3.97    4.42
  -9 -11 -12   -2.33    4.38
  -8 -11 -12    1.66    4.02
  -7 -11 -12    3.68    3.97
  -6 -11 -12   -2.80    3.11
   6  11  12   -2.86    6.44
   5  11  12    7.23    7.58
  -5 -11 -12    0.78    3.19
   4  11  12   -3.10    8.33
  -4 -11 -12    4.75    3.48
  -3 -11 -12    0.20    3.37
   3  11  12  -11.11    8.01
   2  11  12   -0.74    8.77
  -2 -11 -12    0.91    3.19
   1  11  12    2.20    8.31
  -1 -11 -12   23.90    4.66
   0  11  12   14.56    8.86
   0 -11 -12   25.67    4.80
  -1  11  12    7.57    8.70
  -2  11  12    1.96    7.97
  -3  11  12   29.09    9.32
  -4  11  12   15.07    8.45
  -5  11  12   -4.82    7.09
  -6  11  12   26.06    9.52
  -7  11  12   -5.43    7.35
  -8  11  12   -3.13    8.12
  -9 -12 -13    3.42    4.80
  -8 -12 -13   -2.29    3.98
  -7 -12 -13   -0.12    4.01
  -6 -12 -13   -2.75    3.28
  -5 -12 -13    0.25    3.30
   5  12  13    2.64    8.47
  -4 -12 -13    5.16    3.90
   4  12  13   -3.18    8.89
   3  12  13   10.28    9.39
  -3 -12 -13   39.39    5.98
   2  12  13   -2.89    8.82
  -2 -12 -13    0.84    3.44
   1  12  13   -4.23    8.28
  -1 -12 -13    2.52    3.52
   0  12  13    3.25    8.48
  -1  12  13   20.75    9.35
  -2  12  13   -3.96    8.40
  -3  12  13   -3.21    8.31
  -4  12  13   -2.76    8.44
  -5  12  13   -6.18    7.90
  -6  12  13   10.30    9.48
  -7  12  13    2.62    9.10
  -8  12  13   -9.39    8.14
  -8 -13 -14    2.49    4.72
  -7 -13 -14   -0.36    4.07
  -6 -13 -14   -0.25    4.06
  -5 -13 -14   -1.63    3.59
  -4 -13 -14    0.86    3.85
   4  13  14   -0.53    9.46
   3  13  14   -9.17    8.53
  -3 -13 -14   19.28    5.09
  -2 -13 -14    7.36    4.27
   2  13  14    2.03    9.05
   1  13  14   -2.82    8.53
  -1 -13 -14   -0.58    3.48
   0  13  14    2.43    8.56
  -1  13  14   -8.59    8.21
  -2  13  14    0.84    8.79
  -3  13  14   -0.25    9.05
  -4  13  14   -9.21    8.81
  -5  13  14   -2.23    8.99
  -6  13  14    7.69    9.99
  -7  13  14   -8.92    9.12
  -7 -14 -15    2.46    4.78
  -6 -14 -15    3.15    4.50
  -5 -14 -15   -1.21    3.80
  -4 -14 -15    5.75    4.37
   3  14  15    8.25    9.79
  -3 -14 -15    1.30    3.99
  -2 -14 -15   14.93    5.15
   2  14  15    1.84    9.44
  -1 -14 -15    5.03    4.35
   1  14  15   -8.91    8.90
   0  14  15    4.14    8.77
  -1  14  15  -17.47    7.87
  -2  14  15   -9.32    9.07
  -3  14  15   -0.24    9.83
  -4  14  15   -4.79   10.06
  -5  14  15   -4.63   10.37
  -6  14  15   -1.14   10.85
  -6 -15 -16    1.83    4.89
  -5 -15 -16    2.98    4.56
  -4 -15 -16   -2.25    4.09
  -3 -15 -16   12.00    5.37
  -2 -15 -16    4.04    4.32
   2  15  16   -6.69    9.07
   1  15  16   -2.11    9.36
   0  15  16  -10.92    8.75
  -1  15  16    0.46    9.25
  -2  15  16   -2.77    9.47
  -3  15  16    8.32   10.69
  -4  15  16   -7.49   10.27
  -5  15  16   -1.51   11.78
  -5 -16 -17   -0.27    4.91
  -4 -16 -17    0.93    4.98
  -3 -16 -17    2.37    5.07
   1  16  17   -0.65    9.80
   0  16  17   -9.37    9.18
  -1  16  17  -15.13    9.23
  -2  16  17  -13.70    9.44
  -3  16  17   -9.48    9.73
  -4  16  17  -24.48   10.05
  -3 -17 -18   -1.58    5.33
  -1  17  18   -7.75    9.72
  -2  17  18   -0.89   10.82
  -3  17  15  -14.28   10.37
  -3 -17 -15   -0.47    4.61
  -4  16  14  -10.36   10.22
  -3  16  14  -12.67    9.81
  -2  16  14   -8.39    8.93
  -1  16  14    3.38    9.61
  -2 -16 -14   11.47    5.32
  -3 -16 -14    9.29    5.21
  -4 -16 -14    0.98    4.88
  -5 -16 -14    3.74    5.56
  -5  15  13  -11.09   10.03
  -4  15  13  -13.70    9.90
  -3  15  13  -14.00    8.83
  -2  15  13   -3.07    9.32
  -1  15  13   -8.20    8.18
   0  15  13    2.28    8.96
  -1 -15 -13    7.05    4.63
  -2 -15 -13    9.17    4.74
  -3 -15 -13    0.89    4.26
  -4 -15 -13    4.87    4.48
  -5 -15 -13   -3.14    4.08
  -6 -15 -13   -6.52    4.03
  -7 -15 -13    2.41    5.10
  -6  14  12   -4.87    9.78
  -5  14  12    1.11    9.77
  -4  14  12  -10.75    8.72
  -3  14  12  -16.00    7.77
  -2  14  12    2.73    9.05
  -1  14  12    4.24    8.82
   0  14  12   -5.52    8.25
   1  14  12   -5.79    8.22
  -1 -14 -12    5.46    4.31
  -2 -14 -12   14.34    5.07
  -3 -14 -12    1.47    4.11
  -4 -14 -12    5.52    4.42
  -5 -14 -12    7.83    4.89
  -6 -14 -12   -1.00    4.15
  -7 -14 -12    8.13    5.35
  -8 -14 -12    4.75    5.22
  -7  13  11    5.58    9.80
  -6  13  11   -8.70    8.16
  -5  13  11   -5.94    8.04
  -4  13  11   -9.29    7.45
  -3  13  11   -1.66    8.13
  -2  13  11  -13.57    6.99
  -1  13  11   -4.96    7.85
   0 -13 -11    4.78    4.04
   0  13  11    2.47    8.02
   0 -13 -11    4.48    3.41
   1  13  11   10.55    8.50
  -1 -13 -11   18.66    4.70
   2  13  11   -3.41    8.50
  -2 -13 -11    7.07    3.95
   3  13  11    6.69    8.49
  -3 -13 -11    6.21    3.99
  -4 -13 -11    1.22    3.63
  -5 -13 -11   -0.31    3.60
  -6 -13 -11   -2.47    3.89
  -7 -13 -11   -3.30    3.76
  -8 -13 -11   -1.48    4.31
  -9 -13 -11    2.26    5.15
  -8  12  10   -3.63    8.15
  -7  12  10   -3.89    7.55
  -6  12  10    1.69    8.03
  -5  12  10   -7.22    7.02
  -4  12  10   14.26    8.20
  -3  12  10    0.94    7.20
  -2  12  10   10.76    8.25
  -1  12  10   15.58    8.49
   1 -12 -10   20.87    4.30
   0 -12 -10    2.73    3.57
   0  12  10   -1.44    8.04
   0 -12 -10    2.40    2.92
  -1 -12 -10   17.19    3.78
   1  12  10   15.18    8.70
  -1 -12 -10   12.51    4.16
  -2 -12 -10   10.19    3.90
   2  12  10    1.00    8.49
   3  12  10    4.47    7.71
  -3 -12 -10   14.01    4.22
   4  12  10    7.20    4.19
  -4 -12 -10   16.40    4.54
  -5 -12 -10   -0.46    3.34
  -6 -12 -10    1.75    3.78
  -7 -12 -10    3.55    4.07
  -8 -12 -10   -2.64    3.76
  -9 -12 -10   -0.66    4.30
  -9  11   9   -8.42    7.33
  -8  11   9    8.39    8.55
  -7  11   9   -6.20    6.83
  -6  11   9    1.17    7.07
  -5  11   9   78.56   11.42
  -4  11   9    2.07    6.82
  -3  11   9   22.55    8.23
   2 -11  -9   87.92    7.26
  -2  11   9   74.79   11.23
   1 -11  -9    8.12    3.44
  -1  11   9   11.12    7.93
   1 -11  -9    9.97    3.50
   0  11   9   56.60   10.26
   0 -11  -9   91.23    7.05
   0 -11  -9   81.57    6.44
  -1 -11  -9   84.48    6.46
  -1 -11  -9   89.61    7.45
   2  11   9    0.82    8.45
  -2 -11  -9    3.43    3.29
   3  11   9    0.82    7.59
  -3 -11  -9   14.42    4.27
  -4 -11  -9    1.89    3.16
   4  11   9    8.13    3.40
  -5 -11  -9    1.46    3.05
   5  11   9    8.67    4.19
  -6 -11  -9    9.04    4.29
  -7 -11  -9    0.32    3.78
  -8 -11  -9    7.31    4.73
  -9 -11  -9   11.14    5.22
 -10 -11  -9   -0.08    4.52
  -9  10   8    4.84    7.66
  -8  10   8    1.32    7.09
  -7  10   8   -3.26    6.53
  -6  10   8   -6.76    5.95
  -5  10   8   -3.89    6.19
  -4  10   8   19.48    7.29
   3 -10  -8   33.37    5.15
  -3  10   8   45.22    8.63
   2 -10  -8    1.28    2.73
  -2  10   8   11.38    6.79
   1 -10  -8   10.33    3.23
   1 -10  -8   16.62    3.78
  -1  10   8   10.62    7.03
   0  10   8   16.71    7.77
   0 -10  -8   21.95    3.90
   0 -10  -8   19.08    3.77
   1  10   8   -5.83    6.70
  -1 -10  -8    0.21    2.25
  -1 -10  -8   -3.32    2.47
   2  10   8   -1.70    7.35
  -2 -10  -8    2.61    2.99
  -2 -10  -8    4.29    2.25
   3  10   8    1.15    4.83
  -3 -10  -8   11.97    3.78
   4  10   8    8.86    3.75
  -4 -10  -8    2.26    3.01
   5  10   8    7.25    3.67
  -5 -10  -8   11.40    4.00
  -6 -10  -8   -0.24    3.12
   6  10   8   13.47    4.73
  -7 -10  -8    0.28    3.61
  -8 -10  -8    2.23    4.19
  -9 -10  -8   -3.49    4.15
 -10 -10  -8   -2.13    4.78
 -10   9   7   -0.80    6.56
  -9   9   7   41.25    9.58
  -8   9   7   20.89    7.91
  -7   9   7   -2.67    5.67
  -6   9   7   29.20    8.13
  -5   9   7   78.06   10.30
  -4   9   7    4.18    5.84
  -3   9   7  322.66   17.35
   3  -9  -7  317.48   14.27
   2  -9  -7   91.84    6.74
  -2   9   7   87.48    9.01
   1  -9  -7    1.09    2.31
  -1   9   7    8.14    5.84
   1  -9  -7    4.11    2.58
   0   9   7  212.53   13.15
   0  -9  -7  194.63    9.60
   0  -9  -7  197.63    9.47
  -1  -9  -7   37.25    3.88
   1   9   7   29.80    7.56
  -1  -9  -7   32.95    4.22
  -2  -9  -7   19.79    3.79
  -2  -9  -7   17.21    2.90
   2   9   7   11.14    7.30
  -4  -9  -7   16.93    4.01
   4   9   7    9.50    3.97
   5   9   7   12.14    4.47
  -5  -9  -7   25.60    4.57
   6   9   7   12.17    3.71
  -6  -9  -7    7.43    3.53
  -7  -9  -7    9.49    4.03
  -8  -9  -7   -0.67    3.45
  -9  -9  -7   -0.66    3.76
 -10  -9  -7    3.24    5.00
 -11  -9  -7   -0.16    5.04
 -10   8   6    6.99    5.70
  -9   8   6    3.92    5.96
  -8   8   6    3.94    5.49
  -7   8   6   20.66    6.83
  -6   8   6   20.68    6.73
  -5   8   6   22.55    6.82
  -4   8   6   26.42    6.56
   4  -8  -6   25.27    4.42
   3  -8  -6    1.68    2.62
  -3   8   6   -4.39    4.07
   2  -8  -6  198.15    9.85
  -2   8   6  196.70   11.88
   1  -8  -6   37.59    3.79
   1  -8  -6   35.54    4.06
  -1   8   6   34.34    6.55
   0  -8  -6  103.37    6.17
   0  -8  -6  107.46    6.36
   0   8   6  116.12    9.26
   1   8   6   90.56    8.73
  -1  -8  -6   92.65    6.15
  -1  -8  -6   89.23    5.37
  -2  -8  -6   26.58    3.88
  -2  -8  -6   35.08    3.27
  -3  -8  -6   16.94    3.46
  -3  -8  -6   17.94    2.50
   3   8   6    5.54    2.86
   5   8   6    8.99    3.59
  -5  -8  -6    3.41    2.73
  -6  -8  -6   21.28    4.30
   6   8   6    8.87    3.25
  -7  -8  -6    8.10    3.73
   7   8   6    4.12    3.13
  -8  -8  -6    1.84    3.24
  -9  -8  -6   18.26    5.12
 -10  -8  -6    0.17    4.12
 -11  -8  -6    3.12    4.74
 -11   7   5   10.93    5.88
 -10   7   5   13.20    6.15
  -9   7   5   35.82    7.68
  -8   7   5    7.90    5.23
  -7   7   5   27.99    6.73
  -6   7   5  128.62   10.56
  -5   7   5   54.52    7.92
  -4   7   5  136.03   10.16
   4  -7  -5  130.30    8.28
  -3   7   5  311.34   15.91
   3  -7  -5  315.79   13.27
  -2   7   5  123.12    8.79
   2  -7  -5  127.57    7.23
   1  -7  -5   84.94    5.00
   1  -7  -5   78.22    5.28
  -1   7   5   68.13    6.84
   0   7   5   19.48    5.40
   0  -7  -5   17.45    2.74
   0  -7  -5   19.12    2.85
   1   7   5    7.50    5.16
  -1  -7  -5    6.22    1.90
  -1  -7  -5    5.02    2.31
  -2  -7  -5   16.41    2.26
  -2  -7  -5   14.22    2.92
  -3  -7  -5    5.33    1.63
  -3  -7  -5    3.99    2.43
   3   7   5    3.96    3.27
  -4  -7  -5    9.82    3.01
   4   7   5    4.94    3.29
   5   7   5    3.70    2.93
  -5  -7  -5    1.46    2.55
   6   7   5    5.85    3.11
  -6  -7  -5   13.79    3.73
  -7  -7  -5   16.03    4.17
   7   7   5   13.57    5.31
  -8  -7  -5    4.55    3.48
   8   7   5    1.58    5.07
  -9  -7  -5   18.53    4.93
 -10  -7  -5    1.83    3.98
 -11  -7  -5    8.39    4.95
 -12  -7  -5    2.91    5.20
 -11   6   4   20.88    6.07
  11  -6  -4   10.27    9.29
  10  -6  -4   17.19    8.77
   9  -6  -4    8.73    6.91
   8  -6  -4   41.92    8.35
   7  -6  -4   33.85    7.22
   6  -6  -4    3.24    4.33
  -6   6   4    1.18    4.01
  -5   6   4  257.00   14.37
  -4   6   4    6.04    4.14
   4  -6  -4    2.62    2.54
   3  -6  -4   70.72    5.40
  -3   6   4   62.89    6.44
   2  -6  -4  111.79    6.50
  -2   6   4  115.38    7.92
   1  -6  -4  124.07    6.45
   1  -6  -4  137.90    6.11
  -1   6   4  126.12    7.97
   0  -6  -4    1.71    1.52
   0   6   4    5.64    3.65
   0  -6  -4    0.06    1.52
  -1  -6  -4  231.85    9.48
  -1  -6  -4  233.87    8.78
  -2  -6  -4  759.41   25.14
  -2  -6  -4  803.97   23.59
  -3  -6  -4  133.66    5.46
   3   6   4  120.43    8.55
  -3  -6  -4  131.31    7.41
  -4  -6  -4  151.59    5.72
  -4  -6  -4  146.70    8.19
   5   6   4    3.43    2.10
  -5  -6  -4    9.48    2.96
  -6  -6  -4   14.14    3.58
   6   6   4    7.24    4.35
  -7  -6  -4   38.93    5.32
   7   6   4   31.86    6.51
  -8  -6  -4   25.46    5.09
   8   6   4   23.38    6.60
   9   6   4   -0.33    5.42
  -9  -6  -4    0.27    3.36
 -10  -6  -4    2.69    3.90
 -11  -6  -4    4.21    4.08
  11  -5  -3   32.04   10.41
  10  -5  -3   17.90    8.49
   9  -5  -3   14.32    7.11
   8  -5  -3   86.66   10.66
   7  -5  -3    4.98    5.05
   6  -5  -3   33.68    6.31
   5  -5  -3  205.35   12.21
   4  -5  -3  357.69   16.99
   4  -5  -3  360.30   14.33
  -3   5   3   62.20    5.92
   3  -5  -3   54.30    4.85
  -2   5   3  479.29   20.06
   2  -5  -3  482.59   16.59
  -1   5   3    5.47    2.85
   1  -5  -3    3.85    1.58
   1  -5  -3    4.12    1.73
   0  -5  -3   73.47    4.19
   0  -5  -3   66.85    4.01
   0   5   3   68.66    5.78
  -1  -5  -3  417.84   14.01
  -1  -5  -3  396.57   13.16
  -2  -5  -3  361.24   11.67
  -2  -5  -3  354.21   13.23
   2   5   3  371.89   15.70
   3   5   3  230.68   11.79
  -3  -5  -3  241.49   10.23
  -3  -5  -3  247.72    8.10
  -4  -5  -3   74.50    5.41
   5   5   3    4.85    2.68
  -5  -5  -3   26.71    3.65
  -6  -5  -3    3.52    2.58
   6   5   3    2.16    4.02
  -7  -5  -3   36.87    4.97
   7   5   3   39.96    7.10
   8   5   3   39.12    7.58
  -8  -5  -3   35.46    5.37
  -9  -5  -3    1.93    3.43
   9   5   3    5.39    5.43
  10   5   3    6.04    6.37
 -10  -5  -3    0.24    3.70
 -11  -5  -3    1.83    4.07
  12  -4  -2    8.99    9.95
  11  -4  -2   -2.55    6.96
  10  -4  -2    8.49    7.34
   9  -4  -2    0.35    5.21
   8  -4  -2    4.42    5.04
   7  -4  -2   11.92    5.33
   6  -4  -2    2.84    3.55
   5  -4  -2   -0.88    2.78
   4  -4  -2   14.70    3.06
   4  -4  -2   17.89    4.13
   3  -4  -2    2.05    1.98
   3  -4  -2    4.31    2.74
  -2   4   2    5.01    2.68
   2  -4  -2    6.50    2.00
  -1   4   2   22.29    3.43
   1  -4  -2   12.78    2.12
   0  -4  -2    0.89    1.34
   0  -4  -2    1.63    1.00
   0   4   2   -0.87    2.02
  -1  -4  -2  186.43    7.29
   1   4   2  166.37    8.73
  -1  -4  -2  173.75    6.53
   2   4   2   28.02    4.43
  -2  -4  -2   36.61    3.36
   3   4   2  142.54    7.86
  -3  -4  -2  157.31    7.21
  -4  -4  -2    7.09    2.24
   4   4   2    2.25    1.55
   5   4   2  144.11    9.01
  -5  -4  -2  155.65    5.87
  -5  -4  -2  142.65    7.73
   6   4   2   72.27    6.97
  -6  -4  -2   68.66    5.68
   7   4   2  149.18   10.55
  -7  -4  -2  141.31    8.71
  -8  -4  -2   47.02    5.67
   8   4   2   50.98    8.09
  -9  -4  -2   42.12    5.87
   9   4   2   35.28    7.73
  10   4   2   29.19    8.11
 -10  -4  -2   28.97    5.67
  11   4   2    1.81    6.66
  12  -3  -1   -0.32    8.19
  11  -3  -1    8.96    7.69
  10  -3  -1    0.89    6.35
   9  -3  -1    1.52    5.20
   8  -3  -1  106.98   10.25
   7  -3  -1   49.46    7.63
   6  -3  -1    0.22    3.45
   5  -3  -1  102.91    7.91
  -5   3   1  101.69    4.29
   4  -3  -1   90.20    6.90
   4  -3  -1   89.55    5.69
   3  -3  -1    1.35    1.74
   3  -3  -1   -0.83    2.13
   2  -3  -1  619.35   19.64
   2  -3  -1  633.04   24.13
  -1   3   1    2.47    2.12
   1  -3  -1    1.54    1.43
  -2  -3  -1  103.77    4.82
   2   3   1   72.48    5.27
  -3  -3  -1   11.04    2.06
   3   3   1    7.89    2.55
   4   3   1    7.00    2.48
  -4  -3  -1   10.77    2.30
  -4  -3  -1   13.49    1.64
   5   3   1   18.07    4.30
  -5  -3  -1    8.31    2.47
  -5  -3  -1   12.09    1.82
  -6  -3  -1    1.87    1.55
  -6  -3  -1    5.60    2.43
   6   3   1    8.92    3.95
   7   3   1   28.46    5.83
  -7  -3  -1   23.03    3.82
  -8  -3  -1   30.37    4.62
   8   3   1   25.70    6.53
   9   3   1    4.83    5.58
  -9  -3  -1    5.59    3.28
 -10  -3  -1    0.12    3.14
  10   3   1    0.35    5.70
  11   3   1    9.73    7.27
  12   3   1   -2.06    7.35
  12  -2   0   -2.53    8.21
  11  -2   0    5.91    7.36
  10  -2   0    9.13    6.74
   9  -2   0   72.85   10.28
   8  -2   0   10.30    5.90
   7  -2   0    3.82    4.49
   6  -2   0   65.14    7.07
  -6   2   0   64.89    4.00
  -5   2   0    8.40    1.52
   5  -2   0   10.70    3.94
   4  -2   0   24.70    4.28
   4  -2   0   27.26    3.20
   3  -2   0   35.31    4.19
   3  -2   0   29.51    3.03
   2  -2   0    5.88    2.39
   2  -2   0    3.84    1.64
   1  -2   0 1247.89   35.71
   1  -2   0 1253.58   44.24
   0   2   0   53.84    2.80
   1   2   0   39.85    2.79
   2   2   0 2068.40   72.63
  -2  -2   0 2093.87   59.34
  -3  -2   0   65.63    4.05
  -4  -2   0  160.68    5.91
   4   2   0  154.90    8.45
  -4  -2   0  148.39    7.03
   5   2   0  538.75   22.57
  -5  -2   0  545.90   18.62
   6   2   0   50.29    6.04
  -6  -2   0   54.04    4.82
  -7  -2   0   84.36    6.07
   7   2   0   73.34    7.62
   8   2   0  119.90   10.35
  -8  -2   0  125.97    7.98
  -9  -2   0    5.22    3.22
   9   2   0    9.81    5.74
  10   2   0   77.28   10.70
  11   2   0   -3.03    6.61
  12   2   0   -2.44    7.37
  12  -1   1   13.88    8.43
  11  -1   1    2.73    7.42
  10  -1   1    3.62    6.53
   9  -1   1    4.46    5.80
   8  -1   1   24.65    6.62
   7  -1   1   -0.39    3.51
  -7   1  -1    0.09    1.74
   6  -1   1    3.95    3.73
  -6   1  -1    4.32    1.71
   5  -1   1  116.95    8.40
  -5   1  -1  111.97    5.25
   4  -1   1   16.89    3.83
  -4   1  -1   14.06    1.71
   3  -1   1    0.90    0.99
   3  -1   1    8.91    2.82
   2  -1   1   85.04    5.39
   2  -1   1   91.89    4.08
   1  -1   1  127.34    5.72
   0  -1   1   45.43    2.02
   1   1  -1   31.82    1.95
   2   1  -1    3.38    1.05
   3   1  -1   33.27    3.76
  -3  -1   1   31.18    2.74
  -4  -1   1    9.56    1.85
   4   1  -1    5.18    2.76
  -5  -1   1    1.86    1.67
   5   1  -1    2.65    3.04
   6   1  -1    5.31    3.96
  -6  -1   1    7.41    2.46
   7   1  -1   50.11    7.13
  -7  -1   1   36.66    4.24
  -8  -1   1    0.63    2.29
   8   1  -1   -1.97    3.93
   9   1  -1    2.26    5.52
  10   1  -1    2.73    6.16
  11   1  -1   -6.01    6.56
  12   1  -1    3.59    7.72
  12   0   2   -4.44    7.55
  11   0   2    4.17    7.17
  10   0   2   27.22    8.44
   9   0   2   79.91    9.38
   8   0   2    5.95    5.24
  -7   0  -2    0.47    1.93
   7   0   2    4.40    4.08
   6   0   2   48.82    6.57
  -6   0  -2   32.56    3.57
  -5   0  -2   81.13    4.61
   5   0   2   77.45    6.75
  -4   0  -2   41.36    3.05
   4   0   2   41.74    4.81
  -3   0  -2   17.99    1.93
   3   0   2   26.32    3.81
   2   0   2  794.05   29.10
   1   0   2 2183.85   75.85
   2   0  -2   19.93    2.61
   3   0  -2   -0.09    2.11
   4   0  -2  393.55   16.83
   5   0  -2  216.19   11.53
  -5   0   2  220.33    8.77
   6   0  -2  435.93   20.01
  -6   0   2  440.75   15.58
   7   0  -2  763.10   32.27
  -7   0   2  776.70   25.52
   8   0  -2   79.31    8.73
  -8   0   2   95.36    6.41
   9   0  -2   -3.03    4.86
  10   0  -2   23.85    7.99
  11   0  -2    6.94    6.96
  12   0  -2    4.21    8.40
  12   1   3    1.44    7.78
  11   1   3   -1.97    6.70
  10   1   3    3.18    6.48
   9   1   3   16.20    6.71
   8   1   3   -2.32    4.56
  -8  -1  -3    1.29    2.38
   7   1   3   22.84    5.84
  -7  -1  -3   11.55    3.01
   6   1   3   62.90    7.32
  -6  -1  -3   45.91    4.49
  -5  -1  -3   65.09    4.51
   5   1   3   61.77    6.28
  -4  -1  -3   26.07    2.70
   4   1   3   29.88    4.44
   3   1   3   24.49    3.95
  -3  -1  -3   18.30    2.23
  -2  -1  -3    0.06    1.08
   2   1   3   -0.18    2.46
   1   1   3   27.89    2.56
   0   1   3  459.31   16.88
  -1   1   3   -0.86    1.21
   2  -1  -3  676.62   25.18
   3  -1  -3   12.19    2.96
   4  -1  -3   14.85    3.54
   5  -1  -3   15.10    3.90
  -6   1   3   45.18    3.91
   6  -1  -3   61.92    7.20
   7  -1  -3   -1.40    3.74
  -7   1   3   -1.62    1.71
   8  -1  -3   23.62    6.40
   9  -1  -3   18.15    6.59
  10  -1  -3    6.14    6.52
  11  -1  -3   -5.35    6.67
  12  -1  -3    1.04    7.70
  12   2   4   12.05    8.74
  11   2   4    7.67    7.67
  10   2   4   34.73    8.90
   9   2   4   17.13    6.84
  -9  -2  -4   16.95    3.87
  -8  -2  -4    7.06    2.81
   8   2   4   -2.55    4.34
   7   2   4   53.41    7.59
  -7  -2  -4   40.00    4.49
   6   2   4    2.15    3.88
  -6  -2  -4    0.03    1.93
   5   2   4    1.66    3.35
  -5  -2  -4    2.76    1.87
  -4  -2  -4   60.02    4.22
   4   2   4   46.20    5.24
  -3  -2  -4   50.96    3.61
   3   2   4   44.26    4.70
   2   2   4  891.76   31.76
  -2  -2  -4  817.96   25.61
   1   2   4  432.86   16.54
  -1  -2  -4  417.16   13.42
   0   2   4  156.83    7.45
  -1   2   4  352.48   14.05
  -2   2   4 1328.42   47.77
   3  -2  -4   21.98    3.64
   4  -2  -4  151.03    8.84
   5  -2  -4    6.16    3.27
   6  -2  -4    8.68    4.26
  -7   2   4  105.40    5.96
   7  -2  -4  115.27    9.34
   8  -2  -4   -1.40    4.48
   9  -2  -4    0.43    5.41
  10  -2  -4    9.86    6.90
  11  -2  -4    6.50    7.36
  12  -2  -4    3.64    8.41
  12   3   5   24.63    9.44
  11   3   5    4.34    7.43
  10   3   5    6.14    6.47
  -9  -3  -5   14.28    3.83
   9   3   5   38.45    8.15
   8   3   5    2.00    5.23
  -8  -3  -5    1.99    2.65
   7   3   5    7.16    4.75
  -7  -3  -5    1.49    2.24
  -6  -3  -5  187.22    9.34
   6   3   5  201.98   12.00
   5   3   5    9.80    4.30
  -5  -3  -5   10.40    2.59
  -4  -3  -5   48.70    3.99
   4   3   5   41.92    5.56
   3   3   5  534.69   21.08
  -3  -3  -5  499.23   17.08
  -2  -3  -5  105.43    5.20
   2   3   5   89.87    6.87
  -1  -3  -5  159.32    6.73
   1   3   5  175.61    9.55
   0  -3  -5   39.31    3.14
   0   3   5   50.81    5.51
  -1   3   5  196.68    9.49
  -2   3   5    0.25    2.48
  -3   3   5  486.04   20.17
   4  -3  -5  134.43    8.62
   5  -3  -5    2.86    3.15
   6  -3  -5   97.93    8.39
   7  -3  -5   86.02    8.46
   8  -3  -5    5.04    5.28
   9  -3  -5    0.99    5.20
  10  -3  -5   24.08    8.34
  11  -3  -5    5.14    7.50
  12  -3  -5  -10.43    7.68
  12   4   6    7.97    9.07
  11   4   6    5.16    7.48
 -10  -4  -6   -1.28    3.20
  10   4   6   -4.70    6.12
  -9  -4  -6    6.56    3.56
   9   4   6   11.28    6.46
  -8  -4  -6    0.51    2.87
   8   4   6    2.06    5.86
  -7  -4  -6   -2.57    2.10
   7   4   6   -1.96    4.63
   6   4   6    7.26    4.85
  -6  -4  -6    7.07    2.66
  -5  -4  -6    3.17    2.11
   5   4   6    7.10    4.40
   4   4   6    6.40    3.99
  -4  -4  -6   11.31    2.44
   3   4   6  144.21    9.04
  -3  -4  -6  151.42    7.20
  -2  -4  -6  167.13    7.54
   2   4   6  172.80    9.71
  -1  -4  -6  228.80    9.31
   1   4   6  261.70   12.31
   0  -4  -6  116.73    5.52
   0   4   6  116.47    7.79
  -1   4   6   47.08    5.18
  -2   4   6   60.81    5.61
  -3   4   6   43.26    5.20
  -4   4   6   59.65    6.16
  -5   4   6   32.14    5.61
   5  -4  -6   29.53    5.45
   6  -4  -6   -2.29    3.46
   7  -4  -6    1.54    4.49
   8  -4  -6   71.68    8.66
   9  -4  -6    1.81    5.90
  10  -4  -6    6.07    7.14
  11  -4  -6   17.10    9.16
  12  -4  -6    4.36    8.70
 -12   4   6   20.55    7.21
  12   5   7   -5.16    7.75
  11   5   7   -0.51    7.34
 -10  -5  -7   -1.22    3.42
  10   5   7    3.21    6.76
  -9  -5  -7    2.06    3.59
   9   5   7    7.02    6.30
   8   5   7   12.46    6.23
  -8  -5  -7    4.11    3.25
  -7  -5  -7   26.26    4.40
   7   5   7   24.70    6.73
   6   5   7  118.16    9.92
  -6  -5  -7  125.73    7.69
  -5  -5  -7    3.01    2.23
   5   5   7    6.61    4.59
   4   5   7    4.34    4.16
  -4  -5  -7    7.76    2.55
   3   5   7   85.11    7.57
  -3  -5  -7   53.84    4.75
  -2  -5  -7   38.72    3.80
   2   5   7   48.04    6.47
   1   5   7  580.78   23.59
  -1  -5  -7  556.36   18.90
   0   5   7  166.10    9.96
   0  -5  -7  184.58    7.68
  -1   5   7   57.16    5.94
  -2   5   7  160.93    9.54
  -3   5   7  298.37   14.85
  -4   5   7  114.93    8.83
  -5   5   7   56.07    7.26
  -6   5   7   -4.01    3.71
  -7   5   7   12.46    5.41
   7  -5  -7   10.73    5.76
  -8   5   7    3.05    4.65
   8  -5  -7   -2.38    5.29
  -9   5   7   10.28    5.32
   9  -5  -7    7.08    6.88
 -10   5   7    7.33    5.80
  10  -5  -7   -1.74    7.13
 -11   5   7    8.00    6.25
 -11  -6  -8    0.52    4.18
  11   6   8    7.57    7.77
  10   6   8   25.48    8.57
 -10  -6  -8    9.72    4.59
  -9  -6  -8   27.73    5.38
   9   6   8   44.04    9.04
  -8  -6  -8   68.55    6.94
   8   6   8   66.36    9.62
   7   6   8   19.36    7.01
  -7  -6  -8   22.41    4.48
  -6  -6  -8   93.56    7.04
   6   6   8   79.38    8.84
   5   6   8   -2.60    4.55
  -5  -6  -8    4.45    2.51
   4   6   8  290.23   15.80
  -4  -6  -8  302.25   12.76
  -3  -6  -8   12.40    2.86
   3   6   8   12.23    5.72
   2   6   8  178.95   11.51
  -2  -6  -8  204.97    9.22
  -1  -6  -8   -0.16    1.81
   1   6   8    0.75    4.50
   0  -6  -8  366.79   13.09
   0   6   8  332.84   16.47
  -1   6   8   13.05    4.67
  -2   6   8  268.83   13.93
  -3   6   8   15.36    4.99
  -4   6   8   91.59    8.65
  -5   6   8  162.25   11.57
  -6   6   8    4.23    4.76
  -7   6   8    2.60    4.88
  -8   6   8   29.73    7.16
  -9   6   8   11.85    6.21
 -10   6   8   18.43    6.94
 -11   6   8   23.81    7.89
 -11  -7  -9   10.17    5.20
  10   7   9    1.29    6.51
 -10  -7  -9    1.85    4.05
  -9  -7  -9    5.71    4.15
   9   7   9    8.48    7.17
   8   7   9    4.04    6.17
  -8  -7  -9    3.68    3.77
   7   7   9    5.19    5.90
  -7  -7  -9    5.65    3.47
  -6  -7  -9   66.44    6.36
   6   7   9   57.79    9.27
  -5  -7  -9   97.63    7.24
  -4  -7  -9   56.78    5.33
   4   7   9   46.23    8.47
  -3  -7  -9   99.77    6.78
   3   7   9  107.77    9.81
   2   7   9   94.66    9.29
  -2  -7  -9  115.06    6.95
   1   7   9  208.03   12.69
  -1  -7  -9  213.46    9.82
   0   7   9   49.02    7.70
   0  -7  -9   64.33    4.97
  -1   7   9  223.48   13.25
  -2   7   9   11.49    5.13
  -3   7   9  100.41    9.00
  -4   7   9   73.38    9.01
  -5   7   9   20.91    6.59
  -6   7   9    0.67    5.16
  -7   7   9    2.29    5.40
  -8   7   9   26.06    7.58
  -9   7   9    0.02    5.84
 -10   7   9    2.05    6.05
 -11  -8 -10    6.05    5.03
 -10  -8 -10   -1.23    4.10
  -9  -8 -10    0.97    3.91
   9   8  10    1.20    6.55
  -8  -8 -10   -0.93    3.31
   8   8  10    1.83    6.50
   7   8  10   -0.75    5.90
  -7  -8 -10    7.54    3.66
   6   8  10   12.67    7.26
  -6  -8 -10   28.14    4.91
   5   8  10    6.69    6.45
  -5  -8 -10   11.98    3.62
   4   8  10   14.64    7.26
  -4  -8 -10   20.84    4.12
   3   8  10    0.88    6.59
  -3  -8 -10    4.73    2.94
   2   8  10    4.48    6.63
  -2  -8 -10    5.90    3.00
  -1  -8 -10   19.72    3.62
   1   8  10   20.55    7.14
   0   8  10   75.11    8.60
   0  -8 -10   61.04    5.49
  -1   8  10   42.44    7.70
  -2   8  10   20.65    6.39
  -3   8  10   60.90    8.77
  -4   8  10    7.96    5.91
  -5   8  10    3.08    5.83
  -6   8  10   -2.70    5.59
  -7   8  10    0.16    5.84
  -8   8  10    1.74    5.73
  -9   8  10   -0.63    6.08
 -10   8  10    7.86    6.73
 -11  -9 -11    0.15    4.93
 -10  -9 -11    0.73    4.33
   9   9  11   18.16    9.05
  -9  -9 -11    4.60    4.50
   8   9  11   17.63    7.97
  -8  -9 -11   33.81    6.13
   7   9  11    2.28    6.44
  -7  -9 -11    3.35    3.54
   6   9  11   40.35    8.67
  -6  -9 -11   41.27    5.68
   5   9  11   55.55   10.32
   4   9  11   19.25    9.35
  -4  -9 -11   10.86    3.66
  -3  -9 -11  120.01    8.22
   3   9  11  107.65   11.49
  -2  -9 -11  151.07    9.04
  -1  -9 -11    9.72    3.22
   1   9  11    7.01    7.39
   0   9  11   33.75    8.38
   0  -9 -11   59.49    5.61
  -1   9  11  234.46   15.36
  -2   9  11   25.89    7.74
  -3   9  11   95.88   10.54
  -4   9  11   53.87    9.41
  -5   9  11   -3.67    5.62
  -6   9  11   -8.38    5.58
  -7   9  11   15.35    7.96
  -8   9  11   33.80    9.15
  -9   9  11   12.35    8.17
 -10 -10 -12   -4.23    4.06
  -9 -10 -12    4.97    4.55
   8  10  12    7.19    7.63
  -8 -10 -12    2.22    4.05
  -7 -10 -12    1.58    3.53
   7  10  12    8.87    7.46
   6  10  12    4.03    6.77
  -6 -10 -12    1.52    3.30
  -5 -10 -12    4.60    3.35
   5  10  12    0.86    7.65
  -4 -10 -12    4.49    3.38
   4  10  12    2.91    9.16
  -3 -10 -12   10.31    3.92
   3  10  12   14.67    9.26
   2  10  12    8.07    8.58
  -2 -10 -12   12.16    3.90
  -1 -10 -12   13.39    3.74
   1  10  12    4.90    7.70
   0 -10 -12    2.29    3.21
   0  10  12    0.46    7.52
  -1  10  12   33.57    9.10
  -2  10  12    2.26    7.58
  -3  10  12   13.35    7.94
  -4  10  12    5.08    7.38
  -5  10  12    7.88    7.15
  -6  10  12   -2.03    6.65
  -7  10  12    7.88    8.02
  -8  10  12  -12.97    7.10
  -9  10  12   -5.71    7.59
 -10 -11 -13    3.38    4.94
  -9 -11 -13    0.74    4.38
  -8 -11 -13   11.95    5.08
   7  11  13    2.14    7.72
  -7 -11 -13    0.27    3.69
   6  11  13    4.06    7.28
  -6 -11 -13   -0.30    3.28
  -5 -11 -13    6.34    3.76
   5  11  13  -11.69    6.96
  -4 -11 -13    3.35    3.55
   4  11  13    2.18    8.88
   3  11  13   20.13   10.00
  -3 -11 -13   28.05    5.04
  -2 -11 -13    3.10    3.43
   2  11  13   -0.77    9.30
   1  11  13   -2.86    8.11
  -1 -11 -13   -3.56    2.97
   0  11  13    5.73    8.57
  -1  11  13    4.11    8.32
  -2  11  13    2.94    8.45
  -3  11  13   60.41   11.26
  -4  11  13    6.02    7.75
  -5  11  13    0.08    7.74
  -6  11  13   -1.67    7.97
  -7  11  13    2.64    8.25
  -8  11  13   -4.38    7.89
  -9 -12 -14    8.25    4.85
  -8 -12 -14    4.24    4.45
  -7 -12 -14   -0.51    4.03
   6  12  14   12.75    9.11
  -6 -12 -14   14.44    4.89
   5  12  14   -2.65    8.42
  -5 -12 -14    5.66    3.97
  -4 -12 -14    0.69    3.50
   4  12  14    8.92    9.97
   3  12  14   -1.32    8.27
  -3 -12 -14    4.75    3.90
   2  12  14  -10.07    8.37
  -2 -12 -14    2.82    3.41
   1  12  14   -5.52    8.42
  -1 -12 -14    5.78    3.60
   0  12  14   -4.36    8.15
  -1  12  14    9.12    8.65
  -2  12  14   -0.07    8.38
  -3  12  14    4.38    8.91
  -4  12  14    1.30    8.78
  -5  12  14   -6.98    8.35
  -6  12  14    8.93    9.47
  -7  12  14   12.75    9.90
  -8  12  14   -6.90    9.21
  -8 -13 -15   -3.87    3.96
  -7 -13 -15   -1.57    4.01
  -6 -13 -15   -1.54    3.46
   5  13  15   10.02    9.50
  -5 -13 -15    1.60    4.09
  -4 -13 -15    1.65    3.74
   4  13  15   -6.30    9.20
  -3 -13 -15   -1.65    3.71
   3  13  15   -0.38    9.22
  -2 -13 -15   10.39    4.45
   2  13  15   -8.99    8.75
  -1 -13 -15    1.92    3.82
   1  13  15   -0.96    8.37
   0  13  15    4.23    8.91
  -1  13  15    2.76    8.68
  -2  13  15    5.41    9.38
  -3  13  15    7.82    9.57
  -4  13  15    2.80    9.73
  -5  13  15    1.72    9.73
  -6  13  15  -13.17    8.27
  -7  13  15   -8.06    9.70
  -7 -14 -16   -1.14    4.47
  -6 -14 -16   -3.99    3.87
  -5 -14 -16    4.82    4.63
  -4 -14 -16   -0.25    3.88
   4  14  16    1.91   10.31
   3  14  16   -0.45    9.38
  -3 -14 -16    1.34    4.39
   2  14  16    6.33    9.97
  -2 -14 -16    4.80    4.27
   1  14  16   -7.69    8.84
   0  14  16   -2.69    8.93
  -1  14  16   -7.45    8.62
  -2  14  16  -14.12    8.51
  -3  14  16    6.71   10.19
  -4  14  16   -0.49   10.48
  -5  14  16   -7.01   10.11
  -6  14  16    0.07   11.09
  -6 -15 -17    7.95    5.38
  -5 -15 -17    1.66    4.59
  -4 -15 -17   -3.30    4.19
  -3 -15 -17    3.83    4.58
   3  15  17   11.94    9.77
   2  15  17   12.95   10.13
  -2 -15 -17    3.61    4.64
   1  15  17   -2.25    9.49
   0  15  17   -8.58    8.78
  -1  15  17   -2.34    9.43
  -2  15  17  -13.83    9.25
  -3  15  17  -16.93    9.19
  -4  15  17    4.19   11.39
  -5  15  17  -25.56   10.41
  -5 -16 -18   -2.04    4.97
  -4 -16 -18    1.15    4.90
  -3 -16 -18   -1.71    4.46
   1  16  18   -5.99   10.02
   0  16  18    0.62   10.09
  -1  16  18   -1.69    9.87
  -2  16  18  -16.43    9.73
  -3  16  18  -13.99   10.23
   0  17  19  -12.54    9.59
  -1  17  19    1.35   10.53
  -2  17  19  -19.95    9.98
  -3 -17 -14    0.98    5.30
  -4 -17 -14    6.37    5.95
  -5  16  13  -14.01   10.91
  -4  16  13   -4.20   10.93
  -3  16  13   -3.55    9.57
  -2  16  13  -17.53    8.70
  -2 -16 -13    1.59    4.52
  -3 -16 -13    2.07    4.91
  -4 -16 -13   -9.00    4.20
  -5 -16 -13    1.32    4.89
  -6  15  12  -12.58    9.84
  -5  15  12   -2.51   10.22
  -4  15  12   -8.52   10.07
  -3  15  12   -7.25    9.03
  -2  15  12  -12.86    8.28
  -1  15  12    2.21    8.91
   0  15  12   -6.73    8.18
  -1 -15 -12    0.17    4.14
  -2 -15 -12    0.69    4.46
  -3 -15 -12   -2.31    4.03
  -4 -15 -12    2.71    4.59
  -5 -15 -12    1.11    4.53
  -6 -15 -12   -0.31    4.40
  -7 -15 -12    1.67    5.02
  -6  14  11   -2.01    9.77
  -5  14  11  -14.29    8.18
  -4  14  11   -7.39    8.69
  -3  14  11    6.67    9.38
  -2  14  11    1.47    8.66
  -1  14  11   13.19    9.21
   0 -14 -11    5.95    4.06
   0  14  11   -1.56    8.22
   1  14  11   -3.88    8.13
  -1 -14 -11    3.22    4.01
  -2 -14 -11    5.50    4.41
  -3 -14 -11    1.89    4.08
  -4 -14 -11    1.55    3.96
  -5 -14 -11   -2.43    4.06
  -6 -14 -11    0.44    4.13
  -7 -14 -11    2.72    4.51
  -8 -14 -11   -9.81    3.92
  -7  13  10   -6.30    8.41
  -6  13  10    0.40    8.29
  -5  13  10   -0.63    8.47
  -4  13  10   -5.57    7.29
  -3  13  10   -1.95    8.10
   2 -13 -10   10.41    4.05
  -2  13  10   -1.64    7.76
   1 -13 -10    4.89    3.66
  -1  13  10   -7.90    7.30
   0  13  10    3.33    8.12
   0 -13 -10   13.65    4.55
   0 -13 -10   23.12    4.58
  -1 -13 -10   11.07    4.25
   1  13  10   -3.07    7.45
   2  13  10    8.19    8.65
  -2 -13 -10   10.10    4.43
  -3 -13 -10    3.20    3.52
  -4 -13 -10   -1.17    3.60
  -5 -13 -10   20.33    5.43
  -6 -13 -10   -0.31    3.93
  -7 -13 -10    2.24    4.18
  -8 -13 -10    5.50    5.05
  -9 -13 -10    1.11    4.85
  -8  12   9    2.79    8.88
  -7  12   9   10.02    8.93
  -6  12   9   -1.80    7.78
  -5  12   9   35.47    9.80
  -4  12   9   13.63    8.30
   3 -12  -9    8.06    4.15
  -3  12   9    4.49    7.52
   2 -12  -9   12.34    4.34
  -2  12   9   13.37    8.09
   1 -12  -9    4.95    3.07
  -1  12   9   -1.67    7.56
   0 -12  -9    4.50    2.92
   0  12   9    5.77    7.80
   0 -12  -9    1.36    3.46
   1  12   9   15.49    8.79
  -1 -12  -9   52.06    6.12
  -1 -12  -9   41.94    5.13
  -2 -12  -9    0.69    2.91
   2  12   9  -10.08    7.31
  -3 -12  -9    4.31    3.62
   3  12   9    7.53    4.33
  -4 -12  -9    7.07    3.92
  -5 -12  -9    5.58    4.08
  -6 -12  -9   -0.34    3.70
  -7 -12  -9    9.80    4.66
  -8 -12  -9    2.56    4.47
  -9 -12  -9    3.76    4.83
  -9  11   8    5.47    8.24
  -8  11   8    6.89    7.65
  -7  11   8    1.66    7.27
  -6  11   8   -4.99    6.57
  -5  11   8   -3.09    6.32
  -4  11   8   -1.99    6.27
  -3  11   8   13.17    7.40
   3 -11  -8    7.40    3.74
   2 -11  -8    2.28    2.94
  -2  11   8    3.42    7.34
   1 -11  -8   10.74    3.68
   1 -11  -8    6.81    3.40
  -1  11   8   17.24    8.02
   0 -11  -8   12.61    3.83
   0 -11  -8    8.62    3.24
   0  11   8    5.06    7.60
   1  11   8    3.28    7.88
  -1 -11  -8    6.36    3.48
  -1 -11  -8    8.90    3.14
  -2 -11  -8    3.65    3.30
   2  11   8   -8.37    5.84
  -2 -11  -8    3.94    2.51
   3  11   8    0.17    5.78
  -3 -11  -8    4.12    3.44
   4  11   8    8.02    8.24
  -4 -11  -8    4.11    3.40
  -5 -11  -8   12.62    4.29
  -6 -11  -8    1.69    3.58
  -7 -11  -8    4.52    3.97
  -8 -11  -8   -0.16    4.15
  -9 -11  -8   -1.20    4.37
 -10 -11  -8    3.75    5.16
  -9  10   7    2.28    6.98
  -8  10   7   43.02    9.84
  -7  10   7   13.81    7.58
  -6  10   7   -2.77    5.55
  -5  10   7   61.91   10.17
   4 -10  -7   28.78    5.22
  -4  10   7   17.35    7.47
   3 -10  -7   17.49    4.21
  -3  10   7   25.95    7.46
   2 -10  -7  194.45   10.58
  -2  10   7  200.08   13.24
   1 -10  -7   35.60    4.37
  -1  10   7   21.20    7.66
   1 -10  -7   30.02    4.44
   0  10   7   18.13    7.43
   0 -10  -7   15.15    3.60
   0 -10  -7   19.16    3.64
  -1 -10  -7  180.00    9.57
  -1 -10  -7  180.34    8.92
  -2 -10  -7   20.50    4.18
  -2 -10  -7   30.92    3.79
  -3 -10  -7   14.32    4.00
   3  10   7   28.32    8.49
  -4 -10  -7   46.57    5.57
   4  10   7   30.07    9.02
   5  10   7    1.14    5.77
  -5 -10  -7    1.90    3.10
  -6 -10  -7   -0.86    3.08
  -7 -10  -7   17.91    4.93
  -8 -10  -7    4.35    4.44
  -9 -10  -7    1.47    4.22
 -10 -10  -7   -0.90    4.64
 -10   9   6    6.26    6.82
  -9   9   6    2.38    5.99
  -8   9   6    0.77    5.82
  -7   9   6    1.97    5.80
  -6   9   6    4.26    5.86
  -5   9   6   -5.36    5.16
   4  -9  -6   25.53    4.67
  -4   9   6   35.06    7.73
   3  -9  -6    3.52    3.01
  -3   9   6   12.48    6.04
  -2   9   6    3.93    5.23
   2  -9  -6    3.26    2.80
   1  -9  -6    1.93    2.28
   1  -9  -6    3.70    2.47
  -1   9   6   11.26    5.65
   0  -9  -6   50.72    4.84
   0  -9  -6   50.94    4.78
   0   9   6   53.12    8.18
  -1  -9  -6    4.82    2.66
   1   9   6    7.88    6.30
  -1  -9  -6    0.54    1.97
  -2  -9  -6   42.06    4.78
  -2  -9  -6   34.20    3.65
  -3  -9  -6    3.58    2.17
  -3  -9  -6    3.33    2.92
   3   9   6   14.54    7.16
  -4  -9  -6    4.02    3.00
   4   9   6    4.50    5.92
  -5  -9  -6    5.80    3.19
   5   9   6    1.75    5.28
  -6  -9  -6   10.82    3.73
   6   9   6    3.31    4.98
  -7  -9  -6    2.47    3.15
  -8  -9  -6   -0.02    3.42
  -9  -9  -6    4.57    4.29
 -10  -9  -6   -0.19    4.37
 -11  -9  -6   -1.54    5.00
 -10   8   5    5.25    5.16
  -9   8   5    4.37    5.40
  -8   8   5   40.72    8.06
  -7   8   5    8.58    5.59
  -6   8   5   97.88    9.75
  -5   8   5   80.52    8.81
  -4   8   5   58.70    8.37
   4  -8  -5   61.00    5.81
  -3   8   5   85.64    8.29
   3  -8  -5   91.43    6.73
  -2   8   5  308.46   15.64
   2  -8  -5  321.29   13.33
  -1   8   5   -0.50    4.09
   1  -8  -5    0.94    1.97
   1  -8  -5    0.69    2.05
   0   8   5    6.90    5.17
   0  -8  -5    9.06    2.51
   0  -8  -5    5.79    2.24
  -1  -8  -5  117.54    6.83
  -1  -8  -5  108.81    5.99
   2   8   5   35.19    6.83
  -2  -8  -5   52.42    3.94
  -2  -8  -5   57.57    5.05
  -3  -8  -5  165.33    8.88
   3   8   5  164.96   11.47
  -3  -8  -5  170.08    7.20
  -4  -8  -5  150.91    8.58
   4   8   5  120.78   10.32
  -5  -8  -5    1.01    2.51
   5   8   5    1.85    4.58
  -6  -8  -5   19.57    4.37
   6   8   5   16.02    5.87
   7   8   5   10.51    5.18
  -7  -8  -5   11.14    4.03
  -8  -8  -5    0.19    3.35
  -9  -8  -5    2.45    3.71
 -10  -8  -5    2.27    4.00
 -11  -8  -5    0.63    4.54
 -11   7   4    7.61    4.93
  10  -7  -4   -6.60    6.82
 -10   7   4   -0.61    4.31
   9  -7  -4    7.40    7.46
  -9   7   4   15.65    5.87
  -8   7   4    0.83    4.29
   8  -7  -4    4.09    5.75
  -7   7   4    2.51    4.47
  -6   7   4  132.09   10.62
  -5   7   4   71.82    8.49
   5  -7  -4   64.61    6.64
   4  -7  -4   -0.53    2.56
  -4   7   4    0.20    4.05
  -3   7   4    4.22    4.16
   3  -7  -4   -0.44    2.12
   2  -7  -4  214.65    9.76
  -2   7   4  200.40   11.49
   1  -7  -4    1.21    1.68
   1  -7  -4    0.10    1.64
  -1   7   4   -1.44    3.42
   0  -7  -4   51.22    4.08
   0  -7  -4   44.52    3.92
   0   7   4   57.43    6.51
  -1  -7  -4  149.36    6.86
  -1  -7  -4  147.08    7.41
   2   7   4   42.15    6.94
  -2  -7  -4   50.86    3.71
  -2  -7  -4   47.14    4.38
  -3  -7  -4   62.42    5.38
  -3  -7  -4   69.00    4.10
   3   7   4   80.62    7.47
   4   7   4  128.33    9.11
  -4  -7  -4  109.13    7.39
   5   7   4   -2.08    3.99
  -5  -7  -4    3.26    2.71
  -6  -7  -4    5.26    3.13
   6   7   4    1.53    4.55
  -7  -7  -4   64.60    6.87
   8   7   4    9.67    3.72
  -8  -7  -4    9.81    4.23
  -9  -7  -4    4.58    4.11
 -10  -7  -4   15.95    5.29
 -11  -7  -4    2.23    4.10
 -12  -7  -4    3.87    5.25
  11  -6  -3    2.66    8.64
  10  -6  -3   22.73    9.02
   9  -6  -3   13.24    7.04
   8  -6  -3    0.40    5.31
   7  -6  -3   -0.99    4.39
   6  -6  -3   -3.52    3.55
   5  -6  -3   81.08    6.78
  -5   6   3   81.14    7.77
   5  -6  -3   71.60    7.60
  -4   6   3  408.19   19.08
   4  -6  -3  407.93   16.04
  -3   6   3  138.73    9.02
   3  -6  -3  132.70    7.61
  -2   6   3   58.18    5.78
   2  -6  -3   49.32    4.41
   1  -6  -3  170.54    6.99
   1  -6  -3  168.30    7.71
  -1   6   3  168.55    9.11
   0  -6  -3   12.13    2.06
   0  -6  -3   18.11    2.54
   0   6   3   13.92    3.87
  -1  -6  -3   -0.69    1.56
   1   6   3   -1.15    3.39
  -1  -6  -3    2.68    1.60
  -2  -6  -3  121.70    5.61
  -2  -6  -3  102.83    6.50
   2   6   3  140.43    8.38
  -3  -6  -3   10.17    1.96
  -3  -6  -3    9.82    2.93
   3   6   3   15.49    4.29
   4   6   3   38.35    5.40
  -4  -6  -3   38.48    2.92
  -4  -6  -3   42.72    4.36
  -5  -6  -3   37.36    4.52
   5   6   3   43.64    6.23
  -6  -6  -3    0.99    2.45
   6   6   3    5.16    3.32
  -7  -6  -3   41.36    5.48
  -8  -6  -3   -2.12    2.95
   8   6   3    4.85    4.97
   9   6   3    3.97    5.26
  -9  -6  -3    3.43    3.83
 -10  -6  -3    0.36    3.75
 -11  -6  -3    0.13    3.90
  11  -5  -2   17.00    9.24
  10  -5  -2    1.33    6.73
   9  -5  -2   30.87    8.16
   8  -5  -2    4.52    5.27
   7  -5  -2   21.49    6.28
   6  -5  -2   21.08    5.47
   5  -5  -2   77.20    7.38
   5  -5  -2   80.16    6.39
   4  -5  -2    1.31    3.19
   4  -5  -2    0.16    2.16
   3  -5  -2   44.08    4.33
   3  -5  -2   50.36    5.38
  -3   5   2   54.04    5.48
  -2   5   2   72.90    6.05
   2  -5  -2   99.66    5.50
  -1   5   2    5.91    2.74
   1  -5  -2    4.63    1.42
   1  -5  -2    3.63    1.78
   0  -5  -2    6.16    1.29
  -1  -5  -2  569.59   18.93
  -1  -5  -2  595.56   18.30
   1   5   2  595.03   23.04
  -2  -5  -2    0.00    1.79
   2   5   2    5.04    3.35
  -2  -5  -2    2.80    1.48
  -3  -5  -2    5.45    2.24
   3   5   2    6.45    3.23
  -3  -5  -2    3.17    1.53
   4   5   2    7.49    3.63
  -4  -5  -2    8.51    1.76
  -4  -5  -2    5.12    2.29
  -5  -5  -2   11.60    2.86
   5   5   2    7.30    3.78
  -5  -5  -2    8.59    1.95
  -6  -5  -2    2.00    2.46
   6   5   2    2.24    2.33
  -7  -5  -2  149.22    9.25
   7   5   2  146.14   10.31
   8   5   2   15.27    5.77
  -8  -5  -2   13.43    4.13
   9   5   2   15.96    6.45
  -9  -5  -2   12.59    4.40
  10   5   2   23.41    7.69
 -10  -5  -2    9.77    4.61
 -11  -5  -2    0.42    4.18
  11  -4  -1    5.54    7.90
  10  -4  -1   29.82    8.91
   9  -4  -1   -2.34    5.22
   8  -4  -1   -5.18    4.31
   7  -4  -1   87.05    8.84
   6  -4  -1   63.52    7.08
   5  -4  -1   -0.87    2.72
   5  -4  -1   -2.79    2.07
   4  -4  -1  207.92   11.28
   4  -4  -1  204.05    9.47
   3  -4  -1   79.12    6.07
   3  -4  -1   72.03    5.08
   2  -4  -1    4.54    1.87
   2  -4  -1    3.42    2.57
   1  -4  -1    6.43    1.86
  -1   4   1   13.19    2.82
   0   4   1   71.13    4.74
   0  -4  -1   95.98    4.49
  -1  -4  -1  200.80    7.54
  -1  -4  -1  214.33    8.07
   1   4   1  221.21    9.96
  -2  -4  -1 1906.81   55.19
  -2  -4  -1 1894.84   53.43
  -3  -4  -1   48.40    3.94
   3   4   1   44.75    4.33
  -3  -4  -1   52.39    3.01
  -4  -4  -1  147.33    5.76
   4   4   1  147.88    8.46
  -4  -4  -1  140.93    7.30
  -5  -4  -1    4.22    1.61
  -5  -4  -1    2.82    2.10
   6   4   1   28.32    5.32
  -6  -4  -1   28.75    4.01
   7   4   1   16.79    5.45
  -7  -4  -1   12.67    3.35
   8   4   1   23.77    6.55
  -8  -4  -1   26.70    4.76
   9   4   1   38.75    7.80
  -9  -4  -1   21.01    4.83
  10   4   1   10.98    6.94
 -10  -4  -1    8.06    4.29
  12  -3   0    4.96    8.34
  11  -3   0    1.12    7.40
  10  -3   0    7.52    7.17
   9  -3   0   24.71    7.56
   8  -3   0    7.42    5.65
   7  -3   0    3.25    4.33
   6  -3   0   18.95    5.03
   5  -3   0   53.42    6.44
   4  -3   0   14.01    3.72
   4  -3   0   11.82    2.73
   3  -3   0   47.22    4.92
   3  -3   0   59.40    4.19
   2  -3   0  144.09    6.35
   2  -3   0  145.26    7.67
   1  -3   0  509.20   16.15
   1  -3   0  522.06   19.58
   0   3   0   48.08    3.31
   0  -3   0   40.13    2.96
  -1  -3   0    2.39    1.49
   1   3   0    4.85    2.92
  -2  -3   0   48.74    3.57
  -3  -3   0   18.95    2.51
   3   3   0   20.08    3.41
   4   3   0    1.74    2.13
  -4  -3   0    6.60    1.52
  -4  -3   0    5.95    1.97
  -5  -3   0  406.44   12.56
   5   3   0  332.49   16.43
  -5  -3   0  404.54   14.67
  -6  -3   0   90.32    4.88
   6   3   0   90.01    7.43
  -6  -3   0  100.54    6.52
   7   3   0   17.44    5.28
  -7  -3   0   14.33    3.28
   8   3   0  155.46   11.50
  -8  -3   0  170.84    9.73
  -9  -3   0    1.93    2.99
   9   3   0   11.11    5.91
  10   3   0   12.93    6.81
 -10  -3   0    6.48    3.92
  11   3   0   18.72    8.02
  12  -2   1    6.06    8.81
  11  -2   1   15.95    8.28
  10  -2   1   25.09    8.24
   9  -2   1    3.60    5.96
   8  -2   1   71.14    9.61
   7  -2   1   78.60    9.22
  -6   2  -1   98.11    5.02
   6  -2   1  105.69    8.53
   5  -2   1  218.98   12.39
  -5   2  -1  232.97    8.13
   4  -2   1  104.59    7.47
   4  -2   1  111.92    5.85
   3  -2   1   61.46    5.41
   3  -2   1   81.72    4.50
   2  -2   1  732.71   27.28
   2  -2   1  720.89   21.91
   1  -2   1  398.20   15.19
   0   2  -1   12.13    1.36
  -1  -2   1  168.72    6.11
   2   2  -1  136.51    6.77
  -2  -2   1  164.36    6.17
  -3  -2   1   46.36    3.35
   3   2  -1   41.71    3.78
  -3  -2   1   42.76    2.67
  -4  -2   1   83.01    4.06
  -4  -2   1   85.21    4.96
   5   2  -1   49.65    5.38
  -5  -2   1   49.42    4.38
  -5  -2   1   51.26    3.57
   6   2  -1    6.21    3.51
  -6  -2   1    1.75    2.07
   7   2  -1    3.82    4.27
  -7  -2   1    3.28    2.38
   8   2  -1   -0.91    4.39
  -8  -2   1    0.90    2.33
   9   2  -1   22.88    6.74
  -9  -2   1   14.46    3.85
  10   2  -1   16.51    7.04
  11   2  -1    2.90    6.88
  12   2  -1   -5.63    7.11
  12  -1   2   12.56    9.17
  11  -1   2    1.59    7.68
  10  -1   2    1.80    6.33
   9  -1   2  102.36   10.41
   8  -1   2  152.30   11.98
   7  -1   2    5.75    4.53
  -7   1  -2   10.50    2.43
  -6   1  -2   72.51    4.48
   6  -1   2   57.83    6.85
  -5   1  -2  255.52    9.32
   5  -1   2  257.01   13.37
   4  -1   2   37.78    4.88
   4  -1   2   23.44    2.61
  -4   1  -2   30.25    2.46
   3  -1   2    0.70    0.78
   3  -1   2    2.63    2.45
   2  -1   2  596.80   22.63
   1  -1   2 2990.13  103.55
   0  -1   2    6.77    0.79
   1   1  -2    4.64    0.94
   2   1  -2    2.16    1.62
   3   1  -2    8.93    1.81
   4   1  -2   42.61    4.56
  -4  -1   2   44.76    3.53
  -5  -1   2  310.83   11.97
   5   1  -2  322.96   14.97
   6   1  -2  368.88   17.29
  -6  -1   2  357.48   13.82
   7   1  -2   68.43    7.87
  -7  -1   2   51.11    4.91
   8   1  -2  218.49   13.93
  -8  -1   2  220.96   10.77
   9   1  -2    4.48    5.40
  -9  -1   2    1.03    2.50
  10   1  -2    8.11    6.24
  11   1  -2   17.93    8.15
  12   1  -2    7.46    7.96
  12   0   3   -4.68    7.69
  11   0   3   -2.84    6.65
  10   0   3    3.64    6.62
   9   0   3    1.33    5.62
   8   0   3    6.05    5.21
   7   0   3   -1.13    3.54
  -7   0  -3    0.97    1.97
   6   0   3    8.86    4.18
  -6   0  -3   10.83    2.42
   5   0   3    6.29    3.53
  -5   0  -3    6.39    1.87
  -4   0  -3   92.42    4.58
   4   0   3   79.07    6.49
   3   0   3    6.98    2.95
  -3   0  -3    7.19    1.47
   2   0   3  152.04    7.65
   1   0   3   91.45    4.49
  -1   0   3  156.75    6.32
   2   0  -3   32.48    2.95
   3   0  -3    3.12    2.14
   4   0  -3    6.23    2.72
   5   0  -3    3.96    3.01
  -6   0   3    4.66    2.16
   6   0  -3    8.36    4.24
   7   0  -3    8.72    5.04
  -7   0   3   -0.27    2.03
  -8   0   3    2.45    2.38
   8   0  -3   -0.62    4.14
   9   0  -3   -5.36    4.49
  10   0  -3    1.95    5.99
  11   0  -3   -0.01    6.52
  12   0  -3   -4.82    7.14
  12   1   4    4.32    8.84
  11   1   4    7.97    7.54
  10   1   4   11.87    7.37
   9   1   4   72.03   10.27
   8   1   4   35.58    7.52
  -8  -1  -4   14.72    3.15
  -7  -1  -4   10.70    2.76
   7   1   4    6.97    4.51
  -6  -1  -4  122.33    6.78
   6   1   4  130.09    9.46
   5   1   4   83.15    7.15
  -5  -1  -4   86.98    5.15
  -4  -1  -4    9.17    1.87
   4   1   4    7.61    3.51
   3   1   4    8.41    3.26
  -3  -1  -4    8.95    1.70
   2   1   4  776.03   29.39
  -2  -1  -4  810.40   23.70
   1   1   4   69.54    4.35
   0   1   4 1176.61   41.58
  -1   1   4  231.72    9.49
   2  -1  -4 1276.30   45.58
   3  -1  -4    6.86    2.62
   4  -1  -4  161.66    8.97
   5  -1  -4   49.67    5.84
   6  -1  -4    7.35    4.11
  -7   1   4  137.52    7.22
   7  -1  -4  132.67   10.14
   8  -1  -4   85.21    8.96
   9  -1  -4   -3.26    4.71
  10  -1  -4    5.93    6.57
  11  -1  -4   14.71    7.69
  12  -1  -4   11.02    8.66
  12   2   5   -1.06    7.46
  11   2   5   -5.14    6.83
  10   2   5    0.82    6.23
   9   2   5   23.71    7.50
  -8  -2  -5   55.98    5.36
   8   2   5   57.38    8.68
   7   2   5   16.88    5.70
  -7  -2  -5    7.27    2.68
   6   2   5   60.06    6.69
  -6  -2  -5   55.02    4.68
  -5  -2  -5  120.51    6.49
   5   2   5  130.88    8.88
   4   2   5   57.35    5.80
  -4  -2  -5   67.33    4.35
  -3  -2  -5   19.44    2.43
   3   2   5   15.11    3.87
  -2  -2  -5  216.05    8.20
   2   2   5  215.46   10.45
  -1  -2  -5   99.36    4.56
   1   2   5   91.98    5.92
   0   2   5   89.91    5.56
  -1   2   5 1796.50   63.23
  -2   2   5 9955.02  341.41
   3  -2  -5  178.21    9.29
   4  -2  -5   61.69    5.70
   5  -2  -5   37.69    5.51
   6  -2  -5    0.45    3.51
  -7   2   5   60.98    4.76
   7  -2  -5   71.77    7.75
   8  -2  -5   37.64    7.33
   9  -2  -5    1.71    5.20
  10  -2  -5   -0.57    5.96
  11  -2  -5   19.56    8.70
  12  -2  -5   -1.79    8.11
  12   3   6   14.12    9.22
  11   3   6    7.38    8.02
  10   3   6   17.51    7.81
  -9  -3  -6   48.67    5.75
   9   3   6   69.79    9.95
  -8  -3  -6    2.88    2.82
   8   3   6   -2.22    5.04
  -7  -3  -6   27.64    3.98
   7   3   6   43.57    7.39
   6   3   6   17.72    5.25
  -6  -3  -6   18.69    3.15
   5   3   6   69.22    6.70
  -5  -3  -6   58.71    4.74
   4   3   6    3.70    3.46
  -4  -3  -6    0.80    1.55
  -3  -3  -6   38.80    3.59
   3   3   6   43.21    5.12
  -2  -3  -6   47.27    3.67
   2   3   6   48.11    5.77
   1   3   6   32.79    5.57
  -1  -3  -6   21.76    2.56
   0   3   6  384.58   16.30
  -1   3   6    7.10    3.20
  -2   3   6  629.70   24.64
  -3   3   6  108.86    7.26
   4  -3  -6   12.31    3.76
  -4   3   6    6.01    3.45
   5  -3  -6    3.40    3.36
   6  -3  -6   31.03    5.89
   7  -3  -6   12.52    5.31
   8  -3  -6   28.34    7.31
   9  -3  -6   20.83    7.41
  10  -3  -6   15.10    7.49
  11  -3  -6   -3.05    6.76
  12  -3  -6    2.63    8.91
  12   4   7   10.59    9.11
  11   4   7    5.67    7.47
  10   4   7    3.18    6.78
 -10  -4  -7    1.64    3.56
  -9  -4  -7    2.42    3.31
   9   4   7   -1.45    5.55
  -8  -4  -7  100.60    7.62
   8   4   7  101.83   10.00
  -7  -4  -7    9.24    3.16
   6   4   7   35.33    6.71
  -6  -4  -7   29.70    3.98
  -5  -4  -7  138.65    7.68
   5   4   7  153.65   10.25
   4   4   7    1.34    3.63
  -4  -4  -7    3.98    2.07
   3   4   7  406.57   17.91
  -3  -4  -7  373.04   14.14
  -2  -4  -7    2.91    1.77
   2   4   7    9.15    4.47
   1   4   7  373.75   16.71
  -1  -4  -7  382.91   13.36
   0  -4  -7  300.77   10.97
   0   4   7  312.15   14.30
  -1   4   7   91.26    6.85
  -2   4   7   54.15    5.52
  -3   4   7  278.53   13.79
  -4   4   7   30.53    5.17
  -5   4   7   86.82    7.70
   6  -4  -7   67.45    7.57
  -6   4   7   60.39    7.26
   7  -4  -7   15.44    5.96
  -7   4   7    8.29    4.81
   8  -4  -7    1.65    5.18
   9  -4  -7   51.84    9.66
 -10   4   7    2.27    4.93
  10  -4  -7    8.53    7.31
 -11   4   7   43.06    8.96
  11  -4  -7   27.60    9.61
 -12   4   7   10.42    6.29
  12  -4  -7  -10.73    8.30
  12   5   8   -0.20    8.11
  11   5   8    6.53    7.75
 -10  -5  -8   -1.64    3.25
  10   5   8    4.33    7.03
  -9  -5  -8    5.09    3.81
   9   5   8   14.10    7.14
   8   5   8   29.99    7.56
  -8  -5  -8   21.49    4.52
  -7  -5  -8   16.34    3.85
   7   5   8   19.91    6.84
  -6  -5  -8   17.35    3.66
   6   5   8   18.71    6.25
   5   5   8   87.00    8.32
  -5  -5  -8   97.50    6.57
   4   5   8  141.01    9.66
  -4  -5  -8  132.58    7.51
   3   5   8   63.45    7.29
  -3  -5  -8   43.25    4.21
   2   5   8   41.61    6.33
  -2  -5  -8   38.78    3.80
   1   5   8   -1.94    4.19
  -1  -5  -8    3.35    1.93
   0   5   8   -0.41    4.03
   0  -5  -8    1.57    1.75
  -1   5   8  559.15   23.34
  -2   5   8    8.40    3.71
  -3   5   8   -0.25    3.24
  -4   5   8  275.24   14.82
  -5   5   8  170.99   11.33
  -6   5   8    9.33    4.90
  -7   5   8    4.72    4.95
  -8   5   8   21.88    6.57
  -9   5   8    7.52    5.56
 -10   5   8    3.30    5.42
 -11   5   8   33.24    8.20
  12   6   9    5.45    8.89
 -11  -6  -9   -1.63    4.10
  11   6   9    9.63    7.93
 -10  -6  -9    8.78    4.35
  10   6   9   10.42    7.45
  -9  -6  -9    4.70    3.67
   9   6   9    1.51    6.27
   8   6   9    0.46    5.49
  -8  -6  -9    1.03    3.43
  -7  -6  -9   14.12    4.04
   7   6   9   11.91    7.16
  -6  -6  -9   92.94    7.17
   6   6   9   91.19    9.53
  -5  -6  -9   14.40    3.38
   5   6   9   18.31    6.17
   4   6   9   16.99    5.96
  -4  -6  -9    7.16    2.70
   3   6   9   12.05    5.97
  -3  -6  -9   14.74    3.18
   2   6   9   27.06    6.34
  -2  -6  -9   20.06    3.37
   1   6   9  102.12    8.62
  -1  -6  -9  110.89    6.37
   0  -6  -9  324.16   12.39
   0   6   9  317.12   15.84
  -1   6   9  122.37    9.25
  -2   6   9  117.83    8.91
  -3   6   9  329.72   16.64
  -4   6   9  227.04   13.59
  -5   6   9  204.07   13.35
  -6   6   9   17.95    6.21
  -7   6   9    4.57    5.33
  -8   6   9   -0.92    4.88
  -9   6   9   -0.60    5.64
 -10   6   9   10.10    6.78
 -11   6   9    9.56    6.85
  11   7  10   27.49    9.77
 -11  -7 -10   13.24    5.44
  10   7  10   14.38    8.23
 -10  -7 -10    3.06    4.20
   9   7  10   18.62    8.09
  -9  -7 -10   10.84    4.47
  -8  -7 -10   10.86    4.21
   8   7  10   14.72    7.16
  -7  -7 -10   19.03    4.44
   7   7  10    8.63    6.87
   6   7  10   -2.93    5.96
  -6  -7 -10    0.09    2.64
   5   7  10  137.94   11.44
  -5  -7 -10  123.36    8.23
   4   7  10   30.68    8.02
  -4  -7 -10   29.64    4.19
  -3  -7 -10    8.73    2.99
   3   7  10   11.34    6.31
  -2  -7 -10   22.61    3.65
   2   7  10   23.72    7.17
   1   7  10   10.94    5.68
  -1  -7 -10   10.46    2.95
   0  -7 -10  225.21   10.20
   0   7  10  233.08   13.51
  -1   7  10   98.09    9.25
  -2   7  10  217.98   13.25
  -3   7  10   33.68    6.72
  -4   7  10   71.68    9.01
  -5   7  10   26.24    6.76
  -6   7  10    2.46    5.37
  -7   7  10   -0.77    5.07
  -8   7  10   29.53    8.12
  -9   7  10    1.42    6.31
 -10   7  10    4.47    6.49
 -11  -8 -11   -2.30    4.25
  10   8  11    8.28    8.17
 -10  -8 -11    4.95    4.79
  -9  -8 -11    1.23    3.81
   9   8  11    2.19    7.80
  -8  -8 -11   11.72    4.60
   8   8  11    9.59    7.34
  -7  -8 -11    4.71    3.65
   7   8  11   12.88    7.26
  -6  -8 -11    2.86    3.18
   6   8  11   -2.02    6.10
   5   8  11   97.06   10.64
  -4  -8 -11   87.22    6.95
   4   8  11   45.61    9.82
   3   8  11   98.20   10.70
  -3  -8 -11  100.16    7.25
  -2  -8 -11  308.63   13.38
   2   8  11  291.42   17.28
  -1  -8 -11  325.03   13.45
   1   8  11  302.91   17.03
   0  -8 -11   13.70    3.33
   0   8  11   17.94    6.97
  -1   8  11  239.86   14.71
  -2   8  11   48.16    8.37
  -3   8  11   24.77    7.09
  -4   8  11  112.47   10.51
  -5   8  11   15.73    7.16
  -6   8  11   -1.46    5.62
  -7   8  11   31.67    8.26
  -8   8  11   -0.73    6.23
  -9   8  11    8.58    7.05
 -10   8  11   11.51    7.35
 -11  -9 -12   -1.84    4.46
 -10  -9 -12   -3.48    3.93
  -9  -9 -12    3.03    4.25
   9   9  12   -8.64    6.93
   8   9  12    7.87    8.05
  -8  -9 -12    2.62    3.82
  -7  -9 -12   16.54    4.67
   7   9  12    9.95    7.57
   6   9  12    8.71    7.00
  -6  -9 -12    9.92    3.99
  -5  -9 -12    3.08    3.17
   5   9  12   -1.03    7.46
  -4  -9 -12    4.62    3.34
   4   9  12   -6.59    7.69
   3   9  12   15.25    8.57
  -3  -9 -12   20.39    4.25
  -2  -9 -12    0.36    2.77
   2   9  12   -1.73    7.48
   1   9  12    6.23    7.60
  -1  -9 -12    4.16    3.09
   0   9  12    9.97    7.63
  -1   9  12   45.12    9.19
  -2   9  12   11.66    7.51
  -3   9  12   12.73    7.09
  -4   9  12   12.30    7.35
  -5   9  12    3.80    6.32
  -6   9  12   -5.21    5.76
  -7   9  12   -1.53    6.52
  -8   9  12    7.78    7.88
  -9   9  12   -6.25    6.48
 -10 -10 -13    2.51    4.77
  -9 -10 -13   -1.69    3.81
   8  10  13   20.71    9.05
  -8 -10 -13   30.00    6.09
   7  10  13    5.25    7.86
  -7 -10 -13    0.74    3.58
  -6 -10 -13    0.43    3.10
   6  10  13    8.08    7.66
   5  10  13   17.46    9.38
  -5 -10 -13   48.36    6.11
   4  10  13   21.42   10.64
   3  10  13   27.93   10.10
  -3 -10 -13   30.92    5.12
  -2 -10 -13  125.36    8.66
   1  10  13    3.58    8.13
  -1 -10 -13    4.61    3.34
   0  10  13   -4.02    7.12
  -1  10  13  214.54   15.54
  -2  10  13   18.84    8.81
  -3  10  13   37.64    9.60
  -4  10  13   99.15   11.69
  -5  10  13    2.18    7.28
  -6  10  13   -6.33    6.56
  -7  10  13   11.97    8.33
  -8  10  13   -3.19    7.19
  -9  10  13   -6.37    6.82
 -10 -11 -14   -3.07    4.57
  -9 -11 -14    2.81    4.49
  -8 -11 -14   -1.58    3.83
   7  11  14    9.43    8.82
  -7 -11 -14    0.00    3.62
   6  11  14   12.55    9.01
  -6 -11 -14    7.13    3.99
  -5 -11 -14   -4.27    2.98
   5  11  14   10.76    8.95
   4  11  14    0.16    9.06
  -4 -11 -14    2.63    3.41
  -3 -11 -14   15.78    4.42
   3  11  14   16.23    9.77
  -2 -11 -14    1.00    3.30
   2  11  14   -6.49    8.86
   1  11  14    4.42    9.17
  -1 -11 -14    5.32    3.63
   0  11  14   21.30    9.69
  -1  11  14    4.01    8.72
  -2  11  14   31.53   10.05
  -3  11  14    3.46    8.18
  -4  11  14    2.25    7.83
  -5  11  14   17.58    9.40
  -6  11  14    6.48    8.52
  -7  11  14   -2.09    8.29
  -8  11  14   -0.12    8.27
  -9 -12 -15    3.50    4.99
  -8 -12 -15    3.98    4.85
  -7 -12 -15   -2.98    3.90
   6  12  15    5.88    9.43
  -6 -12 -15   -2.19    3.57
  -5 -12 -15   -0.01    3.65
   5  12  15    6.91    9.57
  -4 -12 -15    1.50    3.55
   4  12  15   -2.33    9.15
   3  12  15   10.41    9.42
  -3 -12 -15    1.30    3.34
  -2 -12 -15   17.96    4.81
   2  12  15   -0.82    8.76
  -1 -12 -15   10.28    4.16
   1  12  15   13.19    9.38
   0  12  15   -4.80    8.04
  -1  12  15   -9.15    8.07
  -2  12  15   -7.47    7.94
  -3  12  15   -5.29    8.28
  -4  12  15   12.94    9.53
  -5  12  15    8.48    9.67
  -6  12  15    0.35    9.03
  -7  12  15   -8.35    8.77
  -8 -13 -16    4.38    4.86
  -7 -13 -16   -4.55    3.51
   6  13  16   11.94   10.19
  -6 -13 -16    6.01    4.50
   5  13  16   -1.98    9.18
  -5 -13 -16    3.95    4.30
  -4 -13 -16   -1.06    3.93
   4  13  16    2.97   10.01
   3  13  16   -2.47    9.06
  -3 -13 -16   -5.60    3.34
  -2 -13 -16    2.87    3.85
   2  13  16   -2.89    9.11
   1  13  16   -9.13    8.75
   0  13  16    3.92    8.75
  -1  13  16    7.00    9.32
  -2  13  16   -2.59    9.15
  -3  13  16   -4.08    8.98
  -4  13  16   22.72   11.32
  -5  13  16   -4.62    9.45
  -6  13  16    2.44   10.08
  -7  13  16   -1.32   10.99
  -7 -14 -17   -3.14    4.28
  -6 -14 -17   -0.53    4.38
  -5 -14 -17    3.61    4.56
   4  14  17    3.25   10.02
  -4 -14 -17   -2.54    4.22
   3  14  17    6.90    9.96
  -3 -14 -17    1.03    3.90
  -2 -14 -17   -1.43    3.81
   2  14  17    4.13    9.59
   1  14  17   -6.49    9.29
   0  14  17   -2.60    9.12
  -1  14  17    2.04    9.17
  -2  14  17   -2.36    9.08
  -3  14  17   -1.92    9.92
  -4  14  17   -4.65   10.13
  -5  14  17   -6.54   11.46
  -6  14  17  -16.49   10.68
  -6 -15 -18    6.80    5.55
  -5 -15 -18    7.31    4.94
  -4 -15 -18   -1.29    4.66
   3  15  18    5.02    9.98
  -3 -15 -18    2.14    4.47
   2  15  18    4.54    9.53
   1  15  18   -4.27    9.77
   0  15  18   -9.50    8.56
  -1  15  18  -14.98    8.66
  -2  15  18  -12.58    9.46
  -3  15  18   -9.41   10.02
  -4  15  18  -10.60   10.73
  -5 -16 -19    0.28    5.11
  -4 -16 -19   -4.99    4.63
   2  16  19   -2.35    9.09
   1  16  19   -4.81    9.79
   0  16  19   -1.83    9.58
  -1  16  19   -9.67    9.59
  -2  16  19   -3.49   10.08
  -3  16  19   -9.69   11.19
   1  17  20   -7.98    9.91
   0  17  20   -8.85    9.50
  -1  17  20   -8.49    9.97
  -3 -17 -13    0.47    5.23
  -4 -17 -13   -0.30    5.27
  -5  16  12  -16.65   10.96
  -4  16  12  -15.47    9.41
  -3  16  12  -16.29    8.73
  -2 -16 -12   -0.34    4.34
  -3 -16 -12    4.13    4.78
  -4 -16 -12   -4.31    4.44
  -5 -16 -12    1.32    5.23
  -6 -16 -12    5.58    5.46
  -6  15  11  -11.84   10.08
  -5  15  11  -19.65    8.91
  -4  15  11   -7.79    9.59
  -3  15  11   -3.53    9.28
  -2  15  11    1.03    8.63
  -1  15  11   -6.07    8.73
  -2 -15 -11    1.46    4.20
  -3 -15 -11    0.90    4.24
  -4 -15 -11   -3.58    4.09
  -5 -15 -11    1.25    4.59
  -6 -15 -11   -0.72    4.35
  -7 -15 -11    0.80    4.99
  -7  14  10   -5.07    9.25
  -6  14  10   -7.12    8.80
  -5  14  10    6.67    9.61
  -4  14  10    7.09    9.30
  -3  14  10   -3.75    8.88
  -2  14  10   -7.77    8.24
   1 -14 -10   18.24    4.91
  -1  14  10    4.02    8.50
   0  14  10   -0.77    8.12
   0 -14 -10   10.23    4.16
  -1 -14 -10   16.61    4.75
  -2 -14 -10    9.28    4.50
  -3 -14 -10   11.83    4.70
  -4 -14 -10   12.76    4.91
  -5 -14 -10    3.65    4.59
  -6 -14 -10    2.68    4.48
  -7 -14 -10    1.49    4.43
  -8 -14 -10    0.89    4.73
  -7  13   9    3.38    8.79
  -6  13   9   -7.98    7.55
  -5  13   9   -2.23    8.11
  -4  13   9   -6.70    7.55
  -3  13   9   -0.33    7.70
   3 -13  -9   -1.66    3.30
   2 -13  -9    3.72    3.54
  -2  13   9  -10.67    7.42
   1 -13  -9    3.69    3.40
  -1  13   9    4.12    7.97
   0  13   9   -2.38    7.46
   0 -13  -9    8.15    4.06
   0 -13  -9   14.86    4.07
  -1 -13  -9    6.75    3.53
  -1 -13  -9   11.34    4.11
   1  13   9    2.10    7.66
  -2 -13  -9   24.32    5.02
  -3 -13  -9   -0.05    3.35
  -4 -13  -9   -3.98    3.20
  -5 -13  -9    6.37    4.32
  -6 -13  -9   -0.31    3.79
  -7 -13  -9    7.87    4.92
  -8 -13  -9    2.54    4.60
  -9 -13  -9    5.46    5.56
  -8  12   8    6.18    8.99
  -7  12   8    2.80    8.19
  -6  12   8    6.50    7.99
  -5  12   8   -0.25    7.04
  -4  12   8   -5.53    6.36
  -3  12   8   10.82    7.82
   3 -12  -8   25.95    5.25
   2 -12  -8    1.36    3.25
  -2  12   8   -9.23    6.65
  -1  12   8    2.50    7.31
   1 -12  -8   -4.20    2.34
   0  12   8   16.39    8.43
   0 -12  -8   49.49    5.68
   0 -12  -8   44.04    5.43
  -1 -12  -8    7.38    3.99
   1  12   8    0.26    7.58
  -1 -12  -8    8.84    3.36
   2  12   8    3.15    4.72
  -2 -12  -8    2.97    3.22
  -3 -12  -8    2.73    3.34
  -4 -12  -8   -0.34    3.28
  -5 -12  -8    9.47    4.26
  -6 -12  -8    7.67    4.62
  -7 -12  -8   -3.26    3.57
  -8 -12  -8   -3.31    4.10
  -9 -12  -8   -1.91    4.49
  -9  11   7   -2.34    7.84
  -8  11   7    5.16    7.50
  -7  11   7   20.22    8.31
  -6  11   7   -5.00    6.64
  -5  11   7   -6.24    6.00
  -4  11   7   53.29    9.35
   4 -11  -7   44.73    6.33
   3 -11  -7    2.48    3.05
  -3  11   7    9.63    6.89
  -2  11   7    3.83    7.03
   2 -11  -7    7.16    3.64
   1 -11  -7  105.03    7.28
  -1  11   7  103.67   10.67
   1 -11  -7  103.95    7.59
   0  11   7   -1.64    7.14
   0 -11  -7    2.51    2.74
   0 -11  -7    1.29    2.76
  -1 -11  -7   24.02    4.40
   1  11   7    3.14    6.66
  -1 -11  -7   14.81    3.48
  -2 -11  -7   71.49    5.62
  -2 -11  -7   71.67    6.66
   3  11   7   28.10    9.63
  -3 -11  -7   31.67    5.13
  -4 -11  -7   80.53    7.51
  -5 -11  -7   49.05    6.31
  -6 -11  -7    9.76    4.17
  -7 -11  -7   20.94    5.44
  -8 -11  -7    3.77    4.38
  -9 -11  -7   -4.20    4.10
 -10 -11  -7   10.43    6.16
  -9  10   6    5.82    7.05
  -8  10   6    0.75    6.65
  -7  10   6   -3.37    5.91
  -6  10   6    1.74    6.33
  -5  10   6    6.88    6.14
  -4  10   6   14.42    7.09
   4 -10  -6   10.75    3.94
   3 -10  -6   47.11    5.88
  -3  10   6   54.48    8.51
  -2  10   6   51.25    8.26
   2 -10  -6   50.91    5.65
   1 -10  -6   -1.31    2.51
  -1  10   6    4.26    6.26
   1 -10  -6   -3.54    2.14
   0 -10  -6    4.92    2.62
   0 -10  -6    4.98    2.72
   0  10   6    1.13    6.44
  -1 -10  -6   27.17    3.80
  -1 -10  -6   30.87    4.32
  -2 -10  -6   25.38    4.44
  -2 -10  -6   28.60    3.68
   2  10   6   11.45    8.13
   3  10   6    7.02    7.54
  -3 -10  -6    6.75    3.39
   4  10   6    2.41    6.89
  -4 -10  -6    6.59    3.47
  -5 -10  -6   25.52    4.76
  -6 -10  -6    1.91    3.15
  -7 -10  -6    0.51    3.32
  -8 -10  -6    3.66    3.99
  -9 -10  -6    2.66    4.19
 -10 -10  -6    0.71    4.53
 -10   9   5    1.51    6.08
  -9   9   5    4.49    6.00
  -8   9   5    4.10    6.40
  -7   9   5    7.14    6.15
  -6   9   5    8.99    6.08
   5  -9  -5   33.66    5.69
  -5   9   5   41.54    8.14
   4  -9  -5  258.05   12.93
  -4   9   5  271.15   15.79
  -3   9   5   10.85    5.59
   3  -9  -5    2.26    2.84
  -2   9   5  137.19   10.08
   2  -9  -5  132.70    8.10
   1  -9  -5   71.55    5.69
  -1   9   5   66.16    7.84
   1  -9  -5   77.99    5.45
   0   9   5    3.42    5.49
   0  -9  -5    1.92    2.15
   0  -9  -5    3.25    2.22
  -1  -9  -5  147.85    7.44
  -1  -9  -5  139.82    7.94
  -2  -9  -5  114.38    6.22
  -2  -9  -5  110.91    7.25
  -3  -9  -5   23.82    4.08
   3   9   5   25.59    7.23
  -3  -9  -5   17.38    2.95
   4   9   5   57.53    9.02
  -4  -9  -5  103.46    7.30
  -5  -9  -5   41.23    5.25
   5   9   5   43.33    7.30
  -6  -9  -5    2.56    3.04
  -7  -9  -5    6.73    3.62
  -8  -9  -5    8.00    4.30
  -9  -9  -5    6.54    4.36
 -10  -9  -5    8.62    5.12
 -11  -9  -5   -0.77    4.92
 -10   8   4    9.33    5.71
  -9   8   4    8.15    5.84
  -8   8   4   15.84    5.99
  -7   8   4    4.05    4.83
  -6   8   4   21.06    6.50
  -5   8   4   13.42    5.70
   5  -8  -4   18.91    4.49
  -4   8   4   26.84    6.51
   4  -8  -4   19.30    4.17
   3  -8  -4    3.18    2.52
  -3   8   4    7.71    4.75
   2  -8  -4  137.59    7.90
  -2   8   4  127.45    9.26
   2  -8  -4  144.44    6.74
   1  -8  -4  148.59    7.96
   1  -8  -4  160.70    7.53
  -1   8   4  166.11   10.19
   0  -8  -4    7.61    2.25
   0  -8  -4   11.35    2.57
   0   8   4    9.53    4.78
  -1  -8  -4   32.25    3.48
  -1  -8  -4   29.21    3.70
   1   8   4   27.45    6.09
  -2  -8  -4   93.57    5.44
  -2  -8  -4  103.22    6.50
  -3  -8  -4   10.17    2.42
   3   8   4   13.50    5.74
  -3  -8  -4    9.32    3.10
  -4  -8  -4   90.08    6.85
   4   8   4   69.09    7.91
   5   8   4   41.22    6.87
  -5  -8  -4   45.61    5.47
  -6  -8  -4   20.48    4.54
   6   8   4   17.93    5.90
  -7  -8  -4    7.98    3.97
  -8  -8  -4    8.11    4.28
  -9  -8  -4    0.84    3.85
 -10  -8  -4    1.18    3.98
 -11  -8  -4    8.82    5.13
  11  -7  -3   -1.77    7.91
 -11   7   3    6.38    4.49
  10  -7  -3   -5.50    6.53
 -10   7   3    5.67    4.28
   9  -7  -3   -0.77    5.74
  -9   7   3    8.95    5.31
   8  -7  -3   -4.71    4.68
  -8   7   3    6.75    4.74
   7  -7  -3    0.68    4.91
  -7   7   3   -0.35    4.00
   6  -7  -3   34.47    6.98
  -6   7   3   18.23    5.73
   5  -7  -3   66.75    6.62
  -5   7   3   67.39    8.23
  -4   7   3   58.49    7.41
   4  -7  -3   56.17    5.70
   3  -7  -3   71.47    5.64
  -3   7   3   60.74    6.62
  -2   7   3  183.87   10.81
   2  -7  -3  185.94    9.00
   2  -7  -3  200.92    7.77
  -1   7   3   52.96    5.98
   1  -7  -3   52.82    4.33
   1  -7  -3   49.88    3.84
   0   7   3   -1.84    1.95
   0  -7  -3    8.24    2.25
   0  -7  -3    2.75    1.60
   1   7   3   66.27    6.88
  -1  -7  -3   56.31    4.29
  -1  -7  -3   64.13    4.72
  -2  -7  -3    6.23    2.55
   2   7   3    8.97    4.77
  -2  -7  -3    5.76    1.99
  -3  -7  -3  171.80    8.89
   3   7   3  183.14   10.76
  -3  -7  -3  168.67    7.16
  -4  -7  -3  127.84    5.79
  -4  -7  -3  124.27    7.83
   4   7   3  126.68    8.65
  -5  -7  -3   42.88    5.13
   5   7   3   54.09    6.90
   6   7   3    4.93    4.82
  -6  -7  -3    3.43    3.10
  -7  -7  -3   -0.24    3.00
   7   7   3    2.83    4.99
  -8  -7  -3    9.76    4.33
  -9  -7  -3    1.31    3.89
 -10  -7  -3   -3.47    3.71
 -11  -7  -3   -0.36    4.33
 -12  -7  -3    4.81    5.14
  11  -6  -2   -4.30    8.46
  10  -6  -2    6.75    7.66
   9  -6  -2   -0.10    5.99
   8  -6  -2   21.23    6.73
   7  -6  -2   72.70    9.35
   6  -6  -2   39.15    6.83
   5  -6  -2    8.08    4.26
   5  -6  -2   11.06    3.47
   4  -6  -2   61.58    6.49
   4  -6  -2   63.98    5.77
  -4   6   2   65.90    6.73
   3  -6  -2   48.79    4.67
  -3   6   2   53.89    6.21
   2  -6  -2    2.66    1.40
   2  -6  -2    0.77    1.82
  -2   6   2    6.19    3.43
   1  -6  -2    0.87    1.72
   1  -6  -2    1.57    1.53
  -1   6   2    4.65    2.90
   0   6   2   55.79    4.76
  -1  -6  -2    4.86    2.12
  -1  -6  -2   10.84    2.16
   1   6   2    5.50    4.06
  -2  -6  -2   84.61    5.57
   2   6   2   89.81    6.75
  -2  -6  -2   81.22    4.57
   3   6   2  422.37   17.83
  -3  -6  -2  403.39   15.37
  -3  -6  -2  403.14   13.34
  -4  -6  -2   13.78    2.19
  -4  -6  -2   13.91    2.97
   4   6   2   11.37    3.91
   5   6   2   22.86    4.97
  -5  -6  -2   19.17    3.56
   6   6   2   34.83    6.03
  -6  -6  -2   53.14    5.50
  -7  -6  -2   19.18    4.27
   7   6   2   17.18    5.42
  -8  -6  -2    4.30    3.55
   8   6   2    0.24    2.17
  -9  -6  -2    6.21    3.89
 -10  -6  -2   -0.28    3.78
 -11  -6  -2    7.12    4.84
  11  -5  -1   -1.01    7.78
  10  -5  -1    3.93    7.06
   9  -5  -1   14.00    6.90
   8  -5  -1   71.23    9.87
   7  -5  -1    7.77    4.70
   6  -5  -1   13.80    5.14
   5  -5  -1   22.45    3.82
   5  -5  -1   24.93    5.35
   4  -5  -1  175.78    8.74
   4  -5  -1  156.89    9.95
   3  -5  -1  266.24   10.90
   3  -5  -1  250.58   12.70
  -2   5   1   63.42    5.45
   2  -5  -1   72.77    4.77
  -1   5   1   11.27    2.85
   1  -5  -1    5.85    1.55
   1  -5  -1    5.60    1.90
   0   5   1   35.86    3.99
   0  -5  -1   32.10    2.99
  -1  -5  -1  243.01    9.27
  -1  -5  -1  233.83    8.72
   1   5   1  235.80   11.12
  -2  -5  -1  892.48   27.01
   2   5   1  963.38   34.00
  -2  -5  -1  889.30   28.40
  -3  -5  -1  274.51    9.39
  -3  -5  -1  255.92   10.87
   3   5   1  277.74   12.28
  -4  -5  -1  128.36    7.40
  -4  -5  -1  148.77    5.92
   4   5   1  143.46    8.43
  -5  -5  -1  129.13    5.76
   5   5   1  128.27    8.35
  -5  -5  -1  131.70    7.65
   6   5   1    0.74    3.62
  -6  -5  -1    4.68    2.58
   7   5   1    3.71    2.71
  -7  -5  -1   10.97    3.48
   8   5   1  107.34    9.40
  -8  -5  -1  124.68    9.02
   9   5   1    4.67    4.86
  -9  -5  -1    1.83    3.47
 -10  -5  -1   -1.03    3.58
 -11  -5  -1   11.87    4.99
  11  -4   0    0.80    7.20
  10  -4   0    0.35    6.53
   9  -4   0   24.20    7.74
   8  -4   0   16.64    6.04
   7  -4   0    4.55    4.33
   6  -4   0    9.78    4.33
   5  -4   0   40.69    4.48
   5  -4   0   37.37    5.78
   4  -4   0   99.05    7.32
   4  -4   0   94.27    6.06
   3  -4   0  186.73   10.07
   3  -4   0  198.13    8.57
   2  -4   0  104.51    5.50
   2  -4   0   94.36    6.27
  -1   4   0   18.62    2.97
   1  -4   0   17.62    2.39
   0   4   0    6.79    2.29
   0  -4   0    1.50    1.59
   0  -4   0   -0.02    0.70
   1   4   0    8.96    3.32
  -1  -4   0    8.92    1.80
  -1  -4   0   10.00    1.93
  -2  -4   0   65.45    4.46
  -2  -4   0   59.88    3.48
   3   4   0   91.61    5.74
  -3  -4   0   93.78    4.40
  -3  -4   0   88.41    5.42
  -4  -4   0   26.33    3.43
  -4  -4   0   32.59    2.90
   4   4   0   37.86    4.81
   5   4   0    5.86    3.22
  -5  -4   0    2.08    1.70
  -5  -4   0    0.68    1.91
   6   4   0    3.91    2.36
  -6  -4   0    5.10    2.52
   7   4   0   20.88    5.31
  -7  -4   0   17.98    3.76
   8   4   0  111.63    9.56
  -8  -4   0  107.49    8.15
   9   4   0    2.34    5.01
  -9  -4   0    2.03    3.29
  10   4   0   14.94    6.89
 -10  -4   0   13.89    4.60
  12  -3   1   -4.00    8.04
  11  -3   1   -1.17    7.08
  10  -3   1   22.37    8.52
   9  -3   1   -1.99    5.26
   8  -3   1   40.78    7.96
   7  -3   1  101.46    9.26
   6  -3   1   37.21    6.42
   5  -3   1    1.36    3.02
   5  -3   1    5.06    2.46
   4  -3   1  549.00   18.53
   4  -3   1  534.39   22.70
   3  -3   1   60.65    4.21
   3  -3   1   56.39    5.19
   2  -3   1   62.64    4.01
   2  -3   1   53.31    4.76
   1  -3   1   71.36    4.14
   1  -3   1   77.23    4.76
   0   3  -1    6.28    1.76
   0  -3   1    3.67    1.51
   1   3  -1  276.42   12.06
  -1  -3   1  335.55   10.24
  -1  -3   1  325.94   10.51
   2   3  -1  237.73    9.87
  -2  -3   1  243.71    9.01
  -2  -3   1  241.79    8.24
   3   3  -1   31.21    3.55
  -3  -3   1   41.84    2.90
  -3  -3   1   43.40    3.56
   4   3  -1    1.31    2.48
  -4  -3   1   -0.77    1.44
  -4  -3   1    0.14    1.15
  -5  -3   1   17.43    2.98
  -5  -3   1   12.77    2.16
  -6  -3   1   -0.80    1.75
  -6  -3   1    1.05    1.71
   6   3  -1    0.90    3.10
   7   3  -1    2.80    4.08
  -7  -3   1    2.77    2.42
  -8  -3   1   71.17    6.54
   8   3  -1   67.96    8.07
   9   3  -1    8.43    5.60
  -9  -3   1    4.60    3.42
 -10  -3   1    8.48    4.01
  10   3  -1    4.61    6.02
  11   3  -1   -0.22    6.01
  12  -2   2   11.23    8.75
  11  -2   2   22.81    8.99
  10  -2   2   31.12    9.03
   9  -2   2   33.95    8.17
   8  -2   2  168.91   12.84
   7  -2   2   35.08    6.76
   6  -2   2    1.45    3.41
  -6   2  -2    3.94    1.59
   5  -2   2  373.68   13.99
  -5   2  -2  384.23   12.32
   4  -2   2  170.05    7.61
   4  -2   2  168.67    9.70
   3  -2   2  685.61   21.18
   3  -2   2  675.89   26.52
   2  -2   2 1127.59   41.43
   2  -2   2 1161.02   33.39
   1  -2   2  273.61    9.49
   1  -2   2  301.43   11.55
   0  -2   2  344.50   12.60
   2   2  -2  397.62   15.06
  -2  -2   2  405.66   12.50
   3   2  -2   17.58    2.80
  -3  -2   2   11.97    2.05
  -3  -2   2   13.09    1.80
  -4  -2   2   44.67    3.77
  -4  -2   2   49.39    3.23
  -5  -2   2   11.46    2.41
  -5  -2   2   10.52    2.05
   5   2  -2    6.16    2.91
   6   2  -2  182.89   10.92
  -6  -2   2  193.21    9.27
  -6  -2   2  191.46    8.13
  -7  -2   2    5.93    2.42
  -7  -2   2    4.76    2.58
   7   2  -2    6.07    4.35
   8   2  -2   71.19    7.98
  -8  -2   2   68.47    6.25
  -9  -2   2   78.61    6.91
   9   2  -2   70.92    8.54
  10   2  -2   13.91    7.03
  11   2  -2   50.47   10.15
  12  -1   3   -5.05    7.73
  11  -1   3    5.16    7.65
  10  -1   3    4.90    6.68
   9  -1   3   11.06    6.51
   8  -1   3    2.73    5.30
   7  -1   3   15.44    5.54
   6  -1   3    4.79    3.93
  -6   1  -3    3.60    1.69
   5  -1   3    3.15    3.35
  -5   1  -3    5.46    1.65
  -4   1  -3   -0.75    0.99
   4  -1   3    1.98    1.65
   4  -1   3    4.49    3.01
   2  -1   3    1.89    2.34
   2  -1   3   -1.10    1.01
   1  -1   3  127.96    5.96
   1   1  -3   26.95    1.74
  -2  -1   3   19.21    2.09
   2   1  -3   21.81    2.82
  -5  -1   3    3.76    1.97
   5   1  -3    0.74    2.80
  -6  -1   3   17.11    3.04
   6   1  -3   21.33    4.72
  -7  -1   3   13.74    2.92
   7   1  -3    9.33    4.60
  -8  -1   3    1.52    2.38
   8   1  -3   -4.98    4.05
  -9  -1   3    0.50    2.50
   9   1  -3    0.74    4.99
  10   1  -3   -2.30    5.46
  11   1  -3    7.88    6.94
  12   1  -3    3.25    7.71
  12   0   4    5.90    8.39
  11   0   4   31.50    9.85
  10   0   4    6.98    6.64
   9   0   4    5.62    6.05
   8   0   4  305.45   17.71
  -7   0  -4    9.11    2.48
   7   0   4   14.84    5.34
  -6   0  -4   17.14    2.65
   6   0   4   26.95    5.42
   5   0   4  946.49   36.87
  -5   0  -4  923.66   28.42
   4   0   4   76.06    4.16
   4   0   4   70.29    6.06
  -4   0  -4   73.08    3.99
   3   0   4  163.27    8.83
  -3   0  -4  172.00    6.47
   3   0   4  170.03    6.25
   2   0   4  457.92   18.07
   1   0   4    7.31    1.99
  -1   0   4 2252.67   78.15
   2   0  -4    0.27    0.62
   3   0  -4  149.20    7.67
   4   0  -4   -0.98    2.03
   5   0  -4   17.77    4.09
  -6   0   4  167.75    8.15
   6   0  -4  164.84   10.31
   7   0  -4    3.04    4.20
  -7   0   4    1.71    2.14
  -8   0   4   69.70    5.79
   8   0  -4   70.34    8.01
   9   0  -4   30.21    7.31
  10   0  -4   -2.07    5.66
  11   0  -4   28.97    8.97
  12   0  -4   -2.38    7.06
  12   1   5   -3.35    7.96
  11   1   5    9.84    7.29
  10   1   5    4.42    6.70
   9   1   5   10.77    6.42
  -8  -1  -5    3.82    2.58
   8   1   5   11.11    5.86
  -7  -1  -5    1.93    2.07
   7   1   5    1.43    4.11
  -6  -1  -5   23.95    3.12
   6   1   5   36.50    6.01
   5   1   5   38.65    5.80
  -5  -1  -5   30.69    3.17
   4   1   5  202.41   11.05
  -4  -1  -5  217.07    8.43
   3   1   5  249.90   12.35
  -3  -1  -5  283.94    9.74
   2   1   5    7.38    3.37
  -2  -1  -5    4.32    1.49
   1   1   5    5.47    2.63
   0   1   5  971.72   34.81
  -1   1   5  777.66   28.16
  -2   1   5  847.09   31.06
   3  -1  -5   66.26    5.14
   4  -1  -5   40.31    4.57
   5  -1  -5   -2.91    2.25
   6  -1  -5    8.37    4.10
   7  -1  -5   40.95    6.90
  -7   1   5   40.63    4.04
   8  -1  -5   21.02    6.20
   9  -1  -5   10.42    5.82
  10  -1  -5    2.93    6.28
  11  -1  -5    1.92    7.29
  12  -1  -5    9.61    8.36
  12   2   6   10.07    8.73
  11   2   6   33.38    9.60
  10   2   6    5.78    6.84
   9   2   6   37.48    8.59
   8   2   6   45.20    8.06
  -8  -2  -6   28.04    4.24
  -7  -2  -6   38.03    4.28
   7   2   6   51.04    7.86
   6   2   6  130.68    9.55
  -6  -2  -6  120.61    6.90
   5   2   6   44.76    6.06
  -5  -2  -6   40.77    3.92
   4   2   6   54.93    5.78
  -4  -2  -6   48.13    3.93
   3   2   6    9.53    3.68
  -3  -2  -6   17.40    2.44
   2   2   6   69.01    6.00
  -2  -2  -6   74.13    4.32
   1   2   6  264.24   11.72
  -1  -2  -6  256.14    9.22
   0   2   6    8.08    3.44
  -1   2   6  353.30   14.57
  -2   2   6 1286.53   46.71
  -3   2   6   44.22    4.85
   4  -2  -6   41.26    4.87
   5  -2  -6   13.23    3.99
   6  -2  -6    5.35    3.71
   7  -2  -6    0.82    3.96
   8  -2  -6   24.17    6.51
   9  -2  -6    0.29    5.30
  10  -2  -6    2.70    6.57
  11  -2  -6   17.93    8.73
  12  -2  -6    5.74    8.24
  12   3   7    5.99    8.50
  11   3   7   -8.30    6.61
  10   3   7    0.84    6.38
   9   3   7   30.69    7.87
  -9  -3  -7   21.77    4.50
  -8  -3  -7   64.82    6.07
   8   3   7   75.91   10.16
  -7  -3  -7    0.08    2.20
   7   3   7    0.18    4.58
  -6  -3  -7    6.02    2.51
   6   3   7    6.29    4.73
   5   3   7  101.12    8.04
  -5  -3  -7   93.09    6.02
  -4  -3  -7  160.98    7.85
   4   3   7  171.16   10.17
  -3  -3  -7  201.65    8.59
   3   3   7  194.95   10.68
   2   3   7  180.55    9.93
  -2  -3  -7  178.46    7.72
   1   3   7    2.61    4.20
  -1  -3  -7    2.48    1.62
   0   3   7   33.75    5.33
  -1   3   7    2.40    3.02
  -2   3   7   26.31    4.26
  -3   3   7  434.77   18.70
  -4   3   7  704.17   28.46
   5  -3  -7    2.35    3.37
  -5   3   7   -3.02    3.12
   6  -3  -7   -3.51    3.33
   7  -3  -7  171.56   11.81
   8  -3  -7    0.59    4.74
   9  -3  -7    9.22    6.34
  10  -3  -7   14.33    7.40
  11  -3  -7    1.46    7.70
  12  -3  -7   15.54    9.86
 -12   3   7   21.41    7.30
  12   4   8   10.81    8.53
  11   4   8    6.15    7.80
 -10  -4  -8    5.98    3.91
  10   4   8   10.62    7.15
   9   4   8   25.05    7.93
  -9  -4  -8    8.36    3.98
  -8  -4  -8    8.64    3.62
   8   4   8    8.41    6.53
   7   4   8  114.11   10.14
  -7  -4  -8  111.05    7.61
   6   4   8   39.28    7.07
  -6  -4  -8   36.05    4.37
   5   4   8   40.76    6.68
  -5  -4  -8   32.99    3.97
  -4  -4  -8    9.36    2.46
   4   4   8   16.82    4.85
  -3  -4  -8   87.90    5.71
   3   4   8  107.58    8.13
   2   4   8   20.95    4.80
  -2  -4  -8   16.77    2.66
  -1  -4  -8    4.26    1.94
   1   4   8   10.82    4.84
   0   4   8  400.03   17.50
  -1   4   8   39.11    5.41
  -2   4   8  111.33    7.60
  -3   4   8  251.18   12.89
  -4   4   8   77.02    7.18
  -5   4   8   26.96    5.67
  -6   4   8   43.61    7.01
  -7   4   8   -1.35    4.26
   7  -4  -8    1.38    4.65
   8  -4  -8    4.99    5.56
  -8   4   8    0.86    4.88
  -9   4   8   30.45    7.33
   9  -4  -8   31.86    8.35
 -10   4   8    9.96    5.88
  10  -4  -8    3.01    7.08
 -11   4   8    6.91    6.73
 -12   4   8   17.13    7.76
  12   5   9    2.15    8.47
  11   5   9    1.87    7.72
  10   5   9    3.64    6.80
 -10  -5  -9   -1.30    3.40
   9   5   9    4.59    6.32
  -9  -5  -9    3.75    3.57
   8   5   9   10.32    6.31
  -8  -5  -9    6.92    3.53
   7   5   9   15.63    6.70
  -7  -5  -9   11.66    3.56
  -6  -5  -9    4.22    2.61
   6   5   9   -2.28    4.91
   5   5   9   35.69    6.85
  -5  -5  -9   29.59    3.97
  -4  -5  -9   86.39    6.09
   4   5   9   90.32    8.12
  -3  -5  -9   11.91    2.63
   3   5   9   23.66    6.30
   2   5   9  152.72    9.97
  -2  -5  -9  155.82    7.85
   1   5   9   40.15    6.32
  -1  -5  -9   29.76    3.44
   0   5   9  421.61   18.85
  -1   5   9  569.56   24.02
  -2   5   9  339.47   16.12
  -3   5   9  277.86   14.47
  -4   5   9  249.69   13.96
  -5   5   9   33.52    6.46
  -6   5   9   62.15    8.37
  -7   5   9   35.87    7.45
  -8   5   9   40.24    7.89
  -9   5   9   41.20    8.28
 -10   5   9   19.75    7.51
 -11   5   9    6.11    7.12
  12   6  10    0.33    9.09
  11   6  10    7.53    8.11
  10   6  10    4.07    7.25
 -10  -6 -10    0.79    3.89
  -9  -6 -10    5.32    3.83
   9   6  10   11.88    7.26
   8   6  10   28.86    8.33
  -8  -6 -10   18.58    4.52
  -7  -6 -10  138.69    9.09
   7   6  10  114.09   11.02
  -6  -6 -10   27.12    4.47
   6   6  10   30.17    7.62
  -5  -6 -10  194.42   10.24
   5   6  10  203.02   13.17
   4   6  10    3.10    5.76
  -4  -6 -10    3.76    2.48
  -3  -6 -10   76.51    5.80
   3   6  10   92.04    8.76
   2   6  10    2.52    4.72
  -2  -6 -10    4.33    2.45
  -1  -6 -10   34.47    3.90
   1   6  10   47.27    7.35
   0   6  10    7.97    5.17
  -1   6  10  292.05   15.36
  -2   6  10   -0.60    4.06
  -3   6  10  299.89   15.76
  -4   6  10   24.04    6.03
  -5   6  10   76.49    9.33
  -6   6  10    3.60    5.02
  -7   6  10   34.06    7.79
  -8   6  10    2.32    5.56
  -9   6  10   88.52   11.83
 -10   6  10    4.73    6.41
 -11   6  10    8.99    7.56
 -11  -7 -11    4.75    4.69
  11   7  11    3.18    8.34
  10   7  11   21.10    9.05
 -10  -7 -11    4.45    4.24
  -9  -7 -11    4.82    4.06
   9   7  11   -0.46    7.05
   8   7  11    3.57    6.35
  -8  -7 -11    0.27    3.35
  -7  -7 -11   22.37    4.73
   7   7  11   19.54    7.53
  -6  -7 -11    2.63    2.89
   6   7  11    0.20    6.43
  -5  -7 -11   31.96    4.66
   5   7  11   29.99    7.71
  -4  -7 -11   95.22    6.80
   4   7  11   79.14    9.64
   3   7  11  109.01   10.58
  -3  -7 -11  106.65    7.32
  -2  -7 -11  209.82   10.36
   2   7  11  221.99   13.80
  -1  -7 -11   61.89    5.31
   1   7  11   51.46    8.23
   0   7  11  210.54   13.24
  -1   7  11   27.34    6.84
  -2   7  11  155.31   11.22
  -3   7  11   24.20    6.57
  -4   7  11   18.30    6.38
  -5   7  11   79.02    9.22
  -6   7  11   48.92    8.68
  -7   7  11    7.53    6.17
  -8   7  11   13.26    7.02
  -9   7  11    4.65    6.21
 -10   7  11    2.74    6.66
 -11  -8 -12   -2.04    4.42
 -10  -8 -12   -4.57    3.65
  10   8  12   17.77    8.92
  -9  -8 -12   -0.49    3.73
   9   8  12    1.33    7.47
  -8  -8 -12    9.77    4.42
   8   8  12    5.43    7.42
   7   8  12    8.19    6.70
  -7  -8 -12    6.66    3.84
   6   8  12    4.99    6.46
  -6  -8 -12   -0.56    3.02
   5   8  12    5.55    6.94
  -5  -8 -12   19.45    4.13
   4   8  12   10.31    8.52
  -4  -8 -12   15.83    3.93
   3   8  12   22.09    8.44
  -3  -8 -12   16.42    3.92
   2   8  12   -2.18    6.37
  -2  -8 -12   -0.07    2.65
   1   8  12   -4.17    6.16
  -1  -8 -12    7.83    2.96
   0   8  12   12.42    7.09
  -1   8  12   93.53   10.02
  -2   8  12    8.28    6.44
  -3   8  12   38.56    8.18
  -4   8  12    2.22    5.86
  -5   8  12    1.63    6.16
  -6   8  12   -1.26    5.76
  -7   8  12    7.42    6.67
  -8   8  12    2.06    6.08
  -9   8  12    0.40    6.76
 -10   8  12   -4.22    5.98
 -11  -9 -13    3.53    4.90
 -10  -9 -13    4.86    4.91
  10   9  13   16.88    9.13
   9   9  13    4.18    8.14
  -9  -9 -13    2.54    4.21
  -8  -9 -13   -0.08    3.46
   8   9  13   -4.46    7.19
  -7  -9 -13    6.90    3.99
   7   9  13   12.31    8.21
   6   9  13   -5.02    6.46
  -6  -9 -13    0.30    3.29
  -5  -9 -13    2.58    3.37
   5   9  13   -5.33    7.56
  -4  -9 -13  128.84    9.05
  -3  -9 -13   29.29    4.84
   3   9  13   35.51    9.45
   2   9  13   38.87    9.82
  -2  -9 -13   59.29    5.92
  -1  -9 -13  101.55    7.50
   1   9  13   99.91   10.95
   0   9  13   10.93    7.68
  -1   9  13   69.37   10.27
  -2   9  13  186.82   14.56
  -3   9  13   -3.15    6.46
  -4   9  13   34.23    8.98
  -5   9  13   32.97    8.65
  -6   9  13   -2.65    6.30
  -7   9  13    2.28    7.14
  -8   9  13   34.44   10.13
  -9   9  13    0.00    7.65
 -10 -10 -14   -1.09    4.29
  -9 -10 -14    1.85    4.45
   9  10  14   13.60    9.42
  -8 -10 -14    2.65    4.02
   8  10  14    7.24    9.02
   7  10  14   -1.00    8.07
  -7 -10 -14    0.86    3.66
   6  10  14    1.31    7.55
  -6 -10 -14    1.03    3.52
   5  10  14    1.35    8.88
  -5 -10 -14    4.33    3.70
   4  10  14   -4.77    8.94
  -4 -10 -14    2.43    3.26
  -3 -10 -14   16.97    4.30
   3  10  14   10.64    9.39
   2  10  14   13.10    9.31
  -2 -10 -14   11.58    3.91
   1  10  14    4.75    8.12
  -1 -10 -14    6.60    3.63
   0  10  14   -2.63    7.77
  -1  10  14   11.76    8.37
  -2  10  14    7.01    8.28
  -3  10  14   24.50    9.14
  -4  10  14    5.51    7.96
  -5  10  14   13.14    8.18
  -6  10  14    2.55    7.61
  -7  10  14   -0.34    7.68
  -8  10  14    1.84    7.79
  -9  10  14   -5.92    7.64
 -10 -11 -15   -3.96    4.67
  -9 -11 -15   -2.68    4.52
   8  11  15   11.60    9.07
  -8 -11 -15    4.19    4.54
   7  11  15    8.23    9.10
  -7 -11 -15    2.53    4.24
   6  11  15   13.28    9.91
  -6 -11 -15    9.47    4.57
   5  11  15   -6.75    7.79
  -5 -11 -15    7.39    4.02
  -4 -11 -15    1.48    3.17
   4  11  15    3.04    9.32
  -3 -11 -15   -0.21    3.20
   3  11  15   -1.85    8.78
   2  11  15   12.13   10.12
  -2 -11 -15   33.99    5.39
   1  11  15   12.00    9.24
  -1 -11 -15   17.11    4.41
   0  11  15    7.80    9.14
  -1  11  15   14.48    9.35
  -2  11  15   -1.25    8.17
  -3  11  15    2.50    8.59
  -4  11  15   14.90    9.21
  -5  11  15    4.27    8.41
  -6  11  15    1.38    8.28
  -7  11  15   -1.87    8.18
  -8  11  15   -5.75    8.08
  -9 -12 -16    3.81    5.24
  -8 -12 -16   10.41    5.09
   7  12  16    6.16    8.83
  -7 -12 -16   -2.39    3.84
  -6 -12 -16   -0.84    3.58
   6  12  16    8.73   10.21
   5  12  16    6.48    9.69
  -5 -12 -16    9.33    4.50
  -4 -12 -16    1.18    3.56
   4  12  16   -0.46    9.30
  -3 -12 -16    4.47    3.75
   3  12  16    0.89    8.94
   2  12  16    6.38    9.37
  -2 -12 -16   23.90    5.14
   1  12  16   -1.02    8.60
   0  12  16    1.46    8.69
  -1  12  16  -10.98    7.98
  -2  12  16   15.23    9.62
  -3  12  16   -6.39    8.38
  -4  12  16    3.40    9.46
  -5  12  16    1.01    9.40
  -6  12  16    0.64    9.88
  -7  12  16    1.88   10.15
  -8 -13 -17   -2.97    4.46
  -7 -13 -17    1.77    4.28
  -6 -13 -17    2.59    3.99
   6  13  17    9.52   10.19
   5  13  17   -5.76   10.30
  -5 -13 -17    1.62    4.01
  -4 -13 -17   -2.78    3.47
   4  13  17    2.05   10.10
  -3 -13 -17    4.47    4.08
   3  13  17    1.32    9.08
  -2 -13 -17   -2.91    3.24
   2  13  17    2.11    9.18
   1  13  17    0.92    8.85
   0  13  17   -2.95    8.35
  -1  13  17    2.84    9.00
  -2  13  17    0.32    9.08
  -3  13  17    3.83   10.10
  -4  13  17    2.07    9.93
  -5  13  17    0.15   10.72
  -6  13  17   -2.41   10.37
  -7 -14 -18   -2.83    4.43
  -6 -14 -18    5.04    4.67
  -5 -14 -18    5.81    4.78
   5  14  18   13.81   11.21
   4  14  18   15.61   10.80
  -4 -14 -18   -0.41    4.24
  -3 -14 -18    7.34    4.71
   3  14  18   14.46   10.32
   2  14  18   -3.16    9.37
   1  14  18   -1.89    9.90
   0  14  18   -8.37    8.52
  -1  14  18   -9.35    8.77
  -2  14  18   -0.08    9.62
  -3  14  18  -12.65    9.29
  -4  14  18    6.76   10.90
  -5  14  18    5.62   11.91
  -6 -15 -19    4.49    5.32
  -5 -15 -19   -0.70    4.61
   4  15  19   16.64   11.16
  -4 -15 -19   -2.70    4.25
   3  15  19   11.27   10.33
  -3 -15 -19    3.53    4.55
   2  15  19    4.93    9.69
   1  15  19   -2.63    9.88
   0  15  19    3.50    9.65
  -1  15  19   -7.83    9.39
  -2  15  19   -5.46    9.88
  -3  15  19  -11.77    9.93
  -4  15  19   -3.45   11.73
  -4 -16 -20    0.28    4.93
   2  16  20   -2.41    9.37
   1  16  20    6.65   10.49
   0  16  20  -20.88    8.93
  -1  16  20  -11.93    9.26
  -2  16  20   -5.27   11.10
  -3  16  20  -21.43   10.60
   1  17  21   -4.18   10.12
   0  17  21   -7.72   10.38
  -1  17  21   -8.06   10.12
  -3 -17 -12    1.18    5.26
  -4 -17 -12   -3.95    4.99
  -5  16  11   -6.29   11.05
  -4  16  11   -3.16   10.66
  -3  16  11   -5.71    9.49
  -2 -16 -11    0.53    4.46
  -3 -16 -11    1.46    4.67
  -4 -16 -11   -1.84    4.82
  -5 -16 -11   -1.20    4.59
  -6 -16 -11    2.43    5.14
  -6  15  10   -8.38   10.00
  -5  15  10   -6.01    9.52
  -4  15  10  -10.93    9.39
  -3  15  10  -13.61    8.11
  -2  15  10  -11.31    8.56
   1 -15 -10   13.28    4.74
   0 -15 -10    4.51    3.93
  -2 -15 -10    3.53    4.17
  -3 -15 -10    4.56    4.56
  -4 -15 -10   -0.55    4.24
  -5 -15 -10   -2.68    3.99
  -6 -15 -10    0.56    4.37
  -7 -15 -10   -2.57    4.50
  -7  14   9   -8.20    8.92
  -6  14   9  -13.76    8.09
  -5  14   9   -5.07    8.23
  -4  14   9   -8.32    7.87
  -3  14   9   -4.65    8.62
   3 -14  -9    3.32    4.24
   2 -14  -9   19.11    5.28
  -2  14   9   -8.48    7.47
   1 -14  -9   -2.10    3.16
  -1  14   9   -4.07    7.86
   0 -14  -9    3.92    3.78
  -1 -14  -9    1.06    3.61
  -2 -14  -9    7.53    4.42
  -3 -14  -9    2.53    3.97
  -4 -14  -9    1.66    4.23
  -5 -14  -9   -3.10    3.95
  -6 -14  -9    0.15    4.03
  -7 -14  -9    1.09    4.44
  -8 -14  -9    3.88    4.93
  -7  13   8   26.97   10.31
  -6  13   8   -1.37    7.69
  -5  13   8   -1.78    7.89
  -4  13   8   23.93    9.28
  -3  13   8    5.24    8.06
   3 -13  -8    3.06    3.80
  -2  13   8   -1.18    7.41
   2 -13  -8   -5.30    2.73
   1 -13  -8   11.83    4.18
  -1  13   8    7.77    7.77
   0 -13  -8    3.68    3.41
   0 -13  -8   -0.66    2.97
   0  13   8   -2.80    7.11
  -1 -13  -8    8.27    3.52
  -1 -13  -8   12.05    4.28
  -2 -13  -8   12.95    4.30
  -3 -13  -8    1.94    3.62
  -4 -13  -8   -0.60    3.47
  -5 -13  -8    5.86    4.33
  -6 -13  -8   13.32    5.24
  -7 -13  -8   -2.58    3.87
  -8 -13  -8   -2.13    4.25
  -9 -13  -8    0.92    5.20
  -8  12   7    4.07    8.48
  -7  12   7   -5.37    7.49
  -6  12   7    6.86    7.73
  -5  12   7   -2.91    6.64
  -4  12   7   -1.95    7.05
   4 -12  -7    7.07    4.30
  -3  12   7   -4.53    6.61
   3 -12  -7    7.68    3.84
  -2  12   7   30.46    8.77
   2 -12  -7   38.08    5.75
   1 -12  -7   10.00    3.85
  -1  12   7    6.99    7.42
   0 -12  -7    9.01    3.35
   0  12   7   13.18    8.07
   0 -12  -7   10.89    3.62
  -1 -12  -7    3.99    2.81
   1  12   7   -5.34    3.13
  -1 -12  -7    0.95    3.26
   2  12   7   10.10    8.91
  -2 -12  -7   73.50    6.99
  -3 -12  -7   24.28    4.86
  -4 -12  -7    1.01    3.43
  -5 -12  -7    5.81    4.12
  -6 -12  -7    9.38    4.67
  -7 -12  -7   -2.59    3.60
  -8 -12  -7    6.44    5.06
  -9 -12  -7   -0.63    4.59
  -9  11   6   -0.54    7.41
  -8  11   6    5.56    7.31
  -7  11   6    2.42    6.82
  -6  11   6   -7.30    6.19
   5 -11  -6    5.00    3.91
  -5  11   6    2.37    6.87
   4 -11  -6   33.86    5.59
  -4  11   6   48.35    8.96
   3 -11  -6   11.86    4.09
  -3  11   6   19.20    7.21
   2 -11  -6   11.92    3.84
  -2  11   6   10.30    6.66
  -1  11   6   -0.13    6.41
   1 -11  -6   -1.71    2.84
   1 -11  -6   -3.76    2.28
   0  11   6    0.63    6.65
   0 -11  -6   -0.17    2.25
   0 -11  -6   -2.22    2.33
  -1 -11  -6   11.13    3.19
   1  11   6    1.19    5.42
  -1 -11  -6    9.69    3.55
  -2 -11  -6    1.77    3.09
  -2 -11  -6    3.65    2.45
   2  11   6    6.16    8.45
  -3 -11  -6   21.27    4.55
   3  11   6    6.63    8.09
  -4 -11  -6   10.81    3.90
  -5 -11  -6    5.01    3.47
  -6 -11  -6    7.36    3.95
  -7 -11  -6    3.70    4.06
  -8 -11  -6    5.44    4.50
  -9 -11  -6   -1.25    4.07
 -10 -11  -6   -4.10    4.58
  -9  10   5    4.33    6.81
  -8  10   5   20.55    7.85
  -7  10   5    5.40    6.13
  -6  10   5    1.52    6.09
  -5  10   5   35.52    8.15
   5 -10  -5   32.04    5.65
   4 -10  -5   72.83    7.17
  -4  10   5   76.41    9.14
   3 -10  -5  124.72    8.58
  -3  10   5  126.40   10.51
   2 -10  -5    4.31    3.04
  -2  10   5    8.78    5.94
   1 -10  -5  166.43    9.16
  -1  10   5  160.64   11.82
   1 -10  -5  173.52    8.70
   0 -10  -5   42.84    4.59
   0 -10  -5   17.17    3.10
   0  10   5   22.70    6.59
  -1 -10  -5    5.68    2.99
  -1 -10  -5    6.18    2.69
   1  10   5    6.68    6.64
  -2 -10  -5  132.16    7.32
  -2 -10  -5  142.94    8.59
   3  10   5   82.81   10.13
  -3 -10  -5  110.48    7.70
   4  10   5   11.41    6.98
  -4 -10  -5   23.65    4.42
  -5 -10  -5   42.74    5.72
  -6 -10  -5   17.16    4.57
  -7 -10  -5   22.18    5.24
  -8 -10  -5   31.27    6.06
  -9 -10  -5    6.10    4.45
 -10 -10  -5   -1.47    4.47
 -10   9   4    2.58    6.01
  -9   9   4    6.79    6.04
  -8   9   4    1.10    5.55
  -7   9   4    8.14    6.10
  -6   9   4   19.79    6.83
   5  -9  -4    1.95    3.17
  -5   9   4    9.35    5.95
   4  -9  -4    3.53    3.08
  -4   9   4   -0.12    5.00
  -3   9   4   57.99    8.05
   3  -9  -4   45.30    5.44
  -2   9   4    7.58    4.94
   2  -9  -4    7.20    2.89
   2  -9  -4    7.36    2.57
   1  -9  -4    1.38    2.17
  -1   9   4   -2.85    4.42
   1  -9  -4   -0.23    2.12
   0  -9  -4   20.94    3.40
   0  -9  -4    1.77    1.76
  -1  -9  -4   11.09    2.98
  -1  -9  -4   10.37    2.70
   1   9   4   11.01    6.30
   2   9   4   10.66    6.57
  -2  -9  -4    5.83    2.43
  -2  -9  -4    3.24    2.59
  -3  -9  -4  119.25    6.34
   3   9   4  102.05   10.03
  -3  -9  -4  114.27    7.55
  -4  -9  -4    7.64    3.46
   4   9   4    0.64    5.17
   5   9   4   21.22    5.85
  -5  -9  -4   20.17    4.23
  -6  -9  -4   -0.22    3.07
  -7  -9  -4    6.19    3.82
  -8  -9  -4    7.57    4.31
  -9  -9  -4    2.86    4.06
 -10  -9  -4    2.32    4.38
 -11  -9  -4    1.20    4.80
 -10   8   3    1.45    4.78
  -9   8   3   -3.08    4.56
  -8   8   3    9.74    5.49
  -7   8   3   13.94    5.57
  -6   8   3   -2.67    4.35
   6  -8  -3    5.14    3.79
   5  -8  -3   15.86    4.23
  -5   8   3    8.91    5.31
  -4   8   3   12.25    5.36
   4  -8  -3   14.31    3.99
  -3   8   3   37.61    6.59
   3  -8  -3   34.80    4.55
  -2   8   3   36.49    5.89
   2  -8  -3   31.97    3.30
   2  -8  -3   42.54    4.52
   1  -8  -3  120.01    6.30
  -1   8   3  125.62    8.56
   1  -8  -3  121.46    7.01
   0   8   3    4.41    3.14
  -1  -8  -3    5.75    2.23
   1   8   3    6.17    5.42
  -1  -8  -3    4.84    2.27
  -2  -8  -3  159.43    8.43
  -2  -8  -3  151.25    7.27
  -3  -8  -3  112.96    6.03
   3   8   3  124.62    9.25
  -3  -8  -3  112.24    7.55
   4   8   3   77.91    7.34
  -5  -8  -3  105.38    7.82
   5   8   3   92.34    8.28
   6   8   3   10.82    5.53
  -6  -8  -3    9.26    3.86
  -7  -8  -3    7.87    4.03
  -8  -8  -3    4.55    3.89
  -9  -8  -3   13.23    5.44
 -10  -8  -3   11.87    5.29
 -11  -8  -3   13.84    5.55
  11  -7  -2   24.71   10.84
 -11   7   2   15.96    5.48
  10  -7  -2   -2.42    6.55
   9  -7  -2    1.63    6.45
   8  -7  -2   26.11    7.57
   7  -7  -2   -1.39    4.28
   6  -7  -2    6.32    5.14
   6  -7  -2    5.26    3.76
   5  -7  -2   83.37    7.06
  -5   7   2   87.18    8.13
   4  -7  -2    0.93    2.52
  -4   7   2    3.35    3.95
   3  -7  -2   15.37    3.28
  -3   7   2   12.75    4.35
   2  -7  -2  289.89   12.03
   2  -7  -2  294.60   10.33
  -2   7   2  288.97   14.15
  -1   7   2   11.67    3.69
   1  -7  -2    7.58    2.17
   1  -7  -2    9.65    2.53
   0   7   2   40.29    5.57
   0  -7  -2   36.41    3.68
  -1  -7  -2  137.99    7.20
   1   7   2  160.20    9.46
  -1  -7  -2  130.57    6.67
  -2  -7  -2   69.64    4.50
  -2  -7  -2   61.25    5.20
   2   7   2   72.29    7.04
  -3  -7  -2   54.86    5.00
  -3  -7  -2   51.51    3.92
   3   7   2   52.17    6.73
   4   7   2   24.76    4.85
  -4  -7  -2   26.19    2.91
  -4  -7  -2   24.06    3.89
   5   7   2    1.17    4.17
  -5  -7  -2   -0.46    2.46
  -6  -7  -2   12.72    3.79
   6   7   2   13.74    5.03
  -7  -7  -2    2.69    3.23
   7   7   2    4.72    4.89
  -8  -7  -2    3.57    3.68
  -9  -7  -2    0.63    3.98
 -10  -7  -2    2.77    4.41
 -11  -7  -2    0.62    4.37
  11  -6  -1   -0.88    8.18
  10  -6  -1    4.52    7.18
   9  -6  -1    0.17    5.74
   8  -6  -1   -0.88    5.05
   7  -6  -1   54.75    8.56
   6  -6  -1    3.01    4.25
   6  -6  -1   -3.61    2.64
   5  -6  -1    0.88    3.38
   5  -6  -1    2.71    2.73
   4  -6  -1    0.21    2.14
   4  -6  -1    0.71    3.15
   3  -6  -1   89.90    5.94
  -3   6   1   87.13    7.07
  -2   6   1    3.73    3.01
   2  -6  -1    2.02    1.36
   2  -6  -1    0.46    1.68
   1  -6  -1   97.93    5.61
  -1   6   1   84.18    6.18
   1  -6  -1  108.47    4.96
   0  -6  -1  297.66   11.21
   0   6   1  300.84   13.28
  -1  -6  -1   -2.47    1.58
   1   6   1    2.97    3.76
  -1  -6  -1   -0.18    1.52
  -2  -6  -1   10.71    2.62
   2   6   1    9.86    3.70
  -2  -6  -1   14.64    2.37
  -3  -6  -1  317.26   12.58
  -3  -6  -1  324.61   10.87
   3   6   1  275.18   13.63
   4   6   1   42.42    4.95
  -4  -6  -1   36.60    4.30
  -4  -6  -1   40.57    3.42
   5   6   1   80.15    6.90
  -5  -6  -1   95.63    6.63
  -6  -6  -1  120.10    8.02
   7   6   1    8.61    5.43
  -7  -6  -1   12.74    3.71
  -8  -6  -1   13.82    4.41
   8   6   1   23.04    6.07
  -9  -6  -1   29.18    5.65
 -10  -6  -1   -3.70    3.46
 -11  -6  -1    3.78    4.70
  11  -5   0    8.81    8.51
  10  -5   0    2.18    6.89
   9  -5   0    2.16    5.62
   8  -5   0   29.18    7.25
   7  -5   0   25.56    6.28
   6  -5   0   -2.30    2.42
   6  -5   0    0.62    3.51
   5  -5   0   47.33    5.12
   5  -5   0   55.11    6.91
   4  -5   0    1.60    2.10
   4  -5   0    3.06    3.21
   3  -5   0  181.04    8.47
   3  -5   0  169.43    9.75
  -2   5   0  132.21    7.54
   2  -5   0  116.68    6.29
  -1   5   0    0.73    1.59
   1  -5   0    9.87    1.58
   1  -5   0    4.48    1.85
   0  -5   0   81.32    4.68
   0   5   0   84.69    5.34
   1   5   0   28.24    4.31
  -1  -5   0   24.33    2.62
  -1  -5   0   20.23    2.62
  -2  -5   0    3.03    1.73
   2   5   0    3.74    2.87
  -2  -5   0    3.05    1.98
   3   5   0   49.94    4.53
  -3  -5   0   40.65    4.10
  -3  -5   0   47.49    3.46
  -4  -5   0   42.21    3.40
   4   5   0   46.56    5.29
  -4  -5   0   36.95    4.15
  -5  -5   0   11.78    2.93
   5   5   0   15.64    4.26
  -5  -5   0   16.65    2.39
   6   5   0   -1.80    3.59
  -6  -5   0    5.76    2.81
   7   5   0   13.49    5.01
  -7  -5   0   11.61    3.56
  -8  -5   0   59.25    6.62
  -9  -5   0    1.38    3.69
   9   5   0    6.04    4.97
 -10  -5   0   -0.40    3.71
 -11  -5   0    3.44    4.26
  11  -4   1   -6.15    6.85
  10  -4   1    3.74    6.97
   9  -4   1    6.31    6.29
   8  -4   1   68.70    9.58
   7  -4   1   22.61    6.09
   6  -4   1  162.92   11.01
   6  -4   1  151.12    8.83
   5  -4   1   38.83    5.73
   5  -4   1   32.89    4.27
   4  -4   1   -0.02    1.99
   4  -4   1   -0.80    2.72
   3  -4   1  338.11   15.17
   3  -4   1  332.94   12.51
   2  -4   1    5.48    2.55
   2  -4   1    1.96    1.67
  -1   4  -1    0.74    0.85
   1  -4   1    0.44    1.59
   0   4  -1  420.29   15.22
   0  -4   1  369.09   13.01
   1   4  -1  262.94   10.54
  -1  -4   1  244.59    9.12
  -1  -4   1  237.82    8.83
  -2  -4   1   39.90    3.62
  -2  -4   1   45.55    3.18
  -3  -4   1 1027.21   31.75
  -3  -4   1 1021.32   29.96
   3   4  -1 1019.23   37.16
  -4  -4   1   10.95    2.75
  -4  -4   1   17.00    2.35
   4   4  -1   14.16    3.59
   5   4  -1   51.72    5.82
  -5  -4   1   46.70    4.59
  -5  -4   1   41.63    3.46
  -6  -4   1   97.19    5.38
   6   4  -1  106.12    7.80
  -6  -4   1   97.08    6.84
   7   4  -1   -0.03    2.10
  -7  -4   1    7.40    3.05
  -8  -4   1   54.74    6.01
   8   4  -1   50.29    7.68
   9   4  -1   42.17    7.58
  -9  -4   1   33.50    5.62
 -10  -4   1   -3.23    3.22
  12  -3   2   -4.01    7.91
  11  -3   2   12.58    7.99
  10  -3   2   28.94    8.72
   9  -3   2   28.22    7.88
   8  -3   2   18.50    6.49
   7  -3   2   22.72    5.95
   6  -3   2   -1.68    3.37
   6  -3   2   -0.85    2.40
   5  -3   2   10.83    3.98
   5  -3   2    4.97    2.54
   4  -3   2  525.30   22.47
   4  -3   2  542.68   18.20
   3  -3   2  354.01   12.59
   3  -3   2  349.74   15.50
   2  -3   2   40.02    4.10
   2  -3   2   35.67    3.34
   1  -3   2  289.41   11.66
   1  -3   2  279.15   10.00
   0  -3   2  114.59    5.23
   0   3  -2  127.08    5.44
  -1  -3   2    5.67    1.79
   1   3  -2    2.74    2.01
  -1  -3   2    4.99    1.55
  -2  -3   2  706.72   21.38
  -2  -3   2  718.71   20.57
   2   3  -2  629.96   24.57
   3   3  -2   68.80    4.53
  -3  -3   2   70.36    4.46
  -3  -3   2   69.08    3.81
   4   3  -2   13.39    3.18
  -4  -3   2   13.13    2.47
  -4  -3   2   13.12    2.05
  -5  -3   2   10.38    2.12
  -5  -3   2    8.13    2.46
   5   3  -2    8.39    3.24
  -6  -3   2   29.53    3.96
  -6  -3   2   36.70    3.45
  -7  -3   2   -0.71    2.30
   7   3  -2   -3.37    3.36
   8   3  -2   -1.01    4.12
  -8  -3   2    1.70    2.78
  -9  -3   2   27.78    5.03
   9   3  -2   43.13    7.67
 -10  -3   2   -4.66    2.90
  10   3  -2   -4.47    5.45
  12  -2   3   10.29    9.14
  11  -2   3   -9.79    6.33
  10  -2   3    0.83    6.08
   9  -2   3   16.83    7.11
   8  -2   3    2.59    4.79
   7  -2   3    1.24    3.94
   6  -2   3   83.54    7.99
   5  -2   3   75.68    6.99
  -5   2  -3   76.34    3.80
   5  -2   3   75.34    5.12
   4  -2   3   16.78    3.98
   4  -2   3   17.03    2.69
   3  -2   3  375.89   15.89
   3  -2   3  349.72   12.40
   2  -2   3 3276.50   91.24
   2  -2   3 3253.63  113.67
   1  -2   3 1032.88   30.51
   1  -2   3 1077.38   37.68
   0  -2   3    6.69    1.18
   0  -2   3    4.71    1.37
  -1  -2   3    2.85    1.41
  -2  -2   3    7.13    1.66
   2   2  -3    5.72    1.65
  -3  -2   3    1.79    1.27
   3   2  -3    2.60    1.90
   4   2  -3   -0.92    2.07
  -4  -2   3    4.05    1.82
  -4  -2   3    1.88    1.49
  -5  -2   3  127.61    6.14
  -5  -2   3  136.69    7.08
   6   2  -3    5.80    3.57
  -6  -2   3    5.65    2.20
  -6  -2   3    5.21    2.34
  -7  -2   3    1.70    2.23
   7   2  -3    0.91    3.75
  -7  -2   3    3.77    2.33
   8   2  -3    7.87    5.12
  -8  -2   3    7.88    3.30
   9   2  -3   10.42    5.71
  -9  -2   3   19.01    4.26
  10   2  -3    6.48    6.58
  11   2  -3   13.00    7.30
  12  -1   4   -8.69    7.72
  11  -1   4   31.73    9.88
  10  -1   4   56.74   10.37
   9  -1   4    1.62    5.55
   8  -1   4  155.27   12.25
   7  -1   4  226.19   14.11
  -6   1  -4    1.31    1.52
   6  -1   4    3.26    3.81
   5  -1   4  419.56   14.40
   5  -1   4  396.51   18.69
  -5   1  -4  411.00   13.56
  -4   1  -4  436.41   13.73
   4  -1   4  424.92   18.74
   4  -1   4  429.92   14.37
   3  -1   4  239.54   11.49
   2  -1   4 7412.26  254.69
   1  -1   4 3598.98  124.27
   0  -1   4   30.79    1.97
  -1  -1   4  728.26   26.42
  -1  -1   4  766.52   21.90
   2   1  -4    4.57    1.76
  -2  -1   4    2.24    1.40
   3   1  -4  692.83   25.44
  -3  -1   4  665.73   20.66
   4   1  -4    3.92    1.59
   5   1  -4  184.88   10.02
   6   1  -4   90.32    7.44
  -6  -1   4   91.37    5.95
  -7  -1   4    3.74    2.13
   7   1  -4   -3.46    3.64
   8   1  -4    2.30    4.69
  -8  -1   4    3.21    2.57
  -9  -1   4   40.92    5.11
   9   1  -4   41.79    7.99
  10   1  -4    3.06    5.53
  11   1  -4   21.21    7.99
  12   1  -4   10.70    8.38
  12   0   5   -3.36    8.17
  11   0   5   15.00    8.40
  10   0   5    5.95    7.03
   9   0   5   24.68    7.51
   8   0   5    8.63    5.78
   7   0   5   10.81    5.15
  -7   0  -5    9.00    2.54
   6   0   5   -2.73    3.33
  -6   0  -5   -1.89    1.48
  -5   0  -5    1.98    1.69
   5   0   5   10.09    4.04
   5   0   5    3.90    1.85
   4   0   5   82.21    4.37
   4   0   5   75.37    6.31
  -4   0  -5   77.63    4.31
  -3   0  -5   74.92    3.92
   3   0   5   71.31    5.74
   3   0   5   68.44    3.67
   2   0   5 1195.54   43.29
   1   0   5  282.82   11.36
   0   0   5   60.80    3.63
  -1   0   5  318.94   12.41
  -1   0   5  333.10   10.43
   2   0  -5    0.54    1.01
  -2   0   5    7.77    2.35
   3   0  -5   20.46    3.05
   4   0  -5    1.72    2.40
   5   0  -5   26.02    4.52
   6   0  -5    4.12    3.48
   7   0  -5    3.80    4.25
  -7   0   5    2.35    2.17
   8   0  -5   38.45    7.21
  -8   0   5   15.28    3.47
   9   0  -5    0.30    4.97
  10   0  -5   -0.49    5.32
  11   0  -5   -9.29    5.85
  12   0  -5   -2.93    7.12
  12   1   6    2.24    7.35
  11   1   6   42.99   10.52
  10   1   6   23.36    8.55
   9   1   6   12.04    6.66
   8   1   6  119.19   10.74
  -8  -1  -6  121.65    7.42
   7   1   6  151.49   11.28
  -7  -1  -6  154.76    7.99
  -6  -1  -6   85.00    5.51
   6   1   6   89.02    8.11
  -5  -1  -6  157.30    7.32
   5   1   6  157.05    9.98
   4   1   6  413.47   18.47
  -4  -1  -6  425.47   14.40
  -3  -1  -6  382.85   12.70
   3   1   6  360.55   16.14
   2   1   6   31.04    4.59
  -2  -1  -6   26.46    2.51
   1   1   6  533.59   20.50
   0   1   6   12.42    2.76
  -1   1   6 2693.15   93.63
  -2   1   6  142.86    7.46
   3  -1  -6    4.29    2.30
  -3   1   6   -4.86    1.92
   4  -1  -6   19.64    3.66
   5  -1  -6   11.78    3.72
   6  -1  -6    5.93    3.68
   7  -1  -6   16.31    5.39
   8  -1  -6    3.10    4.46
  -8   1   6    3.27    2.48
   9  -1  -6   28.11    7.26
  10  -1  -6    3.48    6.33
  11  -1  -6    0.52    6.92
  12  -1  -6    9.81    8.66
  12   2   7    8.49    8.99
  11   2   7   12.80    8.49
  10   2   7    6.21    6.80
   9   2   7    7.19    6.31
  -8  -2  -7    6.51    2.99
   8   2   7    0.95    5.03
   7   2   7   74.92    8.23
  -7  -2  -7   74.53    5.81
  -6  -2  -7    1.41    1.94
   6   2   7    3.97    4.36
   5   2   7   34.34    5.75
  -5  -2  -7   27.50    3.37
  -4  -2  -7  276.49   11.06
   4   2   7  301.49   14.39
   3   2   7  636.97   25.66
  -3  -2  -7  650.69   20.68
  -2  -2  -7   71.53    4.26
   2   2   7   59.54    5.84
   1   2   7  528.74   20.90
   0   2   7  277.62   12.56
  -1   2   7  326.33   13.99
  -2   2   7 9999.25  343.12
  -3   2   7 1362.84   49.88
   4  -2  -7    6.31    3.05
  -4   2   7    2.66    2.99
   5  -2  -7   59.49    5.99
   6  -2  -7    3.44    3.68
   7  -2  -7   14.44    5.30
   8  -2  -7   43.74    7.75
   9  -2  -7    7.18    6.19
  10  -2  -7    2.94    6.46
  11  -2  -7   19.84    8.48
  12  -2  -7   -4.96    7.87
  12   3   8    0.10    8.17
  11   3   8    3.26    7.63
  10   3   8    6.38    7.03
  -9  -3  -8   18.21    4.22
   9   3   8   21.22    7.42
  -8  -3  -8   18.50    3.90
   8   3   8   24.62    7.29
  -7  -3  -8  103.68    7.12
   7   3   8  101.32    9.43
  -6  -3  -8   62.03    5.29
   6   3   8   63.47    7.38
   5   3   8  104.61    8.39
  -5  -3  -8   96.47    6.21
  -4  -3  -8  140.52    7.20
   4   3   8  137.08    9.34
  -3  -3  -8  159.79    7.45
   3   3   8  152.42    9.29
   2   3   8  148.70    8.90
  -2  -3  -8  128.54    6.48
   1   3   8   78.85    7.17
  -1  -3  -8   63.01    4.33
   0   3   8  290.85   13.55
  -1   3   8   25.54    4.56
  -2   3   8  204.74   10.48
  -3   3   8   82.84    6.70
  -4   3   8  190.61   10.98
  -5   3   8   16.03    4.94
   6  -3  -8   16.65    4.93
  -6   3   8    8.65    4.63
  -7   3   8   -0.65    4.03
   7  -3  -8    2.03    4.43
   8  -3  -8    0.63    5.01
   9  -3  -8   14.15    7.06
 -10   3   8   49.07    9.19
  10  -3  -8   39.32    9.37
  11  -3  -8   -0.90    7.27
 -11   3   8   14.55    7.01
 -12   3   8   14.85    7.29
  12  -3  -8   -5.45    8.37
  12   4   9   -1.73    8.02
  11   4   9   -2.59    7.04
  10   4   9   28.64    8.82
  -9  -4  -9    5.76    3.60
   9   4   9    7.10    6.33
   8   4   9   30.40    7.97
  -8  -4  -9   21.64    4.39
  -7  -4  -9   26.08    4.23
   7   4   9   21.68    7.07
  -6  -4  -9   40.47    4.66
   6   4   9   47.05    7.95
   5   4   9    3.22    4.41
  -5  -4  -9   -0.38    1.88
   4   4   9  224.55   12.38
  -4  -4  -9  214.38    9.85
  -3  -4  -9    2.54    1.88
   3   4   9    3.84    4.23
  -2  -4  -9   23.92    3.07
   2   4   9   32.81    5.99
  -1  -4  -9   94.76    5.53
   1   4   9  100.68    8.05
   0   4   9   13.48    4.82
  -1   4   9  640.76   25.98
  -2   4   9  485.31   20.61
  -3   4   9  143.02    9.42
  -4   4   9  480.33   21.69
  -5   4   9  107.12    8.84
  -6   4   9    4.34    4.46
  -7   4   9  138.55   11.00
  -8   4   9  116.45   10.59
  -9   4   9    9.77    6.30
 -10   4   9   40.35    8.96
 -11   4   9   14.46    7.18
  12   5  10    9.59    9.99
  11   5  10    3.84    7.89
  10   5  10    2.64    6.84
 -10  -5 -10    6.58    4.13
  -9  -5 -10   -4.10    2.88
   9   5  10    1.00    6.32
  -8  -5 -10    1.37    3.07
   8   5  10    0.58    6.37
   7   5  10   13.17    6.75
  -7  -5 -10   18.64    4.15
  -6  -5 -10   31.52    4.53
   6   5  10   50.54    8.32
   5   5  10    6.14    5.28
  -5  -5 -10    0.94    2.14
  -4  -5 -10   81.90    5.95
   4   5  10   80.63    7.95
  -3  -5 -10   21.37    3.29
   3   5  10   39.58    7.33
   2   5  10  136.65    9.48
  -2  -5 -10  138.57    7.42
   1   5  10  226.45   12.57
  -1  -5 -10  232.99    9.86
   0   5  10  147.21    9.86
  -1   5  10   25.54    5.61
  -2   5  10  495.41   21.73
  -3   5  10  107.39    8.53
  -4   5  10    9.00    4.73
  -5   5  10   71.31    8.74
  -6   5  10   -5.43    3.95
  -7   5  10   11.16    5.79
  -8   5  10   23.13    6.94
  -9   5  10    2.65    5.77
 -10   5  10   34.77    9.08
 -11   5  10   -1.23    6.40
  12   6  11   -4.23    8.55
  11   6  11   27.06   10.00
  10   6  11   27.09    9.34
 -10  -6 -11    5.18    4.22
   9   6  11    5.06    7.07
  -9  -6 -11    0.84    3.47
   8   6  11    7.13    6.67
  -8  -6 -11   10.44    3.98
  -7  -6 -11    2.44    3.12
   7   6  11    1.80    6.21
  -6  -6 -11   27.05    4.46
   6   6  11   19.69    7.49
  -5  -6 -11   -0.28    2.33
   5   6  11    0.41    5.57
   4   6  11   23.28    7.33
  -4  -6 -11   26.34    3.89
  -3  -6 -11    0.49    1.99
   3   6  11    2.69    5.59
   2   6  11   61.23    8.52
  -2  -6 -11   68.98    5.48
  -1  -6 -11   38.22    4.15
   1   6  11   49.13    7.72
   0   6  11  272.99   14.75
  -1   6  11  157.94   11.02
  -2   6  11  172.27   11.34
  -3   6  11  127.69    9.89
  -4   6  11  111.65    9.61
  -5   6  11  114.04   10.13
  -6   6  11   72.10    9.61
  -7   6  11   51.98    9.22
  -8   6  11   19.22    7.43
  -9   6  11   35.26    9.01
 -10   6  11   10.94    7.48
 -11   6  11   11.75    8.06
  11   7  12   15.61    9.60
 -11  -7 -12    7.33    4.90
 -10  -7 -12   -1.38    3.69
  10   7  12    3.10    7.99
   9   7  12    4.22    7.77
  -9  -7 -12   -4.39    3.45
  -8  -7 -12   -1.79    2.96
   8   7  12    0.16    6.39
  -7  -7 -12   13.33    4.16
   7   7  12   15.72    7.77
  -6  -7 -12   14.71    3.99
   6   7  12   14.84    7.46
  -5  -7 -12   -2.96    2.27
   5   7  12   -2.76    6.06
  -4  -7 -12   93.72    6.98
  -3  -7 -12    2.66    2.62
   3   7  12    2.74    6.53
   2   7  12   12.88    6.39
  -2  -7 -12   15.69    3.50
   1   7  12   67.78    8.98
  -1  -7 -12   70.81    5.81
   0   7  12  141.47   11.07
  -1   7  12   55.47    8.50
  -2   7  12   -0.02    5.28
  -3   7  12  104.42    9.80
  -4   7  12    9.35    5.68
  -5   7  12   12.91    6.17
  -6   7  12    3.32    5.90
  -7   7  12   -0.85    5.52
  -8   7  12    3.36    6.31
  -9   7  12   29.31    9.09
 -10   7  12   -3.38    6.92
 -11  -8 -13    2.99    4.98
  11   8  13   10.30    8.99
 -10  -8 -13    1.41    4.44
  10   8  13    7.94    8.01
  -9  -8 -13   -2.63    3.41
   9   8  13    3.62    7.74
   8   8  13    3.74    7.46
  -8  -8 -13    3.04    3.63
   7   8  13   -2.82    6.95
  -7  -8 -13    1.30    3.35
  -6  -8 -13   18.95    4.53
   6   8  13   13.83    8.14
   4   8  13   42.49   10.28
  -4  -8 -13   35.49    5.06
  -3  -8 -13   15.29    3.93
   3   8  13   22.56    8.69
   2   8  13   -1.38    6.85
  -2  -8 -13    1.47    2.83
  -1  -8 -13   21.93    4.02
   1   8  13   25.03    7.65
   0   8  13  172.72   12.83
  -1   8  13   -5.35    5.95
  -2   8  13  210.86   14.70
  -3   8  13  134.91   11.69
  -4   8  13   -2.73    5.45
  -5   8  13   83.93   10.91
  -6   8  13   37.33    8.93
  -7   8  13   -4.56    5.96
  -8   8  13   36.99    9.28
  -9   8  13   -0.30    6.73
 -10   8  13   -2.84    6.86
  10   9  14    9.36    8.82
 -10  -9 -14    3.64    4.67
  -9  -9 -14    0.89    4.12
   9   9  14    1.05    8.58
   8   9  14   12.07    8.72
  -8  -9 -14    0.53    3.84
   7   9  14   12.65    8.14
  -7  -9 -14    9.02    3.94
  -6  -9 -14   -0.45    3.24
   6   9  14   -1.16    7.09
  -5  -9 -14    1.58    3.19
   5   9  14   -0.71    8.10
  -4  -9 -14    2.50    3.05
   4   9  14   -3.93    8.69
   3   9  14    6.97    8.66
  -3  -9 -14   12.66    3.96
   2   9  14   19.46    9.18
  -2  -9 -14   27.70    4.68
   1   9  14   27.25    8.84
  -1  -9 -14   16.16    3.99
   0   9  14    2.75    7.34
  -1   9  14   34.96    9.21
  -2   9  14    6.07    7.46
  -3   9  14   50.35   10.14
  -4   9  14    2.83    7.05
  -5   9  14    4.96    6.85
  -6   9  14   -3.22    6.49
  -7   9  14    5.94    7.12
  -8   9  14   -6.35    6.73
  -9   9  14   -2.24    7.73
 -10 -10 -15   -4.58    4.39
   9  10  15    2.51    8.39
  -9 -10 -15   -2.69    4.22
  -8 -10 -15   -1.49    3.67
   8  10  15    4.12    8.78
   7  10  15   16.54    9.12
  -7 -10 -15   13.46    4.99
  -6 -10 -15   -5.84    2.80
   6  10  15    5.09    7.95
  -5 -10 -15    1.13    3.27
   5  10  15    0.07    8.86
  -4 -10 -15    5.78    3.56
   4  10  15    4.96    9.60
   3  10  15   21.50   10.11
  -3 -10 -15   34.44    5.27
   2  10  15   -3.43    8.83
  -2 -10 -15    0.91    3.31
   1  10  15   46.77   10.58
   0  10  15   -0.93    7.91
  -1  10  15    4.43    8.03
  -3  10  15   43.75   10.96
  -4  10  15   14.99    8.36
  -5  10  15   36.02    9.86
  -6  10  15   -3.66    7.17
  -7  10  15   -2.57    7.10
  -8  10  15    3.13    8.02
  -9  10  15   -5.55    7.35
  -9 -11 -16    2.88    4.55
  -8 -11 -16   -0.89    4.09
   8  11  16    9.34    9.81
   7  11  16   13.81    9.78
  -7 -11 -16    2.21    4.14
  -6 -11 -16    1.04    3.97
   6  11  16   -3.13    8.48
  -5 -11 -16    2.93    3.52
   5  11  16   -5.34    8.69
  -4 -11 -16    3.03    3.43
   4  11  16   -6.83    9.01
  -3 -11 -16    0.12    3.16
   3  11  16   10.14    9.06
   2  11  16   16.11   10.13
  -2 -11 -16   22.93    4.91
   1  11  16   -3.42    8.52
   0  11  16    4.84    8.88
  -1  11  16   20.31    9.89
  -2  11  16    9.71    8.87
  -3  11  16   12.38    9.36
  -4  11  16   10.88    9.37
  -5  11  16    3.87    8.57
  -6  11  16   15.87    9.55
  -7  11  16    1.74    8.84
  -8  11  16  -12.16    8.38
  -9 -12 -17    0.50    5.11
  -8 -12 -17   -3.26    4.19
  -7 -12 -17   -2.51    4.07
   7  12  17   12.44    9.32
   6  12  17    6.52   10.32
  -6 -12 -17    1.55    3.84
   5  12  17   -1.04    9.37
  -5 -12 -17    2.44    3.99
   4  12  17    5.24    9.87
  -4 -12 -17   -0.09    3.32
  -3 -12 -17    1.24    3.63
   3  12  17   -0.59    8.52
   2  12  17    1.33    9.29
  -2 -12 -17    5.83    4.18
   1  12  17   -3.24    8.25
   0  12  17  -11.60    7.52
  -1  12  17   -5.06    8.51
  -2  12  17   -5.78    8.33
  -3  12  17   -3.31    9.09
  -4  12  17   -3.30    9.18
  -5  12  17   21.58   10.94
  -6  12  17   -2.75    9.11
  -7  12  17  -10.17    9.57
  -8 -13 -18    3.90    5.25
  -7 -13 -18    2.43    4.36
  -6 -13 -18   -1.99    3.61
   6  13  18   15.68   11.10
  -5 -13 -18   16.71    5.56
   5  13  18    3.23   10.36
  -4 -13 -18   10.34    4.71
   4  13  18    8.90   10.62
  -3 -13 -18    4.94    4.21
   3  13  18    0.74    9.93
   2  13  18   -2.54    9.05
   1  13  18   -1.54    8.83
   0  13  18   -9.36    8.05
  -1  13  18   -1.47    8.80
  -2  13  18    1.11    9.39
  -3  13  18   -1.18    9.57
  -4  13  18   -3.28    9.84
  -5  13  18   -7.86   10.51
  -6  13  18   -7.01   10.68
  -7 -14 -19    1.11    4.69
  -6 -14 -19    2.58    4.70
  -5 -14 -19    0.43    4.48
   5  14  19    3.07   10.49
   4  14  19   -0.77   10.29
  -4 -14 -19    3.24    4.37
  -3 -14 -19   -3.80    3.79
   3  14  19   -5.59    9.16
   2  14  19   -2.67    9.20
   1  14  19    6.02   10.04
   0  14  19   -5.31    8.43
  -1  14  19   -3.72    9.29
  -2  14  19   -4.11    9.76
  -3  14  19   -4.72   10.03
  -4  14  19   -4.84   11.22
  -5  14  19    7.95   12.67
  -6 -15 -20    0.96    4.79
  -5 -15 -20    4.89    5.37
  -4 -15 -20   -0.85    4.55
   4  15  20    2.03   10.60
   3  15  20   13.25   10.30
   2  15  20    0.36    9.11
   1  15  20    2.65   10.29
   0  15  20   -1.72    9.47
  -1  15  20   -4.83    9.74
  -2  15  20   -3.64    9.90
  -3  15  20   -6.93   10.25
  -4  15  20   -8.26   10.71
   3  16  21   14.09   10.71
   2  16  21    6.06    9.85
   1  16  21   -6.04    9.91
   0  16  21   -9.47    9.77
  -1  16  21   -1.09   10.29
  -2  16  21  -20.89    9.91
   2  17  22    5.58   10.55
   1  17  22    5.59   11.15
   0  17  22   -1.13   10.69
  -3 -17 -11   -1.41    4.90
  -4 -17 -11   -0.49    5.28
  -5  16  10   -2.89   11.00
  -4  16  10   -8.81    9.75
   1 -16 -10    0.13    4.05
  -2 -16 -10   -0.55    4.34
  -3 -16 -10    5.26    5.16
  -4 -16 -10   -4.25    4.26
  -5 -16 -10    1.75    4.86
  -6 -16 -10   -5.36    4.51
  -6  15   9  -12.70    9.51
  -5  15   9  -16.37    8.23
  -4  15   9   -5.61    9.14
  -3  15   9    0.11    9.32
   2 -15  -9    5.33    4.30
   1 -15  -9   22.37    5.29
   0 -15  -9    2.88    3.60
  -2 -15  -9    2.86    4.46
  -3 -15  -9    4.87    4.49
  -4 -15  -9    0.32    4.33
  -5 -15  -9    0.83    4.47
  -6 -15  -9   -3.99    4.12
  -7 -15  -9    0.02    4.63
  -7  14   8    0.38    9.03
  -6  14   8   15.97   10.34
  -5  14   8   -5.17    8.35
  -4  14   8   -6.51    7.57
  -3  14   8   -7.67    7.54
   3 -14  -8    6.07    4.30
  -2  14   8   -2.74    8.23
   2 -14  -8   15.31    4.70
   1 -14  -8    6.73    4.07
  -1  14   8   -2.24    7.92
   0 -14  -8   22.44    5.18
  -1 -14  -8    1.34    3.89
  -2 -14  -8    5.16    3.98
  -3 -14  -8   10.83    4.66
  -4 -14  -8    2.09    4.20
  -5 -14  -8    7.64    4.88
  -6 -14  -8   -2.89    3.75
  -7 -14  -8    5.56    4.94
  -8 -14  -8    4.84    5.02
  -7  13   7    4.84    8.36
  -6  13   7    2.13    8.05
  -5  13   7  -12.72    6.64
  -4  13   7    1.52    7.55
   4 -13  -7   11.26    4.75
   3 -13  -7   -1.64    3.08
  -3  13   7   -3.57    7.01
  -2  13   7    3.84    7.99
   2 -13  -7    4.48    3.76
  -1  13   7   -2.43    7.12
   1 -13  -7   10.13    4.14
   0  13   7   -3.84    6.41
   0 -13  -7   10.03    3.97
  -1 -13  -7    8.78    3.55
  -1 -13  -7   11.95    4.18
  -2 -13  -7   -0.70    3.33
  -3 -13  -7    2.46    3.68
  -4 -13  -7    2.53    3.95
  -5 -13  -7   -1.32    3.66
  -6 -13  -7    5.87    4.57
  -7 -13  -7   -1.65    4.25
  -8 -13  -7   -1.70    4.38
  -9 -13  -7    1.80    5.39
  -8  12   6   -4.34    7.73
  -7  12   6   -3.12    7.17
  -6  12   6   -0.10    7.41
  -5  12   6   -1.96    6.98
   5 -12  -6   -1.60    3.47
   4 -12  -6   20.96    5.17
  -4  12   6   20.11    8.08
  -3  12   6   -7.04    6.06
   3 -12  -6    2.94    3.55
  -2  12   6   10.77    7.23
   2 -12  -6   17.53    4.44
  -1  12   6    0.10    6.87
   1 -12  -6    2.39    2.91
   0 -12  -6    9.66    3.39
   0 -12  -6   -0.40    2.18
   0  12   6   -5.40    4.44
  -1 -12  -6    2.59    3.23
  -1 -12  -6   -3.12    2.20
   1  12   6   -0.88    7.46
  -2 -12  -6   15.14    4.27
  -3 -12  -6    4.49    3.74
  -4 -12  -6   -2.28    3.31
  -5 -12  -6    4.59    3.94
  -6 -12  -6    0.65    3.81
  -7 -12  -6   -0.91    3.85
  -8 -12  -6   -0.67    4.54
  -9 -12  -6   -4.21    4.26
  -9  11   5    3.33    7.11
  -8  11   5    5.15    7.38
  -7  11   5    6.33    7.36
  -6  11   5   -3.82    6.10
  -5  11   5    1.25    6.38
   5 -11  -5    4.91    3.82
   4 -11  -5   15.99    4.51
  -4  11   5   28.59    7.87
  -3  11   5   43.25    8.59
   3 -11  -5   63.99    6.72
  -2  11   5   12.97    6.70
   2 -11  -5   10.83    3.67
  -1  11   5    4.67    6.71
   1 -11  -5   -3.09    2.40
   1  11   5    2.00    7.03
  -1 -11  -5    3.64    3.26
  -1 -11  -5    3.85    2.73
   2  11   5    8.87    8.15
  -2 -11  -5   12.78    3.16
  -2 -11  -5    8.57    3.56
  -3 -11  -5   26.74    4.70
  -4 -11  -5    4.19    3.34
  -5 -11  -5    0.71    3.07
  -6 -11  -5   55.23    6.78
  -7 -11  -5    1.55    3.67
  -8 -11  -5   15.48    5.32
  -9 -11  -5   14.47    5.71
 -10 -11  -5   -0.73    4.91
  -9  10   4    0.38    5.92
  -8  10   4   -5.13    5.53
  -7  10   4   -4.22    5.58
  -6  10   4    3.69    5.87
   6 -10  -4    1.66    3.87
   5 -10  -4   14.31    4.62
  -5  10   4   15.99    6.74
  -4  10   4    0.84    5.43
   4 -10  -4    1.88    3.17
   3 -10  -4   23.75    4.58
  -3  10   4   20.78    6.24
  -2  10   4    2.45    5.26
   2 -10  -4    3.98    2.82
   1 -10  -4    2.84    2.75
  -1  10   4    7.49    5.88
   1 -10  -4    4.33    2.78
   0 -10  -4    0.06    1.45
   0  10   4   -1.61    3.70
   0 -10  -4    0.40    2.38
  -1 -10  -4    4.33    3.01
   1  10   4    1.10    6.40
  -1 -10  -4    1.34    2.10
  -2 -10  -4   15.60    3.31
   2  10   4   10.90    7.26
  -2 -10  -4   19.28    3.93
  -3 -10  -4   30.58    4.61
   3  10   4   17.05    7.52
  -3 -10  -4   29.34    3.76
  -4 -10  -4    3.29    3.14
  -5 -10  -4   -1.73    2.70
  -6 -10  -4    6.23    3.88
  -7 -10  -4    7.75    4.31
  -8 -10  -4    3.91    4.03
  -9 -10  -4    7.37    4.78
 -10 -10  -4    2.59    4.68
 -10   9   3    4.64    5.85
  -9   9   3    6.92    5.54
  -8   9   3   30.97    7.62
  -7   9   3    7.77    5.66
  -6   9   3    3.90    5.14
   6  -9  -3    5.82    4.05
   5  -9  -3   12.06    4.17
  -5   9   3   10.62    5.99
   4  -9  -3   12.17    3.98
  -4   9   3   26.62    6.82
  -3   9   3   94.33    8.76
   3  -9  -3  104.40    7.41
   2  -9  -3   24.57    3.99
  -2   9   3   37.51    6.30
  -1   9   3    5.04    4.71
   1  -9  -3   -3.27    1.73
   1  -9  -3    3.89    2.22
   0   9   3   23.45    6.02
   0  -9  -3   22.70    3.57
   1   9   3    7.13    5.79
  -1  -9  -3   12.89    2.98
  -1  -9  -3   10.20    2.79
  -2  -9  -3  114.74    6.51
  -2  -9  -3  107.70    7.13
   3   9   3   97.04    9.61
  -3  -9  -3  121.35    7.97
  -3  -9  -3  135.16    6.80
   4   9   3    4.54    4.99
  -4  -9  -3   25.82    4.62
  -5  -9  -3    2.53    2.90
  -6  -9  -3    1.07    3.15
  -7  -9  -3    0.47    3.30
  -8  -9  -3   47.83    7.11
  -9  -9  -3   31.29    6.66
 -10  -9  -3    1.97    4.49
 -11  -9  -3    9.90    5.68
 -10   8   2    4.25    4.69
   9  -8  -2    5.85    6.71
  -9   8   2   10.10    5.21
  -8   8   2    0.65    4.31
   8  -8  -2   -2.00    5.28
  -7   8   2   45.97    7.45
   6  -8  -2   34.09    5.76
  -6   8   2   38.04    7.15
   5  -8  -2    0.36    2.94
  -5   8   2    0.67    4.39
   4  -8  -2   94.17    7.27
  -4   8   2   87.96    8.37
  -3   8   2   59.05    6.86
   3  -8  -2   59.77    5.52
   2  -8  -2   12.89    3.14
  -2   8   2   12.87    4.62
   2  -8  -2   12.95    2.40
  -1   8   2   69.14    6.44
   1  -8  -2   81.38    5.72
   1  -8  -2   82.98    5.11
   0  -8  -2   51.07    4.47
   0   8   2   52.79    6.77
  -1  -8  -2    4.32    2.22
  -1  -8  -2    1.50    2.09
   1   8   2    0.93    4.85
  -2  -8  -2   84.50    5.49
  -2  -8  -2   95.54    6.49
  -3  -8  -2  177.51    9.56
   3   8   2  188.81   11.16
  -3  -8  -2  185.61    8.22
  -4  -8  -2    2.58    2.95
   4   8   2    4.50    4.16
  -4  -8  -2    5.13    2.42
   5   8   2   21.72    5.22
  -5  -8  -2   25.10    4.62
  -6  -8  -2   49.30    6.06
  -7  -8  -2    1.02    3.16
  -8  -8  -2   -0.47    3.59
  -9  -8  -2   14.86    5.30
 -10  -8  -2   -0.63    4.47
 -11  -8  -2    3.63    4.71
  11  -7  -1   13.07    9.41
  10  -7  -1   -4.33    6.17
   9  -7  -1    3.42    6.31
   8  -7  -1   16.80    6.95
   7  -7  -1   17.04    6.25
   6  -7  -1   17.00    4.49
   6  -7  -1   18.83    6.05
   5  -7  -1    8.15    4.59
   5  -7  -1    2.99    3.18
  -4   7   1    3.07    3.82
   4  -7  -1    8.78    3.24
  -3   7   1   22.01    4.90
   3  -7  -1   18.20    3.36
   2  -7  -1    2.62    2.17
   2  -7  -1    1.47    1.67
  -2   7   1    8.45    3.71
   1  -7  -1  111.94    6.47
   1  -7  -1  115.25    5.70
   0  -7  -1    9.40    2.52
   0   7   1   16.42    4.27
  -1  -7  -1   11.21    2.52
  -1  -7  -1    7.53    2.37
   1   7   1   13.07    4.56
   2   7   1    6.87    3.88
  -2  -7  -1    9.42    2.26
  -2  -7  -1    7.28    2.60
  -3  -7  -1  175.31    8.92
  -3  -7  -1  172.09    7.48
   3   7   1  175.38    9.93
   4   7   1   75.38    6.31
  -4  -7  -1   80.38    4.87
  -4  -7  -1   82.47    6.25
  -5  -7  -1   76.88    6.48
   5   7   1   95.76    7.48
  -6  -7  -1    1.04    2.68
   6   7   1    3.00    4.27
  -7  -7  -1    0.41    3.12
  -8  -7  -1    1.26    3.54
  -9  -7  -1   14.92    5.22
 -10  -7  -1   11.56    5.38
 -11  -7  -1    1.19    4.74
  11  -6   0    5.28    8.37
  10  -6   0   28.44    9.32
   9  -6   0   -3.22    5.38
   8  -6   0    5.84    5.41
   7  -6   0   54.43    8.32
   6  -6   0   67.19    8.30
   6  -6   0   48.15    5.82
   5  -6   0   47.91    6.85
   5  -6   0   42.75    5.20
   4  -6   0   10.18    3.01
   4  -6   0   11.01    3.96
   3  -6   0   15.15    3.09
  -3   6   0   10.94    3.80
   3  -6   0   17.64    4.08
  -2   6   0   23.85    4.19
   2  -6   0   21.52    3.13
   2  -6   0   20.95    2.05
   1  -6   0  133.35    5.70
   1  -6   0  122.77    6.60
   0  -6   0   26.52    3.17
   0   6   0   38.18    4.39
  -1  -6   0  201.35    8.70
   1   6   0  217.40   10.41
  -1  -6   0  202.62    8.43
   2   6   0  274.07   12.18
  -2  -6   0  260.27   10.77
  -2  -6   0  268.83   10.05
  -3  -6   0   10.96    2.83
  -3  -6   0    8.89    2.26
   3   6   0    7.80    3.23
  -4  -6   0    4.52    2.58
   4   6   0    8.47    3.56
  -4  -6   0    1.63    1.80
  -5  -6   0   16.84    3.40
  -5  -6   0   16.93    2.69
   5   6   0   19.68    4.58
   6   6   0   15.36    4.92
  -6  -6   0   15.85    3.69
   7   6   0   41.33    6.80
  -7  -6   0   41.90    5.47
  -8  -6   0   21.47    4.81
  -9  -6   0    4.86    3.97
 -10  -6   0    4.96    4.50
 -11  -6   0   -3.54    4.27
  11  -5   1    2.09    8.36
  10  -5   1   39.67    9.75
   9  -5   1    5.11    6.20
   8  -5   1   23.14    6.68
   7  -5   1   81.80    8.72
   6  -5   1    5.74    4.16
   6  -5   1    1.21    2.71
   5  -5   1   44.63    4.99
   5  -5   1   56.98    6.95
   4  -5   1  125.81    7.34
   4  -5   1  135.49    8.84
   3  -5   1   66.84    4.95
   3  -5   1   62.00    5.76
   2  -5   1   40.80    3.80
   2  -5   1   36.25    4.33
   1  -5   1   15.44    2.53
   1  -5   1   16.29    1.90
  -1   5  -1    8.79    1.96
   0  -5   1   11.61    2.26
   0   5  -1    8.38    2.41
   0  -5   1    3.91    1.22
   1   5  -1  436.04   16.91
  -1  -5   1  422.49   14.47
  -1  -5   1  421.84   14.20
  -2  -5   1  531.75   16.59
  -2  -5   1  497.97   17.39
   2   5  -1  514.43   19.71
  -3  -5   1  534.76   17.06
  -3  -5   1  519.75   18.53
   3   5  -1  547.93   20.75
   4   5  -1   61.29    5.22
  -4  -5   1   60.47    5.08
  -4  -5   1   64.96    4.23
   5   5  -1    4.92    3.31
  -5  -5   1    3.95    1.89
  -5  -5   1    5.96    2.63
   6   5  -1   51.54    5.92
  -6  -5   1   43.41    5.04
   7   5  -1   62.75    7.69
  -7  -5   1   52.07    5.85
   8   5  -1    6.40    4.49
  -8  -5   1   -1.75    2.80
  -9  -5   1   39.11    6.05
 -10  -5   1   37.42    6.40
 -11  -5   1    0.83    4.29
  11  -4   2  -10.59    6.74
  10  -4   2   12.11    7.50
   9  -4   2   15.17    7.24
   8  -4   2    0.84    4.61
   7  -4   2   -0.88    3.80
   6  -4   2   12.88    3.40
   6  -4   2    6.79    4.43
   5  -4   2   24.81    3.88
   5  -4   2   29.28    5.26
   4  -4   2  265.41   13.40
   4  -4   2  266.32   11.05
   3  -4   2  283.31   10.94
   3  -4   2  266.27   13.00
   2  -4   2  107.52    5.80
   2  -4   2  107.34    6.54
   1  -4   2  149.98    6.64
   1  -4   2  148.73    7.40
   0   4  -2   62.75    3.82
   0  -4   2   55.63    3.90
  -1  -4   2  121.68    5.61
  -1  -4   2  128.02    5.71
   1   4  -2  127.35    6.20
  -2  -4   2  673.46   21.50
  -2  -4   2  676.66   20.64
  -3  -4   2  315.47   10.82
  -3  -4   2  299.87   11.85
   3   4  -2  319.59   12.86
   4   4  -2  423.59   17.58
  -4  -4   2  443.93   16.12
  -4  -4   2  441.24   14.46
  -5  -4   2   32.17    3.16
   5   4  -2   41.22    5.00
  -5  -4   2   28.28    3.95
  -6  -4   2    2.49    1.96
  -6  -4   2    1.31    2.14
   6   4  -2    2.99    3.41
   7   4  -2   30.51    5.85
  -7  -4   2   22.06    4.16
  -8  -4   2   22.94    4.51
  -9  -4   2    5.23    3.77
   9   4  -2    4.45    4.88
 -10  -4   2   -1.59    3.07
 -11  -4   2   -0.77    4.07
  12  -3   3    2.21    8.55
  11  -3   3    8.11    7.85
  10  -3   3   33.04    9.18
   9  -3   3   14.23    6.87
   8  -3   3    4.86    5.13
   7  -3   3  159.24   11.77
   6  -3   3   95.03    8.48
   6  -3   3  107.80    6.96
   5  -3   3    5.48    2.48
   5  -3   3    2.17    3.20
   4  -3   3   20.11    2.99
   4  -3   3   23.79    4.35
   3  -3   3  405.26   17.51
   3  -3   3  415.13   14.31
   2  -3   3  186.51    7.76
   2  -3   3  190.62    9.31
   1  -3   3  195.57    7.75
   1  -3   3  205.95    8.88
   0  -3   3  353.91   11.78
  -1  -3   3    3.53    1.77
  -2  -3   3   40.81    3.20
  -3  -3   3  141.53    6.70
   3   3  -3  139.15    6.75
  -3  -3   3  136.67    5.93
  -4  -3   3  115.40    6.35
   4   3  -3  112.59    6.67
  -4  -3   3  114.12    5.42
  -5  -3   3    7.73    2.53
   5   3  -3   10.21    3.22
  -5  -3   3    9.27    2.12
  -6  -3   3   56.86    5.33
   6   3  -3   58.59    5.97
  -6  -3   3   61.85    4.44
   7   3  -3    0.91    2.16
  -7  -3   3    2.52    2.33
  -7  -3   3    0.27    2.32
   8   3  -3   -0.80    3.82
  -8  -3   3    2.15    2.58
   9   3  -3   55.06    8.38
  -9  -3   3   61.25    6.69
 -10  -3   3    8.22    4.23
  10   3  -3   20.66    6.94
  12  -2   4    4.21    8.72
  11  -2   4   -4.18    7.03
  10  -2   4   52.57   10.48
   9  -2   4   52.22    9.47
   8  -2   4    8.85    5.52
   7  -2   4   48.35    7.62
   6  -2   4   62.23    7.79
   5  -2   4    9.23    3.71
   5  -2   4    0.91    1.41
  -5   2  -4    2.04    1.29
   4  -2   4  844.48   26.28
   4  -2   4  855.07   33.34
   3  -2   4 2099.08   75.74
   3  -2   4 2150.64   60.65
   2  -2   4 2995.05  104.97
   2  -2   4 3022.81   84.35
   1  -2   4 1504.19   43.98
   1  -2   4 1582.02   54.34
   0  -2   4  142.56    5.84
   0  -2   4  145.71    5.75
  -1  -2   4   86.00    4.29
  -2  -2   4  439.02   14.19
   2   2  -4  456.81   16.50
   3   2  -4  428.32   16.19
  -3  -2   4  397.84   13.41
  -4  -2   4  192.51    7.71
  -5  -2   4  355.17   13.73
  -5  -2   4  343.77   12.57
   5   2  -4  364.60   15.78
  -6  -2   4   11.05    2.66
  -6  -2   4   13.21    2.98
   6   2  -4    7.32    2.86
  -7  -2   4    2.40    2.30
  -7  -2   4   -0.79    2.03
   7   2  -4    0.74    3.72
   8   2  -4   33.21    6.78
  -8  -2   4   32.88    4.68
   9   2  -4   -1.52    4.65
  -9  -2   4    0.72    2.85
  10   2  -4   15.81    6.80
  11   2  -4    5.83    6.45
  12  -1   5    1.37    8.45
  11  -1   5   -2.23    7.49
  10  -1   5   12.12    7.23
   8  -1   5    3.38    5.19
   7  -1   5    1.48    4.24
  -6   1  -5   34.18    3.19
   6  -1   5   43.29    6.57
  -5   1  -5   12.12    2.06
   5  -1   5   16.77    2.70
   5  -1   5   11.04    4.03
   4  -1   5    0.23    1.48
  -4   1  -5   -0.71    1.14
   4  -1   5    4.47    3.04
   3  -1   5  416.00   16.33
   3  -1   5  331.81   12.06
   2  -1   5 1865.45   66.05
   1  -1   5   35.32    3.52
   1  -1   5   31.57    2.79
   0  -1   5   51.30    3.02
  -1  -1   5   20.20    2.10
  -1  -1   5   23.43    2.26
  -2  -1   5    1.02    1.42
   2   1  -5    1.30    1.52
  -3  -1   5   13.28    2.14
   3   1  -5   13.90    2.74
   4   1  -5   66.94    4.93
   5   1  -5    3.80    2.57
   6   1  -5    3.36    3.46
   7   1  -5   18.21    5.04
  -7  -1   5   15.11    3.20
  -8  -1   5   -1.32    2.11
   8   1  -5    0.18    4.27
   9   1  -5   10.12    5.42
  -9  -1   5    5.29    3.12
  10   1  -5    0.36    5.48
  11   1  -5   -6.43    5.64
  12   0   6    1.84    8.85
  11   0   6    1.97    6.91
  10   0   6   51.27   10.11
   9   0   6    3.69    6.00
   8   0   6    9.54    5.88
   7   0   6  293.06   16.78
  -7   0  -6  314.71   12.16
  -6   0  -6  156.12    7.31
   6   0   6  147.98   10.56
  -5   0  -6    0.14    1.51
   5   0   6    1.65    3.32
   5   0   6    0.13    1.61
   4   0   6  892.80   35.52
   4   0   6  930.68   27.32
  -4   0  -6  941.42   27.92
  -3   0  -6   38.50    2.99
   3   0   6   33.34    2.79
   3   0   6   36.51    4.90
   2   0   6   21.21    3.94
   1   0   6 2118.35   74.09
  -1   0   6    6.37    2.34
  -1   0   6    5.52    1.51
  -2   0   6    3.62    2.20
   3   0  -6   -0.98    0.83
   4   0  -6  117.22    7.16
   5   0  -6   43.02    5.32
   6   0  -6    1.89    3.41
  -7   0   6    4.07    2.45
   7   0  -6    8.60    4.40
   8   0  -6   37.53    7.03
  -8   0   6   27.33    4.12
   9   0  -6    4.47    5.13
  10   0  -6   -2.97    5.17
  11   0  -6   -0.75    6.56
  12   0  -6   25.68    9.77
  12   1   7   -1.74    7.44
  11   1   7    2.91    8.05
  10   1   7    7.34    6.85
   9   1   7   -0.98    5.41
   8   1   7   23.94    6.80
  -8  -1  -7   21.23    3.60
   7   1   7   -1.55    4.13
  -7  -1  -7   -0.07    1.97
   6   1   7   32.67    6.11
  -6  -1  -7   23.21    3.23
  -5  -1  -7   19.38    2.77
   4   1   7    2.09    3.18
  -4  -1  -7    1.83    1.52
  -3  -1  -7    5.60    1.77
   3   1   7    7.50    3.62
   2   1   7 2238.52   79.84
  -2  -1  -7 2285.43   64.69
   1   1   7   88.43    6.28
   0   1   7   80.61    3.87
   0   1   7   84.71    5.82
  -1   1   7  395.78   15.90
  -2   1   7    2.59    2.35
  -3   1   7  124.02    7.23
   4  -1  -7   45.41    5.19
   5  -1  -7    7.84    3.33
   6  -1  -7   33.31    5.62
   7  -1  -7   20.34    5.38
   8  -1  -7    1.42    4.75
  -8   1   7    2.36    2.36
   9  -1  -7    1.53    5.33
  10  -1  -7    3.59    6.22
  11  -1  -7   11.21    7.59
  12  -1  -7    3.55    8.10
  12   2   8    7.31    8.69
  11   2   8    8.29    8.08
  10   2   8   38.78    9.52
   9   2   8   13.36    6.99
  -8  -2  -8   20.29    3.85
   8   2   8   23.04    7.22
   7   2   8  103.48    9.49
  -7  -2  -8   98.92    6.68
   6   2   8   56.77    7.71
  -6  -2  -8   54.21    4.83
   5   2   8  143.30    9.92
  -5  -2  -8  135.83    7.18
  -4  -2  -8   44.95    4.04
   4   2   8   54.24    6.57
   3   2   8   16.09    4.24
  -3  -2  -8    9.30    2.19
   2   2   8    5.89    3.77
  -2  -2  -8    0.47    1.53
   1   2   8  149.51    8.50
   0   2   8   23.03    4.86
  -1   2   8  135.23    8.13
  -2   2   8  478.11   19.39
  -3   2   8  446.81   18.90
  -4   2   8    3.41    3.01
   5  -2  -8   28.45    4.86
  -5   2   8   16.01    4.32
   6  -2  -8   27.62    5.62
   7  -2  -8   11.05    5.02
   8  -2  -8    4.49    5.17
   9  -2  -8   20.62    7.10
  10  -2  -8   19.03    7.62
  11  -2  -8    2.42    7.37
 -12   2   8   20.43    8.04
  12  -2  -8    6.17    8.82
  12   3   9    5.99    9.04
  11   3   9   12.53    8.49
  10   3   9    5.70    6.82
   9   3   9   -0.71    6.08
  -9  -3  -9    1.61    3.25
  -8  -3  -9   17.10    3.92
   8   3   9   26.90    7.48
  -7  -3  -9    0.72    2.39
   7   3   9    4.68    5.54
   6   3   9    4.48    4.82
  -6  -3  -9    1.71    2.21
   5   3   9   93.97    8.10
  -5  -3  -9   79.98    5.82
   4   3   9  145.36    9.67
  -4  -3  -9  143.02    7.41
  -3  -3  -9   16.19    2.74
   3   3   9   21.02    5.22
   2   3   9   26.00    5.54
  -2  -3  -9   12.65    2.37
   1   3   9   38.93    5.81
   0   3   9   52.76    5.94
  -1   3   9   26.43    4.86
  -2   3   9  665.64   26.30
  -3   3   9   32.67    4.97
  -4   3   9  506.34   22.00
  -5   3   9  137.08    9.57
  -6   3   9   55.28    7.50
   7  -3  -9   25.60    6.27
  -7   3   9   19.44    5.97
   8  -3  -9   85.35    9.33
  -8   3   9   97.03    9.60
  -9   3   9    3.06    4.81
   9  -3  -9    2.71    5.71
 -10   3   9    7.73    6.14
  10  -3  -9    4.17    6.87
 -11   3   9   39.77    9.58
 -12   3   9   16.63    8.05
  12   4  10   11.62    9.12
  11   4  10    1.80    7.45
  10   4  10    3.64    6.70
  -9  -4 -10    0.50    3.26
   9   4  10    8.22    6.43
  -8  -4 -10   31.16    4.96
   8   4  10   43.46    8.87
   7   4  10   -0.61    5.34
  -7  -4 -10    7.08    3.12
   6   4  10  169.19   11.96
  -6  -4 -10  167.57    9.22
  -5  -4 -10   10.17    2.82
   5   4  10   10.01    5.15
  -4  -4 -10    1.41    1.78
   4   4  10   -2.17    3.77
   3   4  10  268.90   13.53
  -3  -4 -10  205.71    9.89
   2   4  10   45.79    6.60
  -2  -4 -10   35.78    3.66
   1   4  10  179.84   10.75
   0   4  10  470.89   20.35
  -1   4  10   54.69    6.28
  -2   4  10  145.40    9.25
  -3   4  10  641.01   26.61
  -4   4  10  961.40   38.18
  -5   4  10    5.53    4.59
  -6   4  10  167.95   11.70
  -7   4  10    3.78    5.09
  -8   4  10   10.25    5.76
  -9   4  10   84.76   11.09
 -10   4  10   37.49    8.91
 -11   4  10    5.52    7.19
  12   5  11    0.45    8.87
  11   5  11   15.85    8.75
 -10  -5 -11    0.15    3.60
  10   5  11    8.50    7.97
  -9  -5 -11    0.43    3.42
   9   5  11   -2.35    5.89
  -8  -5 -11   26.85    5.02
   8   5  11   41.49    8.91
   7   5  11   -5.38    5.50
  -7  -5 -11   -0.56    2.68
   6   5  11   35.96    7.96
  -6  -5 -11   51.69    5.34
  -5  -5 -11   51.38    5.17
   5   5  11   64.53    8.72
  -4  -5 -11   50.77    4.89
   4   5  11   46.62    7.91
   3   5  11   17.38    6.13
  -3  -5 -11   14.54    2.97
  -2  -5 -11   25.43    3.51
   2   5  11   19.82    5.86
   1   5  11   -1.37    4.43
  -1  -5 -11    0.50    1.86
   0   5  11   27.35    6.18
  -1   5  11   85.53    8.02
  -2   5  11  460.27   20.80
  -3   5  11  148.29   10.13
  -4   5  11    3.96    4.42
  -5   5  11  102.20    9.49
  -6   5  11   76.93    9.58
  -7   5  11   77.93    9.18
  -8   5  11   86.95   10.11
  -9   5  11   34.81    8.76
 -10   5  11   38.72    9.73
 -11   5  11   12.87    8.31
  12   6  12   15.16   10.37
  11   6  12    4.99    8.41
  10   6  12    8.01    7.69
 -10  -6 -12    5.25    4.14
   9   6  12   -0.99    7.01
  -9  -6 -12    6.05    3.87
  -8  -6 -12   -1.20    2.97
   8   6  12    2.26    6.48
  -7  -6 -12    9.88    3.82
   7   6  12    8.51    6.90
  -6  -6 -12  190.72   10.56
   6   6  12  182.13   13.78
  -5  -6 -12   45.18    5.17
  -4  -6 -12   29.21    4.16
   4   6  12   21.75    7.27
  -3  -6 -12   73.54    5.87
   3   6  12   84.49    9.10
   2   6  12   22.59    6.41
  -2  -6 -12   19.58    3.44
  -1  -6 -12  117.28    7.13
   1   6  12  121.60    9.95
   0   6  12  179.80   11.93
  -1   6  12   23.12    6.43
  -2   6  12    3.61    5.06
  -3   6  12   20.50    5.89
  -4   6  12   42.16    7.42
  -5   6  12   39.81    7.71
  -6   6  12   13.09    6.24
  -7   6  12   -2.87    5.57
  -8   6  12   -3.68    5.82
  -9   6  12    6.36    6.75
 -10   6  12   34.84    9.82
 -11   6  12    1.86    7.02
 -11  -7 -13    3.84    4.53
  11   7  13   12.29    9.40
  10   7  13   28.21    9.66
 -10  -7 -13    8.90    4.76
  -9  -7 -13    0.47    3.61
   9   7  13    5.85    7.74
  -8  -7 -13   16.54    4.62
   8   7  13    2.93    7.33
   7   7  13   21.03    8.29
  -7  -7 -13   26.57    4.98
  -6  -7 -13    1.62    2.89
   6   7  13   -1.25    6.87
  -5  -7 -13   22.23    4.28
   5   7  13   23.78    8.02
   4   7  13    2.92    7.22
  -4  -7 -13   -2.68    2.27
   3   7  13   10.35    7.39
  -3  -7 -13   19.70    3.90
   2   7  13   20.55    7.24
  -2  -7 -13   17.96    3.59
   1   7  13   42.86    8.06
  -1  -7 -13   45.82    4.82
   0   7  13   79.26    9.27
  -1   7  13    8.22    6.04
  -2   7  13    1.10    5.91
  -3   7  13  146.12   11.64
  -4   7  13   44.42    8.22
  -5   7  13   36.82    8.15
  -6   7  13   14.45    7.05
  -7   7  13    9.76    6.70
  -8   7  13    3.89    6.46
  -9   7  13   27.30    9.11
 -10   7  13    1.87    7.54
 -11  -8 -14   -0.35    4.85
  11   8  14   23.58    9.86
  10   8  14   17.22    9.77
 -10  -8 -14   -3.26    4.17
   9   8  14   -0.27    7.92
  -9  -8 -14    2.05    3.92
  -8  -8 -14    1.88    3.76
   8   8  14   -0.44    7.41
   7   8  14    7.62    7.62
  -7  -8 -14    5.44    3.69
   6   8  14   15.02    7.97
  -6  -8 -14    5.04    3.55
   5   8  14    1.82    8.11
  -5  -8 -14    2.66    3.22
  -4  -8 -14    4.38    3.04
   4   8  14    1.18    8.26
   3   8  14    0.23    7.39
  -3  -8 -14    1.92    2.88
  -2  -8 -14   14.72    3.71
   2   8  14    8.72    7.78
   1   8  14   21.82    8.16
   0   8  14    7.30    7.22
  -1   8  14   -8.68    5.85
  -2   8  14   52.61    9.69
  -3   8  14    5.82    6.59
  -4   8  14    4.03    6.53
  -5   8  14    4.42    6.39
  -6   8  14   -6.35    5.43
  -7   8  14    1.59    6.78
  -8   8  14   -2.14    6.55
  -9   8  14    3.10    7.79
 -10   8  14   -0.43    7.66
  10   9  15   30.66   10.88
 -10  -9 -15   12.46    5.75
   9   9  15    8.12    8.97
  -9  -9 -15   -1.03    4.07
  -8  -9 -15   -1.44    3.69
   8   9  15    4.86    8.53
   7   9  15   19.17    9.79
  -7  -9 -15   34.06    5.96
   6   9  15   -1.19    7.25
  -6  -9 -15    0.48    3.32
  -5  -9 -15    0.86    3.14
   5   9  15   -8.94    8.10
  -4  -9 -15   34.01    5.29
   4   9  15   25.24   10.74
   3   9  15   19.63    9.30
  -3  -9 -15   23.00    4.65
   2   9  15   10.61    8.66
  -2  -9 -15   19.06    4.29
   1   9  15   10.72    8.06
   0   9  15   11.57    8.06
  -1   9  15    0.05    7.22
  -2   9  15   23.60    8.93
  -3   9  15  160.39   14.15
  -4   9  15    6.60    7.77
  -5   9  15   18.51    8.26
  -6   9  15   42.79    9.84
  -7   9  15    0.44    7.23
  -8   9  15   -6.99    6.32
  -9   9  15   11.21    8.61
 -10 -10 -16    0.68    4.55
  -9 -10 -16    2.54    4.61
   9  10  16    8.97    9.03
  -8 -10 -16   -0.83    3.91
   8  10  16   19.15    9.60
   7  10  16   16.00    9.25
  -7 -10 -16    4.86    3.96
   6  10  16    6.13    8.75
  -6 -10 -16   13.42    4.74
   5  10  16   -8.64    8.20
  -5 -10 -16    2.18    3.43
   4  10  16    8.11   10.12
  -4 -10 -16   17.40    4.50
   3  10  16    6.62    9.37
  -3 -10 -16   13.44    4.27
  -2 -10 -16   17.05    4.48
   2  10  16   -6.53    8.75
   1  10  16    4.76    8.52
   0  10  16   -0.02    8.42
  -1  10  16   -3.09    8.09
  -2  10  16   32.37   10.28
  -3  10  16   14.05    9.22
  -4  10  16   -1.56    7.66
  -5  10  16    0.22    7.84
  -6  10  16    0.04    8.08
  -7  10  16  -11.73    6.85
  -8  10  16   -1.57    7.60
  -9 -11 -17    2.39    4.84
   9  11  17    9.30    9.72
  -8 -11 -17    4.13    4.63
   8  11  17   15.71   10.38
   7  11  17   13.82    9.18
  -7 -11 -17   -1.10    3.81
  -6 -11 -17   -1.17    3.21
   6  11  17    3.50    9.11
  -5 -11 -17   12.15    4.62
   5  11  17    8.90    9.64
   4  11  17    5.38    9.20
  -4 -11 -17    2.58    3.67
   3  11  17    8.37    9.77
  -3 -11 -17    4.95    3.70
  -2 -11 -17    3.58    3.59
   2  11  17    4.07    9.24
   1  11  17    6.34    9.31
   0  11  17   -6.16    8.38
  -1  11  17    1.72    8.86
  -2  11  17   -1.33    8.20
  -3  11  17    1.66    8.70
  -4  11  17    0.62    8.91
  -5  11  17   16.11   10.13
  -6  11  17   -6.22    8.61
  -7  11  17   -3.74    8.67
  -8  11  17    3.75    9.30
  -9 -12 -18   -2.41    4.47
   8  12  18    3.32   10.31
  -8 -12 -18   -1.67    4.38
   7  12  18   13.09    9.62
  -7 -12 -18    1.45    4.29
   6  12  18   -1.45    9.41
  -6 -12 -18   -1.88    3.55
  -5 -12 -18    4.42    4.01
   5  12  18    3.82    9.70
  -4 -12 -18    1.37    3.99
   4  12  18   -5.35    9.46
   3  12  18  -10.43    9.02
  -3 -12 -18    2.64    3.76
   2  12  18   -7.37    8.58
   1  12  18    8.75    9.44
   0  12  18    0.45    8.68
  -1  12  18   -9.11    8.20
  -2  12  18    8.08    9.11
  -3  12  18    0.10    9.10
  -4  12  18   -1.50    9.49
  -5  12  18   -2.67   10.01
  -6  12  18    7.23   10.01
  -7  12  18   -7.06   10.28
  -8 -13 -19    3.80    5.10
   7  13  19   14.90   10.59
  -7 -13 -19   -0.53    4.58
  -6 -13 -19   -0.52    4.01
   6  13  19   14.89   11.07
   5  13  19    6.47   10.02
  -5 -13 -19    3.00    4.22
  -4 -13 -19   -1.67    3.75
   4  13  19   -1.35   10.10
   3  13  19   -1.66    9.47
  -3 -13 -19    6.87    4.48
   2  13  19   10.74   10.22
   1  13  19    0.03    9.49
   0  13  19   -1.90    9.30
  -1  13  19    0.14    9.21
  -2  13  19    0.20    9.40
  -3  13  19   -6.54    9.68
  -4  13  19   -2.29   10.66
  -5  13  19  -10.79   10.00
  -6  13  19    4.16   11.51
  -7 -14 -20    7.63    5.48
   6  14  20    9.62   11.53
  -6 -14 -20   -4.81    4.18
  -5 -14 -20    0.68    4.39
   5  14  20    9.22   10.57
   4  14  20    3.97   10.42
  -4 -14 -20   10.37    5.18
   3  14  20    4.72   10.10
   2  14  20   -0.84    9.03
   1  14  20   -3.39   10.09
   0  14  20   -9.17    8.79
  -1  14  20   -2.41    9.49
  -2  14  20   -2.03   10.41
  -3  14  20    2.12   10.35
  -4  14  20   -2.45   10.96
  -5  14  20   -6.07   12.01
   5  15  21    6.69   11.21
  -5 -15 -21    0.88    4.94
   4  15  21    8.61   10.73
   3  15  21    3.41   10.02
   2  15  21   -8.19    9.22
   1  15  21   -8.61    9.52
   0  15  21   -2.81    9.54
  -1  15  21   -9.24    9.37
  -2  15  21  -17.36    9.36
  -3  15  21   -6.19   10.90
  -4  15  21   -8.75   11.72
   4  16  22    9.93   11.15
   3  16  22   20.38   10.98
   2  16  22   -6.50    9.18
   1  16  22   -9.47    9.78
   0  16  22    0.66   10.30
  -1  16  22   -7.99    9.89
  -2  16  22  -22.54   10.45
   1  17  23    3.62   11.28
  -3 -17 -10    0.50    5.26
  -4 -17 -10   -0.47    5.52
  -5  16   9   -7.70   10.66
   2 -16  -9    4.74    4.72
   1 -16  -9    2.32    4.32
  -2 -16  -9   -0.13    4.37
  -3 -16  -9   -2.07    4.50
  -4 -16  -9    0.40    4.72
  -5 -16  -9    4.98    5.24
  -6 -16  -9   -6.01    4.52
  -6  15   8   -8.56    9.39
  -5  15   8  -15.79    8.40
  -4  15   8   -9.97    8.52
   3 -15  -8    5.58    4.76
  -3  15   8   -4.67    8.42
   2 -15  -8   18.84    5.37
   1 -15  -8    3.23    3.67
   0 -15  -8   30.09    5.83
  -2 -15  -8    2.67    4.25
  -3 -15  -8   16.39    5.36
  -4 -15  -8    3.87    4.59
  -5 -15  -8    4.41    4.63
  -6 -15  -8   15.40    5.97
  -7 -15  -8   -5.12    4.57
  -7  14   7   -6.95    8.29
  -6  14   7   -8.03    7.77
  -5  14   7    2.72    8.12
  -4  14   7   -8.66    7.66
   4 -14  -7    2.15    4.04
   3 -14  -7    2.87    3.87
  -3  14   7   -8.32    7.60
  -2  14   7   -2.99    8.20
   2 -14  -7    6.45    4.12
   1 -14  -7    6.50    4.09
   0 -14  -7    7.75    3.95
  -1 -14  -7   -0.50    3.60
  -1 -14  -7    4.88    3.57
  -2 -14  -7    1.38    3.67
  -3 -14  -7    3.26    4.26
  -4 -14  -7    3.24    4.19
  -5 -14  -7    9.06    4.76
  -6 -14  -7   -1.45    4.01
  -7 -14  -7    3.09    4.72
  -8 -14  -7   -2.02    4.71
  -8  13   6   -1.59    8.42
  -7  13   6   -3.95    7.85
  -6  13   6   17.38    9.11
   5 -13  -6    5.71    4.52
  -5  13   6   -0.42    7.04
  -4  13   6   -7.11    6.46
   4 -13  -6    2.14    3.93
   3 -13  -6   20.18    5.19
  -3  13   6    7.10    7.33
  -2  13   6   10.85    7.83
   2 -13  -6   13.17    4.46
   1 -13  -6    6.61    3.72
  -1  13   6   -0.23    6.84
   0 -13  -6   43.57    5.71
  -1 -13  -6    0.63    3.52
  -1 -13  -6   -2.90    2.62
  -2 -13  -6    8.14    3.98
  -3 -13  -6   11.26    4.52
  -4 -13  -6   -2.43    3.52
  -5 -13  -6   -1.96    3.76
  -6 -13  -6    5.35    4.45
  -7 -13  -6    0.90    4.05
  -8 -13  -6   -1.19    4.34
  -9 -13  -6    4.86    5.57
  -8  12   5   -7.89    6.36
  -7  12   5   14.14    8.27
  -6  12   5   14.47    8.35
   5 -12  -5   11.39    4.65
  -5  12   5    0.47    6.89
   4 -12  -5   22.81    5.23
  -4  12   5   26.02    8.00
   3 -12  -5   17.38    4.71
  -3  12   5   12.56    6.91
  -2  12   5    2.80    6.44
   2 -12  -5    7.01    3.64
   1 -12  -5   18.87    4.19
  -1  12   5   22.17    7.93
   0 -12  -5   -0.39    2.80
   0  12   5    3.11    5.98
   0 -12  -5   -1.45    2.13
  -1 -12  -5   17.24    3.90
  -1 -12  -5   16.10    4.22
  -2 -12  -5   -0.62    2.50
  -2 -12  -5    0.90    3.55
  -3 -12  -5   11.39    4.10
  -4 -12  -5   20.66    4.85
  -5 -12  -5    1.02    3.64
  -6 -12  -5    3.17    4.07
  -7 -12  -5    1.31    4.14
  -8 -12  -5    3.61    4.67
  -9 -12  -5   14.56    6.02
  -9  11   4   -0.61    6.49
  -8  11   4   -1.13    6.15
  -7  11   4    2.75    6.75
  -6  11   4    2.24    6.52
   6 -11  -4   -0.53    3.84
  -5  11   4   -0.38    6.19
   5 -11  -4   -4.89    2.75
  -4  11   4   13.77    6.81
   4 -11  -4   13.66    4.56
  -3  11   4   11.30    6.17
   3 -11  -4   15.40    4.39
  -2  11   4    1.02    5.89
   2 -11  -4    3.19    2.97
  -1  11   4   12.91    7.02
   1 -11  -4   15.93    3.94
   0 -11  -4    3.78    2.37
   0 -11  -4    5.75    3.11
   0  11   4    5.10    6.82
  -1 -11  -4    1.96    2.55
  -1 -11  -4    2.94    3.39
   1  11   4    1.87    6.99
  -2 -11  -4   12.06    3.77
  -2 -11  -4    7.76    3.05
  -3 -11  -4    3.95    3.28
  -4 -11  -4   10.98    3.90
  -5 -11  -4   23.63    5.02
  -6 -11  -4    7.18    3.93
  -7 -11  -4    6.49    4.27
  -8 -11  -4    0.71    4.05
  -9 -11  -4    2.91    4.36
 -10 -11  -4   -2.37    4.45
  -9  10   3    9.39    6.30
  -8  10   3    6.82    6.41
  -7  10   3   54.21    9.30
  -6  10   3   12.54    6.81
   6 -10  -3   10.46    4.88
   5 -10  -3   -4.05    2.79
  -5  10   3    5.51    5.75
   4 -10  -3   48.98    6.25
  -4  10   3   66.59    9.11
   3 -10  -3   16.16    4.04
  -3  10   3   17.93    6.30
   2 -10  -3   15.97    3.76
  -2  10   3   15.12    5.77
   1 -10  -3   52.03    5.24
   1 -10  -3   47.10    4.50
  -1  10   3   23.54    5.99
   0 -10  -3   16.60    3.50
   0  10   3   11.33    6.39
   0 -10  -3    3.30    2.25
  -1 -10  -3   18.87    3.51
  -1 -10  -3   12.15    3.46
   1  10   3   10.01    6.69
  -2 -10  -3    2.85    2.78
  -2 -10  -3    2.60    2.55
   2  10   3    4.55    7.00
  -3 -10  -3   70.71    6.56
  -3 -10  -3   64.82    5.31
  -4 -10  -3   24.78    4.68
  -5 -10  -3    4.80    3.58
  -6 -10  -3   16.97    4.90
  -7 -10  -3   13.49    4.99
  -8 -10  -3   -3.01    3.82
  -9 -10  -3   26.92    6.42
 -10 -10  -3    2.59    4.83
 -10   9   2    7.05    5.26
  -9   9   2   11.08    5.67
  -8   9   2   14.29    5.93
  -7   9   2    3.41    5.21
   6  -9  -2    9.09    4.31
  -6   9   2    0.69    4.71
  -5   9   2   49.52    8.15
   5  -9  -2   46.86    6.21
  -4   9   2    5.91    4.96
   4  -9  -2    5.15    3.17
  -3   9   2   61.50    7.40
   3  -9  -2   59.22    5.87
  -2   9   2    0.66    4.29
   2  -9  -2    0.05    2.16
   1  -9  -2   13.71    3.26
   1  -9  -2   12.68    2.75
   0   9   2    6.36    5.10
   0  -9  -2    5.44    2.02
   0  -9  -2   14.33    3.11
   1   9   2   -4.16    5.22
  -1  -9  -2    1.01    2.20
  -1  -9  -2    3.96    2.28
   2   9   2   12.92    6.34
  -2  -9  -2   30.50    3.76
  -2  -9  -2   21.46    3.88
   3   9   2   17.43    6.31
  -3  -9  -2   19.85    4.09
  -3  -9  -2   20.92    3.53
  -4  -9  -2   39.33    5.27
  -5  -9  -2    6.36    3.37
  -6  -9  -2   20.19    4.75
  -7  -9  -2    0.95    3.76
  -8  -9  -2    0.14    3.94
  -9  -9  -2    5.01    4.94
 -10  -9  -2    1.35    5.09
 -11  -9  -2   14.48    6.21
  10  -8  -1   11.19    8.07
 -10   8   1   12.51    5.69
  -9   8   1    9.19    5.27
   9  -8  -1    5.40    6.90
  -8   8   1   11.65    5.25
   8  -8  -1    6.20    6.11
   7  -8  -1    6.61    3.90
   7  -8  -1   11.98    6.08
  -7   8   1   11.37    5.12
   6  -8  -1   -0.46    3.20
  -6   8   1    3.88    4.66
   5  -8  -1   36.30    5.49
  -5   8   1   41.25    7.07
   4  -8  -1   33.55    4.91
  -4   8   1   46.83    6.84
   3  -8  -1    6.54    2.81
  -3   8   1   12.25    4.76
  -2   8   1   14.99    4.58
   2  -8  -1   13.90    3.15
   2  -8  -1   15.31    2.43
   1  -8  -1   67.42    4.59
   1  -8  -1   58.39    5.10
   0  -8  -1    0.50    1.95
   0  -8  -1    1.36    1.51
   0   8   1   -0.96    4.04
  -1  -8  -1    9.17    2.69
   1   8   1   10.29    5.24
  -1  -8  -1    9.83    2.66
  -2  -8  -1   58.64    5.22
  -2  -8  -1   63.70    4.73
   2   8   1   38.91    6.59
   3   8   1   28.24    5.74
  -3  -8  -1   34.27    3.82
  -3  -8  -1   31.42    4.47
  -4  -8  -1   35.84    3.81
  -4  -8  -1   36.11    4.83
  -5  -8  -1   -5.03    2.49
  -6  -8  -1   -2.86    2.92
  -7  -8  -1    2.53    3.40
  -8  -8  -1    0.39    3.56
  -9  -8  -1   43.01    7.16
 -10  -8  -1    8.81    5.27
 -11  -8  -1   -2.40    4.81
  11  -7   0    3.99    7.77
  10  -7   0   13.84    8.10
   9  -7   0    0.29    5.41
   8  -7   0    2.86    5.32
   7  -7   0   69.17    9.23
   7  -7   0   58.14    7.04
   6  -7   0   -1.24    4.11
   6  -7   0   -1.95    2.90
   5  -7   0   26.97    5.95
   5  -7   0   20.24    4.40
  -4   7   0  179.30   11.25
   4  -7   0  194.54   10.02
   4  -7   0  193.85   11.54
  -3   7   0   28.20    5.17
   3  -7   0   34.31    4.27
  -2   7   0  229.08   11.77
   2  -7   0  215.09   10.06
   2  -7   0  233.40    8.38
   1  -7   0  248.08   10.33
   1  -7   0  266.08    9.25
  -1   7   0  204.52   10.99
   0  -7   0   74.86    5.11
   0   7   0   57.22    5.74
  -1  -7   0   68.82    4.86
  -1  -7   0   67.78    4.92
   1   7   0   69.90    6.62
  -2  -7   0  272.72   10.81
  -2  -7   0  280.91   11.77
   2   7   0  300.84   13.51
   3   7   0    2.86    3.20
  -3  -7   0    3.81    2.55
  -3  -7   0    4.18    2.01
   4   7   0    5.89    3.80
  -4  -7   0    6.83    2.90
  -4  -7   0    3.46    2.23
   5   7   0  136.30    8.75
  -5  -7   0  135.93    8.55
  -6  -7   0    6.70    3.10
  -7  -7   0    9.92    4.01
  -8  -7   0    9.89    4.23
  -9  -7   0    9.35    4.36
 -10  -7   0   -0.63    4.32
 -11  -7   0    2.02    4.88
  11  -6   1    5.79    8.78
  10  -6   1   30.39    8.86
   9  -6   1   20.47    7.51
   8  -6   1   12.70    6.06
   7  -6   1   11.37    4.23
   7  -6   1   11.82    5.64
   6  -6   1  118.12    8.38
   6  -6   1  118.85    9.90
   5  -6   1   -1.55    3.10
   5  -6   1   -1.63    2.46
   4  -6   1   17.36    3.41
   4  -6   1   19.38    4.74
   3  -6   1   97.35    6.28
   3  -6   1  102.42    7.45
   2  -6   1    7.73    2.34
   2  -6   1    8.44    1.68
  -2   6  -1    1.41    2.93
  -1   6  -1   44.73    4.33
   1  -6   1   30.57    3.55
   1  -6   1   32.07    2.99
   0   6  -1  211.59    9.77
   0  -6   1  208.28    8.87
  -1  -6   1  175.24    7.90
   1   6  -1  168.84    9.05
  -1  -6   1  182.09    7.70
  -2  -6   1   42.78    4.09
   2   6  -1   47.62    4.71
  -2  -6   1   44.27    3.78
  -3  -6   1   13.47    2.59
  -3  -6   1   14.32    3.02
   4   6  -1  101.10    6.63
  -4  -6   1   97.15    5.36
  -4  -6   1  100.01    6.83
   5   6  -1   25.51    4.76
  -5  -6   1   18.78    3.74
  -5  -6   1   26.08    3.31
  -6  -6   1    3.35    2.80
   6   6  -1   -2.20    3.61
  -7  -6   1   51.48    6.02
  -8  -6   1   11.06    4.21
  -9  -6   1    1.33    3.68
 -10  -6   1   45.03    7.22
 -11  -6   1    6.53    5.04
 -12  -6   1    1.66    5.08
  11  -5   2   -4.87    6.78
  10  -5   2   11.71    7.86
   9  -5   2   10.67    6.08
   8  -5   2   -2.44    4.24
   7  -5   2   12.78    4.22
   7  -5   2   13.70    5.67
   6  -5   2   38.04    5.09
   6  -5   2   43.85    6.82
   5  -5   2    1.24    3.36
   5  -5   2    2.96    2.49
   4  -5   2  307.34   12.51
   4  -5   2  295.19   14.74
   3  -5   2   60.53    4.84
   3  -5   2   51.30    5.29
   2  -5   2   31.69    4.10
   2  -5   2   26.34    3.30
  -1   5  -2  125.58    6.90
   1  -5   2  143.90    5.50
   1  -5   2  131.30    6.56
   0  -5   2   55.47    4.17
   0   5  -2   54.69    4.01
  -1  -5   2    8.43    2.12
   1   5  -2    5.12    3.05
  -1  -5   2    7.24    2.01
   2   5  -2  203.27    9.66
  -2  -5   2  244.95    8.95
  -2  -5   2  245.86    9.72
  -3  -5   2  232.84   10.14
   3   5  -2  228.99   10.17
  -3  -5   2  234.61    8.99
   4   5  -2  361.88   14.84
  -4  -5   2  333.65   13.87
  -4  -5   2  345.06   12.21
   5   5  -2   62.88    5.61
  -5  -5   2   68.91    4.61
  -5  -5   2   73.97    5.91
  -6  -5   2   17.76    3.70
   6   5  -2   20.36    4.66
  -7  -5   2   -1.80    2.50
   7   5  -2   -0.66    3.82
  -8  -5   2   27.24    5.24
  -9  -5   2   -3.55    3.14
 -10  -5   2   10.97    4.58
 -11  -5   2   -1.42    4.16
  11  -4   3   -3.11    7.42
  10  -4   3   20.68    8.02
   9  -4   3   44.42    9.24
   8  -4   3   17.45    6.25
   7  -4   3   -0.46    2.75
   7  -4   3    3.38    4.27
   6  -4   3   79.42    6.49
   6  -4   3   94.40    8.46
   5  -4   3  115.43    8.84
   5  -4   3  131.28    7.51
   4  -4   3    9.50    2.60
   4  -4   3   11.05    3.70
   3  -4   3   56.15    5.30
   3  -4   3   58.12    4.51
   2  -4   3   36.56    4.07
   2  -4   3   32.36    3.43
   1  -4   3  184.97    8.34
   1  -4   3  169.82    7.43
   0  -4   3  133.89    6.30
   0   4  -3  156.30    6.52
  -1  -4   3  418.38   13.71
  -1  -4   3  396.10   13.51
   2   4  -3   18.19    2.30
  -2  -4   3   17.32    2.53
  -2  -4   3   16.58    2.48
  -3  -4   3   24.68    3.14
  -3  -4   3   23.61    2.77
   3   4  -3   25.29    2.96
  -4  -4   3  289.79   10.51
  -4  -4   3  275.00   11.68
   4   4  -3  284.00   12.43
  -5  -4   3   96.52    6.48
  -5  -4   3   99.22    5.44
   5   4  -3  100.94    6.77
  -6  -4   3   13.97    3.36
  -6  -4   3   13.76    2.72
   6   4  -3   16.78    4.25
   7   4  -3   82.07    7.74
  -7  -4   3   85.78    7.00
  -8  -4   3    8.12    3.45
  -9  -4   3    5.52    3.73
 -10  -4   3    5.76    4.09
 -11  -4   3   -1.00    3.88
  12  -3   4    2.98    8.74
  11  -3   4    6.71    7.92
  10  -3   4   -6.63    5.78
   9  -3   4   28.89    7.93
   8  -3   4    1.35    4.94
   7  -3   4   42.90    7.35
   6  -3   4  142.22    8.19
   6  -3   4  143.00   10.42
   5  -3   4   23.31    5.17
   5  -3   4   23.72    3.47
   4  -3   4  110.18    6.16
   4  -3   4  118.04    8.08
   3  -3   4  937.82   28.57
   3  -3   4  920.25   35.26
   2  -3   4  796.75   30.18
   2  -3   4  811.26   24.77
   1  -3   4  523.08   16.62
   1  -3   4  513.56   19.59
   0  -3   4  914.13   27.48
   0  -3   4  934.72   32.69
  -1  -3   4    6.45    1.98
  -2  -3   4  894.61   25.98
   2   3  -4  835.02   30.47
  -3  -3   4 1197.78   35.08
   3   3  -4 1194.47   42.50
   4   3  -4  466.76   18.56
  -4  -3   4  473.41   16.66
  -4  -3   4  457.46   15.34
  -5  -3   4   81.03    4.99
  -5  -3   4   98.12    6.18
   5   3  -4   87.68    6.38
  -6  -3   4  112.79    7.25
  -6  -3   4  106.13    6.01
   6   3  -4  109.80    7.86
  -7  -3   4    0.47    2.36
  -7  -3   4    5.09    2.57
   7   3  -4    1.69    3.32
   8   3  -4    0.01    2.65
  -8  -3   4    3.28    2.87
   9   3  -4   84.66    9.77
  -9  -3   4   65.57    7.07
 -10  -3   4    7.18    4.11
  12  -2   5   -2.49    8.42
  11  -2   5    0.36    7.23
  10  -2   5   12.92    7.78
   9  -2   5    4.34    6.24
   8  -2   5   37.29    7.65
   7  -2   5   42.44    7.56
   6  -2   5   33.37    6.03
   6  -2   5   29.57    3.78
   5  -2   5   52.98    6.47
  -5   2  -5   41.51    2.93
   4  -2   5   39.81    3.63
   4  -2   5   46.94    5.61
   3  -2   5   26.36    4.11
   3  -2   5   25.15    2.91
   2  -2   5 1349.45   49.09
   2  -2   5 1378.08   39.60
   1  -2   5  195.38    8.60
   1  -2   5  192.25    7.53
   0  -2   5  118.32    5.11
   0  -2   5  115.01    5.28
  -1  -2   5   29.05    2.76
   2   2  -5   33.65    2.54
  -2  -2   5   32.80    3.02
  -3  -2   5   12.55    2.14
   3   2  -5   17.34    2.60
  -4  -2   5  149.97    6.70
   4   2  -5  141.78    7.73
   5   2  -5    5.77    3.00
  -5  -2   5    2.26    1.82
  -6  -2   5   55.83    4.71
  -6  -2   5   58.73    5.12
   7   2  -5    0.70    3.22
  -7  -2   5   -3.65    2.18
  -7  -2   5    0.69    2.39
   8   2  -5    3.84    4.56
  -8  -2   5   -0.54    2.33
   9   2  -5    1.38    4.75
  -9  -2   5    8.69    3.52
 -10  -2   5    5.55    3.84
  10   2  -5    8.70    5.97
  12  -1   6    2.35    8.72
  11  -1   6   -2.96    6.61
  10  -1   6    6.52    7.16
   9  -1   6   48.71    9.42
   8  -1   6    0.07    4.74
   7  -1   6    5.47    4.47
   6  -1   6  287.21   15.59
  -6   1  -6  291.37   10.68
   6  -1   6  281.57   11.36
   5  -1   6   12.02    4.02
   5  -1   6    6.95    2.09
  -5   1  -6    7.01    1.81
   4  -1   6  376.66   12.66
  -4   1  -6  362.93   12.12
   4  -1   6  358.68   16.72
   3  -1   6 1217.06   42.55
   3  -1   6 1069.26   33.33
   2  -1   6 1298.72   43.83
   2  -1   6 1105.02   34.58
   1  -1   6 2440.64   83.74
   1  -1   6 2361.70   67.30
   0  -1   6  312.45   10.46
  -1  -1   6  191.77    7.84
  -1  -1   6  178.70    7.05
  -2  -1   6   96.24    5.03
  -2  -1   6   95.10    4.74
   3   1  -6 1167.37   41.48
  -3  -1   6 1138.66   34.03
   4   1  -6   92.01    6.05
  -4  -1   6   87.85    5.10
   5   1  -6    0.20    1.30
   6   1  -6  182.31   10.58
  -7  -1   6   10.23    2.88
   7   1  -6    7.85    4.46
   8   1  -6   17.99    5.49
  -8  -1   6    8.99    3.08
  -9  -1   6    6.09    3.34
   9   1  -6    6.15    4.98
  10   1  -6    5.46    6.10
  11   1  -6    2.16    6.29
  12   0   7   -4.25    7.76
  11   0   7   13.39    8.02
  10   0   7    1.87    6.67
   9   0   7    6.82    6.40
   8   0   7   16.00    6.36
  -7   0  -7   21.71    3.36
   7   0   7   21.09    5.96
   6   0   7   24.25    5.48
   5   0   7    4.93    1.85
  -5   0  -7    4.20    1.69
   5   0   7    6.61    3.84
   4   0   7   41.23    3.22
   4   0   7   38.79    5.50
  -4   0  -7   37.47    3.31
  -3   0  -7  142.47    6.18
   3   0   7  142.66    8.51
   3   0   7  151.30    5.94
   2   0   7 1425.32   51.24
   2   0   7 1416.59   40.43
   1   0   7   86.20    5.90
   0   0   7   25.30    3.76
   0   0   7   35.98    2.69
  -1   0   7  128.93    5.66
  -1   0   7  141.13    7.09
  -2   0   7    3.16    1.66
  -2   0   7    5.34    2.31
  -3   0   7  204.13    9.58
   4   0  -7  120.48    7.16
   5   0  -7    0.44    2.54
   6   0  -7    8.68    3.94
   7   0  -7   10.10    4.40
   8   0  -7    1.27    4.52
  -8   0   7    3.56    2.66
   9   0  -7    5.85    5.52
  10   0  -7   -0.46    5.60
  11   0  -7    1.13    7.04
  12   1   8    4.36    8.71
  11   1   8   15.64    8.71
  10   1   8   11.71    7.45
   9   1   8    4.91    5.71
   8   1   8    3.61    4.90
  -7  -1  -8   67.46    5.46
   7   1   8   68.82    8.31
   6   1   8  113.67    9.16
  -6  -1  -8  103.44    6.22
   5   1   8   38.99    6.09
   5   1   8   34.71    3.19
  -5  -1  -8   39.89    3.66
  -4  -1  -8   31.32    3.16
   4   1   8   31.07    2.61
   4   1   8   35.43    5.57
   3   1   8    2.41    3.34
  -3  -1  -8    4.70    1.69
   2   1   8  586.70   23.13
   1   1   8  358.67   15.26
   0   1   8  104.76    6.98
   0   1   8   98.37    4.63
  -1   1   8   75.25    6.09
  -2   1   8 1461.60   52.35
  -3   1   8   38.58    4.56
  -4   1   8   98.58    6.89
   5  -1  -8   83.84    6.83
   6  -1  -8   37.55    5.77
   7  -1  -8   13.26    4.86
   8  -1  -8   12.18    5.31
   9  -1  -8    3.61    5.46
  10  -1  -8    3.96    6.19
  11  -1  -8   -1.95    6.55
  12  -1  -8    4.34    8.03
  12   2   9    0.87    8.50
  11   2   9   -4.26    7.21
  10   2   9    8.13    7.39
   9   2   9    3.87    5.93
  -8  -2  -9    2.13    2.62
   8   2   9    8.28    6.03
  -7  -2  -9   55.29    5.17
   7   2   9   53.10    8.39
  -6  -2  -9    2.88    2.16
   6   2   9    6.92    4.91
   5   2   9   37.43    6.34
  -5  -2  -9   36.71    3.81
   4   2   9  312.75   15.07
  -4  -2  -9  281.04   11.49
   3   2   9  380.26   16.96
  -3  -2  -9  375.29   13.57
  -2  -2  -9    1.43    1.55
   2   2   9    2.95    3.97
   1   2   9   22.27    2.15
   1   2   9   23.55    4.77
   0   2   9  188.19   10.08
  -1   2   9  125.68    7.96
  -2   2   9 1542.09   55.66
  -3   2   9 2112.42   75.60
  -4   2   9    3.57    3.07
  -5   2   9    0.56    3.16
  -6   2   9  104.39    8.79
   6  -2  -9  113.53    8.82
   7  -2  -9    0.04    4.22
  -7   2   9   -0.15    4.08
   8  -2  -9   16.88    6.06
  -9   2   9   17.48    6.23
   9  -2  -9   23.88    7.28
  10  -2  -9    7.60    6.88
 -10   2   9    2.33    5.01
 -11   2   9   15.65    7.84
  11  -2  -9    6.21    7.59
  12  -2  -9   24.53   10.38
 -12   2   9   55.68   11.18
  12   3  10   -3.93    8.65
  11   3  10   -3.50    7.83
  10   3  10    3.64    6.87
  -9  -3 -10   -5.02    2.60
   9   3  10   -2.94    5.94
   8   3  10    0.84    5.70
  -8  -3 -10   -4.12    2.26
   7   3  10   15.90    6.39
  -7  -3 -10   10.32    3.27
   6   3  10   26.70    6.57
  -6  -3 -10   29.48    3.90
   5   3  10    2.90    4.47
  -5  -3 -10   -0.55    1.81
  -4  -3 -10    3.13    2.08
   4   3  10    0.02    4.36
   3   3  10  104.58    8.21
  -3  -3 -10  106.25    6.08
  -2  -3 -10   38.85    3.72
   2   3  10   49.26    6.50
   1   3  10  103.93    7.97
   0   3  10 1039.28   39.16
  -1   3  10  907.67   34.81
  -2   3  10    6.09    3.48
  -3   3  10   11.04    3.90
  -4   3  10  237.17   12.90
  -5   3  10   -1.41    3.75
  -6   3  10  110.68    9.21
  -7   3  10   68.64    8.15
  -8   3  10   24.62    6.96
  -9   3  10    6.64    5.85
 -10   3  10    7.46    5.88
 -11   3  10   14.27    7.69
 -12   3  10    6.10    7.85
  12   4  11    1.12    8.74
  11   4  11    4.09    7.62
  10   4  11    7.51    7.91
  -9  -4 -11    2.19    3.34
   9   4  11    2.15    6.27
   8   4  11   39.80    8.54
   7   4  11   28.27    7.57
  -7  -4 -11   41.68    5.06
   6   4  11   -1.68    4.74
  -6  -4 -11    0.89    2.28
   5   4  11   95.36    8.85
  -5  -4 -11   91.93    6.52
   4   4  11  172.04   11.18
  -4  -4 -11  171.41    8.77
   3   4  11   70.50    7.56
  -3  -4 -11   57.74    4.87
   2   4  11   67.03    3.48
  -2  -4 -11   50.43    4.43
   2   4  11   73.67    7.27
   1   4  11   75.87    7.64
   0   4  11    1.64    4.04
  -1   4  11  300.74   14.87
  -2   4  11  125.09    8.86
  -3   4  11  163.88   10.41
  -4   4  11  560.19   24.66
  -5   4  11  134.25   10.37
  -6   4  11  149.75   11.28
  -7   4  11   25.96    7.00
  -8   4  11   37.96    8.21
  -9   4  11   37.05    8.53
 -10   4  11   10.35    6.88
 -11   4  11   18.73    8.51
  12   5  12    2.04    9.11
  11   5  12    1.68    7.77
  10   5  12   29.19    9.35
 -10  -5 -12   16.46    4.88
   9   5  12    7.76    7.44
  -9  -5 -12   -0.26    3.27
  -8  -5 -12    3.58    3.40
   8   5  12    7.03    6.63
   7   5  12   -0.55    5.94
  -7  -5 -12    5.86    3.20
   6   5  12  122.40   10.96
  -6  -5 -12  115.85    7.98
  -5  -5 -12   32.16    4.40
   5   5  12   40.31    8.03
   4   5  12  164.62   11.93
  -4  -5 -12  166.29    8.97
  -3  -5 -12    4.82    2.33
   3   5  12    3.12    5.43
   2   5  12   -2.34    4.35
  -2  -5 -12    3.08    2.27
   1   5  12   37.21    7.03
   0   5  12  608.90   25.84
  -1   5  12  105.14    8.89
  -2   5  12   -0.95    4.21
  -3   5  12  142.91   10.31
  -4   5  12   19.42    5.81
  -5   5  12   61.39    8.37
  -6   5  12  229.69   14.87
  -7   5  12   23.04    7.20
  -8   5  12    9.38    6.41
  -9   5  12   73.22   11.25
 -10   5  12    1.85    7.13
 -11   5  12    1.61    7.62
  11   6  13   14.84    9.39
 -10  -6 -13   12.83    4.96
  10   6  13   10.59    8.62
   9   6  13   -3.65    6.95
  -9  -6 -13    3.10    3.75
   8   6  13    7.86    7.33
  -8  -6 -13    8.96    3.89
  -7  -6 -13   66.10    6.65
   7   6  13   42.35    9.52
  -6  -6 -13   48.02    5.68
   6   6  13   51.72    9.51
  -5  -6 -13   70.47    6.46
   5   6  13   69.87    9.99
  -4  -6 -13   33.77    4.48
   4   6  13   33.26    8.24
   3   6  13    3.39    6.10
  -3  -6 -13    6.33    2.66
   2   6  13   27.22    6.92
  -2  -6 -13   38.58    4.40
   1   6  13  178.19   12.01
   0   6  13    0.51    5.31
  -1   6  13    5.82    5.58
  -2   6  13   20.91    6.34
  -3   6  13    6.72    5.51
  -4   6  13   30.82    6.97
  -5   6  13    2.11    5.15
  -6   6  13  129.48   11.65
  -7   6  13   25.54    7.91
  -8   6  13   11.41    7.26
  -9   6  13    6.61    7.33
 -10   6  13   18.22    9.00
 -11   6  13   15.08    9.23
  11   7  14   22.44    9.40
 -11  -7 -14    5.85    4.80
  10   7  14   -0.13    7.95
 -10  -7 -14   -2.75    3.77
   9   7  14    2.10    7.48
  -9  -7 -14    0.26    3.75
  -8  -7 -14   -2.89    3.13
   8   7  14    0.17    6.92
  -7  -7 -14    2.58    3.23
   7   7  14    2.31    7.16
   6   7  14   28.54    8.93
  -6  -7 -14   28.29    5.09
   5   7  14   -2.41    6.93
  -5  -7 -14    3.17    3.00
  -4  -7 -14    1.17    2.47
   4   7  14   -2.02    6.83
   3   7  14   45.84    9.28
  -3  -7 -14   52.22    5.49
   2   7  14   -1.69    6.10
  -2  -7 -14   -0.61    2.39
   1   7  14   26.55    7.70
   0   7  14   76.60    9.10
  -1   7  14   97.47    9.97
  -2   7  14    3.15    6.28
  -3   7  14  191.95   13.59
  -4   7  14    0.31    5.47
  -5   7  14    1.62    5.70
  -6   7  14   -2.09    5.66
  -7   7  14    5.74    6.48
  -8   7  14    1.97    7.01
  -9   7  14    6.38    7.52
 -10   7  14    8.42    7.85
 -11  -8 -15    2.39    4.74
  11   8  15   16.24   10.51
 -10  -8 -15   13.02    5.42
  10   8  15   17.05    9.96
  -9  -8 -15    5.38    4.38
   9   8  15    0.37    8.13
   8   8  15   -1.19    7.65
  -8  -8 -15    8.25    4.32
   7   8  15   44.21   10.71
  -7  -8 -15   70.55    7.46
  -6  -8 -15   32.84    5.49
   6   8  15   24.38    8.91
   5   8  15    5.25    8.57
  -5  -8 -15    6.83    3.66
   4   8  15   22.38    9.89
  -3  -8 -15    3.84    3.15
   3   8  15    1.38    7.68
  -2  -8 -15    1.67    2.99
   2   8  15    3.09    7.30
   1   8  15   98.68   10.99
   0   8  15   69.59   10.25
  -1   8  15   -5.45    6.34
  -2   8  15   73.59   10.65
  -3   8  15   48.94    9.60
  -4   8  15   46.70    9.34
  -5   8  15   -1.05    6.21
  -6   8  15    0.96    6.05
  -7   8  15   15.11    8.00
  -8   8  15   -5.30    6.48
  -9   8  15   23.46   10.06
 -10   8  15    0.90    7.87
 -10  -9 -16    0.70    4.56
  10   9  16    3.36    8.92
   9   9  16    2.19    8.54
  -9  -9 -16    0.57    4.18
  -8  -9 -16    2.53    3.95
   8   9  16    5.55    8.52
  -7  -9 -16    4.96    3.93
   7   9  16   10.21    8.94
   6   9  16    0.91    7.87
  -6  -9 -16    5.33    3.93
  -5  -9 -16   17.15    4.57
   5   9  16    4.20    9.35
  -4  -9 -16   20.63    4.66
   4   9  16    1.28    9.70
  -3  -9 -16   -2.03    3.14
   3   9  16   10.32    8.61
  -2  -9 -16    2.29    3.11
   2   9  16   -9.65    7.83
   1   9  16   26.72    9.30
   0   9  16   22.47    8.83
  -1   9  16    4.04    7.75
  -2   9  16    4.97    7.93
  -3   9  16   23.51    9.24
  -4   9  16    3.20    7.47
  -5   9  16    4.50    7.07
  -6   9  16    9.93    7.69
  -7   9  16   -6.82    6.78
  -8   9  16    3.99    7.65
  -9   9  16    0.27    7.50
 -10 -10 -17    0.05    4.63
  10  10  17    8.20   10.04
  -9 -10 -17   -0.84    4.26
   9  10  17    3.85    9.65
   8  10  17   12.13    9.80
  -8 -10 -17   -1.49    3.75
   7  10  17   17.73   10.13
  -7 -10 -17   18.38    5.40
  -6 -10 -17    6.00    3.92
   6  10  17    2.03    9.03
  -5 -10 -17   -0.98    3.30
   5  10  17   -0.74    8.02
  -4 -10 -17   18.79    4.66
   4  10  17   11.17    9.95
   3  10  17    7.48    9.59
  -3 -10 -17    6.61    3.85
  -2 -10 -17   42.45    5.80
   2  10  17   17.41    9.90
   1  10  17   -1.45    8.74
   0  10  17    8.26    8.89
  -1  10  17   -2.07    8.85
  -2  10  17   26.87   10.17
  -3  10  17   25.31    9.84
  -4  10  17    4.01    8.34
  -5  10  17   -5.16    7.69
  -6  10  17   26.29    9.74
  -7  10  17   -6.94    7.73
  -8  10  17   -9.09    7.78
   9  11  18   13.75   10.04
  -9 -11 -18   -4.69    4.06
  -8 -11 -18    7.41    4.83
   8  11  18   21.71   10.66
   7  11  18   16.16    9.58
  -7 -11 -18   -1.82    3.67
   6  11  18   12.78   10.37
  -6 -11 -18   14.44    4.94
  -5 -11 -18    7.04    4.19
   5  11  18   -0.27    9.63
  -4 -11 -18   -0.05    3.42
   4  11  18   -0.83    9.00
  -3 -11 -18   11.19    4.42
   3  11  18   14.90    9.54
   2  11  18   21.23   10.29
   1  11  18   -6.65    8.45
   0  11  18   -7.71    8.12
  -1  11  18   -3.21    8.48
  -2  11  18    1.65    8.92
  -3  11  18    0.18    8.76
  -4  11  18  -10.12    8.58
  -5  11  18   15.72   10.15
  -6  11  18   -4.75    9.04
  -7  11  18   -3.69    8.18
  -8  11  18   -6.47    8.10
  -8 -12 -19   -0.91    4.15
   8  12  19   14.78   10.47
  -7 -12 -19    4.52    4.44
   7  12  19   13.89    9.74
  -6 -12 -19    7.08    4.57
   6  12  19    5.36    9.62
  -5 -12 -19    0.18    3.67
   5  12  19   -2.46   10.12
  -4 -12 -19   11.82    4.58
   4  12  19    9.00   10.50
  -3 -12 -19   11.89    4.68
   3  12  19   -0.10    8.78
   2  12  19    1.60    9.10
   1  12  19   -3.23    8.88
   0  12  19    6.92    9.27
  -1  12  19    1.45    8.61
  -2  12  19   -0.26    9.06
  -3  12  19    4.83    9.99
  -4  12  19   -6.52    9.57
  -5  12  19   -9.44    9.67
  -6  12  19  -10.87    9.38
  -7  12  19   -2.71   10.35
  -8 -13 -20   -2.09    4.49
  -7 -13 -20    1.80    4.68
   7  13  20   10.13    9.65
  -6 -13 -20   -0.32    4.19
   6  13  20    4.95   10.63
   5  13  20   12.20   11.64
  -5 -13 -20    3.32    4.38
  -4 -13 -20   20.59    5.80
   4  13  20    2.65    9.87
   3  13  20    1.64    9.61
   2  13  20   -3.05    9.26
   1  13  20   -0.67    9.85
   0  13  20    1.32    8.65
  -1  13  20   -2.11    9.47
  -2  13  20    8.76   10.62
  -3  13  20    0.82   10.02
  -4  13  20   -5.06   10.52
  -5  13  20    5.41   11.17
  -6  13  20  -11.85   10.81
  -7 -14 -21    8.09    5.64
  -6 -14 -21    3.05    4.67
   6  14  21   11.26   11.42
  -5 -14 -21   -2.71    4.31
   5  14  21    7.85   11.76
   4  14  21    6.13   10.06
   3  14  21    8.75   10.26
   2  14  21   -9.61    8.76
   1  14  21   -8.84    9.68
   0  14  21   -0.36    9.00
  -1  14  21   -2.15    9.59
  -2  14  21   -7.41    9.62
  -3  14  21   -9.81   10.12
  -4  14  21   -9.90   10.21
  -5  14  21   -9.83   11.98
   5  15  22    9.27   11.94
   4  15  22    4.69   10.38
   3  15  22    8.49   10.19
   2  15  22    4.77    9.89
   1  15  22   -6.67    9.72
   0  15  22   -8.04    9.62
  -1  15  22    3.30   10.44
  -2  15  22   -1.96   10.33
  -3  15  22  -19.37   10.90
   4  16  23    9.96   11.43
   3  16  23   18.28   11.43
   2  16  23   -7.73    9.13
   1  16  23    0.81   10.40
   0  16  23    0.02   10.61
  -1  16  23  -14.67   10.21
  -2  16  23  -20.55   10.49
   2 -17  -9    6.31    4.92
   1 -17  -9    7.95    5.12
  -3 -17  -9   -2.84    4.92
  -4 -17  -9   -2.23    5.18
   3 -16  -8   -0.57    4.08
   2 -16  -8   17.85    5.74
   1 -16  -8   -4.90    3.27
  -3 -16  -8    5.84    4.73
  -4 -16  -8    8.92    5.26
  -5 -16  -8   -6.47    4.52
  -6 -16  -8    1.44    5.16
  -6  15   7   -5.37    9.71
  -5  15   7  -10.40    8.57
  -4  15   7   -6.57    8.52
   4 -15  -7   -6.42    3.23
   3 -15  -7    2.98    4.52
   2 -15  -7   -0.25    3.75
   1 -15  -7    3.92    4.25
   0 -15  -7   10.91    4.54
  -2 -15  -7    6.32    4.47
  -3 -15  -7   -0.01    4.13
  -4 -15  -7   -3.43    3.89
  -5 -15  -7   -0.01    4.42
  -6 -15  -7   -2.41    4.15
  -7 -15  -7    1.78    5.08
  -7  14   6   -9.57    8.35
  -6  14   6  -11.55    7.61
  -5  14   6   -5.07    7.92
   5 -14  -6   10.47    5.21
   4 -14  -6   -3.29    3.41
  -4  14   6   -2.28    7.91
   3 -14  -6    3.28    3.89
  -3  14   6   -6.96    7.55
   2 -14  -6   18.60    5.35
   1 -14  -6    8.16    4.01
   0 -14  -6   20.58    4.82
  -1 -14  -6   46.23    5.97
  -1 -14  -6   53.51    6.42
  -2 -14  -6   -1.82    3.69
  -3 -14  -6    2.12    4.01
  -4 -14  -6   17.02    5.38
  -5 -14  -6    0.65    4.14
  -6 -14  -6   -0.58    4.36
  -7 -14  -6    0.56    4.78
  -8 -14  -6    0.82    5.07
  -8  13   5   -9.81    8.24
  -7  13   5    0.30    8.25
  -6  13   5    2.20    7.61
   5 -13  -5   -1.90    3.35
  -5  13   5    2.17    7.14
   4 -13  -5   -1.05    3.26
  -4  13   5   -9.77    6.20
   3 -13  -5   14.83    4.67
  -3  13   5    7.18    7.52
   2 -13  -5    1.96    3.42
  -2  13   5   -6.23    6.40
   1 -13  -5   10.52    3.81
  -1  13   5   -0.99    5.46
   0 -13  -5    1.50    3.17
  -1 -13  -5    0.35    3.71
  -1 -13  -5    3.33    3.06
  -2 -13  -5    0.18    3.32
  -3 -13  -5   19.78    4.92
  -4 -13  -5   -0.29    3.77
  -5 -13  -5   -1.34    3.98
  -6 -13  -5    1.86    4.14
  -7 -13  -5    6.16    4.87
  -8 -13  -5    1.00    4.59
  -9 -13  -5    6.65    5.87
  -8  12   4    2.30    7.38
  -7  12   4    4.44    7.07
  -6  12   4    1.11    7.28
   6 -12  -4    3.14    4.57
   5 -12  -4    5.51    4.11
  -5  12   4    5.05    7.01
   4 -12  -4    8.04    4.26
  -4  12   4   -1.84    6.05
   3 -12  -4    1.94    3.38
  -3  12   4   -1.40    6.11
  -2  12   4    2.19    5.95
   2 -12  -4    0.39    2.95
   1 -12  -4    2.28    3.00
  -1  12   4   -7.25    3.29
   0 -12  -4   -1.91    2.65
   0 -12  -4   -1.40    2.74
   0  12   4    5.23    7.11
  -1 -12  -4    9.49    3.43
  -1 -12  -4    8.83    3.85
  -2 -12  -4   -1.71    3.41
  -2 -12  -4   -0.82    2.55
  -3 -12  -4   18.94    4.51
  -4 -12  -4    6.01    3.62
  -5 -12  -4   -0.69    3.16
  -6 -12  -4    0.90    4.02
  -7 -12  -4   11.05    5.00
  -8 -12  -4    1.83    4.30
  -9 -12  -4    7.73    5.18
  -9  11   3   17.10    7.80
  -8  11   3   -2.15    6.19
  -7  11   3   12.18    7.32
  -6  11   3   86.87   11.51
   6 -11  -3   66.54    8.14
   5 -11  -3   -2.24    3.16
  -5  11   3   -3.75    5.62
   4 -11  -3   14.73    4.46
  -4  11   3   12.37    6.81
  -3  11   3   42.08    7.90
   3 -11  -3   38.71    5.51
  -2  11   3    1.21    5.40
   2 -11  -3    4.66    3.21
   0 -11  -3   34.50    4.62
   0  11   3   22.44    7.77
   0 -11  -3   24.45    3.95
  -1 -11  -3    8.16    3.13
   1  11   3    8.72    7.35
  -1 -11  -3   10.30    3.57
  -2 -11  -3    0.72    2.54
  -2 -11  -3    3.72    3.09
  -3 -11  -3   17.42    4.27
  -4 -11  -3   38.50    5.55
  -5 -11  -3    4.26    3.83
  -6 -11  -3    2.57    3.85
  -7 -11  -3   18.34    5.59
  -8 -11  -3    0.67    4.22
  -9 -11  -3    4.51    4.91
 -10 -11  -3   10.09    5.75
  -9  10   2    0.83    5.27
  -8  10   2   -5.11    5.07
  -7  10   2   11.18    6.38
   7 -10  -2    8.45    4.89
   6 -10  -2   -2.11    3.40
  -6  10   2    0.12    5.55
   5 -10  -2   10.73    4.16
  -5  10   2   10.43    6.22
  -4  10   2   11.33    6.11
   4 -10  -2   10.84    4.05
   3 -10  -2    7.46    3.36
  -3  10   2    5.06    5.43
  -2  10   2   15.02    5.64
   2 -10  -2    5.51    2.96
  -1  10   2   -0.41    3.25
   1 -10  -2   10.80    3.32
   1 -10  -2   16.01    3.27
   0 -10  -2    6.15    2.78
   0  10   2    6.00    6.03
   0 -10  -2   13.10    3.30
  -1 -10  -2   10.84    3.26
  -1 -10  -2   15.41    3.47
   1  10   2   20.26    7.01
  -2 -10  -2   34.41    4.33
   2  10   2    5.00    6.90
  -2 -10  -2   34.97    4.80
  -3 -10  -2   13.00    3.26
  -3 -10  -2    4.75    3.43
  -4 -10  -2   -1.45    2.88
  -5 -10  -2    1.12    3.30
  -6 -10  -2    5.16    3.93
  -7 -10  -2    0.17    3.74
  -8 -10  -2   -0.05    4.19
  -9 -10  -2    1.43    4.65
 -10 -10  -2   -2.48    4.58
 -10   9   1   10.17    5.75
  -9   9   1   19.94    6.35
  -8   9   1   10.91    5.61
  -7   9   1   71.66    9.17
   7  -9  -1   63.99    7.86
   6  -9  -1   40.86    6.22
  -6   9   1   44.01    7.54
  -5   9   1    2.34    4.44
   5  -9  -1   -1.88    3.00
   4  -9  -1   38.42    5.30
  -4   9   1   38.58    7.07
  -3   9   1   41.14    6.83
   3  -9  -1   25.55    4.31
   2  -9  -1    5.81    2.80
  -2   9   1    3.55    4.52
   1  -9  -1   29.30    3.57
  -1   9   1   39.24    5.76
   1  -9  -1   28.61    4.14
   0  -9  -1   81.89    5.83
   0  -9  -1   67.57    5.06
   0   9   1   86.77    7.81
  -1  -9  -1    9.52    2.83
   1   9   1    1.79    5.51
  -1  -9  -1    5.06    2.82
  -2  -9  -1   33.48    4.41
  -2  -9  -1   29.72    3.97
   2   9   1   17.85    6.27
   3   9   1    5.60    5.26
  -3  -9  -1    8.47    3.31
  -3  -9  -1    5.80    2.85
  -4  -9  -1   16.50    4.12
  -5  -9  -1   28.50    4.95
  -6  -9  -1   -3.73    2.87
  -7  -9  -1    8.31    4.17
  -8  -9  -1    2.89    4.04
  -9  -9  -1    9.62    5.40
 -10  -9  -1    7.41    5.72
 -11  -9  -1   -2.86    4.86
  10  -8   0   -1.31    6.52
   9  -8   0   13.81    7.34
   8  -8   0   -2.73    5.13
   7  -8   0    7.60    5.73
   7  -8   0    8.51    4.34
  -6   8   0   57.63    8.13
   6  -8   0   68.58    7.33
   6  -8   0   86.37    9.92
   5  -8   0    2.76    3.44
  -5   8   0   -4.30    3.81
   4  -8   0    4.34    2.92
  -4   8   0    0.13    4.15
   3  -8   0  136.24    8.05
  -3   8   0  129.93    9.28
  -2   8   0    8.58    4.08
   2  -8   0    8.19    2.62
   2  -8   0    6.93    2.04
   1  -8   0   44.70    3.81
  -1   8   0   49.47    5.28
   1  -8   0   40.18    4.37
   0  -8   0    6.19    2.26
   0  -8   0    9.96    2.76
   0   8   0   11.83    4.45
  -1  -8   0   21.94    3.45
   1   8   0   23.22    5.51
  -1  -8   0   23.63    3.40
   2   8   0    4.38    4.34
  -2  -8   0    6.77    2.44
  -2  -8   0    5.83    2.67
  -3  -8   0  202.46    8.80
  -3  -8   0  204.07   10.19
   3   8   0  188.46   10.80
  -4  -8   0   46.67    4.48
  -4  -8   0   41.37    5.18
  -5  -8   0    3.14    3.06
  -6  -8   0   22.06    4.86
  -7  -8   0   15.33    4.68
  -8  -8   0   -0.82    3.76
  -9  -8   0    6.30    4.62
 -10  -8   0    4.44    5.05
 -11  -8   0    2.64    5.46
  10  -7   1   33.68    9.52
   9  -7   1    0.89    6.16
   8  -7   1   13.30    6.62
   7  -7   1   16.60    4.72
   7  -7   1   17.89    6.47
   6  -7   1  108.72    8.38
   6  -7   1   93.77    9.12
   5  -7   1  108.90    7.93
   5  -7   1  112.74    9.15
   4  -7   1   12.65    4.47
   4  -7   1   15.12    3.62
  -3   7  -1   98.50    7.68
   3  -7   1  112.95    7.02
  -2   7  -1   30.63    4.75
   2  -7   1   26.37    3.67
   2  -7   1   30.57    2.78
   1  -7   1   -0.85    1.62
  -1   7  -1    2.21    2.90
   1  -7   1   -0.06    1.96
   0  -7   1  100.95    5.96
   0  -7   1   78.67    4.92
   0   7  -1   87.98    6.23
  -1  -7   1    2.52    1.96
   1   7  -1   -3.57    3.88
  -1  -7   1    2.67    2.05
  -2  -7   1   43.41    4.04
   2   7  -1   44.06    5.22
  -2  -7   1   47.11    4.48
  -3  -7   1   -0.67    1.88
   3   7  -1    0.81    2.53
  -3  -7   1    1.20    2.33
  -4  -7   1   17.65    3.02
   4   7  -1   21.22    4.31
  -4  -7   1   18.84    3.67
   5   7  -1   10.97    4.06
  -5  -7   1   10.47    3.48
  -6  -7   1   63.52    6.42
  -7  -7   1   24.81    5.05
  -8  -7   1    4.22    3.64
  -9  -7   1    0.55    3.82
 -10  -7   1   10.30    5.14
 -11  -7   1    4.66    5.27
  11  -6   2   -5.21    7.13
  10  -6   2    5.73    7.03
   9  -6   2   12.90    6.85
   8  -6   2   23.02    6.82
   7  -6   2    0.08    4.51
   7  -6   2    0.03    3.29
   6  -6   2  108.03    8.08
   6  -6   2   98.82    9.07
   5  -6   2   58.12    7.22
   5  -6   2   40.15    5.01
   4  -6   2  160.57   10.16
   4  -6   2  168.28    8.85
   3  -6   2   23.79    3.57
   3  -6   2   24.83    4.51
   2  -6   2   14.42    2.86
  -2   6  -2   13.08    3.39
   2  -6   2   17.09    1.94
   1  -6   2   43.60    4.11
   1  -6   2   42.87    3.26
  -1   6  -2   37.19    4.07
   0  -6   2  108.07    5.82
   0  -6   2  150.86    7.04
   0   6  -2  144.39    7.09
  -1  -6   2  383.74   13.78
  -1  -6   2  400.46   14.01
   1   6  -2  381.06   15.85
   2   6  -2  100.24    6.20
  -2  -6   2  103.75    6.14
  -2  -6   2   92.46    5.58
  -3  -6   2  105.40    5.83
  -3  -6   2  116.49    6.98
   3   6  -2  117.01    6.31
  -4  -6   2    4.41    2.61
  -4  -6   2    6.24    2.25
   4   6  -2    6.60    3.04
   5   6  -2  142.98    8.18
  -5  -6   2  135.73    6.78
  -5  -6   2  128.15    8.21
  -6  -6   2  135.99    8.90
   6   6  -2  135.72    8.80
  -7  -6   2   12.85    4.10
  -8  -6   2   36.01    5.80
  -9  -6   2   14.03    4.99
 -10  -6   2    6.20    4.56
 -11  -6   2    8.39    5.04
 -12  -6   2   -3.90    4.87
  11  -5   3   30.97    9.93
  10  -5   3   -5.91    5.84
   9  -5   3   56.56    9.60
   8  -5   3    6.23    5.61
   7  -5   3   52.45    8.17
   7  -5   3   40.63    5.56
   6  -5   3   42.40    7.01
   6  -5   3   47.04    5.44
   5  -5   3    6.08    2.78
   5  -5   3    2.56    3.68
   4  -5   3   51.00    4.87
   4  -5   3   58.63    6.64
   3  -5   3   72.52    5.23
   3  -5   3   70.12    6.01
   2  -5   3   52.25    4.44
   2  -5   3   54.90    4.88
   1  -5   3   32.63    2.69
   1  -5   3   31.57    3.39
   0   5  -3 1088.63   39.57
   0  -5   3 1139.96   33.53
  -1  -5   3   44.61    3.86
  -1  -5   3   49.36    3.82
   1   5  -3   62.93    4.43
  -2  -5   3  325.85   11.43
  -2  -5   3  295.47   11.75
  -3  -5   3  122.89    6.80
   3   5  -3  107.91    6.00
  -3  -5   3  119.82    5.99
   4   5  -3   40.65    4.02
  -4  -5   3   41.03    3.77
  -4  -5   3   32.13    4.02
  -5  -5   3   19.72    3.07
   5   5  -3   24.03    4.10
  -5  -5   3   17.72    3.58
  -6  -5   3   16.04    3.16
  -6  -5   3   17.81    3.85
   6   5  -3   15.59    4.15
   7   5  -3   17.20    4.95
  -7  -5   3   10.49    3.65
  -8  -5   3   23.22    4.93
  -9  -5   3    3.14    3.80
 -10  -5   3    0.83    4.00
 -11  -5   3   12.57    5.45
  11  -4   4    2.94    7.47
  10  -4   4   -0.73    6.13
   9  -4   4   -4.27    5.27
   8  -4   4    2.73    5.03
   7  -4   4   25.04    4.40
   7  -4   4   24.98    6.27
   6  -4   4   44.27    5.16
   6  -4   4   62.43    7.80
   5  -4   4    9.35    3.05
   5  -4   4   14.08    4.63
   4  -4   4    6.47    2.42
   4  -4   4    8.09    3.73
   3  -4   4  263.43   10.73
   3  -4   4  267.37   12.84
   2  -4   4   41.17    3.89
   2  -4   4   49.96    4.48
   1  -4   4    1.04    1.67
   1  -4   4    0.46    1.79
   0   4  -4   84.60    4.21
   0  -4   4   72.69    4.60
  -1  -4   4   57.17    4.04
  -2  -4   4   54.75    3.97
  -3  -4   4  742.48   22.64
   3   4  -4  719.82   26.38
  -3  -4   4  713.45   23.68
  -4  -4   4  369.34   14.24
   4   4  -4  362.08   14.95
  -4  -4   4  366.33   12.93
  -5  -4   4    8.29    2.31
   5   4  -4    7.53    3.06
  -5  -4   4    7.83    2.68
  -6  -4   4   96.28    5.82
  -6  -4   4  101.38    7.04
   6   4  -4   97.89    7.34
  -7  -4   4   13.01    3.68
   8   4  -4    2.00    4.30
  -8  -4   4    0.13    2.85
  -9  -4   4   31.52    5.60
 -10  -4   4   13.49    4.80
 -11  -4   4   -0.43    4.01
  11  -3   5   -2.46    7.34
  10  -3   5   10.03    7.21
   9  -3   5   80.11   11.23
   8  -3   5    7.12    5.20
   7  -3   5   14.63    5.34
   7  -3   5    9.56    3.20
   6  -3   5  156.65    8.50
   6  -3   5  144.24   10.62
   5  -3   5   27.63    3.64
   5  -3   5   34.10    5.73
   4  -3   5   83.43    7.10
   4  -3   5   89.10    5.58
   3  -3   5  201.51    8.56
   3  -3   5  200.31   10.51
   2  -3   5   52.99    4.64
   2  -3   5   51.79    4.10
   1  -3   5   32.14    3.10
   1  -3   5   27.28    3.24
   0  -3   5  812.99   28.65
   0  -3   5  800.88   24.48
  -1  -3   5  318.49   11.13
  -2  -3   5   62.23    4.16
   3   3  -5  121.62    6.06
  -3  -3   5  129.43    5.99
   4   3  -5  120.00    6.72
  -4  -3   5  109.32    5.79
  -5  -3   5   31.42    3.93
   5   3  -5   41.24    4.85
  -5  -3   5   34.64    3.52
  -6  -3   5   20.20    3.16
   6   3  -5   22.42    4.39
  -6  -3   5   18.78    3.56
  -7  -3   5   29.81    4.53
   7   3  -5   27.24    5.64
  -7  -3   5   24.85    3.71
   8   3  -5    0.63    3.04
  -8  -3   5   -0.38    2.79
   9   3  -5    8.51    4.56
  -9  -3   5   21.29    4.88
 -10  -3   5   18.17    5.04
  12  -2   6   -8.46    8.27
  11  -2   6    2.82    7.56
  10  -2   6   38.02    9.48
   9  -2   6   14.76    6.61
   8  -2   6   11.58    5.95
   7  -2   6   91.38    6.63
   7  -2   6   83.13    8.86
   6  -2   6   18.63    5.19
   6  -2   6   22.15    3.49
   5  -2   6  241.71   13.00
  -5   2  -6  218.27    8.24
   4  -2   6   39.04    3.63
   4  -2   6   41.47    5.43
   3  -2   6  467.64   15.45
   3  -2   6  451.84   19.25
   2  -2   6 2874.64  100.37
   2  -2   6 2858.92   80.61
   1  -2   6 1029.32   30.73
   1  -2   6 1054.97   37.43
   0  -2   6  294.52   10.40
   0  -2   6  302.32   11.41
  -2  -2   6  965.72   34.92
  -2  -2   6 1017.01   29.52
  -3  -2   6  773.23   23.87
   3   2  -6  779.99   28.30
   4   2  -6 1820.47   64.52
  -4  -2   6 1813.36   52.64
   5   2  -6    3.50    2.78
  -5  -2   6    1.69    1.78
   6   2  -6  129.79    8.51
  -6  -2   6  123.53    6.90
  -7  -2   6   59.57    5.41
  -7  -2   6   58.68    5.59
   8   2  -6    2.56    4.12
  -8  -2   6    4.81    3.00
  -8  -2   6    3.45    3.10
   9   2  -6   60.14    8.32
  -9  -2   6   62.66    6.68
  10   2  -6   -0.32    5.15
 -10  -2   6   -3.27    3.30
  12  -1   7    1.76    8.48
  11  -1   7    3.61    7.62
  10  -1   7    6.31    6.92
   9  -1   7   14.94    6.58
   8  -1   7   -3.84    4.29
   7  -1   7    1.21    4.02
  -6   1  -7   12.47    2.33
   6  -1   7   11.38    4.78
   6  -1   7   17.72    3.15
   5  -1   7    3.68    1.94
   5  -1   7    3.50    3.47
  -5   1  -7    5.71    1.76
   4  -1   7   -0.75    1.54
   4  -1   7   -1.10    2.61
   3  -1   7  356.68   14.82
   3  -1   7  293.28   10.97
   2  -1   7 1755.50   50.08
   2  -1   7 1757.29   62.68
   1  -1   7  110.91    6.18
   1  -1   7  106.88    5.15
   0  -1   7  133.05    5.74
   0  -1   7  124.87    6.39
  -1  -1   7   88.65    4.62
  -2  -1   7    2.78    1.87
  -2  -1   7   -0.07    1.39
  -3  -1   7   52.48    3.87
  -3  -1   7   48.94    4.06
   3   1  -7   50.48    4.07
   4   1  -7  297.36   13.05
  -4  -1   7  292.99   11.12
  -5  -1   7   37.72    3.94
   5   1  -7   40.87    4.86
  -6  -1   7    2.09    2.34
   6   1  -7    1.61    2.41
   7   1  -7    7.10    4.17
  -7  -1   7   11.60    3.23
  -8  -1   7   -1.37    2.79
  -8  -1   7    1.47    2.41
   8   1  -7   -4.81    3.57
   9   1  -7    0.22    4.57
  -9  -1   7   -2.08    2.48
  10   1  -7   -1.07    5.37
  12   0   8   -1.12    8.10
  11   0   8   -3.87    7.20
  10   0   8   29.99    9.24
   9   0   8    9.76    6.28
   8   0   8   12.63    6.07
   7   0   8   52.80    7.78
  -7   0  -8   29.21    3.70
   6   0   8   52.88    7.56
  -6   0  -8   47.29    4.17
   6   0   8   40.42    3.91
   5   0   8  124.25    5.75
  -5   0  -8  120.50    6.08
   5   0   8  107.93    8.58
   4   0   8   31.47    2.86
  -4   0  -8   29.48    2.96
   4   0   8   25.68    4.94
   3   0   8  279.67   13.32
   3   0   8  280.62    9.66
   2   0   8   55.76    3.56
   2   0   8   54.63    5.22
   1   0   8   72.74    3.96
   1   0   8   72.55    5.76
   0   0   8  107.86    6.55
   0   0   8  103.35    4.96
  -1   0   8   84.23    4.56
  -1   0   8   86.59    5.85
  -2   0   8  682.93   25.33
  -2   0   8  675.83   21.13
  -3   0   8  141.69    7.62
  -4   0   8    8.38    2.95
   5   0  -8   -0.25    2.44
   6   0  -8  129.98    8.91
   7   0  -8   38.80    6.37
  -8   0   8    0.69    2.48
   8   0  -8   -2.07    4.15
  -9   0   8    3.56    2.91
   9   0  -8    5.01    5.06
  10   0  -8    9.89    6.71
  11   0  -8    2.93    7.13
  12   1   9    4.61    8.89
  11   1   9   12.99    8.85
  10   1   9   19.71    8.15
   9   1   9   -3.26    5.28
   8   1   9   11.92    6.10
  -7  -1  -9   29.55    3.89
   7   1   9   34.39    7.22
  -6  -1  -9   11.72    2.72
   6   1   9   17.84    5.40
  -5  -1  -9   45.69    4.09
   5   1   9   44.51    3.30
   5   1   9   38.47    6.35
   4   1   9   47.31    3.14
  -4  -1  -9   46.09    4.00
   4   1   9   53.50    6.56
   3   1   9   18.29    2.09
  -3  -1  -9   15.33    2.42
   3   1   9   27.86    4.80
   2   1   9   10.58    1.89
   2   1   9   18.06    4.38
   1   1   9  259.90   12.07
   0   1   9   30.03    4.90
   0   1   9   18.40    2.31
  -1   1   9   20.67    4.12
  -1   1   9   14.93    2.36
  -2   1   9  177.68    9.04
  -3   1   9   -1.98    2.10
  -4   1   9   40.25    5.15
   5  -1  -9   85.43    6.85
  -5   1   9   87.07    7.03
  -6   1   9    2.26    3.76
   6  -1  -9    5.83    3.69
   7  -1  -9    5.50    4.32
   8  -1  -9   -0.58    4.55
   9  -1  -9   -5.97    4.80
  10  -1  -9   45.44    9.00
 -11   1   9   17.49    7.83
  11  -1  -9   -4.30    6.48
  12  -1  -9   -0.45    8.18
 -12   1   9   12.37    7.66
  12   2  10   11.09    9.85
  11   2  10    5.65    8.01
  10   2  10    4.76    7.17
   9   2  10   14.33    6.83
   8   2  10   16.17    6.80
  -8  -2 -10   13.06    3.41
   7   2  10   -1.33    4.70
  -7  -2 -10    5.48    2.61
   6   2  10   24.91    6.18
  -6  -2 -10   29.89    3.85
  -5  -2 -10    3.67    2.13
   5   2  10    2.03    4.10
  -4  -2 -10   26.03    3.26
   4   2  10   35.07    5.90
   3   2  10   94.49    7.36
  -3  -2 -10   92.82    5.56
   2   2  10   21.32    4.99
   1   2  10   41.31    2.96
   1   2  10   42.68    5.54
   0   2  10  535.81   21.64
  -1   2  10  568.29   22.83
  -2   2  10  100.52    7.04
  -3   2  10   30.98    4.93
  -4   2  10   -1.80    2.94
  -5   2  10   25.80    5.15
  -6   2  10  119.66    9.21
  -7   2  10  123.88   10.02
   8  -2 -10   39.61    7.43
  -8   2  10   37.07    7.50
   9  -2 -10    3.36    5.90
  -9   2  10    9.05    5.78
 -10   2  10   10.05    6.51
  10  -2 -10   -4.46    6.07
 -11   2  10   12.77    7.50
 -12   2  10   24.00    9.75
  12   3  11    1.14    8.67
  11   3  11    2.95    7.89
  10   3  11   23.09    8.41
   9   3  11    9.91    6.69
  -9  -3 -11    1.72    3.13
   8   3  11    1.89    5.56
  -8  -3 -11    1.14    2.83
   7   3  11  102.77    9.99
  -7  -3 -11   95.74    7.05
   6   3  11   11.45    5.61
  -6  -3 -11   16.27    3.37
  -5  -3 -11    0.67    1.83
   5   3  11   -0.21    4.24
   4   3  11  199.62   11.83
  -4  -3 -11  195.31    9.25
   3   3  11   15.07    5.33
   2   3  11   56.06    6.67
   2   3  11   39.22    2.83
   1   3  11   23.52    5.45
   1   3  11   17.00    2.27
   0   3  11   13.66    4.63
  -1   3  11   26.99    5.35
  -2   3  11  971.80   37.25
  -3   3  11  186.07   10.67
  -4   3  11   72.88    7.09
  -5   3  11   40.54    6.60
  -6   3  11   36.16    6.95
  -7   3  11    1.89    4.64
  -8   3  11    0.05    5.20
  -9   3  11    8.92    6.12
 -10   3  11   25.93    8.28
 -11   3  11    7.47    7.60
 -12   3  11   11.01    9.02
  12   4  12    4.57    9.38
  11   4  12    7.52    7.81
  10   4  12   13.77    8.62
   9   4  12   17.93    7.68
  -9  -4 -12    9.32    3.93
   8   4  12   15.76    7.21
  -8  -4 -12   13.19    3.89
   7   4  12   22.45    7.32
  -7  -4 -12   31.37    4.69
   6   4  12   -0.85    5.29
  -6  -4 -12    3.71    2.79
  -5  -4 -12   91.37    6.67
   5   4  12  101.11    9.32
  -4  -4 -12  111.48    6.91
   4   4  12   96.14    8.70
   3   4  12   90.76    8.64
  -3  -4 -12   79.70    5.74
  -2  -4 -12  142.26    7.41
   2   4  12  136.93    5.60
   2   4  12  123.55    9.36
   1   4  12    4.44    4.73
   0   4  12  126.39    9.17
  -1   4  12  296.49   14.83
  -2   4  12  459.07   20.66
  -3   4  12    6.41    4.44
  -4   4  12 1594.48   60.13
  -5   4  12   22.09    5.96
  -6   4  12   27.12    6.66
  -7   4  12   38.92    7.94
  -8   4  12   27.44    7.89
  -9   4  12    9.94    7.00
 -10   4  12   32.89    9.56
 -11   4  12   -0.34    7.00
  12   5  13    1.46    9.97
  11   5  13   13.58    9.00
  10   5  13    7.33    7.64
 -10  -5 -13    6.30    4.39
  -9  -5 -13   -0.59    3.31
   9   5  13    4.43    7.40
   8   5  13   10.87    7.45
  -8  -5 -13   23.52    4.88
  -7  -5 -13   77.10    7.03
  -6  -5 -13   -2.60    2.32
   6   5  13   -3.94    5.56
   5   5  13   44.41    8.04
  -5  -5 -13   37.50    4.82
   4   5  13   43.14    8.30
  -4  -5 -13   70.84    5.84
   3   5  13    7.34    5.92
  -3  -5 -13    4.58    2.49
  -2  -5 -13   27.87    3.74
   2   5  13   21.48    6.34
   1   5  13   31.61    6.95
   0   5  13  100.62    8.98
  -1   5  13  129.45    9.71
  -2   5  13   26.68    6.24
  -3   5  13   58.38    7.86
  -4   5  13   72.31    8.65
  -5   5  13    6.40    5.74
  -6   5  13   18.78    6.59
  -7   5  13   -3.97    5.36
  -8   5  13   11.47    7.02
  -9   5  13    2.04    6.82
 -10   5  13    6.74    7.60
 -11   5  13    5.89    8.06
  11   6  14   21.56    9.79
 -10  -6 -14   -0.14    3.89
  10   6  14   -2.30    6.91
   9   6  14    3.16    7.29
  -9  -6 -14    7.82    4.30
   8   6  14    4.58    7.48
  -8  -6 -14   -1.65    3.11
   7   6  14   -2.79    6.69
  -7  -6 -14   -5.06    2.71
  -6  -6 -14   44.01    5.57
   6   6  14   31.38    8.94
  -5  -6 -14  147.95    9.28
   5   6  14  158.49   12.71
   4   6  14    4.75    6.52
  -4  -6 -14   11.24    3.26
   3   6  14    5.73    6.31
  -3  -6 -14    2.62    2.37
   2   6  14   22.17    6.64
  -2  -6 -14   27.45    4.04
   1   6  14   26.13    7.22
   0   6  14  167.62   11.77
  -1   6  14   60.81    8.59
  -2   6  14  171.63   12.28
  -3   6  14   33.47    7.30
  -4   6  14  213.46   14.02
  -5   6  14   -2.48    5.23
  -6   6  14   84.99   11.13
  -7   6  14   31.69    8.10
  -8   6  14   46.16    9.59
  -9   6  14   -4.23    6.24
 -10   6  14    3.91    8.00
 -11   6  14   -3.07    7.79
  11   7  15   27.87   10.24
 -11  -7 -15    3.60    4.95
 -10  -7 -15    0.48    4.03
  10   7  15    9.00    9.14
   9   7  15    1.03    7.65
  -9  -7 -15   14.14    4.83
  -8  -7 -15    7.38    4.15
   8   7  15    7.31    7.91
   7   7  15   40.47    9.99
  -7  -7 -15   62.59    6.92
   6   7  15  168.01   14.38
  -6  -7 -15  184.15   11.03
  -5  -7 -15   96.91    7.72
  -4  -7 -15   37.32    4.94
   4   7  15   18.57    8.69
   3   7  15  102.55   11.37
  -3  -7 -15  103.94    7.62
  -2  -7 -15    1.87    2.71
   2   7  15   -0.14    6.20
   1   7  15   86.58   10.03
   0   7  15   17.91    7.04
  -1   7  15   11.23    6.82
  -2   7  15   13.01    6.94
  -3   7  15   55.08    9.30
  -4   7  15   28.04    7.80
  -5   7  15    4.01    6.11
  -6   7  15   18.24    7.59
  -7   7  15    8.14    7.26
  -8   7  15   -6.58    6.25
  -9   7  15   -4.53    7.03
 -10   7  15    9.80    8.42
 -11  -8 -16    3.34    4.81
  11   8  16    4.78    9.64
  10   8  16   12.48    9.84
 -10  -8 -16   -1.45    4.31
   9   8  16    2.80    8.59
  -9  -8 -16    2.20    4.13
   8   8  16    4.46    8.87
  -8  -8 -16    0.79    3.77
   7   8  16   -6.78    7.45
  -7  -8 -16    4.84    3.84
   6   8  16   12.04    8.30
  -6  -8 -16    2.29    3.45
   5   8  16    3.03    8.22
  -5  -8 -16   25.15    4.96
   4   8  16    8.57    9.17
  -4  -8 -16   12.21    3.80
   3   8  16    4.48    8.28
  -3  -8 -16    7.24    3.46
   2   8  16    3.41    7.76
   1   8  16   16.95    8.07
   0   8  16    0.65    6.62
  -1   8  16   21.44    7.87
  -2   8  16    6.42    7.32
  -3   8  16   15.25    8.13
  -4   8  16    9.52    7.43
  -5   8  16    8.15    7.23
  -6   8  16   -1.29    6.34
  -7   8  16   -4.97    6.34
  -8   8  16    3.17    7.34
  -9   8  16   -1.36    7.62
 -10   8  16    2.02    8.91
 -10  -9 -17    1.50    4.78
  10   9  17    9.75   10.11
  -9  -9 -17   11.10    4.85
   9   9  17   17.48   10.01
  -8  -9 -17    1.65    3.90
   8   9  17    2.91    8.65
  -7  -9 -17   16.36    5.04
   7   9  17   19.72    9.86
   6   9  17    6.38    8.60
  -6  -9 -17   23.87    5.25
  -5  -9 -17   16.44    4.63
   5   9  17    6.38    9.45
   4   9  17   -4.02    9.17
  -4  -9 -17    3.02    3.58
   3   9  17   28.49   10.19
  -3  -9 -17   47.73    5.95
   2   9  17   -2.13    7.79
   1   9  17   64.58   11.09
   0   9  17   56.83   10.55
  -1   9  17   29.15    9.06
  -2   9  17   46.28   10.58
  -3   9  17   10.57    8.62
  -4   9  17    2.97    7.90
  -5   9  17    5.51    7.37
  -6   9  17    3.05    7.45
  -7   9  17    5.62    7.85
  -8   9  17   -4.16    7.33
  -9   9  17    1.97    8.75
  10  10  18    8.67   10.42
 -10 -10 -18    4.21    5.02
   9  10  18   13.56   10.62
  -9 -10 -18   -3.81    4.10
   8  10  18   11.46    9.78
  -8 -10 -18   -1.23    3.91
   7  10  18    5.01    9.25
  -7 -10 -18    3.30    4.02
   6  10  18   16.12   10.05
  -6 -10 -18   10.79    4.39
   5  10  18   17.07   10.15
  -4 -10 -18   36.43    5.76
   4  10  18   27.98   11.01
   3  10  18    3.19    9.57
  -3 -10 -18    5.99    3.80
   2  10  18    4.21    9.44
   1  10  18   -8.16    8.25
  -1  10  18  142.11   14.57
  -2  10  18   10.72    9.19
  -3  10  18    4.20    8.69
  -4  10  18    1.74    8.40
  -5  10  18    3.21    8.19
  -6  10  18   17.70    9.63
  -7  10  18    4.56    8.65
  -8  10  18  -12.94    6.99
   9  11  19   13.31   11.18
  -9 -11 -19    2.50    4.99
   8  11  19   15.05   11.04
  -8 -11 -19    7.27    4.92
   7  11  19   10.25    9.72
  -7 -11 -19   10.21    4.84
   6  11  19   11.41   10.31
  -6 -11 -19   14.12    5.03
   5  11  19    9.90   10.18
  -5 -11 -19   -0.28    3.60
  -4 -11 -19    4.88    4.01
   4  11  19   14.85   10.60
  -3 -11 -19   16.99    4.84
   3  11  19    2.32    9.21
   2  11  19   -1.76    8.84
   1  11  19    5.41    9.04
   0  11  19    6.84    8.85
  -1  11  19  -11.69    7.89
  -2  11  19    1.83    8.73
  -3  11  19    7.92    9.51
  -4  11  19   -2.33    8.64
  -5  11  19   -2.27    9.55
  -6  11  19   -3.65    9.16
  -7  11  19   -9.46    8.54
   9  12  20   21.09   12.54
  -8 -12 -20   -0.20    4.17
   8  12  20    4.01   10.54
  -7 -12 -20    1.76    4.58
   7  12  20   14.38   10.40
  -6 -12 -20   -0.37    4.01
   6  12  20    8.82   10.55
   5  12  20   -2.96    9.95
  -5 -12 -20    4.68    4.27
   4  12  20   -6.47    9.90
  -4 -12 -20    4.15    4.29
   3  12  20    4.75    9.40
   2  12  20    1.52    9.11
   1  12  20   -1.32    9.32
   0  12  20    9.69    9.11
  -1  12  20   -1.78    9.03
  -2  12  20    6.88    9.79
  -3  12  20    7.23   10.12
  -4  12  20  -11.63    9.10
  -5  12  20   -8.85   10.31
  -6  12  20   11.78   10.91
  -7  12  20  -11.22   10.37
   8  13  21   15.43   11.16
  -7 -13 -21    2.04    4.67
   7  13  21   16.04   11.02
  -6 -13 -21    1.78    4.43
   6  13  21   16.27   11.63
  -5 -13 -21   -0.69    4.12
   5  13  21    1.68   10.90
   4  13  21   12.31   10.88
   3  13  21    7.43    9.61
   2  13  21   -5.08    9.33
   1  13  21   -2.06    9.60
   0  13  21   -8.57    8.92
  -1  13  21    2.48    9.68
  -2  13  21   -7.88    9.53
  -3  13  21    2.59   10.71
  -4  13  21   -0.35   11.36
  -5  13  21   -4.43   11.59
  -6  13  21   -1.60   12.30
   7  14  22   12.77   11.18
  -6 -14 -22    1.05    4.90
   6  14  22    4.85   10.75
  -5 -14 -22    4.89    4.81
   5  14  22   14.21   11.33
   4  14  22    3.07   10.82
   3  14  22   10.81    9.84
   2  14  22   -4.93    8.78
   1  14  22    8.10   10.58
   0  14  22  -11.30    8.90
  -1  14  22   -0.22   10.32
  -2  14  22   -9.69    9.76
  -3  14  22   -3.64   10.61
  -4  14  22    2.30   11.88
  -5  14  22  -12.98   12.38
   6  15  23    1.72   12.04
   5  15  23    4.48   11.12
   4  15  23   -1.95   10.50
   3  15  23    7.90   10.25
   2  15  23    3.86    9.76
   1  15  23    0.03   10.18
   0  15  23  -10.89    9.67
  -1  15  23   -7.38    9.61
  -2  15  23   -8.21   10.60
  -3  15  23  -16.00   10.99
   4  16  24   15.59   12.14
   3  16  24   11.80   11.31
   2  16  24   -5.67    9.78
   1  16  24   10.98   11.55
   0  16  24   -4.21   11.68
  -1  16  24  -10.03   10.67
   3 -17  -8    4.06    5.06
   2 -17  -8    1.34    4.65
   1 -17  -8   -0.51    4.40
  -3 -17  -8   -1.73    5.03
  -4 -17  -8    7.37    5.63
   4 -16  -7    0.03    4.45
   3 -16  -7    4.47    4.46
   2 -16  -7    7.67    4.89
   1 -16  -7    7.71    4.36
   0 -16  -7    6.38    4.82
  -3 -16  -7    0.04    4.63
  -4 -16  -7   -1.83    4.46
  -5 -16  -7    3.08    5.12
  -6 -16  -7   -0.08    5.00
  -6  15   6   -1.56    8.87
   5 -15  -6    0.04    4.51
  -5  15   6  -10.05    8.30
   4 -15  -6   -2.34    3.75
   3 -15  -6   -1.18    3.74
   2 -15  -6   12.07    4.99
   1 -15  -6   12.21    4.65
   0 -15  -6   11.63    4.67
  -2 -15  -6    2.79    4.24
  -3 -15  -6    0.38    4.27
  -4 -15  -6    7.55    4.72
  -5 -15  -6    0.03    4.35
  -6 -15  -6    0.84    4.86
  -7 -15  -6    8.40    5.69
  -7  14   5   -7.48    8.43
  -6  14   5    8.38    8.75
   5 -14  -5   10.34    5.26
  -5  14   5   -1.50    7.92
   4 -14  -5    4.74    4.26
  -4  14   5    0.00    7.88
   3 -14  -5   -5.42    3.13
  -3  14   5   -5.44    7.00
   2 -14  -5    4.65    4.08
   1 -14  -5    9.36    4.21
   0 -14  -5    2.40    3.54
  -1 -14  -5    8.72    3.68
  -1 -14  -5    2.05    3.73
  -2 -14  -5   -2.06    3.66
  -3 -14  -5    5.17    4.27
  -4 -14  -5   -2.01    4.13
  -5 -14  -5    0.02    3.86
  -6 -14  -5    1.75    4.34
  -7 -14  -5   -1.40    4.30
  -8 -14  -5   -1.54    4.89
  -8  13   4   -7.76    7.25
  -7  13   4   -6.61    7.63
   6 -13  -4   -3.42    3.68
  -6  13   4   -3.08    6.89
   5 -13  -4   25.51    5.91
  -5  13   4    8.84    7.90
  -4  13   4   -3.83    6.56
   4 -13  -4    0.79    3.70
  -3  13   4   -0.83    6.63
   3 -13  -4   -2.71    3.09
  -2  13   4   -3.22    6.64
   2 -13  -4    3.32    3.30
   1 -13  -4    9.05    4.08
   0 -13  -4    1.35    3.11
  -1 -13  -4   63.11    6.33
  -1 -13  -4   58.98    6.63
  -2 -13  -4    5.27    4.02
  -3 -13  -4    0.93    3.48
  -4 -13  -4   12.04    4.53
  -5 -13  -4   -4.88    3.57
  -6 -13  -4   -1.69    3.68
  -7 -13  -4    9.58    5.22
  -8 -13  -4    0.58    4.83
  -9 -13  -4    2.58    5.35
  -8  12   3    9.85    7.60
  -7  12   3   -3.54    6.65
   6 -12  -3   16.47    5.75
  -6  12   3    5.08    7.13
  -5  12   3   15.29    7.87
   5 -12  -3   20.05    5.32
   4 -12  -3   10.35    4.36
  -4  12   3   10.22    6.89
  -3  12   3   42.51    8.28
   3 -12  -3   51.99    6.46
  -2  12   3   24.68    7.24
   2 -12  -3   31.81    5.17
   1 -12  -3    5.13    3.34
  -1  12   3    3.02    5.76
   0 -12  -3   13.12    3.96
   0 -12  -3   14.38    3.89
  -1 -12  -3   16.99    4.44
  -1 -12  -3   29.81    4.57
  -2 -12  -3    0.70    3.45
  -2 -12  -3    3.23    3.00
  -3 -12  -3   12.89    4.12
  -4 -12  -3   13.74    4.32
  -5 -12  -3    4.74    4.02
  -6 -12  -3   14.88    5.17
  -7 -12  -3    0.58    4.16
  -8 -12  -3   -3.91    3.96
  -9 -12  -3    3.42    5.14
  -9  11   2    7.84    6.61
  -8  11   2    1.43    6.03
  -7  11   2    1.35    5.93
   7 -11  -2    4.13    4.66
   6 -11  -2    6.18    4.29
  -6  11   2    4.65    6.83
  -5  11   2    0.26    5.84
   5 -11  -2   10.58    4.37
   4 -11  -2   13.54    4.28
  -4  11   2   10.52    6.67
   3 -11  -2   -0.44    2.93
  -3  11   2   13.59    6.00
  -2  11   2    1.10    5.29
   2 -11  -2    2.20    2.95
  -1  11   2    9.00    6.22
   1 -11  -2    0.21    2.88
   0 -11  -2    2.66    3.02
   0  11   2    3.12    6.47
   0 -11  -2    4.14    3.09
  -1 -11  -2    6.33    3.15
  -1 -11  -2    3.97    3.03
  -2 -11  -2   15.09    3.65
  -2 -11  -2   17.08    4.08
  -3 -11  -2    4.94    3.26
  -3 -11  -2    3.72    3.50
  -4 -11  -2   11.36    4.16
  -5 -11  -2    6.94    4.19
  -6 -11  -2   -1.39    3.81
  -7 -11  -2    4.90    4.38
  -8 -11  -2   -3.58    4.10
  -9 -11  -2   -1.52    4.48
 -10 -11  -2   10.26    5.83
  -9  10   1   17.00    6.67
  -8  10   1   17.16    6.89
  -7  10   1    0.57    5.17
   7 -10  -1    4.67    4.63
  -6  10   1  107.40   10.32
   6 -10  -1  111.63    9.47
   5 -10  -1   18.89    5.00
  -5  10   1   16.32    6.44
  -4  10   1   -2.14    4.81
   4 -10  -1    3.02    3.13
   3 -10  -1   45.16    5.63
  -3  10   1   69.70    8.53
  -2  10   1    3.40    4.60
   2 -10  -1    1.67    2.70
   1 -10  -1    0.43    2.51
   1 -10  -1    5.60    2.99
  -1  10   1    4.97    4.98
   0  10   1  160.86   10.93
   0 -10  -1  155.70    8.75
   0 -10  -1  158.35    8.31
  -1 -10  -1   16.26    3.71
   1  10   1   14.13    6.57
  -1 -10  -1   23.19    3.91
  -2 -10  -1    0.37    2.81
  -2 -10  -1    2.06    2.59
  -3 -10  -1    7.13    3.63
  -3 -10  -1   10.79    3.36
  -4 -10  -1   28.94    5.07
  -5 -10  -1    1.74    3.37
  -6 -10  -1    5.44    3.97
  -7 -10  -1   -1.79    3.64
  -8 -10  -1   -1.02    4.14
  -9 -10  -1   -3.20    4.20
 -10 -10  -1    5.53    5.56
 -10   9   0    6.33    5.55
  -9   9   0    4.69    4.90
  -8   9   0    4.49    4.62
  -7   9   0   10.56    5.31
   7  -9   0   11.31    4.76
   6  -9   0    4.61    3.96
  -6   9   0    6.91    4.94
  -5   9   0   29.56    6.68
   5  -9   0   43.82    6.02
  -4   9   0    8.17    5.04
   4  -9   0   11.86    3.96
  -3   9   0    8.54    5.11
   3  -9   0   12.03    3.37
   2  -9   0  138.72    8.19
  -2   9   0  132.15    9.18
   1  -9   0    1.40    2.09
  -1   9   0    1.25    3.90
   1  -9   0   -0.14    2.35
   0  -9   0    7.37    2.66
   0  -9   0    7.34    2.98
   0   9   0    2.65    4.87
   1   9   0   26.55    6.30
  -1  -9   0   31.32    4.14
  -1  -9   0   43.15    4.64
  -2  -9   0   58.76    5.18
  -2  -9   0   63.81    5.77
  -3  -9   0    2.34    3.04
  -3  -9   0    1.60    2.57
  -4  -9   0   69.92    6.80
  -4  -9   0   77.13    5.66
  -5  -9   0    6.97    3.49
  -6  -9   0   26.61    5.37
  -7  -9   0   13.66    4.84
  -8  -9   0    4.42    4.31
  -9  -9   0    2.45    4.59
 -10  -9   0   -3.74    4.33
 -11  -9   0    0.73    5.09
  10  -8   1  -10.92    5.71
   9  -8   1    4.00    6.47
   8  -8   1   29.74    7.71
   7  -8   1   27.20    5.55
   7  -8   1   31.06    7.48
   6  -8   1   50.39    6.46
   6  -8   1   53.63    8.39
   5  -8   1   22.80    5.79
   5  -8   1   12.45    4.06
  -5   8  -1   20.42    5.64
  -4   8  -1   49.67    7.02
   4  -8   1   46.55    5.48
   3  -8   1   49.86    5.22
  -3   8  -1   54.83    6.26
   2  -8   1  141.15    7.86
  -2   8  -1  114.29    8.19
   1  -8   1   26.34    3.76
  -1   8  -1   16.20    4.06
   1  -8   1   25.02    3.00
   0  -8   1  132.98    6.96
   0  -8   1  132.07    7.54
   0   8  -1  137.49    8.40
   1   8  -1    3.88    4.72
  -1  -8   1    4.08    2.30
  -1  -8   1    5.90    2.55
  -2  -8   1    9.45    2.95
   2   8  -1   12.39    4.48
  -2  -8   1    6.10    2.62
  -3  -8   1    9.21    2.92
   3   8  -1   12.87    3.95
  -3  -8   1   14.37    3.42
  -4  -8   1  172.93    9.95
  -4  -8   1  188.42    8.70
  -5  -8   1   -0.07    2.76
  -6  -8   1   -5.21    2.63
  -7  -8   1   -3.32    3.00
  -8  -8   1    9.07    4.47
  -9  -8   1    1.38    4.21
 -10  -8   1    0.36    4.51
 -11  -8   1   -1.65    4.88
  10  -7   2   -5.01    6.33
   9  -7   2    3.30    6.26
   8  -7   2    1.71    5.42
   7  -7   2   18.55    6.50
   7  -7   2   16.88    4.71
   6  -7   2   60.39    6.74
   6  -7   2   75.99    9.08
   5  -7   2   15.84    3.95
   5  -7   2   11.42    4.87
   4  -7   2   22.28    4.06
   4  -7   2   43.80    6.25
   3  -7   2   21.35    3.76
  -3   7  -2   31.96    5.18
   2  -7   2  172.26    6.62
   2  -7   2  154.63    8.30
  -1   7  -2  163.18    8.70
   1  -7   2  152.61    8.14
   1  -7   2  167.37    7.06
   0   7  -2    2.76    2.87
   0  -7   2    1.99    1.87
   0  -7   2    1.41    2.15
  -1  -7   2    4.64    2.20
   1   7  -2    5.92    4.08
  -1  -7   2    1.94    2.17
  -2  -7   2  132.84    7.31
   2   7  -2  131.35    7.44
  -2  -7   2  120.30    6.61
  -3  -7   2  118.29    6.44
  -3  -7   2  111.64    7.13
   4   7  -2   17.83    3.93
  -4  -7   2   18.42    3.13
  -4  -7   2   22.00    3.99
  -5  -7   2    6.21    2.75
  -5  -7   2    1.12    2.93
  -6  -7   2    5.40    3.20
  -7  -7   2    3.82    3.47
  -8  -7   2   -4.82    2.82
  -9  -7   2   10.85    4.89
 -10  -7   2    1.82    4.55
 -11  -7   2    1.71    4.72
  11  -6   3   16.00    8.63
  10  -6   3    2.17    6.70
   9  -6   3   -2.15    5.07
   8  -6   3   46.21    8.42
   7  -6   3    1.03    3.28
   7  -6   3    5.53    5.05
   6  -6   3   27.27    6.11
   6  -6   3   20.82    4.55
   5  -6   3  157.36   10.49
   5  -6   3  149.88    8.84
   4  -6   3    3.65    3.44
   4  -6   3    5.00    2.75
   3  -6   3    0.12    2.86
   3  -6   3   -0.65    2.03
   2  -6   3  201.38   10.35
   2  -6   3  205.96    9.46
   2  -6   3  207.00    7.36
  -1   6  -3   66.69    4.98
   1  -6   3   69.40    4.07
   1  -6   3   63.23    4.86
   0   6  -3   26.14    3.39
   0  -6   3   31.63    3.49
   0  -6   3   22.39    2.59
   1   6  -3  372.88   14.51
  -1  -6   3  341.15   12.94
  -1  -6   3  339.31   12.84
  -2  -6   3   37.71    3.74
  -2  -6   3   34.88    3.77
   2   6  -3   30.09    3.55
  -3  -6   3   53.10    4.95
   3   6  -3   51.61    3.98
  -3  -6   3   51.45    4.28
  -4  -6   3   38.65    3.82
   4   6  -3   38.18    3.94
  -4  -6   3   38.12    4.56
  -5  -6   3    3.17    2.70
  -5  -6   3    4.07    2.47
   5   6  -3    1.35    3.21
  -6  -6   3    3.15    2.82
  -7  -6   3   25.37    5.09
  -8  -6   3    0.55    3.27
  -9  -6   3   -3.74    3.42
 -10  -6   3   -0.72    3.89
 -11  -6   3    5.19    5.02
 -12  -6   3    4.77    5.45
  11  -5   4    0.35    7.60
  10  -5   4    3.68    6.55
   9  -5   4   -4.79    5.22
   8  -5   4   18.19    6.48
   7  -5   4   48.32    5.95
   7  -5   4   51.83    8.08
   6  -5   4    2.28    2.83
   6  -5   4    3.84    3.89
   5  -5   4   14.69    3.43
   5  -5   4   13.21    4.66
   4  -5   4   -3.54    2.96
   4  -5   4   -0.34    2.03
   3  -5   4  131.86    7.22
   3  -5   4  126.31    8.15
   2  -5   4   37.42    3.97
   2  -5   4   44.20    4.70
   1  -5   4   20.32    3.11
   1  -5   4   15.34    2.70
   1  -5   4   15.52    2.04
   0  -5   4  184.43    8.00
   0   5  -4  179.13    7.90
  -1  -5   4   23.20    3.01
  -1  -5   4   27.34    2.89
  -2  -5   4  116.08    6.15
  -2  -5   4   98.32    5.60
  -3  -5   4  400.75   15.02
  -3  -5   4  399.02   14.00
  -4  -5   4   74.08    5.70
  -4  -5   4   64.30    4.62
   4   5  -4   69.39    4.84
  -5  -5   4   38.43    4.62
  -5  -5   4   40.41    4.01
   5   5  -4   43.42    4.62
  -6  -5   4   85.55    6.90
  -6  -5   4   92.32    6.03
   6   5  -4  101.40    7.29
  -7  -5   4    2.77    2.86
  -8  -5   4   27.74    5.40
  -9  -5   4   42.57    6.46
 -10  -5   4   27.31    5.92
 -11  -5   4    0.34    4.19
  11  -4   5   37.45   10.42
  10  -4   5    4.80    7.19
   9  -4   5   11.76    6.53
   8  -4   5   65.23    9.59
   7  -4   5   15.16    5.60
   7  -4   5    9.30    3.70
   6  -4   5    1.62    3.62
   6  -4   5   -0.89    2.44
   5  -4   5  410.75   19.21
   5  -4   5  390.99   15.36
   4  -4   5   37.48    5.64
   4  -4   5   30.74    3.90
   3  -4   5  277.81   13.44
   3  -4   5  291.08   11.40
   2  -4   5  393.72   13.80
   2  -4   5  360.71   15.70
   1  -4   5    0.45    1.82
   1  -4   5    1.76    1.91
   0  -4   5    2.65    1.94
  -1  -4   5   38.52    3.55
  -2  -4   5   65.06    4.34
  -3  -4   5  125.72    6.25
   3   4  -5  122.59    5.82
   4   4  -5  242.84   10.71
  -4  -4   5  239.08    9.67
  -4  -4   5  252.62   10.88
   5   4  -5   55.70    4.97
  -5  -4   5   45.82    4.76
  -5  -4   5   57.42    4.45
  -6  -4   5   11.33    2.93
   6   4  -5   10.61    3.69
  -6  -4   5    4.96    2.71
  -7  -4   5    4.20    2.90
  -7  -4   5    5.57    2.73
   7   4  -5    1.01    3.54
  -8  -4   5   25.58    5.09
  -9  -4   5    5.48    3.86
 -10  -4   5    0.51    3.61
 -11  -4   5   -3.49    3.60
  11  -3   6    0.11    7.77
  10  -3   6    6.48    6.68
   9  -3   6   28.24    8.17
   8  -3   6   -2.82    4.29
   7  -3   6   17.44    5.74
   6  -3   6  125.47    9.90
   6  -3   6  129.46    7.67
   5  -3   6   50.65    4.66
   5  -3   6   53.35    6.99
   4  -3   6   22.82    4.66
   4  -3   6   22.50    3.26
   3  -3   6    5.42    3.03
   3  -3   6    7.12    2.28
   2  -3   6   67.05    5.15
   2  -3   6   64.96    4.43
   1  -3   6   36.16    3.47
   1  -3   6   41.09    3.76
   0  -3   6    7.85    2.06
   0  -3   6    6.63    1.59
  -1  -3   6   61.74    4.08
  -2  -3   6  131.80    6.26
  -3  -3   6   61.14    4.28
   3   3  -6   65.52    4.05
   4   3  -6 1144.07   40.95
  -4  -3   6 1117.29   34.02
  -5  -3   6   22.87    3.17
   5   3  -6   22.05    3.90
  -6  -3   6   21.19    3.51
  -6  -3   6   22.87    3.81
   6   3  -6   27.73    4.72
  -7  -3   6   96.57    7.41
   7   3  -6  101.19    8.21
  -7  -3   6   99.58    6.54
  -8  -3   6   14.55    3.98
   8   3  -6   12.75    5.13
  -9  -3   6    5.44    3.81
 -10  -3   6   37.98    6.24
  12  -2   7   -2.12    8.80
  11  -2   7    3.84    7.88
  10  -2   7    5.30    6.63
   9  -2   7   25.39    7.91
   8  -2   7    4.78    5.17
   7  -2   7    9.28    4.77
   7  -2   7    3.39    2.75
   6  -2   7   18.29    5.18
   6  -2   7   22.24    3.48
   5  -2   7    0.46    1.07
   5  -2   7    5.84    3.66
   4  -2   7   15.56    4.11
   4  -2   7   14.72    2.64
   3  -2   7  190.29    8.11
   3  -2   7  197.09   10.34
   2  -2   7    3.45    1.92
   2  -2   7    6.54    2.72
   1  -2   7  313.19   10.94
   1  -2   7  305.79   12.60
   0  -2   7  115.31    5.63
   0  -2   7  128.19    5.82
  -1  -2   7   -1.35    1.58
  -1  -2   7    0.79    1.75
  -2  -2   7    3.65    1.66
  -2  -2   7    3.45    1.80
  -3  -2   7   13.31    2.35
  -3  -2   7   10.41    2.15
   3   2  -7   11.36    2.24
  -4  -2   7  120.94    6.15
   4   2  -7  106.23    6.55
  -5  -2   7  101.23    6.02
   5   2  -7   99.54    6.87
  -6  -2   7   58.66    4.95
   6   2  -7   60.47    6.14
  -7  -2   7   13.58    3.42
  -7  -2   7   10.78    3.37
   7   2  -7   13.10    4.66
  -8  -2   7    3.50    3.01
   8   2  -7   -0.76    2.07
  -8  -2   7    1.48    3.05
  -9  -2   7    1.55    3.04
   9   2  -7    4.13    5.00
 -10  -2   7    3.97    3.88
  12  -1   8   14.91   10.37
  11  -1   8   -5.45    6.49
  10  -1   8   40.50    9.80
   9  -1   8   22.39    7.57
   8  -1   8   21.79    6.96
   7  -1   8   70.99    8.33
   7  -1   8   69.05    5.57
  -6   1  -8   42.46    3.81
   6  -1   8   60.25    6.88
   6  -1   8   51.82    4.57
   5  -1   8  209.78    8.72
   5  -1   8  200.15   12.13
  -5   1  -8  218.58    8.52
   4  -1   8   56.45    6.29
   4  -1   8   46.51    3.90
   3  -1   8    2.82    1.33
   3  -1   8    6.58    3.26
   2  -1   8 1757.83   62.51
   2  -1   8 1735.75   49.97
   1  -1   8  351.55   14.46
   1  -1   8  359.47   12.00
   0  -1   8    5.36    1.98
   0  -1   8    5.04    3.28
  -1  -1   8  128.15    5.88
  -2  -1   8  153.12    6.65
  -2  -1   8  150.50    7.17
  -3  -1   8   42.42    3.95
  -3  -1   8   45.44    3.62
  -4  -1   8  622.41   25.09
  -4  -1   8  668.53   21.36
   4   1  -8  669.18   25.24
  -5  -1   8   48.35    4.33
   5   1  -8   47.62    5.24
   6   1  -8   -0.69    1.77
  -6  -1   8    4.36    2.49
  -7  -1   8  233.38   10.64
   7   1  -8  188.43   11.77
  -8  -1   8   -1.28    2.35
   8   1  -8    4.35    4.49
  -8  -1   8    0.30    2.80
  -9  -1   8   14.10    3.89
   9   1  -8   12.29    5.70
  10   1  -8   51.09    9.02
  12   0   9    5.23    8.35
  11   0   9    7.47    8.33
  10   0   9   -2.75    6.60
   9   0   9    5.45    6.23
   8   0   9    5.77    5.48
   7   0   9    4.31    4.47
   6   0   9   58.79    4.44
   6   0   9   59.48    7.86
  -6   0  -9   52.31    4.37
   5   0   9   18.66    4.82
  -5   0  -9   22.05    2.85
   5   0   9   20.85    2.69
  -4   0  -9   11.14    2.24
   4   0   9   12.73    2.22
   4   0   9   17.46    4.59
   3   0   9  165.09    6.75
   3   0   9  168.58    9.56
   2   0   9  257.67    8.94
   2   0   9  238.63   11.65
   1   0   9   -4.15    3.25
   1   0   9    1.29    1.61
   0   0   9    1.51    1.63
   0   0   9   -0.73    3.26
  -1   0   9   66.17    4.07
  -1   0   9   68.23    5.38
  -2   0   9    2.93    2.49
  -2   0   9    0.62    1.53
  -3   0   9  106.79    5.80
  -3   0   9  109.25    6.61
  -4   0   9   18.95    3.71
   5   0  -9   21.01    3.90
  -5   0   9   18.93    4.09
   6   0  -9   58.18    6.63
   7   0  -9   -0.33    3.49
   8   0  -9   -0.32    4.00
   9   0  -9    0.66    5.08
  -9   0   9    0.46    2.54
  10   0  -9   -3.69    5.87
  12   1  10   14.36    9.67
  11   1  10    3.37    7.77
  10   1  10   23.96    8.92
   9   1  10   45.60    9.19
   8   1  10    4.21    5.37
   7   1  10   40.46    7.44
  -7  -1 -10   20.86    3.52
  -6  -1 -10   14.63    2.92
   6   1  10   19.72    5.43
   5   1  10    1.03    1.45
  -5  -1 -10   -0.76    1.62
   5   1  10    1.20    3.72
   4   1  10   36.65    3.16
  -4  -1 -10   40.86    3.87
   4   1  10   46.13    6.31
   3   1  10    1.64    3.30
   3   1  10    6.18    1.70
   2   1  10   77.47    6.41
   2   1  10   81.89    4.11
   1   1  10    5.95    4.02
   0   1  10  296.69   10.38
   0   1  10  295.37   13.47
  -1   1  10  229.31   10.95
  -1   1  10  221.38    8.71
  -2   1  10   57.20    5.42
  -3   1  10   32.01    4.62
  -4   1  10   24.28    4.48
  -5   1  10   -0.90    2.95
  -6   1  10  106.97    8.51
   7  -1 -10   70.90    7.67
  -7   1  10   76.78    7.96
  -8   1  10   47.56    8.03
   8  -1 -10   61.60    8.37
  -9   1  10   11.00    5.75
   9  -1 -10    1.13    5.20
 -10   1  10   17.04    7.37
  10  -1 -10   10.38    6.97
 -11   1  10   23.58    8.62
  11  -1 -10    3.54    7.43
  12   2  11   28.52   11.06
  11   2  11    6.76    8.35
  10   2  11   10.11    7.64
   9   2  11   14.82    7.36
  -8  -2 -11    5.68    2.92
   8   2  11   13.23    6.40
  -7  -2 -11   -0.09    2.31
   7   2  11   -0.53    4.82
   6   2  11   96.01    8.99
  -6  -2 -11   98.28    6.49
  -5  -2 -11   33.65    3.79
   5   2  11   34.12    6.33
  -4  -2 -11   57.70    4.68
   4   2  11   58.40    7.31
   3   2  11  823.61   32.53
  -3  -2 -11  819.34   26.35
   2   2  11  153.25    9.63
   2   2  11  159.52    6.18
   1   2  11   88.31    6.92
   1   2  11   88.59    4.44
   0   2  11  227.31    8.58
   0   2  11  221.52   11.41
  -1   2  11   30.17    5.28
  -2   2  11    1.54    3.11
  -3   2  11  342.30   15.65
  -4   2  11   55.31    6.06
  -5   2  11   -5.71    3.33
  -6   2  11   87.97    8.32
  -7   2  11   -2.84    4.34
  -8   2  11   -0.23    4.63
  -9   2  11   16.13    6.43
 -10   2  11   71.88   11.04
 -11   2  11   10.78    7.82
 -12   2  11   -3.01    7.69
  12   3  12    4.43    8.71
  11   3  12    9.30    8.62
  10   3  12    8.55    7.58
   9   3  12   -1.10    5.74
   8   3  12    6.74    6.21
  -8  -3 -12    3.55    2.93
  -7  -3 -12    7.05    3.08
   7   3  12    1.49    5.28
  -6  -3 -12   25.32    3.93
   6   3  12   14.96    6.09
  -5  -3 -12   29.21    3.84
   5   3  12   38.54    7.01
  -4  -3 -12   34.60    3.92
   4   3  12   42.75    6.72
   3   3  12   55.81    7.69
  -3  -3 -12   50.11    4.58
   2   3  12    9.68    4.98
   2   3  12   14.99    2.03
   1   3  12   91.98    7.77
   1   3  12   98.43    4.85
   0   3  12   20.29    5.19
  -1   3  12   68.05    6.81
  -2   3  12  348.13   16.40
  -3   3  12   12.09    4.40
  -4   3  12  125.23    9.30
  -5   3  12  294.85   15.64
  -6   3  12   78.63    8.42
  -7   3  12   77.57    9.74
  -8   3  12   84.77    9.65
  -9   3  12   10.96    6.63
 -10   3  12   -4.59    5.48
 -11   3  12   13.70    8.28
 -12   3  12    2.64    8.95
  12   4  13   12.20   10.66
  11   4  13    3.05    8.05
  10   4  13    4.45    7.52
  -9  -4 -13   10.01    4.05
   9   4  13   29.67    8.69
   8   4  13   10.38    6.63
  -8  -4 -13    1.81    3.04
   7   4  13   21.25    7.56
  -7  -4 -13   27.61    4.45
   6   4  13   12.54    6.48
  -6  -4 -13    7.01    3.16
   5   4  13   19.08    6.71
  -5  -4 -13   13.57    3.34
  -4  -4 -13   77.32    5.90
   4   4  13   66.37    7.68
   3   4  13   19.97    6.19
  -3  -4 -13   14.00    2.91
   2   4  13  222.54    8.08
   2   4  13  208.55   12.61
   1   4  13  261.48   14.08
   0   4  13  600.54   25.28
  -1   4  13  526.86   22.91
  -2   4  13  173.92   11.30
  -3   4  13  711.77   29.67
  -4   4  13  552.45   24.67
  -5   4  13  158.46   11.41
  -6   4  13    4.37    5.15
  -7   4  13   62.00    9.47
  -8   4  13    6.49    6.44
  -9   4  13    7.16    6.76
 -10   4  13    2.07    6.99
 -11   4  13    0.80    7.67
  11   5  14    1.80    8.66
  10   5  14    4.24    7.32
   9   5  14   30.62    9.32
  -9  -5 -14   16.90    4.71
   8   5  14    9.73    7.67
  -8  -5 -14   12.38    4.24
   7   5  14   10.16    7.38
  -7  -5 -14   10.24    3.59
   6   5  14    8.22    6.63
  -6  -5 -14    4.87    3.09
  -5  -5 -14  114.12    7.88
   5   5  14  126.98   10.75
  -4  -5 -14   12.38    3.23
   4   5  14    7.71    6.37
   3   5  14   28.25    2.68
  -3  -5 -14   23.11    3.63
   3   5  14   34.17    7.69
   2   5  14   43.88    7.49
   1   5  14   71.30    8.88
   0   5  14    4.85    5.17
  -1   5  14   32.51    6.76
  -2   5  14   -2.42    4.86
  -3   5  14   63.20    8.48
  -4   5  14  225.36   13.95
  -5   5  14   43.37    7.96
  -6   5  14   26.43    7.41
  -7   5  14   51.58    9.07
  -8   5  14   -0.78    5.96
  -9   5  14   10.68    7.86
 -10   5  14   25.70    9.66
 -11   5  14   -5.26    7.68
  11   6  15   22.00   10.29
 -10  -6 -15   -3.91    3.60
  10   6  15    7.42    8.02
   9   6  15   21.96    9.14
  -9  -6 -15    2.98    3.87
  -8  -6 -15   27.78    5.29
   8   6  15   15.26    8.14
  -7  -6 -15   50.64    6.23
   7   6  15   31.10    9.02
  -6  -6 -15   44.77    5.52
   6   6  15   23.00    8.83
  -5  -6 -15  104.76    7.90
   5   6  15  126.13   11.57
  -4  -6 -15   66.26    5.98
   4   6  15   35.05    8.81
   3   6  15  147.11   12.08
  -3  -6 -15  148.75    8.71
   2   6  15  107.09    9.75
   1   6  15   78.51    9.27
   0   6  15   81.47    9.63
  -1   6  15  108.80    9.84
  -2   6  15   12.13    6.47
  -3   6  15   13.13    6.32
  -4   6  15   15.94    6.79
  -5   6  15    0.37    5.72
  -6   6  15   71.41   10.23
  -7   6  15   -1.78    6.16
  -8   6  15   16.83    8.02
  -9   6  15   -2.40    6.65
 -10   6  15   -0.47    7.33
  11   7  16   19.39   10.39
  10   7  16    5.33    8.72
 -10  -7 -16    5.41    4.62
  -9  -7 -16    3.07    4.03
   9   7  16   -4.90    7.39
  -8  -7 -16    5.36    3.96
   8   7  16   -2.00    7.65
  -7  -7 -16    9.98    4.22
   7   7  16   12.30    8.34
  -6  -7 -16   34.76    5.47
   6   7  16   27.56    9.52
   5   7  16    8.95    7.96
  -5  -7 -16    7.79    3.30
  -4  -7 -16   -1.49    2.48
   4   7  16   -4.88    7.17
   3   7  16    3.47    7.32
  -3  -7 -16   10.72    3.55
   2   7  16  131.74   11.67
   1   7  16    5.35    6.92
   0   7  16   31.86    7.87
  -1   7  16   21.02    7.71
  -2   7  16   14.51    7.17
  -3   7  16    7.34    6.75
  -4   7  16   43.44    8.86
  -5   7  16   -4.90    6.10
  -6   7  16    6.83    6.87
  -7   7  16    1.98    6.91
  -8   7  16   -0.46    7.16
  -9   7  16   -2.85    7.34
 -10   7  16   -2.76    7.95
  11   8  17    5.21   10.01
 -11  -8 -17    4.82    5.05
  10   8  17    6.25    8.96
 -10  -8 -17   -2.43    4.01
  -9  -8 -17    8.05    4.77
   9   8  17    1.69    9.05
   8   8  17   16.34    9.24
  -8  -8 -17   17.02    5.11
  -7  -8 -17    3.11    3.87
   7   8  17    6.57    8.38
   6   8  17   49.13   10.80
  -6  -8 -17   90.57    8.16
   4   8  17   -1.38    8.82
  -4  -8 -17    3.37    3.22
   3   8  17   59.68   10.96
  -3  -8 -17   73.51    7.05
   2   8  17   35.55    9.53
   1   8  17   23.57    9.01
   0   8  17  149.56   12.85
  -1   8  17  115.66   12.09
  -2   8  17    7.04    7.52
  -3   8  17    5.51    7.66
  -4   8  17   -8.06    6.53
  -5   8  17    3.29    6.90
  -6   8  17   28.63    8.88
  -7   8  17   -4.13    6.34
  -8   8  17   -7.34    6.86
  -9   8  17   -0.66    7.32
  10   9  18    6.02   10.11
 -10  -9 -18    1.20    4.61
   9   9  18   -4.82    8.67
  -9  -9 -18   -0.37    4.11
   8   9  18   15.18   10.07
  -8  -9 -18   -2.20    3.47
  -7  -9 -18    2.43    3.84
   7   9  18    3.69    9.02
  -6  -9 -18    7.64    4.14
   6   9  18    4.72    8.85
   5   9  18   -3.20    8.56
  -5  -9 -18    9.35    4.18
   4   9  18   15.77   10.39
  -4  -9 -18   32.02    5.52
   3   9  18    6.69    8.76
  -3  -9 -18    3.34    3.43
   2   9  18   -0.90    8.43
   1   9  18   15.54    9.18
   0   9  18   45.46   10.45
  -1   9  18    8.90    8.87
  -2   9  18    3.40    8.51
  -3   9  18   -0.54    8.15
  -4   9  18    5.62    7.84
  -5   9  18    1.23    7.28
  -6   9  18   -4.56    7.15
  -7   9  18   -7.32    6.93
  -8   9  18    0.08    8.16
  -9   9  18   -0.43    8.31
 -10 -10 -19    4.24    4.94
  10  10  19    6.67   11.39
  -9 -10 -19    1.37    4.69
   9  10  19    3.13    9.92
   8  10  19   10.16    9.90
  -8 -10 -19    3.50    4.40
  -7 -10 -19   -1.49    3.59
   7  10  19   10.19    9.00
   6  10  19   10.02    9.77
  -6 -10 -19    5.47    4.23
  -5 -10 -19    0.49    3.54
   5  10  19    5.03    9.57
   4  10  19   -3.12    8.75
  -4 -10 -19    2.26    3.34
   3  10  19   37.10   10.80
   2  10  19    2.65    9.37
   1  10  19    1.00    9.36
   0  10  19   18.57    9.65
  -1  10  19   -7.64    8.26
  -2  10  19    8.96    8.84
  -3  10  19   27.02   10.53
  -4  10  19   -1.02    8.67
  -5  10  19   -4.69    7.99
  -6  10  19    6.26    8.90
  -7  10  19   -3.61    8.55
  -8  10  19  -12.85    7.34
  -9 -11 -20    1.34    4.66
   9  11  20   12.67   10.88
  -8 -11 -20    0.11    4.30
   8  11  20    6.53   10.54
  -7 -11 -20   -2.98    3.71
   7  11  20   10.30    9.76
  -6 -11 -20   -2.90    3.73
   6  11  20    6.92    9.81
   5  11  20    4.64   10.35
  -5 -11 -20    6.45    4.20
   4  11  20    3.48    9.95
  -4 -11 -20    0.93    3.64
   3  11  20   12.44   10.02
   2  11  20  -13.48    8.12
   1  11  20   16.23    9.86
   0  11  20    4.09    8.97
  -1  11  20   21.52    9.68
  -2  11  20  -13.17    8.10
  -3  11  20   -8.91    8.93
  -4  11  20   -2.30    8.93
  -5  11  20   -3.04   10.00
  -6  11  20   -3.74    8.89
  -7  11  20   -5.16    8.71
   9  12  21   15.98   11.40
   8  12  21   13.25   11.11
  -8 -12 -21   -2.69    4.20
   7  12  21   20.60   10.82
  -7 -12 -21   -0.40    4.20
   6  12  21    6.75   10.54
  -6 -12 -21   -1.22    3.80
   5  12  21    3.57   10.16
  -5 -12 -21    4.60    4.42
   4  12  21    7.00    9.94
   3  12  21   12.78   10.32
   2  12  21   13.84    9.56
   1  12  21    5.36    9.40
   0  12  21   -2.40    8.61
  -1  12  21   15.16    9.80
  -2  12  21   -2.27    9.62
  -3  12  21   -8.20    9.45
  -4  12  21    2.60   10.60
  -5  12  21    0.18   10.48
  -6  12  21  -12.46   10.02
   8  13  22   11.53   11.05
   7  13  22   20.56   10.99
  -7 -13 -22    0.69    4.49
   6  13  22    6.89   11.31
  -6 -13 -22   -0.90    4.14
   5  13  22   -2.01   10.38
  -5 -13 -22   -1.40    4.12
   4  13  22   -2.10   10.21
   3  13  22    4.32    9.60
   2  13  22   -5.61    8.71
   1  13  22    1.05    9.87
   0  13  22   -8.07    8.83
  -1  13  22   -7.59    9.03
  -2  13  22   -4.74    9.55
  -3  13  22    1.79   11.04
  -4  13  22    6.53   11.64
  -5  13  22  -13.22   11.33
   7  14  23   16.97   11.09
   6  14  23    9.03   11.45
   5  14  23   10.35   11.20
   4  14  23   -1.23   10.12
   3  14  23   10.29   10.34
   2  14  23   -0.15    9.20
   1  14  23  -15.05    8.93
   0  14  23   -9.71    9.52
  -1  14  23   -2.08    9.63
  -2  14  23   -1.30   10.34
  -3  14  23  -21.19    9.72
  -4  14  23   -5.26   12.23
   5  15  24   19.27   12.49
   4  15  24   14.43   11.65
   3  15  24   22.43   11.46
   2  15  24   -3.74    9.78
   1  15  24   -6.24   10.01
   0  15  24   -5.34   10.08
  -1  15  24   -6.28   10.17
  -2  15  24   -8.17   11.29
  -3  15  24  -21.84   11.13
   3  16  25  -10.96   10.17
   2  16  25    7.09   10.52
   1  16  25  -10.09    9.83
   0  16  25   -7.55   11.38
   3 -17  -7    1.81    4.90
   2 -17  -7    4.76    4.65
   1 -17  -7   -0.26    4.14
  -4 -17  -7    5.25    5.36
   4 -16  -6    0.70    4.71
   3 -16  -6    5.74    4.49
   2 -16  -6   13.41    5.34
   1 -16  -6    1.26    3.93
   0 -16  -6    2.50    4.10
  -3 -16  -6    1.63    4.75
  -4 -16  -6   -1.44    4.62
  -5 -16  -6    6.70    5.33
  -6 -16  -6    0.08    5.03
  -6  15   5   -8.33    8.25
   5 -15  -5    1.50    4.38
   4 -15  -5    4.59    4.45
   3 -15  -5   -0.31    4.00
   2 -15  -5   13.60    4.95
   1 -15  -5   -2.56    3.31
   0 -15  -5    4.02    3.64
  -2 -15  -5   -4.27    3.77
  -3 -15  -5    1.90    4.44
  -4 -15  -5    0.28    3.97
  -5 -15  -5    0.21    4.57
  -6 -15  -5    0.99    4.85
  -7 -15  -5   -2.85    4.96
  -7  14   4   -2.86    8.10
   6 -14  -4   -3.93    4.05
  -6  14   4   -2.48    7.70
   5 -14  -4    2.05    4.36
  -5  14   4    1.04    7.94
   4 -14  -4    3.12    4.27
  -4  14   4   -6.46    7.18
   3 -14  -4    4.99    4.01
   2 -14  -4    3.59    3.70
   1 -14  -4   20.59    4.93
   0 -14  -4    6.49    3.73
  -1 -14  -4    1.83    3.50
  -2 -14  -4   13.45    4.65
  -3 -14  -4   -0.62    3.81
  -4 -14  -4    3.09    4.18
  -5 -14  -4   14.82    5.20
  -6 -14  -4    4.39    4.81
  -7 -14  -4   -3.23    4.17
  -8 -14  -4    3.17    4.92
  -8  13   3   -2.01    7.32
  -7  13   3   -4.26    7.37
   6 -13  -3    1.13    4.29
  -6  13   3   -5.43    6.40
   5 -13  -3    7.70    4.22
  -5  13   3   -2.12    7.08
  -4  13   3    1.30    6.76
   4 -13  -3    2.22    3.79
  -3  13   3  -11.47    5.87
   3 -13  -3    0.10    3.30
   2 -13  -3    6.12    3.70
   1 -13  -3   10.28    3.89
   0 -13  -3   37.06    5.42
  -1 -13  -3   17.90    4.26
  -1 -13  -3   11.65    4.55
  -2 -13  -3    6.10    3.43
  -2 -13  -3   -0.52    3.61
  -3 -13  -3    1.33    3.65
  -4 -13  -3   18.52    5.09
  -5 -13  -3    1.52    4.00
  -6 -13  -3    1.48    4.08
  -7 -13  -3    0.24    4.42
  -8 -13  -3    0.63    4.76
  -9 -13  -3   -2.37    4.94
  -8  12   2    1.23    6.83
   7 -12  -2    8.83    5.36
  -7  12   2   -0.96    6.92
  -6  12   2    9.02    7.25
   6 -12  -2   16.12    5.31
  -5  12   2   -5.27    5.67
   5 -12  -2   -1.94    3.47
   4 -12  -2    2.19    3.58
  -4  12   2   -3.84    5.75
   3 -12  -2   10.20    3.99
  -3  12   2    7.78    6.22
  -2  12   2   -5.17    4.41
   2 -12  -2    7.50    3.62
   1 -12  -2    1.36    3.01
   0 -12  -2    3.26    3.35
   0 -12  -2    5.50    3.22
  -1 -12  -2    1.21    3.32
  -1 -12  -2    2.22    3.09
  -2 -12  -2    0.75    2.66
  -2 -12  -2    0.84    3.43
  -3 -12  -2   15.21    4.30
  -4 -12  -2    2.22    3.35
  -5 -12  -2    1.31    4.01
  -6 -12  -2    4.41    4.53
  -7 -12  -2    1.93    4.69
  -8 -12  -2    7.75    5.14
  -9 -12  -2    6.20    5.23
  -9  11   1    5.74    6.68
  -8  11   1   11.08    6.68
   7 -11  -1    0.24    4.19
  -7  11   1    1.27    5.84
   6 -11  -1   16.77    5.29
  -6  11   1   19.99    7.43
   5 -11  -1  158.44   10.98
  -5  11   1  155.82   12.62
  -4  11   1   -4.57    5.18
   4 -11  -1   -0.94    2.91
  -3  11   1    6.70    5.50
   3 -11  -1    6.02    3.23
  -1  11   1    3.54    5.83
   1 -11  -1    7.09    3.48
   0 -11  -1   72.16    6.45
   0 -11  -1   77.83    6.23
  -1 -11  -1   55.44    5.60
  -1 -11  -1   60.16    5.77
  -2 -11  -1   17.24    3.93
  -2 -11  -1   14.40    4.19
  -3 -11  -1   15.52    3.85
  -3 -11  -1    9.40    4.07
  -4 -11  -1   17.04    4.71
  -5 -11  -1    0.84    3.74
  -6 -11  -1    7.00    4.32
  -7 -11  -1    5.35    4.63
  -8 -11  -1    2.21    4.66
  -9 -11  -1   -1.98    4.64
 -10 -11  -1   -3.89    4.70
  -9  10   0    8.02    5.42
  -8  10   0    8.32    5.59
  -7  10   0    6.78    5.49
   7 -10   0    7.57    4.51
   6 -10   0   19.46    5.36
  -6  10   0   11.36    5.88
  -5  10   0    8.00    5.90
   5 -10   0    9.64    4.32
  -4  10   0   16.54    5.99
   4 -10   0   14.02    4.07
  -3  10   0   -2.21    4.35
   3 -10   0   -2.29    2.26
   1 -10   0   14.90    3.65
  -1  10   0    7.18    5.12
   1 -10   0   15.13    3.23
   0 -10   0    9.31    3.26
   0 -10   0   10.71    3.08
   0  10   0    5.39    5.52
  -1 -10   0   14.79    3.76
  -1 -10   0   16.60    3.65
  -2 -10   0    1.62    2.80
  -2 -10   0    2.98    3.03
  -3 -10   0   17.49    4.26
  -3 -10   0   12.77    3.49
  -4 -10   0   87.63    7.63
  -5 -10   0    6.10    3.78
  -6 -10   0    4.07    3.72
  -7 -10   0    2.69    4.05
  -8 -10   0    0.05    4.05
  -9 -10   0   -0.03    4.75
 -10 -10   0    0.52    5.38
  10  -9   1    2.57    7.32
 -10   9  -1    5.92    4.92
   9  -9   1   -5.99    5.86
  -9   9  -1    2.52    4.51
   8  -9   1   32.20    6.60
  -8   9  -1   25.92    6.32
   8  -9   1   41.30    9.10
  -7   9  -1    5.46    4.60
   7  -9   1   -3.41    4.87
   7  -9   1   -0.07    3.76
   6  -9   1   53.82    6.93
  -6   9  -1   41.61    7.30
   5  -9   1   42.46    5.93
  -5   9  -1   56.17    7.96
  -4   9  -1    0.79    4.29
   4  -9   1    0.28    3.14
  -3   9  -1   67.94    7.19
   3  -9   1   58.09    5.92
   2  -9   1   40.33    5.00
   1  -9   1   21.51    3.76
  -1   9  -1   24.75    4.96
   1  -9   1   17.18    2.92
   0  -9   1  131.85    7.83
   0  -9   1  137.50    7.43
   0   9  -1  126.30    8.99
  -1  -9   1   53.74    5.16
  -1  -9   1   57.18    5.15
   1   9  -1   39.72    6.82
  -2  -9   1    3.82    2.62
  -2  -9   1   -1.34    2.43
  -3  -9   1   21.27    3.71
  -3  -9   1   23.03    4.19
  -4  -9   1    9.69    3.79
  -4  -9   1   10.27    3.18
  -5  -9   1   -2.81    2.36
  -6  -9   1   12.89    4.35
  -7  -9   1   17.17    4.87
  -8  -9   1   -0.52    3.97
  -9  -9   1    7.51    5.09
 -10  -9   1    4.38    5.27
 -11  -9   1   -1.11    5.26
  10  -8   2    1.30    6.70
   9  -8   2   -0.23    5.98
   8  -8   2   18.19    6.80
   8  -8   2   22.80    5.67
   7  -8   2   -2.53    3.31
   7  -8   2   -4.34    4.36
   6  -8   2   53.59    6.63
   6  -8   2   62.00    8.66
   5  -8   2   44.52    5.91
   5  -8   2   68.32    8.22
  -4   8  -2   23.75    5.29
   4  -8   2   17.84    4.11
  -3   8  -2   73.06    6.94
   3  -8   2   70.84    6.08
   2  -8   2   21.26    3.70
   1  -8   2    2.71    1.94
   1  -8   2    3.21    2.44
  -1   8  -2    1.51    3.05
   0   8  -2  110.96    7.26
   0  -8   2  109.51    6.23
   0  -8   2   98.26    6.63
   1   8  -2   77.92    6.96
  -1  -8   2   79.55    5.78
  -1  -8   2   88.03    5.88
  -2  -8   2    0.07    2.11
  -2  -8   2   -2.22    2.02
   2   8  -2    0.75    3.43
  -3  -8   2   34.44    4.55
  -3  -8   2   35.41    4.13
  -4  -8   2   72.49    6.67
  -4  -8   2   73.97    5.77
  -5  -8   2   10.41    3.81
  -6  -8   2   65.66    7.01
  -7  -8   2    6.82    4.17
  -8  -8   2   -3.02    3.48
  -9  -8   2    3.80    4.32
 -10  -8   2    9.56    5.49
 -11  -8   2    6.48    5.63
  10  -7   3   -0.87    6.16
   9  -7   3    6.17    6.22
   8  -7   3    9.02    4.50
   8  -7   3    6.09    5.88
   7  -7   3   42.93    6.24
   7  -7   3   57.79    8.74
   6  -7   3   13.17    5.58
   6  -7   3    8.34    3.95
   5  -7   3    5.45    4.26
   5  -7   3    7.15    3.29
   4  -7   3  113.23    8.53
   4  -7   3  109.87    7.49
   3  -7   3    2.33    2.36
   3  -7   3    2.68    3.22
   2  -7   3  198.74    7.49
   2  -7   3  177.15    9.17
   1  -7   3   98.73    5.17
  -1   7  -3   93.68    6.40
   1  -7   3   96.37    6.25
   0   7  -3   28.32    3.98
   0  -7   3   17.49    2.86
   0  -7   3   23.54    3.48
  -1  -7   3    1.07    1.97
   1   7  -3    0.99    3.68
  -1  -7   3    2.10    2.17
   2   7  -3  182.22    8.70
  -2  -7   3  174.63    8.41
  -2  -7   3  177.78    8.82
   3   7  -3   25.14    3.49
  -3  -7   3   24.78    3.82
  -3  -7   3   26.13    3.58
  -4  -7   3  138.32    7.29
  -4  -7   3  139.52    8.50
  -5  -7   3   59.18    6.09
  -5  -7   3   67.04    5.30
  -6  -7   3    6.37    3.52
  -7  -7   3   -0.48    3.06
  -8  -7   3    1.48    3.68
  -9  -7   3   -1.63    3.81
 -10  -7   3    6.37    4.70
 -11  -7   3   -3.86    4.26
  11  -6   4    0.97    7.58
  10  -6   4    2.21    6.17
   9  -6   4    4.47    5.95
   8  -6   4   -0.18    4.58
   8  -6   4    2.54    3.71
   7  -6   4   37.20    5.93
   7  -6   4   31.60    7.19
   6  -6   4   29.75    4.98
   6  -6   4   38.37    6.85
   5  -6   4   19.81    3.95
   5  -6   4   23.06    5.26
   4  -6   4   29.13    4.27
   4  -6   4   25.32    5.13
   3  -6   4   31.71    4.11
   3  -6   4   34.86    5.07
   2  -6   4    3.09    1.42
   2  -6   4    7.25    3.03
   2  -6   4    1.99    2.35
   1  -6   4   29.62    2.80
  -1   6  -4   25.90    3.55
   1  -6   4   24.64    3.58
   0  -6   4   62.45    4.73
   0   6  -4   57.40    4.18
   0  -6   4   40.76    3.46
  -1  -6   4  138.25    6.95
   1   6  -4  142.29    7.26
  -1  -6   4  145.75    7.30
  -2  -6   4   78.19    5.35
  -2  -6   4   75.63    5.18
   3   6  -4   50.98    3.68
  -3  -6   4   51.70    4.37
  -3  -6   4   42.66    4.54
  -4  -6   4    5.76    2.49
  -4  -6   4    4.36    2.66
   4   6  -4    2.52    2.42
  -5  -6   4   24.99    3.59
  -5  -6   4   28.11    4.39
  -6  -6   4   39.21    5.35
  -7  -6   4   47.32    6.18
  -8  -6   4    3.17    3.79
  -9  -6   4    2.52    4.17
 -10  -6   4   19.76    6.00
 -11  -6   4   14.70    5.62
 -12  -6   4    6.25    5.40
  11  -5   5    2.54    6.66
  10  -5   5   20.62    8.41
   9  -5   5   14.36    7.32
   8  -5   5   52.61    6.42
   8  -5   5   45.55    8.39
   7  -5   5   27.42    6.66
   7  -5   5   13.77    4.30
   6  -5   5   14.03    4.90
   6  -5   5   15.47    3.87
   5  -5   5  161.66    8.75
   5  -5   5  150.83   10.49
   4  -5   5   28.56    5.40
   4  -5   5   22.85    3.74
   3  -5   5   14.90    3.76
   3  -5   5   13.02    2.99
   2  -5   5  308.36   13.68
   2  -5   5  307.18   12.17
   1  -5   5  231.71    9.44
   1  -5   5  218.15   10.01
   0  -5   5  220.82    9.51
   0   5  -5  237.64    9.45
  -1  -5   5  765.72   24.15
  -2  -5   5   94.02    5.55
  -3  -5   5   16.36    2.84
  -3  -5   5   10.24    2.96
  -4  -5   5  243.08   11.40
   4   5  -5  273.87   11.16
  -4  -5   5  259.10   10.36
  -5  -5   5   75.46    6.07
  -5  -5   5   77.47    5.40
   5   5  -5   76.96    5.67
  -6  -5   5    3.24    2.60
  -6  -5   5    2.96    2.62
  -7  -5   5   45.70    5.75
  -8  -5   5   26.12    5.28
  -9  -5   5   -0.88    3.72
 -10  -5   5    0.86    3.96
 -11  -5   5   -2.96    3.94
  11  -4   6   33.58    9.96
  10  -4   6   10.76    7.35
   9  -4   6   22.35    7.23
   8  -4   6   21.72    4.69
   8  -4   6   20.57    6.91
   7  -4   6   27.74    6.57
   7  -4   6   19.17    4.41
   6  -4   6   27.25    6.06
   6  -4   6   26.22    4.19
   5  -4   6  139.74    9.96
   5  -4   6  138.17    7.83
   4  -4   6  361.23   17.18
   4  -4   6  371.68   14.21
   3  -4   6   28.31    4.52
   3  -4   6   28.32    3.57
   2  -4   6  193.85    9.57
   2  -4   6  189.30    8.58
   1  -4   6   26.86    3.22
   1  -4   6   20.28    2.94
   0  -4   6   47.42    3.13
   0  -4   6   48.40    4.04
  -1  -4   6   66.87    4.52
  -2  -4   6   59.90    4.30
   3   4  -6   29.58    2.66
  -3  -4   6   29.00    3.40
  -4  -4   6   98.06    5.80
   4   4  -6   95.99    5.64
  -5  -4   6   66.39    4.98
   5   4  -6   74.45    5.49
  -5  -4   6   66.76    5.66
   6   4  -6   46.54    5.54
  -6  -4   6   40.31    4.31
  -6  -4   6   34.87    4.64
  -7  -4   6   14.68    3.87
  -7  -4   6   22.66    3.70
  -8  -4   6   54.91    6.66
  -9  -4   6   20.76    5.30
 -10  -4   6   25.32    5.86
 -11  -4   6   19.21    5.82
  11  -3   7   -3.06    7.08
  10  -3   7    4.49    7.07
   9  -3   7   11.18    6.32
   8  -3   7   79.92   10.12
   8  -3   7   46.09    5.79
   7  -3   7   -0.54    2.04
   7  -3   7    9.24    4.91
   6  -3   7   29.91    4.16
   6  -3   7   35.81    6.51
   5  -3   7  156.55    8.11
   5  -3   7  162.63   10.61
   4  -3   7  372.19   13.51
   4  -3   7  330.72   16.43
   3  -3   7  307.57   11.53
   3  -3   7  280.26   13.60
   2  -3   7  210.88    8.88
   2  -3   7  219.71   10.34
   1  -3   7   23.73    3.03
   1  -3   7   22.88    2.96
   0  -3   7  120.89    5.45
   0  -3   7  118.68    5.90
  -1  -3   7   26.97    2.96
  -2  -3   7   22.86    3.03
   3   3  -7  440.01   16.41
  -3  -3   7  437.85   15.07
   4   3  -7  221.93   10.07
  -4  -3   7  227.75    9.39
   5   3  -7   44.10    4.76
  -5  -3   7   41.15    4.01
  -6  -3   7    3.02    2.54
   6   3  -7    9.15    3.57
  -7  -3   7   23.48    4.37
   7   3  -7   39.90    5.95
  -7  -3   7   31.41    4.37
  -8  -3   7   -0.03    2.57
  -9  -3   7    0.05    3.35
 -10  -3   7   15.76    4.98
  11  -2   8    1.89    7.76
  10  -2   8   -1.43    6.21
   9  -2   8   96.23   12.19
   8  -2   8   34.28    7.63
   7  -2   8    1.69    3.91
   7  -2   8   -0.24    2.45
   6  -2   8  179.58   11.86
   6  -2   8  178.91    8.72
   5  -2   8   35.11    5.83
   4  -2   8  151.20    7.12
   4  -2   8  136.71    9.23
   3  -2   8  285.81   13.56
   3  -2   8  291.50   10.89
   2  -2   8    7.86    2.16
   2  -2   8    3.15    2.43
   1  -2   8   44.83    3.71
   1  -2   8   48.13    4.15
   0  -2   8   27.17    2.95
   0  -2   8   33.60    3.18
  -1  -2   8   74.15    4.62
  -2  -2   8   70.20    4.46
  -2  -2   8   70.05    4.15
  -3  -2   8   67.88    4.32
  -3  -2   8   59.28    4.34
   4   2  -8  430.05   17.06
  -4  -2   8  414.24   14.87
   5   2  -8  387.29   16.46
  -5  -2   8  375.89   14.22
  -6  -2   8   13.29    3.16
   6   2  -8   17.61    4.23
   7   2  -8   87.62    7.81
  -7  -2   8  106.03    7.13
   8   2  -8   30.65    5.69
  -8  -2   8   56.46    5.85
  -8  -2   8   43.81    5.51
  -9  -2   8    3.66    3.28
 -10  -2   8   50.55    6.72
  12  -1   9   -1.86    8.39
  11  -1   9   -1.34    7.13
  10  -1   9    5.80    7.23
   9  -1   9    3.03    5.78
   8  -1   9    1.03    5.00
   7  -1   9    1.84    4.30
   6  -1   9    1.35    1.96
  -6   1  -9   -0.56    1.65
   6  -1   9    0.76    3.62
   5  -1   9   11.51    4.33
   5  -1   9    7.30    2.38
   4  -1   9   16.50    4.35
   4  -1   9   11.24    2.54
   3  -1   9   77.45    6.46
   2  -1   9    7.97    3.23
   2  -1   9   11.77    2.23
   1  -1   9   -3.57    2.49
   1  -1   9   -0.66    1.73
   0  -1   9   75.20    4.51
   0  -1   9   68.41    5.18
  -1  -1   9    7.15    2.89
  -1  -1   9    6.97    2.02
  -2  -1   9   42.22    3.63
  -2  -1   9   51.61    4.20
  -3  -1   9   23.93    3.03
  -3  -1   9   33.63    3.71
  -4  -1   9   53.54    4.42
  -4  -1   9   50.84    4.68
   5   1  -9   71.19    5.97
  -5  -1   9   68.54    5.16
   6   1  -9   10.93    3.81
  -6  -1   9    5.74    2.67
   7   1  -9   -0.53    1.92
  -7  -1   9   13.76    3.56
   8   1  -9    3.71    4.26
  -8  -1   9   -2.26    2.51
  -8  -1   9   -0.36    3.04
  -9  -1   9   -1.49    3.49
  -9  -1   9    3.32    3.18
   9   1  -9    4.20    5.10
  12   0  10   50.64   12.19
  11   0  10    3.82    7.92
  10   0  10    4.84    7.30
   9   0  10   54.47    9.84
   8   0  10    3.10    5.04
   7   0  10   10.44    5.38
   6   0  10   86.26    8.22
   6   0  10   87.55    5.24
  -6   0 -10   77.40    5.32
  -5   0 -10    0.61    1.65
   5   0  10    0.36    3.48
   5   0  10    2.00    1.78
   4   0  10  210.16    8.31
   4   0  10  209.63   11.91
   3   0  10  957.94   36.76
   3   0  10  954.88   28.47
   2   0  10  205.79   10.33
   2   0  10  197.76    7.66
   1   0  10  118.89    5.68
   1   0  10  125.10    7.49
   0   0  10  226.74   10.37
   0   0  10  230.45    8.69
  -1   0  10  115.98    5.63
  -1   0  10  105.97    6.67
  -2   0  10   15.22    2.48
  -2   0  10   19.44    3.55
  -3   0  10  120.12    7.09
  -3   0  10  111.89    6.08
  -4   0  10   17.64    3.03
  -4   0  10   27.52    4.42
  -5   0  10   43.91    5.44
  -6   0  10    6.72    3.91
   6   0 -10    8.96    3.96
   7   0 -10   88.20    8.15
  -7   0  10  101.19    8.70
   8   0 -10   18.48    5.59
  -9   0  10   10.83    3.59
  -9   0  10   21.67    5.17
   9   0 -10   11.30    5.92
 -10   0  10   58.25   10.02
  10   0 -10   53.32    9.46
  12   1  11    6.19    9.72
  11   1  11    3.73    7.81
  10   1  11    3.80    7.21
   9   1  11   24.29    7.60
   8   1  11    3.08    5.60
  -7  -1 -11    6.13    2.71
   7   1  11    6.35    5.16
   6   1  11    0.86    4.18
  -6  -1 -11   -0.14    1.98
   5   1  11   12.19    2.12
  -5  -1 -11   10.40    2.50
   5   1  11   11.40    4.71
   4   1  11  270.00   14.07
   4   1  11  265.17    9.51
   3   1  11  620.47   18.94
   3   1  11  609.08   25.39
   2   1  11   46.59    5.39
   2   1  11   39.64    3.23
   1   1  11    4.20    4.11
   1   1  11    0.11    1.01
   0   1  11   78.33    4.51
   0   1  11   83.14    6.85
  -1   1  11   44.11    5.34
  -1   1  11   42.66    3.62
  -2   1  11  149.91    7.04
  -2   1  11  140.36    8.42
  -3   1  11   62.94    5.66
  -4   1  11   21.54    4.31
  -5   1  11  140.69    9.26
  -6   1  11   86.30    7.84
  -7   1  11   15.78    5.58
  -8   1  11    1.95    4.75
  -9   1  11    4.07    5.22
 -10   1  11    6.87    6.72
 -11   1  11   18.34    8.33
  12   2  12    4.22    8.50
  11   2  12   15.54    9.07
  10   2  12    3.35    6.80
   9   2  12  101.08   11.38
   8   2  12   -1.52    5.16
  -8  -2 -12    5.02    2.81
  -7  -2 -12    3.91    2.59
   7   2  12    8.77    5.63
  -6  -2 -12    0.42    2.03
   6   2  12    2.60    4.74
   5   2  12   55.66    7.71
  -5  -2 -12   37.70    4.14
   4   2  12   12.96    4.87
   4   2  12   16.23    2.06
  -4  -2 -12   13.59    2.79
   3   2  12  198.18   11.55
   3   2  12  211.11    7.59
   2   2  12   36.59    3.11
   2   2  12   28.85    5.98
   1   2  12   29.31    2.75
   0   2  12  213.59   11.41
   0   2  12  223.76    8.70
  -1   2  12  117.93    8.17
  -2   2  12    8.16    3.86
  -3   2  12    2.80    3.35
  -4   2  12   18.46    4.71
  -5   2  12  136.06    9.70
  -6   2  12  122.50    9.67
  -7   2  12   84.65    8.78
  -8   2  12   76.94    8.90
  -9   2  12    9.28    6.28
 -10   2  12    6.79    6.38
 -11   2  12   17.90    8.60
  12   3  13   14.18   10.24
  11   3  13    7.25    8.26
  10   3  13   11.62    8.19
   9   3  13   41.43    9.37
   8   3  13   -0.85    5.65
  -8  -3 -13   -1.77    2.47
   7   3  13   11.72    6.31
  -7  -3 -13   10.92    3.33
  -6  -3 -13  123.58    7.77
   6   3  13  116.91   10.43
   5   3  13   15.43    5.87
  -5  -3 -13   14.44    3.26
   4   3  13   73.21    7.52
  -4  -3 -13   64.05    5.34
   3   3  13  170.74    6.52
   3   3  13  166.07   11.14
   2   3  13  196.18    7.40
   2   3  13  182.02   11.23
   1   3  13   46.28    3.61
   1   3  13   56.49    6.64
   0   3  13  884.20   34.46
  -1   3  13   56.10    6.48
  -2   3  13   61.25    6.92
  -3   3  13 1300.02   49.19
  -4   3  13  235.06   13.19
  -5   3  13    7.56    4.83
  -6   3  13  148.29   11.27
  -7   3  13   72.37    9.61
  -8   3  13   28.58    7.51
  -9   3  13   75.00   11.15
 -10   3  13   -2.04    6.57
 -11   3  13    1.20    8.12
 -12   3  13    4.28    9.63
  11   4  14   22.21    9.51
  10   4  14   16.10    8.60
  -9  -4 -14    2.42    3.64
   9   4  14    3.82    7.10
  -8  -4 -14   -0.99    2.64
   8   4  14    2.60    6.20
  -7  -4 -14   12.13    3.80
   7   4  14    9.75    6.69
  -6  -4 -14    5.04    2.80
   6   4  14   -1.83    5.21
   5   4  14  154.30   11.53
  -5  -4 -14  128.78    8.22
  -4  -4 -14    8.68    2.84
   4   4  14   11.71    5.74
   3   4  14   40.26    7.40
   3   4  14   45.64    3.26
   2   4  14  270.28    9.68
   2   4  14  261.17   14.47
   1   4  14   61.37    8.14
   0   4  14   10.84    5.45
  -1   4  14  117.42    9.23
  -2   4  14  116.59    9.68
  -3   4  14  120.58    9.70
  -4   4  14  495.67   22.77
  -5   4  14  309.12   16.99
  -6   4  14   19.76    6.51
  -7   4  14    3.73    5.98
  -8   4  14   57.60    9.98
  -9   4  14   29.44    9.20
 -10   4  14    4.66    7.68
 -11   4  14    9.53    9.26
  11   5  15   10.97    9.19
  10   5  15    7.15    8.05
   9   5  15   12.05    8.18
  -9  -5 -15    2.34    3.60
   8   5  15   -1.07    6.56
  -8  -5 -15    2.62    3.43
  -7  -5 -15    9.64    3.48
   7   5  15   -0.53    6.28
  -6  -5 -15   46.78    5.58
   6   5  15   33.53    8.83
  -5  -5 -15   12.59    3.53
   5   5  15   21.19    7.04
   4   5  15   52.25    9.23
  -4  -5 -15   69.27    6.06
  -3  -5 -15  186.07    9.87
   3   5  15  207.21   13.58
   2   5  15  188.55   12.51
   2   5  15  198.25    7.90
   1   5  15  146.92   11.27
   0   5  15  196.43   12.46
  -1   5  15  490.56   22.51
  -2   5  15   83.72    9.00
  -3   5  15   -6.99    4.47
  -4   5  15  105.55   10.13
  -5   5  15   26.88    7.05
  -6   5  15    2.41    6.03
  -7   5  15   38.86    8.71
  -8   5  15   -3.31    6.10
  -9   5  15   -0.98    6.48
 -10   5  15   -5.18    6.79
 -11   5  15    7.07    8.94
  11   6  16   19.01   10.16
 -10  -6 -16   -1.45    3.70
  10   6  16   -2.37    7.85
   9   6  16   -0.63    7.77
  -9  -6 -16   -5.06    3.13
   8   6  16   14.09    8.12
  -8  -6 -16   25.35    5.19
   7   6  16   -0.57    6.75
  -7  -6 -16    4.04    3.61
  -6  -6 -16    6.92    3.35
   6   6  16   -1.10    7.29
   5   6  16   44.07    9.44
  -5  -6 -16   50.51    5.73
  -4  -6 -16   15.38    3.81
   4   6  16    9.55    7.37
  -3  -6 -16    6.97    3.05
   3   6  16    3.43    6.85
   2   6  16    8.07    5.90
   1   6  16   59.78    9.26
   0   6  16    6.92    5.80
  -1   6  16   -2.56    5.42
  -2   6  16   31.80    7.81
  -3   6  16   51.71    8.96
  -4   6  16    2.29    5.80
  -5   6  16   83.71   11.01
  -6   6  16   54.20    9.61
  -7   6  16   -5.09    5.92
  -8   6  16   14.20    7.97
  -9   6  16    0.94    7.84
 -10   6  16    1.07    8.08
  11   7  17    9.74    9.87
  10   7  17    6.84    9.23
 -10  -7 -17    0.87    4.35
  -9  -7 -17    2.77    4.01
   9   7  17    2.59    8.09
   8   7  17   14.68    9.19
  -8  -7 -17   24.68    5.37
   7   7  17    4.93    7.88
  -7  -7 -17    4.36    3.73
   6   7  17   22.27    8.84
  -6  -7 -17   16.59    4.53
  -5  -7 -17   99.25    7.77
   5   7  17   23.40    9.58
  -4  -7 -17   78.11    6.82
   4   7  17   36.13   10.23
   3   7  17   14.76    8.41
   2   7  17  137.64   11.93
   1   7  17   34.80    8.65
   0   7  17  128.90   11.63
  -1   7  17  507.65   24.68
  -2   7  17   21.20    8.15
  -3   7  17   14.51    7.84
  -4   7  17   20.17    7.94
  -5   7  17    0.46    6.52
  -6   7  17   23.14    8.28
  -7   7  17   64.78   10.89
  -8   7  17    4.50    7.55
  -9   7  17   -5.36    7.11
 -10   7  17   -0.69    8.06
 -10  -8 -18   -0.28    4.03
  10   8  18   12.42    9.85
   9   8  18    9.40    8.75
  -9  -8 -18    3.89    4.04
  -8  -8 -18    8.99    4.35
   8   8  18    0.90    8.53
  -7  -8 -18   -1.54    3.34
   7   8  18    2.34    7.97
   6   8  18    1.94    7.68
  -6  -8 -18   -0.75    3.22
   5   8  18   10.75    9.40
  -5  -8 -18   11.10    4.25
   4   8  18   23.56   10.30
  -4  -8 -18   34.26    5.47
   3   8  18   -2.26    7.96
   2   8  18   -0.28    7.54
   1   8  18    4.18    7.80
   0   8  18   16.12    8.06
  -1   8  18   26.43    9.14
  -2   8  18   -4.60    7.07
  -3   8  18    8.98    8.14
  -4   8  18   -3.65    7.33
  -5   8  18    0.71    7.12
  -6   8  18   17.79    8.54
  -7   8  18   -1.80    7.52
  -8   8  18   -8.24    6.81
  -9   8  18    0.26    7.94
 -10  -9 -19    1.22    4.68
  10   9  19   13.09   10.92
   9   9  19    3.14    9.33
  -9  -9 -19    3.28    4.32
  -8  -9 -19    9.34    4.73
   8   9  19   18.20   10.10
   7   9  19   -4.99    8.44
  -7  -9 -19    7.37    4.42
   6   9  19    2.59    8.48
  -6  -9 -19   -3.05    3.17
   5   9  19   10.34    9.30
  -5  -9 -19   21.56    5.06
   4   9  19    2.53    9.46
  -4  -9 -19    4.99    3.68
   3   9  19    5.24    9.10
   2   9  19   32.66   10.15
   1   9  19   -1.32    8.52
   0   9  19    9.91    8.53
  -1   9  19   98.87   13.20
  -2   9  19    6.42    8.50
  -3   9  19   40.49   10.77
  -4   9  19    7.57    8.42
  -5   9  19    6.89    8.27
  -6   9  19   13.04    9.07
  -7   9  19    3.67    8.45
  -8   9  19   -0.90    8.12
  -9   9  19    1.00    8.49
  10  10  20    1.95   10.52
  -9 -10 -20    9.00    5.24
   9  10  20    0.52    9.94
  -8 -10 -20    0.94    4.18
   8  10  20    4.00   10.25
  -7 -10 -20    7.72    4.71
   7  10  20   -6.54    8.58
  -6 -10 -20    4.81    4.28
   6  10  20    6.65    9.65
   5  10  20    8.64    9.79
  -5 -10 -20   -1.30    3.43
  -4 -10 -20    2.23    3.55
   4  10  20    1.89    9.29
   3  10  20   31.46   10.55
   2  10  20   -3.65    8.29
   1  10  20    2.79    9.02
   0  10  20   13.12    9.35
  -1  10  20   58.61   11.97
  -2  10  20    0.31    8.61
  -3  10  20    6.11    8.80
  -4  10  20   -1.97    8.69
  -5  10  20   -5.93    8.44
  -6  10  20  -13.12    7.63
  -7  10  20   12.78    9.75
  -8  10  20    6.13    9.74
   9  11  21    4.61   10.45
  -9 -11 -21    4.18    4.96
   8  11  21    1.67    9.64
  -8 -11 -21    5.95    4.77
  -7 -11 -21   -4.48    3.86
   7  11  21    2.01    9.31
   6  11  21    5.16    9.94
  -6 -11 -21   10.10    4.92
   5  11  21  -10.35    9.40
  -5 -11 -21    5.99    4.56
   4  11  21    5.85    9.57
   3  11  21    5.96    9.26
   2  11  21   -3.87    8.58
   1  11  21    6.90    9.29
   0  11  21    8.74    8.76
  -1  11  21   -1.12    8.49
  -2  11  21  -10.26    8.24
  -3  11  21   19.38   10.22
  -4  11  21   12.93   10.81
  -5  11  21    1.00   10.24
  -6  11  21   10.79   10.80
  -7  11  21    0.22    9.23
  -8 -12 -22    6.68    5.19
   8  12  22   12.36   10.43
  -7 -12 -22    0.85    4.49
   7  12  22   16.60   10.33
   6  12  22    5.06   10.53
  -6 -12 -22   -0.18    4.19
   5  12  22   10.87   11.03
   4  12  22  -12.73    8.99
   3  12  22    9.85    9.69
   2  12  22    6.35    9.44
   1  12  22   -4.34    9.85
   0  12  22    1.40    8.99
  -1  12  22   -3.57    9.37
  -2  12  22   -3.15    9.67
  -3  12  22   -6.78    9.55
  -4  12  22   11.71   11.87
  -5  12  22   -7.06   10.43
  -6  12  22   -4.57   10.36
   7  13  23   10.17   10.53
  -7 -13 -23   -3.94    4.14
   6  13  23   15.25   11.38
   5  13  23    9.05   11.15
   4  13  23    3.14   10.33
   3  13  23    3.79    9.54
   2  13  23    2.53    9.48
   1  13  23    0.00   10.01
   0  13  23  -10.44    8.94
  -1  13  23   -9.92    8.94
  -2  13  23  -19.80    8.84
  -3  13  23    1.08   10.82
  -4  13  23    3.36   11.54
  -5  13  23   -4.36   12.02
   6  14  24    7.81   11.55
   5  14  24    6.46   11.06
   4  14  24    7.39   11.10
   3  14  24    4.81   10.16
   2  14  24    5.37    9.88
   1  14  24   -1.39   10.04
   0  14  24    4.10   10.04
  -1  14  24   -2.82    9.64
  -2  14  24   -8.94   10.26
  -3  14  24  -11.97   10.78
  -4  14  24  -12.20   11.46
   5  15  25    8.51   11.81
   4  15  25    8.87   11.75
   3  15  25   -8.52   10.01
   2  15  25   -4.93    9.47
   1  15  25    2.24   10.58
   0  15  25  -12.85    9.74
  -1  15  25   -3.37   10.39
  -2  15  25   -9.12   10.89
   1  16  26    5.34   11.38
   3 -17  -6   -2.03    4.64
   2 -17  -6    3.50    4.77
   1 -17  -6    3.01    4.69
  -4 -17  -6    0.33    4.98
   5 -16  -5   -1.82    4.76
   4 -16  -5   -0.20    4.42
   3 -16  -5    4.64    4.33
   2 -16  -5    4.07    4.32
   1 -16  -5    9.06    4.55
   0 -16  -5    5.67    4.13
  -3 -16  -5   -2.61    4.32
  -4 -16  -5    6.60    5.19
  -5 -16  -5    3.68    5.22
  -6 -16  -5    1.42    5.13
  -6  15   4  -15.79    7.75
   6 -15  -4   -0.65    4.55
   5 -15  -4    0.74    4.17
   4 -15  -4   12.02    5.31
   3 -15  -4    4.61    4.59
   2 -15  -4   12.96    4.90
   1 -15  -4   -4.83    3.00
   0 -15  -4   11.15    4.38
  -2 -15  -4    3.69    4.34
  -3 -15  -4   -2.45    4.23
  -4 -15  -4   -3.13    4.07
  -5 -15  -4   -4.30    4.10
  -6 -15  -4    1.74    4.96
  -7 -15  -4    2.46    5.38
  -7  14   3   -7.66    8.50
   6 -14  -3   -3.10    4.22
  -6  14   3    0.21    8.03
  -5  14   3   -8.25    7.26
   5 -14  -3   -0.87    3.75
   4 -14  -3    3.70    4.32
   3 -14  -3    1.55    3.69
   2 -14  -3    2.53    3.47
   1 -14  -3   10.99    4.19
   0 -14  -3   12.76    4.30
  -1 -14  -3    7.12    3.76
  -2 -14  -3    3.73    4.27
  -3 -14  -3    2.22    4.02
  -4 -14  -3    7.71    4.53
  -5 -14  -3    8.52    4.94
  -6 -14  -3    1.57    4.41
  -7 -14  -3   -1.16    4.46
  -8 -14  -3   -5.26    4.51
  -8  13   2    9.19    8.57
  -7  13   2   -1.34    6.88
   7 -13  -2    6.66    5.38
   6 -13  -2    3.40    4.60
  -6  13   2   -6.17    7.05
   5 -13  -2    3.71    4.34
  -5  13   2   -3.61    6.93
   4 -13  -2    8.62    4.29
  -4  13   2    6.99    6.81
   3 -13  -2   -0.25    3.08
  -3  13   2    4.80    6.47
   2 -13  -2   -0.99    2.93
   1 -13  -2    5.53    3.75
   0 -13  -2    1.86    3.30
  -1 -13  -2   32.01    5.11
  -1 -13  -2   22.55    5.17
  -2 -13  -2   14.44    4.38
  -2 -13  -2   15.84    4.16
  -3 -13  -2   -0.52    3.50
  -4 -13  -2    1.63    3.94
  -5 -13  -2    6.74    4.50
  -6 -13  -2   -1.85    3.84
  -7 -13  -2    2.32    4.56
  -8 -13  -2    6.70    5.18
  -9 -13  -2   -0.99    4.98
  -8  12   1   -1.31    6.46
  -7  12   1   18.25    8.07
   7 -12  -1   23.04    6.57
   6 -12  -1   -3.28    3.45
  -6  12   1   -4.60    6.27
   5 -12  -1   19.29    5.41
  -5  12   1   13.41    7.24
   4 -12  -1   10.13    4.12
  -4  12   1   17.94    7.21
  -3  12   1    4.15    5.58
   3 -12  -1    5.72    3.63
  -2  12   1    0.39    3.86
   2 -12  -1   17.84    4.48
   1 -12  -1   52.63    6.05
   0 -12  -1   50.51    5.84
  -1 -12  -1   28.05    4.70
  -1 -12  -1   40.85    5.37
  -2 -12  -1    6.12    3.89
  -2 -12  -1    3.11    3.32
  -3 -12  -1   13.69    4.33
  -4 -12  -1   19.37    5.11
  -5 -12  -1   62.10    7.74
  -6 -12  -1   -0.50    4.20
  -7 -12  -1   26.91    6.84
  -8 -12  -1   -4.22    4.02
  -9 -12  -1    0.37    4.74
  -9  11   0    4.91    6.14
  -8  11   0    9.27    6.24
   7 -11   0    2.74    4.58
  -7  11   0   -4.00    5.14
  -6  11   0   18.68    7.30
   6 -11   0   20.81    5.72
   5 -11   0    7.97    4.36
  -5  11   0   13.55    6.39
   4 -11   0    1.91    3.25
  -4  11   0    5.22    5.65
  -3  11   0   23.32    6.70
   3 -11   0   12.03    4.16
   2 -11   0    0.99    3.01
  -2  11   0    1.58    3.99
   1 -11   0    1.68    3.02
  -1  11   0    1.53    5.42
   0 -11   0    7.87    3.43
   0 -11   0    8.10    3.07
  -1 -11   0   31.11    4.81
  -1 -11   0   40.92    5.14
  -2 -11   0   10.29    4.08
  -2 -11   0   15.48    3.91
  -3 -11   0   61.29    5.92
  -3 -11   0   55.16    6.46
  -4 -11   0   12.57    4.45
  -5 -11   0    4.63    4.03
  -6 -11   0    1.58    3.73
  -7 -11   0    4.04    4.49
  -8 -11   0   -2.12    4.27
  -9 -11   0   -1.52    4.72
 -10 -11   0    1.46    5.82
  -9  10  -1   10.89    5.58
  -8  10  -1    9.24    5.45
   8 -10   1   12.43    5.22
  -7  10  -1   11.23    5.65
   7 -10   1   11.06    4.86
   6 -10   1    4.28    4.03
  -6  10  -1    4.90    4.94
  -5  10  -1   74.94    8.56
   5 -10   1   72.72    7.55
  -4  10  -1    9.61    5.22
   4 -10   1    4.47    3.23
   3 -10   1    5.76    3.13
  -3  10  -1    8.53    5.19
   2 -10   1   52.00    5.68
  -2  10  -1   33.97    5.87
   1 -10   1   44.04    5.28
  -1  10  -1   47.34    6.57
   0 -10   1   64.31    5.59
   0  10  -1   57.57    7.57
   0 -10   1   55.77    5.75
  -1 -10   1  152.47    8.73
  -1 -10   1  134.12    8.42
  -2 -10   1   63.85    5.86
  -2 -10   1   65.30    6.22
  -3 -10   1    2.39    3.32
  -3 -10   1    4.21    2.98
  -4 -10   1   11.87    4.10
  -5 -10   1    1.44    3.42
  -6 -10   1   23.35    5.45
  -7 -10   1   43.04    6.84
  -8 -10   1   -0.71    4.06
  -9 -10   1    1.36    4.87
 -10 -10   1    5.87    5.61
 -10   9  -2    5.10    4.52
  10  -9   2    6.46    7.33
   9  -9   2   -4.20    6.12
   8  -9   2    3.42    4.52
   8  -9   2   -6.48    5.39
  -7   9  -2   30.91    6.41
   7  -9   2   31.16    6.26
   7  -9   2   28.70    7.63
  -6   9  -2   36.59    6.74
   6  -9   2   48.92    8.11
   6  -9   2   43.05    6.41
  -5   9  -2    3.32    4.29
   5  -9   2    5.63    3.50
  -4   9  -2   53.40    7.44
   4  -9   2   56.35    6.20
  -3   9  -2   17.20    5.43
   3  -9   2   18.19    3.85
  -2   9  -2    1.85    3.58
   2  -9   2    7.48    3.05
   1  -9   2   48.71    4.41
   1  -9   2   43.35    5.00
  -1   9  -2   35.04    5.32
   0  -9   2   10.02    2.81
   0  -9   2   10.58    3.28
   0   9  -2   12.91    4.86
  -1  -9   2    3.28    2.83
  -1  -9   2    2.97    2.66
  -2  -9   2   66.54    5.64
  -2  -9   2   59.98    5.76
  -3  -9   2   43.18    5.24
  -3  -9   2   37.93    4.55
  -4  -9   2    3.96    3.38
  -4  -9   2    1.83    2.82
  -5  -9   2   -1.83    2.70
  -6  -9   2   18.29    4.78
  -7  -9   2    6.45    4.30
  -8  -9   2    1.73    4.33
  -9  -9   2   10.08    5.39
 -10  -9   2   -1.82    4.59
 -11  -9   2    0.16    5.48
  10  -8   3   -0.90    6.16
   9  -8   3   -3.90    5.39
   8  -8   3    4.28    4.09
   8  -8   3    0.34    5.79
   7  -8   3    7.41    4.22
   7  -8   3   11.83    5.95
   6  -8   3    8.84    5.40
   6  -8   3   10.79    4.24
   5  -8   3    8.94    5.04
   5  -8   3    1.83    3.18
   4  -8   3   10.24    4.30
   4  -8   3    7.09    3.39
   3  -8   3   36.55    4.90
  -3   8  -3   41.31    6.03
   2  -8   3   82.71    6.27
  -2   8  -3   77.40    6.44
   1  -8   3   15.49    2.66
  -1   8  -3   12.92    3.67
   1  -8   3   11.73    3.13
   0  -8   3   28.13    3.50
   0   8  -3   27.70    4.47
   0  -8   3   31.20    4.14
  -1  -8   3   87.34    6.16
  -1  -8   3   93.85    6.28
   1   8  -3   83.04    7.02
  -2  -8   3   65.62    5.61
  -2  -8   3   52.11    4.98
  -3  -8   3   37.86    4.33
  -3  -8   3   34.93    4.68
  -4  -8   3   69.66    5.65
  -4  -8   3   68.57    6.51
  -5  -8   3   57.02    6.39
  -6  -8   3   -2.70    2.99
  -7  -8   3    0.06    3.20
  -8  -8   3   18.85    5.55
  -9  -8   3   -1.57    3.79
 -10  -8   3    8.35    5.54
 -11  -8   3    6.52    5.62
  10  -7   4   11.59    7.25
   9  -7   4   26.34    8.41
   8  -7   4    5.21    3.85
   8  -7   4    0.72    5.30
   7  -7   4    5.74    5.21
   7  -7   4    2.33    3.53
   6  -7   4   77.92    9.26
   6  -7   4   66.32    6.99
   5  -7   4    0.20    3.52
   5  -7   4    2.34    2.95
   4  -7   4   21.44    5.13
   4  -7   4   20.22    4.08
   3  -7   4   43.87    5.59
   3  -7   4   34.17    4.53
   2  -7   4   22.74    3.74
   2  -7   4   20.54    2.42
  -2   7  -4   25.43    4.01
   1  -7   4   22.15    2.76
   1  -7   4   15.80    3.21
  -1   7  -4   29.31    3.99
   0  -7   4  498.90   17.66
   0   7  -4  492.30   19.04
   0  -7   4  479.87   16.80
  -1  -7   4   14.55    2.87
   1   7  -4    9.77    3.86
  -1  -7   4   16.45    3.16
  -2  -7   4   52.31    4.83
  -2  -7   4   55.52    5.11
  -3  -7   4   36.96    4.43
  -3  -7   4   32.47    3.86
  -4  -7   4   10.77    3.56
  -4  -7   4    9.36    2.90
  -5  -7   4   33.83    4.99
  -5  -7   4   34.66    4.20
  -6  -7   4   84.98    7.59
  -7  -7   4   20.35    4.98
  -8  -7   4    0.75    3.78
  -9  -7   4    0.42    3.92
 -10  -7   4    9.63    5.70
 -11  -7   4    3.45    5.09
  11  -6   5   -0.63    6.75
  10  -6   5    1.49    6.51
   9  -6   5    4.15    5.93
   8  -6   5    1.24    5.19
   8  -6   5   -0.32    3.50
   7  -6   5   71.63    7.48
   7  -6   5   77.54    8.74
   6  -6   5    0.13    4.31
   6  -6   5    4.55    3.18
   5  -6   5   16.24    3.79
   5  -6   5   11.33    4.68
   4  -6   5  176.35    9.29
   4  -6   5  167.39   10.51
   3  -6   5   22.94    3.83
   3  -6   5   26.45    4.56
   2  -6   5    8.36    1.74
   2  -6   5    6.41    2.71
   2  -6   5    5.69    2.89
   1  -6   5  349.90   13.68
   1  -6   5  361.58   12.23
   0  -6   5   89.08    5.97
   0   6  -5   95.67    5.22
   1   6  -5   17.54    3.34
  -1  -6   5   27.30    3.18
  -1  -6   5   31.87    3.70
  -2  -6   5  235.77   10.12
  -2  -6   5  221.85    9.69
  -3  -6   5   23.97    3.47
  -3  -6   5   23.86    3.70
  -4  -6   5   24.55    3.88
  -4  -6   5   14.84    3.12
  -5  -6   5  266.62   12.59
  -5  -6   5  255.78   10.77
  -6  -6   5   15.92    4.19
  -6  -6   5   13.13    3.38
  -7  -6   5    3.24    3.40
  -8  -6   5   32.60    5.93
  -9  -6   5    1.24    3.85
 -10  -6   5    4.86    4.57
 -11  -6   5    2.23    4.87
  11  -5   6    7.02    7.63
  10  -5   6   -3.71    6.03
   9  -5   6   27.50    7.92
   8  -5   6   -0.37    4.44
   8  -5   6    0.06    3.30
   7  -5   6   40.25    7.52
   7  -5   6   40.74    5.73
   6  -5   6  144.57    8.66
   6  -5   6  134.58   10.51
   5  -5   6   82.81    6.34
   5  -5   6   68.79    7.24
   4  -5   6    5.71    3.77
   4  -5   6    4.43    2.64
   3  -5   6    7.66    3.31
   3  -5   6    4.62    2.45
   2  -5   6   79.01    5.80
   2  -5   6   91.52    5.98
   1  -5   6    4.44    2.17
   1  -5   6    1.38    1.99
   0   5  -6  199.74    7.86
   0  -5   6  160.18    8.12
  -1  -5   6    3.72    2.28
  -2  -5   6   38.26    3.92
  -3  -5   6    7.40    2.57
  -4  -5   6    6.18    2.49
   4   5  -6    8.69    2.29
  -4  -5   6    5.31    2.71
  -5  -5   6    4.13    2.47
  -5  -5   6    1.21    2.27
  -6  -5   6   30.88    4.04
  -6  -5   6   23.35    4.29
  -7  -5   6   27.14    4.86
  -8  -5   6    7.78    3.99
  -9  -5   6    1.59    4.06
 -10  -5   6   10.25    4.98
 -11  -5   6    7.19    5.05
  11  -4   7   -1.03    7.24
  10  -4   7   27.92    8.87
   9  -4   7   -3.75    5.43
   8  -4   7    3.03    3.38
   8  -4   7    3.39    5.24
   7  -4   7   39.45    5.44
   7  -4   7   51.23    8.01
   6  -4   7    9.60    3.32
   6  -4   7   16.20    5.11
   5  -4   7   27.21    5.62
   5  -4   7   24.87    3.87
   4  -4   7 1408.75   42.75
   4  -4   7 1391.03   52.64
   3  -4   7   77.55    6.40
   3  -4   7   78.14    5.61
   2  -4   7  240.20   10.01
   2  -4   7  243.99   11.35
   1  -4   7  129.53    6.76
   1  -4   7  122.83    6.57
   0  -4   7  264.02   10.40
   0  -4   7  268.82   10.45
  -1  -4   7   25.75    3.13
  -2  -4   7  769.57   24.23
  -3  -4   7   35.20    3.82
   4   4  -7  197.94    9.01
  -4  -4   7  210.40    9.06
   5   4  -7  130.50    7.40
  -5  -4   7  128.71    7.04
  -6  -4   7    1.97    2.58
   6   4  -7    4.15    3.19
  -6  -4   7    4.98    2.78
  -7  -4   7    1.10    2.57
  -7  -4   7    0.46    2.76
  -8  -4   7   24.98    5.04
  -9  -4   7   24.55    5.63
 -10  -4   7    3.37    4.09
 -11  -4   7    2.54    4.43
  11  -3   8   35.97   10.36
  10  -3   8   28.47    8.96
   9  -3   8   10.09    6.50
   8  -3   8  119.44    8.30
   8  -3   8  120.17   11.21
   7  -3   8    3.80    4.51
   7  -3   8   -0.04    1.79
   6  -3   8    3.08    2.43
   6  -3   8    1.57    3.71
   5  -3   8  116.34    6.95
   5  -3   8  104.48    8.56
   4  -3   8  254.85   13.57
   4  -3   8  268.01   11.00
   3  -3   8  211.21    9.20
   3  -3   8  207.55   10.94
   2  -3   8  928.86   34.45
   2  -3   8  911.61   28.38
   1  -3   8    8.48    2.43
   1  -3   8    7.12    2.32
   0  -3   8   83.12    5.09
   0  -3   8   89.84    4.51
  -1  -3   8  192.14    8.11
  -2  -3   8  120.37    6.27
  -3  -3   8   15.94    2.75
  -3  -3   8   20.22    2.62
  -4  -3   8  253.92   10.43
   4   3  -8  259.55   11.07
  -5  -3   8   44.49    4.28
   5   3  -8   37.17    4.51
  -6  -3   8   63.38    5.31
   6   3  -8   65.11    5.94
   7   3  -8    0.31    3.48
  -7  -3   8   -1.02    2.61
  -7  -3   8    2.76    2.81
  -8  -3   8   44.30    5.93
  -9  -3   8    2.03    3.33
 -10  -3   8    3.49    4.02
 -11  -3   8   15.66    5.62
  11  -2   9   -1.17    6.81
  10  -2   9    9.35    7.28
   9  -2   9   -0.59    5.77
   8  -2   9    3.49    5.00
   7  -2   9    5.57    4.74
   7  -2   9   -1.74    2.33
   6  -2   9    7.78    2.75
   6  -2   9    2.11    3.86
   5  -2   9   56.06    4.38
   4  -2   9  456.34   16.08
   4  -2   9  459.94   20.50
   3  -2   9   72.44    6.14
   3  -2   9   64.84    4.68
   2  -2   9   14.37    2.65
   2  -2   9   12.86    3.29
   1  -2   9    3.93    2.47
   1  -2   9    1.53    1.82
   0  -2   9    4.49    2.17
   0  -2   9    9.68    2.29
  -1  -2   9   39.43    3.73
  -2  -2   9   74.71    4.57
  -2  -2   9   73.42    4.78
  -3  -2   9    6.93    2.19
  -3  -2   9    2.35    2.10
  -4  -2   9    9.41    2.77
  -4  -2   9    8.43    2.43
  -5  -2   9   29.83    3.73
   5   2  -9   28.50    4.24
  -6  -2   9   19.83    3.58
   6   2  -9   17.57    4.15
   7   2  -9    1.51    3.62
  -7  -2   9    2.13    2.88
  -8  -2   9    2.73    3.26
  -8  -2   9    5.94    3.18
   8   2  -9    4.04    4.01
  -9  -2   9    1.66    3.32
 -10  -2   9    1.31    3.69
  11  -1  10   45.05   11.14
  10  -1  10   18.38    8.41
   9  -1  10   90.01   10.66
   8  -1  10  132.94   11.60
   7  -1  10   -0.06    4.16
   6  -1  10   -3.81    3.59
   6  -1  10    2.14    2.15
   5  -1  10  285.93   10.96
   5  -1  10  272.31   14.75
   4  -1  10    8.16    2.41
   4  -1  10    3.59    3.75
   3  -1  10 1455.63   53.74
   2  -1  10  646.12   25.52
   2  -1  10  656.89   20.55
   1  -1  10    6.37    2.06
   1  -1  10    3.60    2.80
   0  -1  10  229.05    9.16
   0  -1  10  236.10   10.48
  -1  -1  10    1.15    1.79
  -1  -1  10    2.26    2.89
  -2  -1  10  384.01   13.47
  -2  -1  10  375.26   15.31
  -3  -1  10  249.23   10.08
  -3  -1  10  243.92   11.00
  -4  -1  10    1.59    1.92
  -4  -1  10    0.06    2.32
  -5  -1  10  107.09    7.26
  -5  -1  10  110.68    6.68
  -6  -1  10   -0.23    2.33
  -6  -1  10   -0.88    3.24
   6   1 -10   -0.37    3.14
   7   1 -10   -2.25    2.66
  -7  -1  10    2.09    2.99
   8   1 -10    8.85    3.87
  -8  -1  10   37.08    5.36
  -9  -1  10   -0.64    3.25
[truncated: 418,966 more chars]
