# Supplementary material for: Various Structural Types of Cyanide-Bridged FeIII–MnIII Bimetallic Coordination Polymers (CPs) and Polynuclear Clusters Based-on A New mer-Tricyanoiron(III)Building Block: Synthesis, Crystal Structures, and Magnetic Properties
Source: Polymers (Basel). 2019 Sep 27;11(10):1585. doi: 10.3390/polym11101585 (PMC6835830; doi:10.3390/polym11101585)
Supplement: Supplementary file 1 [file polymers-11-01585-s001.zip › 4.cif]

 
data_test
 
_audit_creation_method            'SHELXL-2018/3'
_shelx_SHELXL_version_number      '2018/3'
_chemical_name_systematic         ?
_chemical_name_common             ?
_chemical_melting_point           ?
_chemical_formula_moiety          ?
_chemical_formula_sum
 'C33 H29 Fe Mn N9 O3' 
_chemical_formula_weight          710.44

loop_
 _atom_type_symbol
 _atom_type_description
 _atom_type_scat_dispersion_real
 _atom_type_scat_dispersion_imag
 _atom_type_scat_source
 'C'  'C'   0.0033   0.0016
 'International Tables Vol C Tables 4.2.6.8 and 6.1.1.4'
 'H'  'H'   0.0000   0.0000
 'International Tables Vol C Tables 4.2.6.8 and 6.1.1.4'
 'N'  'N'   0.0061   0.0033
 'International Tables Vol C Tables 4.2.6.8 and 6.1.1.4'
 'O'  'O'   0.0106   0.0060
 'International Tables Vol C Tables 4.2.6.8 and 6.1.1.4'
 'Mn'  'Mn'   0.3368   0.7283
 'International Tables Vol C Tables 4.2.6.8 and 6.1.1.4'
 'Fe'  'Fe'   0.3463   0.8444
 'International Tables Vol C Tables 4.2.6.8 and 6.1.1.4'
 
_space_group_crystal_system       monoclinic
_space_group_IT_number            14
_space_group_name_H-M_alt         'P 21/n'
_space_group_name_Hall            '-P 2yn'
 
_shelx_space_group_comment
;
The symmetry employed for this shelxl refinement is uniquely defined
by the following loop, which should always be used as a source of
symmetry information in preference to the above space-group names.
They are only intended as comments.
;
 
loop_
 _space_group_symop_operation_xyz
 'x, y, z'
 '-x+1/2, y+1/2, -z+1/2'
 '-x, -y, -z'
 'x-1/2, -y-1/2, z-1/2'
 
_cell_length_a                    8.886(3)
_cell_length_b                    19.845(6)
_cell_length_c                    19.662(5)
_cell_angle_alpha                 90
_cell_angle_beta                  99.847(6)
_cell_angle_gamma                 90
_cell_volume                      3416.0(17)
_cell_formula_units_Z             4
_cell_measurement_temperature     293(2)
_cell_measurement_reflns_used     2301 
_cell_measurement_theta_min       2.610
_cell_measurement_theta_max       25.100
 
_exptl_crystal_description        block 
_exptl_crystal_colour             dark-brown
_exptl_crystal_density_meas       ?
_exptl_crystal_density_method     ?
_exptl_crystal_density_diffrn     1.381          
_exptl_crystal_F_000              1460
_exptl_transmission_factor_min    ?
_exptl_transmission_factor_max    ?
_exptl_crystal_size_max           0.130
_exptl_crystal_size_mid           0.110
_exptl_crystal_size_min           0.080
_exptl_absorpt_coefficient_mu     0.841
_shelx_estimated_absorpt_T_min    0.899
_shelx_estimated_absorpt_T_max    0.936
_exptl_absorpt_correction_type    multi-scan
_exptl_absorpt_correction_T_min   0.898
_exptl_absorpt_correction_T_max   0.936
_exptl_absorpt_process_details    
;
SADABS '(Bruker,  2004)'
;
_exptl_absorpt_special_details    ?
_diffrn_ambient_temperature       293(2)
_diffrn_radiation_wavelength      0.71073
_diffrn_radiation_type            MoK\a
_diffrn_source                    'fine-focus sealed tube'
_diffrn_measurement_device_type   'Bruker APEX II CCD area-detector'
_diffrn_measurement_method         '\f and \w scans'
_diffrn_detector_area_resol_mean  ?
_diffrn_reflns_number             14269
_diffrn_reflns_av_unetI/netI      0.1346
_diffrn_reflns_av_R_equivalents   0.1112
_diffrn_reflns_limit_h_min        -9
_diffrn_reflns_limit_h_max        9
_diffrn_reflns_limit_k_min        -21
_diffrn_reflns_limit_k_max        22
_diffrn_reflns_limit_l_min        -16
_diffrn_reflns_limit_l_max        21
_diffrn_reflns_theta_min          2.052
_diffrn_reflns_theta_max          23.331
_diffrn_reflns_theta_full         23.331
_diffrn_measured_fraction_theta_max   0.991
_diffrn_measured_fraction_theta_full  0.991
_diffrn_reflns_Laue_measured_fraction_max    0.991
_diffrn_reflns_Laue_measured_fraction_full   0.991
_diffrn_reflns_point_group_measured_fraction_max   0.991
_diffrn_reflns_point_group_measured_fraction_full  0.991
_reflns_number_total              4907
_reflns_number_gt                 3285
_reflns_threshold_expression      'I > 2\s(I)'
_reflns_Friedel_coverage          0.000
_reflns_Friedel_fraction_max      .
_reflns_Friedel_fraction_full     .
 
_reflns_special_details
;
 Reflections were merged by SHELXL according to the crystal
 class for the calculation of statistics and refinement.
 
 _reflns_Friedel_fraction is defined as the number of unique
 Friedel pairs measured divided by the number that would be
 possible theoretically, ignoring centric projections and
 systematic absences.
;
 
_computing_data_collection        'APEX2 (Bruker, 2004)' 
_computing_cell_refinement        'SAINT-Plus (Bruker, 2001)'
_computing_data_reduction         'SAINT-Plus' 
_computing_structure_solution     'SHELXL-2018/3 (Sheldrick, 2018)'
_computing_structure_refinement   'SHELXL-2018/3 (Sheldrick, 2018)'
_computing_molecular_graphics     'SHELXL (Sheldrick, 2018)'
_computing_publication_material   'SHELXL'
_refine_special_details           ?
_refine_ls_structure_factor_coef  Fsqd
_refine_ls_matrix_type            full
_refine_ls_weighting_scheme       calc
_refine_ls_weighting_details
'w=1/[\s^2^(Fo^2^)+(0.1169P)^2^+12.1660P] where P=(Fo^2^+2Fc^2^)/3'
_atom_sites_solution_primary      ?
_atom_sites_solution_secondary    ?
_atom_sites_solution_hydrogens    geom
_refine_ls_hydrogen_treatment     constr
_refine_ls_extinction_method      none
_refine_ls_extinction_coef        .
_refine_ls_number_reflns          4907
_refine_ls_number_parameters      428
_refine_ls_number_restraints      57
_refine_ls_R_factor_all           0.1965
_refine_ls_R_factor_gt            0.0960
_refine_ls_wR_factor_ref          0.2797
_refine_ls_wR_factor_gt           0.2193
_refine_ls_goodness_of_fit_ref    1.015
_refine_ls_restrained_S_all       1.019
_refine_ls_shift/su_max           0.004
_refine_ls_shift/su_mean          0.000

# start Validation Reply Form
_vrf_THETM01_test
;
PROBLEM: The value of sine(theta_max)/wavelength is less than 0.575
RESPONSE: The crystal is very small and fragile, making the diffraction 
very weak, especially in high angle range.
;
# end Validation Reply Form


 
loop_
 _atom_site_label
 _atom_site_type_symbol
 _atom_site_fract_x
 _atom_site_fract_y
 _atom_site_fract_z
 _atom_site_U_iso_or_equiv
 _atom_site_adp_type
 _atom_site_occupancy
 _atom_site_site_symmetry_order  
 _atom_site_calc_flag
 _atom_site_refinement_flags_posn
 _atom_site_refinement_flags_adp
 _atom_site_refinement_flags_occupancy
 _atom_site_disorder_assembly
 _atom_site_disorder_group
Mn1 Mn 0.13777(18) 0.29953(8) 0.78798(9) 0.0524(6) Uani 1 1 d . . . . .
Fe1 Fe 0.27673(18) 0.55452(8) 0.80146(9) 0.0619(6) Uani 1 1 d . . . . .
O1 O -0.0446(8) 0.3273(4) 0.7295(4) 0.066(2) Uani 1 1 d . . . . .
O2 O 0.0293(9) 0.2769(4) 0.8590(5) 0.064(2) Uani 1 1 d . . . . .
O3 O 0.2798(16) 0.6576(6) 0.9769(7) 0.166(6) Uani 1 1 d . U . . .
N1 N 0.1827(11) 0.4080(5) 0.8247(5) 0.066(3) Uani 1 1 d . . . . .
N2 N 0.1165(10) 0.1906(5) 0.7463(6) 0.072(3) Uani 1 1 d . . . . .
N3 N 0.350(2) 0.5083(7) 0.6646(8) 0.134(6) Uani 1 1 d . . . . .
N4 N 0.0599(13) 0.5760(6) 0.7626(8) 0.095(4) Uani 1 1 d . U . . .
N5 N 0.2077(14) 0.6009(5) 0.8815(6) 0.079(3) Uani 1 1 d . U . . .
N6 N 0.4704(12) 0.5478(5) 0.8777(6) 0.072(3) Uani 1 1 d . U . . .
N7 N 0.7040(17) 0.5497(8) 0.9959(8) 0.126(5) Uani 1 1 d . . . . .
N8 N 0.3335(10) 0.2711(5) 0.8429(6) 0.058(3) Uani 1 1 d . . . . .
N9 N 0.2655(13) 0.3175(5) 0.7166(6) 0.067(3) Uani 1 1 d . . . . .
C1 C 0.2184(12) 0.4621(5) 0.8197(6) 0.055(3) Uani 1 1 d . . . . .
C2 C 0.3472(12) 0.6398(5) 0.7713(6) 0.060(3) Uani 1 1 d . . . . .
C3 C 0.3265(19) 0.5231(7) 0.7184(9) 0.093(5) Uani 1 1 d . . . . .
C4 C -0.019(2) 0.5554(9) 0.7001(11) 0.134(7) Uani 1 1 d . U . . .
H4 H 0.034082 0.528103 0.673936 0.161 Uiso 1 1 calc R U . . .
C5 C -0.176(2) 0.5708(12) 0.6696(14) 0.166(7) Uani 1 1 d . U . . .
H5 H -0.224884 0.556379 0.626498 0.199 Uiso 1 1 calc R U . . .
C6 C -0.242(3) 0.6112(11) 0.7161(13) 0.150(7) Uani 1 1 d . U . . .
H6 H -0.340465 0.626611 0.700089 0.180 Uiso 1 1 calc R U . . .
C7 C -0.1794(19) 0.6303(9) 0.7813(12) 0.117(5) Uani 1 1 d . U . . .
C8 C -0.243(2) 0.6644(10) 0.8249(12) 0.136(5) Uani 1 1 d . U . . .
H8 H -0.342538 0.679792 0.810439 0.163 Uiso 1 1 calc R U . . .
C9 C -0.174(2) 0.6792(9) 0.8907(12) 0.138(5) Uani 1 1 d . U . . .
H9 H -0.225572 0.701574 0.921562 0.166 Uiso 1 1 calc R U . . .
C10 C -0.022(2) 0.6586(9) 0.9091(11) 0.129(4) Uani 1 1 d . U . . .
H10 H 0.028397 0.669444 0.953222 0.155 Uiso 1 1 calc R U . . .
C11 C 0.061(2) 0.6233(7) 0.8664(11) 0.102(5) Uani 1 1 d . U . . .
C12 C -0.015(2) 0.6098(9) 0.8046(12) 0.115(6) Uani 1 1 d . U . . .
C13 C 0.4517(17) 0.5837(6) 0.9299(8) 0.075(4) Uani 1 1 d . U . . .
C14 C 0.569(2) 0.5880(8) 0.9935(8) 0.101(5) Uani 1 1 d . . . . .
H14 H 0.554429 0.615055 1.030385 0.121 Uiso 1 1 calc R U . . .
C15 C 0.5930(15) 0.5127(7) 0.8775(7) 0.074(3) Uani 1 1 d . U . . .
C16 C 0.7092(16) 0.5119(7) 0.9332(9) 0.083(4) Uani 1 1 d . U . . .
C17 C 0.8372(18) 0.4680(10) 0.9341(12) 0.134(7) Uani 1 1 d . U . . .
H17 H 0.913729 0.468187 0.972824 0.160 Uiso 1 1 calc R U . . .
C18 C 0.8515(19) 0.4290(9) 0.8848(12) 0.124(6) Uani 1 1 d . U . . .
H18 H 0.929519 0.397221 0.888868 0.148 Uiso 1 1 calc R U . . .
C19 C 0.7446(17) 0.4354(9) 0.8233(10) 0.117(6) Uani 1 1 d . U . . .
H19 H 0.764848 0.412101 0.784823 0.141 Uiso 1 1 calc R U . . .
C20 C 0.6124(16) 0.4733(7) 0.8153(8) 0.094(5) Uani 1 1 d . . . . .
H20 H 0.541705 0.474136 0.774539 0.113 Uiso 1 1 calc R U . . .
C21 C 0.303(2) 0.6202(8) 0.9332(10) 0.099(5) Uani 1 1 d . U . . .
C22 C 0.4651(15) 0.2953(8) 0.8167(9) 0.098(5) Uani 1 1 d . . . . .
H22A H 0.551791 0.265879 0.831353 0.118 Uiso 1 1 calc R U . . .
H22B H 0.491655 0.340307 0.833935 0.118 Uiso 1 1 calc R U . . .
C23 C -0.2202(18) 0.3689(9) 0.6365(7) 0.118(6) Uani 1 1 d . . . . .
H23A H -0.288152 0.333819 0.645988 0.177 Uiso 1 1 calc R U . . .
H23B H -0.228813 0.374388 0.587467 0.177 Uiso 1 1 calc R U . . .
H23C H -0.246770 0.410322 0.656634 0.177 Uiso 1 1 calc R U . . .
C24 C -0.0536(18) 0.3496(7) 0.6678(8) 0.079(4) Uani 1 1 d . . . . .
C25 C 0.066(2) 0.3567(8) 0.6318(7) 0.104(5) Uani 1 1 d . . . . .
H25 H 0.045380 0.375602 0.587943 0.125 Uiso 1 1 calc R U . . .
C26 C 0.216(2) 0.3377(7) 0.6569(9) 0.082(4) Uani 1 1 d . . . . .
C27 C 0.321(2) 0.3449(9) 0.6025(9) 0.135(7) Uani 1 1 d . . . . .
H27A H 0.396585 0.378848 0.616961 0.202 Uiso 1 1 calc R U . . .
H27B H 0.260995 0.357586 0.559032 0.202 Uiso 1 1 calc R U . . .
H27C H 0.370645 0.302632 0.597454 0.202 Uiso 1 1 calc R U . . .
C28 C -0.0541(19) 0.2144(9) 0.9467(8) 0.125(6) Uani 1 1 d . . . . .
H28A H -0.099423 0.252548 0.965402 0.188 Uiso 1 1 calc R U . . .
H28B H -0.011556 0.184626 0.983450 0.188 Uiso 1 1 calc R U . . .
H28C H -0.130774 0.190924 0.915085 0.188 Uiso 1 1 calc R U . . .
C29 C 0.0730(18) 0.2386(8) 0.9083(8) 0.083(4) Uani 1 1 d . . . . .
C30 C 0.220(2) 0.2177(8) 0.9295(7) 0.099(5) Uani 1 1 d . . . . .
H30 H 0.237327 0.188034 0.966596 0.119 Uiso 1 1 calc R U . . .
C31 C 0.3475(15) 0.2373(7) 0.8997(8) 0.075(4) Uani 1 1 d . . . . .
C32 C 0.5043(18) 0.2134(9) 0.9349(8) 0.127(6) Uani 1 1 d . . . . .
H32A H 0.541292 0.179662 0.906884 0.190 Uiso 1 1 calc R U . . .
H32B H 0.496701 0.194529 0.979186 0.190 Uiso 1 1 calc R U . . .
H32C H 0.573723 0.250797 0.940916 0.190 Uiso 1 1 calc R U . . .
C33 C 0.4255(15) 0.2961(7) 0.7401(9) 0.093(5) Uani 1 1 d . . . . .
H33A H 0.440056 0.251344 0.722447 0.111 Uiso 1 1 calc R U . . .
H33B H 0.493526 0.326654 0.721667 0.111 Uiso 1 1 calc R U . . .
 
loop_
 _atom_site_aniso_label
 _atom_site_aniso_U_11
 _atom_site_aniso_U_22
 _atom_site_aniso_U_33
 _atom_site_aniso_U_23
 _atom_site_aniso_U_13
 _atom_site_aniso_U_12
Mn1 0.0484(10) 0.0357(9) 0.0774(13) -0.0047(8) 0.0226(9) -0.0035(7)
Fe1 0.0489(10) 0.0360(9) 0.0959(14) 0.0147(9) -0.0013(9) -0.0071(7)
O1 0.063(5) 0.071(6) 0.066(6) 0.004(4) 0.016(4) 0.007(4)
O2 0.066(5) 0.048(5) 0.087(6) 0.009(4) 0.035(5) 0.001(4)
O3 0.210(13) 0.105(9) 0.221(13) -0.073(9) 0.149(11) -0.012(8)
N1 0.078(7) 0.032(5) 0.091(7) -0.002(5) 0.025(6) -0.008(5)
N2 0.050(6) 0.042(6) 0.124(9) -0.016(6) 0.015(6) 0.001(5)
N3 0.186(16) 0.100(11) 0.114(13) -0.004(10) 0.026(12) -0.051(10)
N4 0.064(8) 0.058(8) 0.162(12) 0.032(7) 0.016(8) -0.018(6)
N5 0.089(7) 0.055(7) 0.100(9) 0.014(6) 0.035(6) -0.004(6)
N6 0.083(7) 0.044(6) 0.093(8) 0.013(5) 0.023(6) -0.009(5)
N7 0.100(11) 0.137(13) 0.135(13) -0.005(11) 0.006(10) -0.020(10)
N8 0.042(6) 0.052(6) 0.081(8) -0.005(5) 0.010(5) 0.003(4)
N9 0.087(9) 0.046(6) 0.076(8) -0.009(5) 0.036(7) -0.007(5)
C1 0.054(7) 0.039(7) 0.074(8) 0.000(6) 0.013(6) -0.002(5)
C2 0.045(7) 0.031(7) 0.102(10) 0.016(6) 0.006(6) -0.001(5)
C3 0.106(12) 0.064(9) 0.102(13) 0.008(9) -0.004(11) -0.015(8)
C4 0.089(10) 0.122(14) 0.174(18) 0.051(12) -0.028(11) -0.058(10)
C5 0.116(13) 0.16(2) 0.22(2) 0.053(14) 0.009(14) -0.021(14)
C6 0.139(17) 0.111(18) 0.195(17) 0.062(13) 0.015(12) -0.026(12)
C7 0.070(9) 0.082(12) 0.202(15) 0.049(11) 0.037(10) -0.005(8)
C8 0.090(8) 0.120(9) 0.196(10) 0.028(9) 0.022(8) 0.008(7)
C9 0.096(9) 0.124(9) 0.195(10) 0.020(9) 0.031(9) 0.013(7)
C10 0.097(7) 0.114(7) 0.180(9) 0.015(7) 0.033(7) 0.014(6)
C11 0.081(9) 0.053(9) 0.183(15) 0.017(10) 0.050(10) 0.014(8)
C12 0.086(10) 0.086(13) 0.177(16) 0.066(11) 0.032(8) 0.008(9)
C13 0.095(9) 0.042(7) 0.097(10) 0.000(7) 0.038(9) -0.002(6)
C14 0.129(15) 0.089(11) 0.099(12) -0.021(9) 0.061(12) -0.021(11)
C15 0.062(8) 0.073(9) 0.092(10) 0.001(8) 0.027(6) -0.010(6)
C16 0.059(9) 0.085(10) 0.105(11) -0.011(9) 0.015(7) -0.012(7)
C17 0.058(10) 0.142(17) 0.207(19) -0.040(13) 0.038(11) -0.004(10)
C18 0.069(11) 0.111(15) 0.195(18) 0.002(12) 0.036(10) 0.016(10)
C19 0.060(10) 0.151(16) 0.153(14) -0.005(12) 0.055(8) 0.024(10)
C20 0.082(11) 0.075(9) 0.136(13) -0.035(9) 0.048(10) -0.018(8)
C21 0.110(11) 0.070(10) 0.126(13) -0.021(9) 0.042(8) -0.004(8)
C22 0.051(9) 0.120(13) 0.125(14) 0.010(11) 0.019(9) 0.003(8)
C23 0.107(13) 0.156(16) 0.081(11) -0.003(10) -0.013(10) 0.029(11)
C24 0.101(12) 0.072(9) 0.062(10) -0.011(7) 0.004(9) 0.010(8)
C25 0.148(17) 0.121(14) 0.052(9) -0.008(8) 0.039(11) 0.016(12)
C26 0.104(13) 0.064(9) 0.087(12) -0.011(8) 0.044(11) -0.001(8)
C27 0.174(18) 0.127(14) 0.131(14) -0.007(11) 0.108(14) 0.013(12)
C28 0.120(14) 0.151(16) 0.121(13) 0.030(11) 0.066(11) -0.008(11)
C29 0.074(11) 0.091(11) 0.091(11) -0.005(9) 0.037(9) -0.009(9)
C30 0.109(14) 0.117(13) 0.078(10) 0.019(9) 0.034(10) -0.006(11)
C31 0.060(9) 0.068(9) 0.090(11) -0.019(8) -0.010(8) 0.008(7)
C32 0.107(13) 0.137(16) 0.119(13) 0.005(11) -0.030(11) 0.032(11)
C33 0.068(10) 0.075(9) 0.151(15) -0.016(10) 0.060(10) -0.006(8)
 
_geom_special_details
;
 All esds (except the esd in the dihedral angle between two l.s. planes)
 are estimated using the full covariance matrix.  The cell esds are taken
 into account individually in the estimation of esds in distances, angles
 and torsion angles; correlations between esds in cell parameters are only
 used when they are defined by crystal symmetry.  An approximate (isotropic)
 treatment of cell esds is used for estimating esds involving l.s. planes.
;
 
loop_
 _geom_bond_atom_site_label_1
 _geom_bond_atom_site_label_2
 _geom_bond_distance
 _geom_bond_site_symmetry_2
 _geom_bond_publ_flag
Mn1 O2 1.881(8) . ?
Mn1 O1 1.902(8) . ?
Mn1 N8 1.967(10) . ?
Mn1 N9 1.982(11) . ?
Mn1 N1 2.284(9) . ?
Mn1 N2 2.308(10) . ?
Fe1 C3 1.870(19) . ?
Fe1 C2 1.933(11) . ?
Fe1 C1 1.956(11) . ?
Fe1 N4 1.994(12) . ?
Fe1 N5 2.007(12) . ?
Fe1 N6 2.084(11) . ?
O1 C24 1.280(15) . ?
O2 C29 1.241(16) . ?
O3 C21 1.179(17) . ?
N1 C1 1.128(12) . ?
N2 C2 1.130(12) 2_546 ?
N3 C3 1.151(18) . ?
N4 C12 1.33(2) . ?
N4 C4 1.37(2) . ?
N5 C21 1.264(18) . ?
N5 C11 1.364(18) . ?
N6 C13 1.283(16) . ?
N6 C15 1.292(15) . ?
N7 C14 1.412(19) . ?
N7 C16 1.451(19) . ?
N8 C31 1.291(15) . ?
N8 C22 1.439(15) . ?
N9 C26 1.247(16) . ?
N9 C33 1.480(16) . ?
C4 C5 1.45(2) . ?
C4 H4 0.9300 . ?
C5 C6 1.42(3) . ?
C5 H5 0.9300 . ?
C6 C7 1.36(3) . ?
C6 H6 0.9300 . ?
C7 C8 1.30(2) . ?
C7 C12 1.51(2) . ?
C8 C9 1.37(2) . ?
C8 H8 0.9300 . ?
C9 C10 1.40(2) . ?
C9 H9 0.9300 . ?
C10 C11 1.39(2) . ?
C10 H10 0.9300 . ?
C11 C12 1.31(2) . ?
C13 C14 1.49(2) . ?
C13 C21 1.52(2) . ?
C14 H14 0.9300 . ?
C15 C16 1.372(17) . ?
C15 C20 1.486(18) . ?
C16 C17 1.43(2) . ?
C17 C18 1.26(2) . ?
C17 H17 0.9300 . ?
C18 C19 1.41(2) . ?
C18 H18 0.9300 . ?
C19 C20 1.382(19) . ?
C19 H19 0.9300 . ?
C20 H20 0.9300 . ?
C22 C33 1.486(18) . ?
C22 H22A 0.9700 . ?
C22 H22B 0.9700 . ?
C23 C24 1.551(18) . ?
C23 H23A 0.9600 . ?
C23 H23B 0.9600 . ?
C23 H23C 0.9600 . ?
C24 C25 1.38(2) . ?
C25 C26 1.39(2) . ?
C25 H25 0.9300 . ?
C26 C27 1.539(19) . ?
C27 H27A 0.9600 . ?
C27 H27B 0.9600 . ?
C27 H27C 0.9600 . ?
C28 C29 1.539(18) . ?
C28 H28A 0.9600 . ?
C28 H28B 0.9600 . ?
C28 H28C 0.9600 . ?
C29 C30 1.362(19) . ?
C30 C31 1.419(19) . ?
C30 H30 0.9300 . ?
C31 C32 1.522(18) . ?
C32 H32A 0.9600 . ?
C32 H32B 0.9600 . ?
C32 H32C 0.9600 . ?
C33 H33A 0.9700 . ?
C33 H33B 0.9700 . ?
 
loop_
 _geom_angle_atom_site_label_1
 _geom_angle_atom_site_label_2
 _geom_angle_atom_site_label_3
 _geom_angle
 _geom_angle_site_symmetry_1
 _geom_angle_site_symmetry_3
 _geom_angle_publ_flag
O2 Mn1 O1 91.5(4) . . ?
O2 Mn1 N8 92.4(4) . . ?
O1 Mn1 N8 176.0(4) . . ?
O2 Mn1 N9 175.0(5) . . ?
O1 Mn1 N9 93.0(5) . . ?
N8 Mn1 N9 83.1(5) . . ?
O2 Mn1 N1 94.2(3) . . ?
O1 Mn1 N1 90.1(3) . . ?
N8 Mn1 N1 90.3(4) . . ?
N9 Mn1 N1 88.0(4) . . ?
O2 Mn1 N2 91.1(4) . . ?
O1 Mn1 N2 92.7(3) . . ?
N8 Mn1 N2 86.4(4) . . ?
N9 Mn1 N2 86.5(4) . . ?
N1 Mn1 N2 173.9(3) . . ?
C3 Fe1 C2 83.5(6) . . ?
C3 Fe1 C1 87.5(6) . . ?
C2 Fe1 C1 170.9(5) . . ?
C3 Fe1 N4 95.4(7) . . ?
C2 Fe1 N4 92.1(4) . . ?
C1 Fe1 N4 90.1(4) . . ?
C3 Fe1 N5 170.7(6) . . ?
C2 Fe1 N5 89.9(5) . . ?
C1 Fe1 N5 99.2(4) . . ?
N4 Fe1 N5 78.3(6) . . ?
C3 Fe1 N6 108.5(6) . . ?
C2 Fe1 N6 90.3(4) . . ?
C1 Fe1 N6 91.2(4) . . ?
N4 Fe1 N6 156.1(6) . . ?
N5 Fe1 N6 78.0(5) . . ?
C24 O1 Mn1 125.6(9) . . ?
C29 O2 Mn1 126.5(9) . . ?
C1 N1 Mn1 154.8(9) . . ?
C2 N2 Mn1 159.0(9) 2_546 . ?
C12 N4 C4 118.2(17) . . ?
C12 N4 Fe1 115.2(14) . . ?
C4 N4 Fe1 126.4(13) . . ?
C21 N5 C11 123.9(15) . . ?
C21 N5 Fe1 121.2(11) . . ?
C11 N5 Fe1 112.9(12) . . ?
C13 N6 C15 121.7(13) . . ?
C13 N6 Fe1 109.6(10) . . ?
C15 N6 Fe1 128.7(10) . . ?
C14 N7 C16 113.5(13) . . ?
C31 N8 C22 121.3(11) . . ?
C31 N8 Mn1 124.7(9) . . ?
C22 N8 Mn1 113.9(9) . . ?
C26 N9 C33 123.3(13) . . ?
C26 N9 Mn1 125.1(11) . . ?
C33 N9 Mn1 111.3(9) . . ?
N1 C1 Fe1 174.6(10) . . ?
N2 C2 Fe1 177.6(10) 2_556 . ?
N3 C3 Fe1 174.2(16) . . ?
N4 C4 C5 128(2) . . ?
N4 C4 H4 116.0 . . ?
C5 C4 H4 116.0 . . ?
C6 C5 C4 109(2) . . ?
C6 C5 H5 125.4 . . ?
C4 C5 H5 125.4 . . ?
C7 C6 C5 128(3) . . ?
C7 C6 H6 115.9 . . ?
C5 C6 H6 115.9 . . ?
C8 C7 C6 128(2) . . ?
C8 C7 C12 117(2) . . ?
C6 C7 C12 115(2) . . ?
C7 C8 C9 124(2) . . ?
C7 C8 H8 117.9 . . ?
C9 C8 H8 117.9 . . ?
C8 C9 C10 116(2) . . ?
C8 C9 H9 122.0 . . ?
C10 C9 H9 122.0 . . ?
C11 C10 C9 125(2) . . ?
C11 C10 H10 117.4 . . ?
C9 C10 H10 117.4 . . ?
C12 C11 N5 117.2(18) . . ?
C12 C11 C10 115(2) . . ?
N5 C11 C10 128(2) . . ?
C11 C12 N4 116.3(19) . . ?
C11 C12 C7 123(2) . . ?
N4 C12 C7 121(2) . . ?
N6 C13 C14 122.4(13) . . ?
N6 C13 C21 122.1(15) . . ?
C14 C13 C21 115.3(14) . . ?
N7 C14 C13 117.8(13) . . ?
N7 C14 H14 121.1 . . ?
C13 C14 H14 121.1 . . ?
N6 C15 C16 121.6(14) . . ?
N6 C15 C20 120.1(14) . . ?
C16 C15 C20 118.3(13) . . ?
C15 C16 C17 120.4(16) . . ?
C15 C16 N7 122.9(13) . . ?
C17 C16 N7 116.5(16) . . ?
C18 C17 C16 123(2) . . ?
C18 C17 H17 118.4 . . ?
C16 C17 H17 118.4 . . ?
C17 C18 C19 117.5(19) . . ?
C17 C18 H18 121.3 . . ?
C19 C18 H18 121.3 . . ?
C20 C19 C18 125.6(17) . . ?
C20 C19 H19 117.2 . . ?
C18 C19 H19 117.2 . . ?
C19 C20 C15 114.2(15) . . ?
C19 C20 H20 122.9 . . ?
C15 C20 H20 122.9 . . ?
O3 C21 N5 127.1(18) . . ?
O3 C21 C13 126.2(18) . . ?
N5 C21 C13 106.7(14) . . ?
N8 C22 C33 107.5(12) . . ?
N8 C22 H22A 110.2 . . ?
C33 C22 H22A 110.2 . . ?
N8 C22 H22B 110.2 . . ?
C33 C22 H22B 110.2 . . ?
H22A C22 H22B 108.5 . . ?
C24 C23 H23A 109.5 . . ?
C24 C23 H23B 109.5 . . ?
H23A C23 H23B 109.5 . . ?
C24 C23 H23C 109.5 . . ?
H23A C23 H23C 109.5 . . ?
H23B C23 H23C 109.5 . . ?
O1 C24 C25 126.2(14) . . ?
O1 C24 C23 111.2(14) . . ?
C25 C24 C23 122.6(15) . . ?
C24 C25 C26 124.5(14) . . ?
C24 C25 H25 117.8 . . ?
C26 C25 H25 117.8 . . ?
N9 C26 C25 125.4(15) . . ?
N9 C26 C27 122.0(17) . . ?
C25 C26 C27 112.6(16) . . ?
C26 C27 H27A 109.5 . . ?
C26 C27 H27B 109.5 . . ?
H27A C27 H27B 109.5 . . ?
C26 C27 H27C 109.5 . . ?
H27A C27 H27C 109.5 . . ?
H27B C27 H27C 109.5 . . ?
C29 C28 H28A 109.5 . . ?
C29 C28 H28B 109.5 . . ?
H28A C28 H28B 109.5 . . ?
C29 C28 H28C 109.5 . . ?
H28A C28 H28C 109.5 . . ?
H28B C28 H28C 109.5 . . ?
O2 C29 C30 125.5(13) . . ?
O2 C29 C28 114.6(14) . . ?
C30 C29 C28 120.0(15) . . ?
C29 C30 C31 125.6(14) . . ?
C29 C30 H30 117.2 . . ?
C31 C30 H30 117.2 . . ?
N8 C31 C30 122.3(13) . . ?
N8 C31 C32 120.1(14) . . ?
C30 C31 C32 117.5(15) . . ?
C31 C32 H32A 109.5 . . ?
C31 C32 H32B 109.5 . . ?
H32A C32 H32B 109.5 . . ?
C31 C32 H32C 109.5 . . ?
H32A C32 H32C 109.5 . . ?
H32B C32 H32C 109.5 . . ?
C22 C33 N9 111.6(11) . . ?
C22 C33 H33A 109.3 . . ?
N9 C33 H33A 109.3 . . ?
C22 C33 H33B 109.3 . . ?
N9 C33 H33B 109.3 . . ?
H33A C33 H33B 108.0 . . ?
 
_refine_diff_density_max    0.845
_refine_diff_density_min   -0.460
_refine_diff_density_rms    0.095

_shelx_res_file
;
TITL test in P2(1)/n
    test.res
    created by SHELXL-2018/3 at 18:42:02 on 02-Jul-2019
CELL 0.71073   8.8859  19.8448  19.6617  90.000  99.847  90.000
ZERR    4.00   0.0026   0.0056   0.0054   0.000   0.006   0.000
LATT 1
SYMM 0.5-X, 0.5+Y, 0.5-Z
SFAC C  H  N  O  Mn Fe
UNIT 132 116 36 12 4 4
omit  0   4   2
omit     0   3   1
omit  0   3   3
omit     0   0   6
omit    -1   1   8
omit     0   5   1
omit     0   1   3
omit    -1   3   8
omit    -1   2   7
omit     0   3   7
omit     0   4   0
omit     1   0   5
omit     0   5   3
omit     0   3   5
omit    -2   8   5
omit     1   1   0
omit     0   0   4
omit     0   8   7
omit    -4  10   1
omit    -3   0   5
omit    -2   6   5
omit     2   7  14
omit    -4   5   3
OMIT  -3.00  50.02
L.S. 8
ACTA
BOND $h
FMAP 2
PLAN 2
size 0.08 0.11 0.13
simu 0.01 0.02 3.8 c8 c9 c10
isor 0.01 0.02 c10
delu 0.01 0.02 c4 c5 c6 c7 c7 c12 c8 c9 c17 c18 c18 c19
delu 0.01 0.02 n5 c21 c11 c12 c13 c21 n4 c12 n6 c13 o3 c21 c15 c16
FREE N4   C11
TEMP 0
WGHT    0.116900   12.166000
FVAR       0.33249
MOLE 1
MN1   5    0.137765    0.299532    0.787984    11.00000    0.04842    0.03566 =
         0.07744   -0.00466    0.02261   -0.00350
FE1   6    0.276732    0.554522    0.801463    11.00000    0.04888    0.03596 =
         0.09588    0.01472   -0.00135   -0.00709
O1    4   -0.044587    0.327344    0.729477    11.00000    0.06281    0.07113 =
         0.06583    0.00373    0.01591    0.00672
O2    4    0.029339    0.276900    0.858990    11.00000    0.06564    0.04822 =
         0.08654    0.00910    0.03530    0.00053
O3    4    0.279830    0.657635    0.976882    11.00000    0.20984    0.10538 =
         0.22144   -0.07291    0.14930   -0.01235
N1    3    0.182651    0.407992    0.824746    11.00000    0.07804    0.03190 =
         0.09126   -0.00213    0.02451   -0.00752
N2    3    0.116474    0.190576    0.746324    11.00000    0.04958    0.04249 =
         0.12387   -0.01637    0.01463    0.00122
N3    3    0.350139    0.508337    0.664605    11.00000    0.18644    0.10011 =
         0.11433   -0.00433    0.02605   -0.05101
N4    3    0.059929    0.576044    0.762590    11.00000    0.06403    0.05788 =
         0.16168    0.03236    0.01636   -0.01808
N5    3    0.207742    0.600890    0.881511    11.00000    0.08914    0.05526 =
         0.09966    0.01372    0.03453   -0.00352
N6    3    0.470444    0.547764    0.877656    11.00000    0.08322    0.04356 =
         0.09296    0.01297    0.02253   -0.00861
N7    3    0.704020    0.549700    0.995940    11.00000    0.10033    0.13725 =
         0.13469   -0.00466    0.00598   -0.02023
N8    3    0.333512    0.271128    0.842921    11.00000    0.04211    0.05205 =
         0.08112   -0.00504    0.01020    0.00311
N9    3    0.265481    0.317467    0.716628    11.00000    0.08692    0.04645 =
         0.07647   -0.00915    0.03564   -0.00651
C1    1    0.218405    0.462068    0.819677    11.00000    0.05376    0.03890 =
         0.07392   -0.00003    0.01324   -0.00249
C2    1    0.347196    0.639808    0.771286    11.00000    0.04476    0.03143 =
         0.10167    0.01582    0.00560   -0.00104
C3    1    0.326462    0.523112    0.718415    11.00000    0.10559    0.06379 =
         0.10213    0.00752   -0.00398   -0.01548
C4    1   -0.019240    0.555379    0.700074    11.00000    0.08888    0.12165 =
         0.17387    0.05114   -0.02792   -0.05783
AFIX  43
H4    2    0.034082    0.528103    0.673936    11.00000   -1.20000
AFIX   0
C5    1   -0.175732    0.570752    0.669639    11.00000    0.11601    0.15642 =
         0.21751    0.05342    0.00945   -0.02143
AFIX  43
H5    2   -0.224884    0.556379    0.626498    11.00000   -1.20000
AFIX   0
C6    1   -0.241947    0.611213    0.716148    11.00000    0.13906    0.11107 =
         0.19460    0.06197    0.01464   -0.02612
AFIX  43
H6    2   -0.340465    0.626611    0.700089    11.00000   -1.20000
AFIX   0
C7    1   -0.179375    0.630333    0.781345    11.00000    0.07030    0.08201 =
         0.20239    0.04919    0.03719   -0.00528
C8    1   -0.243362    0.664429    0.824934    11.00000    0.09022    0.11952 =
         0.19650    0.02777    0.02169    0.00810
AFIX  43
H8    2   -0.342538    0.679792    0.810439    11.00000   -1.20000
AFIX   0
C9    1   -0.174424    0.679210    0.890743    11.00000    0.09647    0.12397 =
         0.19546    0.01953    0.03088    0.01271
AFIX  43
H9    2   -0.225572    0.701574    0.921562    11.00000   -1.20000
AFIX   0
C10   1   -0.021726    0.658631    0.909098    11.00000    0.09665    0.11425 =
         0.18046    0.01528    0.03264    0.01435
AFIX  43
H10   2    0.028397    0.669444    0.953222    11.00000   -1.20000
AFIX   0
C11   1    0.060730    0.623275    0.866437    11.00000    0.08080    0.05323 =
         0.18251    0.01732    0.05039    0.01390
C12   1   -0.015316    0.609833    0.804633    11.00000    0.08564    0.08555 =
         0.17747    0.06564    0.03190    0.00789
C13   1    0.451724    0.583661    0.929855    11.00000    0.09526    0.04221 =
         0.09665    0.00038    0.03829   -0.00231
C14   1    0.569261    0.588004    0.993475    11.00000    0.12937    0.08912 =
         0.09880   -0.02127    0.06074   -0.02105
AFIX  43
H14   2    0.554429    0.615055    1.030385    11.00000   -1.20000
AFIX   0
C15   1    0.592967    0.512720    0.877464    11.00000    0.06163    0.07341 =
         0.09201    0.00135    0.02738   -0.01038
C16   1    0.709197    0.511858    0.933224    11.00000    0.05867    0.08468 =
         0.10496   -0.01099    0.01480   -0.01195
C17   1    0.837238    0.467993    0.934091    11.00000    0.05751    0.14176 =
         0.20719   -0.03969    0.03829   -0.00413
AFIX  43
H17   2    0.913729    0.468187    0.972824    11.00000   -1.20000
AFIX   0
C18   1    0.851486    0.428962    0.884752    11.00000    0.06899    0.11100 =
         0.19517    0.00216    0.03579    0.01647
AFIX  43
H18   2    0.929519    0.397221    0.888868    11.00000   -1.20000
AFIX   0
C19   1    0.744632    0.435395    0.823305    11.00000    0.06049    0.15078 =
         0.15313   -0.00460    0.05515    0.02369
AFIX  43
H19   2    0.764848    0.412101    0.784823    11.00000   -1.20000
AFIX   0
C20   1    0.612399    0.473330    0.815298    11.00000    0.08210    0.07527 =
         0.13577   -0.03546    0.04828   -0.01760
AFIX  43
H20   2    0.541705    0.474136    0.774539    11.00000   -1.20000
AFIX   0
C21   1    0.302600    0.620236    0.933176    11.00000    0.11044    0.06987 =
         0.12584   -0.02127    0.04214   -0.00385
C22   1    0.465132    0.295297    0.816701    11.00000    0.05143    0.12010 =
         0.12513    0.01032    0.01890    0.00255
AFIX  23
H22A  2    0.551791    0.265879    0.831353    11.00000   -1.20000
H22B  2    0.491655    0.340307    0.833935    11.00000   -1.20000
AFIX   0
C23   1   -0.220204    0.368861    0.636487    11.00000    0.10738    0.15588 =
         0.08137   -0.00255   -0.01296    0.02897
AFIX 137
H23A  2   -0.288152    0.333819    0.645988    11.00000   -1.50000
H23B  2   -0.228813    0.374388    0.587467    11.00000   -1.50000
H23C  2   -0.246770    0.410322    0.656634    11.00000   -1.50000
AFIX   0
C24   1   -0.053564    0.349556    0.667792    11.00000    0.10072    0.07150 =
         0.06202   -0.01109    0.00373    0.00964
C25   1    0.066401    0.356749    0.631848    11.00000    0.14764    0.12142 =
         0.05205   -0.00752    0.03912    0.01586
AFIX  43
H25   2    0.045380    0.375602    0.587943    11.00000   -1.20000
AFIX   0
C26   1    0.216449    0.337701    0.656894    11.00000    0.10399    0.06442 =
         0.08731   -0.01143    0.04397   -0.00098
C27   1    0.321003    0.344866    0.602466    11.00000    0.17404    0.12724 =
         0.13146   -0.00680    0.10809    0.01262
AFIX 137
H27A  2    0.396585    0.378848    0.616961    11.00000   -1.50000
H27B  2    0.260995    0.357586    0.559032    11.00000   -1.50000
H27C  2    0.370645    0.302632    0.597454    11.00000   -1.50000
AFIX   0
C28   1   -0.054139    0.214394    0.946667    11.00000    0.12001    0.15071 =
         0.12056    0.03039    0.06641   -0.00828
AFIX 137
H28A  2   -0.099423    0.252548    0.965402    11.00000   -1.50000
H28B  2   -0.011556    0.184626    0.983450    11.00000   -1.50000
H28C  2   -0.130774    0.190924    0.915085    11.00000   -1.50000
AFIX   0
C29   1    0.073029    0.238572    0.908298    11.00000    0.07449    0.09108 =
         0.09058   -0.00465    0.03691   -0.00903
C30   1    0.219595    0.217694    0.929466    11.00000    0.10855    0.11722 =
         0.07788    0.01897    0.03360   -0.00648
AFIX  43
H30   2    0.237327    0.188034    0.966596    11.00000   -1.20000
AFIX   0
C31   1    0.347521    0.237319    0.899726    11.00000    0.06011    0.06780 =
         0.09019   -0.01888   -0.00982    0.00832
C32   1    0.504274    0.213367    0.934926    11.00000    0.10685    0.13686 =
         0.11884    0.00453   -0.02957    0.03186
AFIX 137
H32A  2    0.541292    0.179662    0.906884    11.00000   -1.50000
H32B  2    0.496701    0.194529    0.979186    11.00000   -1.50000
H32C  2    0.573723    0.250797    0.940916    11.00000   -1.50000
AFIX   0
C33   1    0.425480    0.296070    0.740134    11.00000    0.06758    0.07470 =
         0.15072   -0.01595    0.05979   -0.00615
AFIX  23
H33A  2    0.440056    0.251344    0.722447    11.00000   -1.20000
H33B  2    0.493526    0.326654    0.721667    11.00000   -1.20000
AFIX   0
HKLF 4


REM  test in P2(1)/n
REM wR2 = 0.2797, GooF = S = 1.015, Restrained GooF = 1.019 for all data
REM R1 = 0.0960 for 2285 Fo > 4sig(Fo) and 0.1965 for all 4907 data
REM 428 parameters refined using 57 restraints

END

WGHT      0.1224     10.4821

REM Highest difference peak  0.845,  deepest hole -0.460,  1-sigma level  0.095
Q1    1   0.3206  0.5859  0.8765  11.00000  0.05    0.84
Q2    1   0.5045  0.5186  0.8194  11.00000  0.05    0.83
;
_shelx_res_checksum    2555

_shelx_hkl_file
;
   1   0   0   -3.08    2.73   1
   2   0   0 2160.59   41.90   1
   3   0   0  -10.09    7.58   1
   4   0   0  579.88   25.92   1
   5   0   0  -14.99   11.03   1
  -6   0   0   32.16   14.36   1
  -7   0   0   -7.26   14.27   1
  -8   0   0   13.30   16.29   1
  -9   0   0   19.85   17.79   1
   0   1   0    0.53    0.59   1
  -1   1   0    6.74    3.60   1
   1   1   0   16.32    3.83   1
   2   1   0  765.37   21.56   1
  -2   1   0  742.88   20.99   1
  -3   1   0  159.55   13.74   1
   3   1   0  182.68   14.71   1
  -4   1   0  364.89   19.71   1
   4   1   0  385.80   21.16   1
   5   1   0   26.14   13.52   1
  -5   1   0   57.68   13.19   1
  -6   1   0   55.61   15.82   1
   6   1   0   38.84   16.96   1
  -7   1   0  149.68   22.63   1
  -7  -1   0  163.80   22.37   1
  -8   1   0   -2.24   16.50   1
  -8  -1   0   16.60   15.82   1
  -9  -1   0   97.33   21.91   1
  -9   1   0   33.00   18.63   1
   0   2   0  171.28    7.16   1
  -1   2   0    2.19    4.27   1
   1   2   0    3.37    4.11   1
  -2   2   0 1779.57   37.60   1
   2   2   0 1791.51   37.72   1
  -3   2   0   97.92   12.51   1
   3   2   0  121.03   13.05   1
  -4   2   0  447.24   22.21   1
   4   2   0  492.18   23.66   1
   5   2   0  240.13   21.41   1
  -5   2   0  219.00   19.04   1
   6   2   0  101.73   18.44   1
  -6   2   0  110.71   19.33   1
  -7   2   0  -15.07   14.29   1
   7   2   0   -4.67   15.79   1
  -8   2   0   12.88   17.40   1
  -8  -2   0   24.63   16.44   1
  -9  -2   0   61.97   19.94   1
  -9   2   0    5.53   17.77   1
   0   3   0    1.88    4.69   1
   1   3   0 2736.61   48.35   1
  -1   3   0 2797.21   49.23   1
  -2   3   0    8.94    9.14   1
  -2  -3   0    5.33    5.43   3
   2   3   0    7.90    7.73   1
   3   3   0   52.43   10.91   1
  -3   3   0   46.18   10.80   1
  -3  -3   0   47.94    7.94   3
   4   3   0  328.04   20.46   1
  -4   3   0  306.04   19.92   1
  -5   3   0   80.24   15.46   1
   5   3   0   89.24   16.02   1
  -6   3   0  337.97   26.21   1
   6   3   0  330.02   25.36   1
   7   3   0   -8.84   15.50   1
  -7   3   0  -19.90   14.95   1
   8   3   0   -4.15   17.76   1
  -8   3   0  -11.55   16.68   1
  -9  -3   0   38.04   18.01   1
  -9   3   0   44.88   21.66   1
   0  -4   0  147.15   10.89   3
   0   4   0  159.06   13.03   1
   1   4   0 4229.13   70.79   1
  -1   4   0 4185.58   71.59   1
   2   4   0  142.49   12.68   1
  -2   4   0  177.28   14.69   1
  -2  -4   0  150.74   10.84   3
  -3   4   0   20.89   10.21   1
   3   4   0    9.32    8.60   1
  -3  -4   0   12.24    6.45   3
  -4   4   0  228.62   18.77   1
   4   4   0  226.87   18.71   1
  -4  -4   0  252.51   14.88   3
  -5   4   0    0.29   11.12   1
   5   4   0   34.13   13.47   1
  -5  -4   0   18.27    8.68   3
   6   4   0   10.48   13.71   1
  -6  -4   0    9.09    9.56   3
  -6   4   0   -6.77   14.46   1
  -7   4   0   22.34   17.58   1
   7   4   0   11.79   16.52   1
  -8   4   0   16.94   17.91   1
   8   4   0   25.96   18.48   1
   9   4   0   52.94   22.95   1
  -9   4   0   64.41   24.22   1
   0   5   0    3.08   10.33   1
   0  -5   0   13.36    8.15   3
   1   5   0  171.02   14.28   1
  -1   5   0  204.60   16.31   1
  -1  -5   0  193.61   13.84   3
   2   5   0    1.80    8.30   1
  -2   5   0    7.26   10.56   1
  -2  -5   0    6.75    6.74   3
   3   5   0    7.56    9.33   1
  -3  -5   0    4.48    6.44   3
  -3   5   0   12.30   10.71   1
  -4  -5   0   21.17    7.67   3
  -4   5   0   19.80   12.81   1
   4   5   0   23.75   11.48   1
  -5   5   0   28.89   13.96   1
   5   5   0   11.02   12.16   1
  -5  -5   0   14.39    8.32   3
   6   5   0  274.02   24.27   1
  -6  -5   0  250.96   18.15   3
  -6   5   0  248.51   25.26   1
   7   5   0  113.08   21.68   1
  -7   5   0  101.40   21.85   1
   8   5   0   44.10   18.75   1
  -8   5   0   40.37   21.02   1
   9   5   0    8.03   19.95   1
  -9   5   0  -16.33   19.66   1
   0  -6   0  103.32   11.44   3
   0   6   0  122.85   14.15   1
  -1   6   0   15.79   11.34   1
  -1  -6   0    5.63    7.83   3
   1   6   0   -6.55    8.98   1
  -2   6   0   -0.49   10.31   1
  -2  -6   0   11.47    7.66   3
   2   6   0   -0.94    8.22   1
  -3   6   0  429.33   23.21   1
   3   6   0  430.26   21.86   1
  -3  -6   0  420.76   18.29   3
  -4  -6   0  109.43   11.65   3
  -4   6   0  119.73   17.11   1
   4   6   0  135.87   16.78   1
   5   6   0  261.74   23.50   1
  -5   6   0  243.23   22.97   1
  -5  -6   0  217.39   16.41   3
  -6   6   0   -7.32   16.03   1
   6   6   0    6.90   13.52   1
  -6  -6   0    3.51   10.00   3
  -7   6   0   35.29   20.21   1
   7   6   0   34.34   17.38   1
  -8   6   0  -22.80   17.58   1
   8   6   0   10.99   16.76   1
  -9   6   0  -13.64   21.66   1
   9   6   0    0.92   18.27   1
   0   7   0   -4.85    9.70   1
   0  -7   0   10.66    8.52   3
  -1   7   0   30.21   11.90   1
  -1  -7   0   24.18    9.02   3
   1   7   0    5.82    9.70   1
  -2   7   0  570.71   25.36   1
  -2  -7   0  610.48   22.24   3
   2   7   0  564.61   24.31   1
   3   7   0  295.19   19.87   1
  -3  -7   0  340.59   18.03   3
  -3   7   0  304.73   22.48   1
   4   7   0  327.09   22.46   1
  -4  -7   0  308.64   18.13   3
  -4   7   0  313.86   24.23   1
  -5   7   0   71.71   19.03   1
   5   7   0   68.92   16.76   1
  -5  -7   0   75.38   12.14   3
  -6   7   0  -13.24   15.87   1
   6   7   0   23.30   14.94   1
  -7   7   0  360.83   32.37   1
   7   7   0  333.96   30.19   1
  -8   7   0   28.73   19.98   1
   8   7   0    9.75   17.63   1
   9   7   0    8.07   18.78   1
  -9   7   0  -19.41   21.55   1
   0   8   0 1764.96   44.22   1
   0  -8   0 1724.87   41.30   3
   1   8   0  412.14   21.73   1
  -1  -8   0  397.98   20.81   3
  -1   8   0  430.51   23.95   1
  -2   8   0  255.83   20.40   1
  -2  -8   0  229.62   16.67   3
   2   8   0  222.70   18.23   1
   3   8   0  191.15   18.75   1
  -3  -8   0  219.20   17.18   3
  -3   8   0  221.81   21.72   1
  -4  -8   0   59.86   11.85   3
   4   8   0   55.81   14.65   1
  -4   8   0   58.71   18.38   1
   5   8   0   63.83   16.42   1
  -5   8   0   47.33   18.83   1
  -5  -8   0   51.90   13.06   3
   6   8   0   16.77   15.53   1
  -6   8   0  -10.57   18.34   1
   7   8   0    3.66   15.83   1
  -7   8   0   22.23   19.80   1
   8   8   0   56.65   19.62   1
  -8   8   0   20.89   22.28   1
  -9   8   0  -17.10   22.45   1
   9   8   0   -8.94   17.27   1
   0   9   0   -0.80    5.19   2
   0   9   0   -0.47   10.97   1
  -1   9   0    6.02   12.12   1
   1   9   0    6.95   10.63   1
  -1  -9   0   13.35   10.07   3
  -1   9   0   19.02    7.06   2
  -2   9   0  151.97   19.61   1
  -2  -9   0  144.51   15.47   3
   2   9   0  127.08   16.41   1
  -3  -9   0  101.45   13.76   3
   3   9   0  117.11   16.99   1
  -3   9   0  101.76   19.13   1
  -4   9   0   49.77   18.29   1
   4   9   0   67.48   16.59   1
  -4  -9   0   50.22   12.88   3
  -5   9   0  186.96   26.04   1
   5   9   0  145.89   20.63   1
  -5  -9   0  131.49   16.21   3
  -6   9   0  140.65   25.99   1
   6   9   0  123.39   22.36   1
  -7   9   0   33.47   22.30   1
   7   9   0   -6.04   15.69   1
  -8   9   0   19.42   21.66   1
   8   9   0   31.41   20.31   1
   0  10   0    5.69    6.10   2
   0  10   0   -2.21   12.45   1
  -1  10   0    9.75   13.80   1
   1  10   0    6.94   11.52   1
  -1 -10   0   12.36   10.52   3
  -1  10   0    2.58    6.91   2
  -2  10   0  239.95   23.04   1
   2  10   0  221.83   20.05   1
  -2 -10   0  236.72   19.47   3
  -3 -10   0   25.48   11.64   3
  -3  10   0   20.44   16.23   1
   3  10   0   33.15   14.05   1
  -4 -10   0  622.26   28.19   3
  -4  10   0  584.26   33.84   1
   4  10   0  611.76   31.47   1
  -5  10   0   87.09   23.63   1
  -5 -10   0   53.08   15.33   3
   5  10   0   50.28   17.10   1
   6  10   0   48.08   18.69   1
  -6  10   0   96.64   25.84   1
  -7  10   0  -31.37   18.71   1
   7  10   0   14.90   16.29   1
  -8  10   0  -13.78   21.78   1
   8  10   0    1.26   17.15   1
   0  11   0   -5.60    6.16   2
   0  11   0    4.00   12.49   1
  -1 -11   0   -6.64   10.79   3
   1  11   0   -6.77   11.55   1
  -1  11   0    4.33   14.25   1
  -1  11   0    1.80    6.97   2
  -2 -11   0  246.57   20.77   3
   2  11   0  231.41   21.90   1
  -2  11   0  202.73   23.10   1
  -3 -11   0  243.58   20.56   3
  -3  11   0  224.61   25.37   1
   3  11   0  247.88   23.69   1
   4  11   0    3.21   13.78   1
  -4 -11   0   16.91   13.37   3
  -4  11   0   46.38   20.36   1
  -5  11   0   84.89   24.24   1
   5  11   0   85.01   19.94   1
  -5 -11   0   81.75   17.63   3
  -6  11   0  272.67   33.60   1
   6  11   0  257.10   28.09   1
   7  11   0   30.19   18.15   1
  -7  11   0  -10.94   21.50   1
  -8  11   0   43.23   26.60   1
   8  11   0   28.46   21.43   1
   0  12   0  389.07   16.72   2
   0  12   0  401.40   27.31   1
  -1 -12   0  459.91   26.82   3
   1  12   0  492.20   28.82   1
  -1  12   0  483.97   21.00   2
  -1  12   0  467.14   30.06   1
  -2  12   0   52.91   19.48   1
  -2  12   0   18.46   10.50   2
  -2 -12   0   55.19   15.00   3
   2  12   0   93.61   18.19   1
   3  12   0   94.73   19.29   1
  -3 -12   0   68.41   17.18   3
  -3  12   0   81.15   22.40   1
  -4  12   0   12.12   20.89   1
  -4 -12   0  -16.48   12.84   3
   4  12   0   27.68   15.29   1
  -5  12   0    0.82   22.35   1
  -5 -12   0   -2.26   14.82   3
   5  12   0   10.14   15.26   1
  -6  12   0   28.07   22.36   1
   6  12   0  -16.57   14.22   1
  -7  12   0   42.22   26.43   1
   7  12   0   41.18   19.50   1
  -8  12   0   -9.36   25.49   1
   8  12   0    7.17   18.61   1
   0  13   0   -0.12   15.25   1
  -1 -13   0  -19.40   12.75   3
   1  13   0  -13.49   12.77   1
  -1  13   0    3.39   16.46   1
  -1  13   0   -2.04    8.19   2
  -2  13   0  133.50   15.78   2
  -2  13   0  163.61   25.31   1
   2  13   0  132.84   21.12   1
  -2 -13   0  167.14   21.18   3
  -3 -13   0  109.20   19.64   3
   3  13   0  135.05   21.92   1
  -3  13   0   72.31   23.70   1
  -4 -13   0   41.83   17.06   3
   4  13   0   77.75   19.90   1
  -4  13   0   78.52   25.56   1
  -5  13   0   25.02   23.31   1
   5  13   0   13.44   16.81   1
  -5 -13   0   33.29   16.65   3
   6  13   0   28.47   17.82   1
  -6  13   0  -10.91   21.02   1
  -7  13   0   23.09   25.38   1
   7  13   0   42.23   20.25   1
   0  14   0   29.98   18.30   1
  -1  14   0   31.64   20.36   1
   1  14   0   13.03   16.36   1
  -2  14   0    2.46   18.62   1
  -2  14   0   32.42   12.12   2
  -2 -14   0   37.32   17.26   3
   2  14   0   23.31   16.07   1
   3  14   0  258.80   27.60   1
  -3  14   0  313.53   32.17   1
  -3 -14   0  219.72   25.03   3
  -3  14   0  224.09   19.14   2
  -4 -14   0    8.20   16.56   3
  -4  14   0   36.92   24.55   1
   4  14   0   44.06   18.54   1
   5  14   0  190.95   26.71   1
  -5  14   0  144.39   28.78   1
  -5 -14   0  166.00   23.06   3
  -6  14   0  -26.10   22.07   1
   6  14   0   -7.86   16.44   1
   7  14   0   29.13   20.11   1
  -7  14   0    1.63   24.30   1
   0  15   0  -13.37   17.37   1
   1  15   0   23.42   18.09   1
  -1  15   0   -0.09   19.81   1
   2  15   0   39.70   18.38   1
  -2  15   0    3.68   21.14   1
  -2 -15   0    0.75   16.86   3
  -3  15   0   54.88   15.20   2
   3  15   0   37.53   19.48   1
  -3  15   0   59.07   25.17   1
  -3 -15   0   15.65   18.57   3
   4  15   0   -5.56   15.70   1
  -4 -15   0    8.56   17.52   3
  -4  15   0   12.70   23.45   1
  -4  15   0    7.22   12.40   2
  -5 -15   0   43.07   18.75   3
  -5  15   0   62.93   26.88   1
   5  15   0   44.91   19.28   1
   6  15   0  -12.19   17.27   1
  -6  15   0    4.83   23.32   1
  -7  15   0   -4.30   25.78   1
   7  15   0   56.61   23.13   1
   0  16   0   27.75   20.13   1
   1  16   0  121.44   24.21   1
  -1  16   0  157.00   27.59   1
  -2 -16   0   69.46   21.29   3
   2  16   0   56.42   20.72   1
  -2  16   0   45.09   24.71   1
  -3  16   0    7.77   22.96   1
   3  16   0    9.13   17.49   1
  -3 -16   0   -9.08   16.68   3
  -4  16   0  -29.52   20.32   1
   4  16   0   -8.76   15.84   1
  -4  16   0   12.97   12.43   2
  -4 -16   0    9.94   18.30   3
  -5  16   0    6.30   12.31   2
   5  16   0   -9.92   16.53   1
  -5  16   0   -5.98   22.95   1
  -6  16   0   -2.25   13.08   2
  -6  16   0  -11.72   26.26   1
   6  16   0    4.33   18.60   1
   0  17   0  -12.71   17.19   1
   1  17   0   -8.11   17.00   1
  -1  17   0  -10.39   19.38   1
   2  17   0   30.51   18.74   1
  -2  17   0    3.39   21.27   1
   3  17   0  187.91   27.46   1
  -3 -17   0  123.87   23.75   3
  -3  17   0  198.73   31.30   1
  -4  17   0   33.07   23.84   1
  -4 -17   0   -4.11   19.59   3
   4  17   0   -3.06   16.41   1
   5  17   0   17.10   19.24   1
  -5  17   0   11.84   25.11   1
  -5  17   0   32.49   14.46   2
  -6  17   0  105.25   20.03   2
   6  17   0  110.02   25.84   1
  -6  17   0   55.95   31.65   1
   0  18   0    8.65   17.57   1
  -1  18   0   11.60   19.87   1
   1  18   0   28.52   18.42   1
   2  18   0   63.78   21.46   1
  -2  18   0   56.98   24.41   1
  -3  18   0   55.61   25.21   1
  -3 -18   0   10.16   20.14   3
   3  18   0   44.91   21.13   1
   4  18   0  232.62   30.73   1
  -4  18   0  236.47   35.65   1
  -4 -18   0  220.95   29.30   3
   5  18   0   20.40   19.11   1
  -5  18   0  -23.61   23.55   1
   0  19   0   11.67   18.22   1
  -1  19   0   11.74   21.06   1
   1  19   0   17.06   19.39   1
   2  19   0   93.57   23.86   1
  -2  19   0  116.42   27.58   1
   3  19   0   14.56   19.03   1
  -3  19   0   -8.54   23.76   1
   4  19   0   -0.74   19.20   1
  -4  19   0   28.42   26.48   1
  -4 -19   0   31.29   22.23   3
   0  20   0  119.34   26.61   1
   1  20   0   35.65   20.61   1
  -1  20   0    1.50   21.86   1
   2  20   0   32.70   20.91   1
  -2  20   0   92.82   27.69   1
  -3  20   0   52.94   28.19   1
   3  20   0   40.66   22.38   1
   4  20   0   40.49   22.63   1
  -4  20   0   12.47   26.24   1
   0  21   0   -2.51   18.74   1
   1  21   0    4.15   19.01   1
  -1  21   0   12.45   22.75   1
   2  21   0   48.49   23.26   1
  -2  21   0   34.26   25.67   1
   3  21   0   42.56   22.37   1
   0  22   0   21.98   21.25   1
  -9   0   1   80.16   22.52   1
  -8   0   1   38.87   17.46   1
  -7   0   1   42.31   16.09   1
  -6   0   1   10.07   12.41   1
   4   0  -1    3.57    9.98   1
   3   0  -1  135.56   13.09   1
   2   0  -1    2.48    6.36   1
   1   0   1 5260.15   80.97   1
   2   0   1    1.14    7.30   1
   3   0   1   15.20    8.79   1
   4   0   1    1.06   10.19   1
   5   0   1  190.12   20.35   1
  -6   0  -1   -3.81   11.53   1
  -7   0  -1   33.16   16.48   1
  -8   0  -1   10.65   15.81   1
  -9   0  -1  -16.95   16.37   1
  -9   1   1   50.52   20.93   1
  -9  -1   1   33.42   18.59   1
  -8   1   1   25.12   17.57   1
  -8  -1   1   16.62   16.38   1
  -7   1   1   54.56   17.04   1
  -7  -1   1   78.42   17.74   1
   6   1  -1  207.67   22.89   1
  -6   1   1  159.19   19.86   1
  -5   1   1  134.72   16.15   1
   5   1  -1  137.44   17.21   1
   4   1  -1   60.88   12.42   1
  -4   1   1   90.32   12.55   1
  -3   1   1  256.72   15.04   1
   3   1  -1  250.62   15.65   1
  -2   1   1    6.37    6.86   1
   2   1  -1   10.46    6.78   1
   1   1   1  270.33   10.07   1
  -1   1  -1  274.92   10.43   1
  -2   1  -1 1167.03   28.38   1
   2   1   1 1181.20   28.99   1
  -3   1  -1  752.39   25.11   1
   3   1   1  790.96   26.62   1
   4   1   1  461.58   23.76   1
  -4   1  -1  476.42   22.51   1
  -5   1  -1   -1.72   10.19   1
   5   1   1   -9.46   11.18   1
  -6   1  -1  199.85   21.72   1
   6   1   1  229.35   24.42   1
  -7  -1  -1   28.82   15.39   1
  -7   1  -1   29.20   16.59   1
  -8  -1  -1   12.33   15.42   1
  -8   1  -1   14.39   17.03   1
  -9  -1  -1   53.39   19.52   1
  -9   1  -1   32.16   19.62   1
  -9   2   1   21.98   19.87   1
  -9  -2   1   14.38   16.90   1
  -8  -2   1   26.01   16.06   1
  -8   2   1   -3.18   16.20   1
  -7   2   1    4.53   15.42   1
   7   2  -1   39.42   18.27   1
  -6   2   1   40.48   15.30   1
   6   2  -1   69.96   17.09   1
  -5   2   1  488.37   25.06   1
   5   2  -1  456.21   25.23   1
  -4   2   1  460.81   22.28   1
   4   2  -1  486.19   22.96   1
   3   2  -1  900.12   27.00   1
  -3   2   1  877.66   26.64   1
   2   2  -1  333.84   15.04   1
  -2   2   1  381.12   16.02   1
  -1   2   1    5.84    4.54   1
   1   2  -1    5.59    3.57   1
   0   2   1  348.73   10.05   1
   0   2  -1  356.74   10.17   1
   1   2   1 1658.91   31.99   1
  -1   2  -1 1683.18   32.10   1
   2   2   1   14.58    8.17   1
   2   2   1   -1.14    5.93   2
  -2   2  -1   13.60    8.82   1
   3   2   1 1173.97   32.83   1
  -3   2  -1 1158.40   32.43   1
  -4   2  -1  100.75   14.64   1
   4   2   1  115.93   15.28   1
  -5   2  -1  386.41   23.92   1
   5   2   1  358.82   23.65   1
  -6   2  -1  -11.12   13.05   1
   6   2   1  -10.72   12.75   1
  -7   2  -1   32.02   17.47   1
   7   2   1   38.84   18.68   1
  -8   2  -1   16.61   17.16   1
  -8  -2  -1   52.65   18.02   1
  -9   2  -1   82.84   22.90   1
  -9  -2  -1   91.52   21.50   1
  -9  -3   1   27.64   16.98   1
  -9   3   1  -33.72   17.00   1
   8   3  -1  -35.96   14.81   1
  -8   3   1   -1.18   17.12   1
  -7   3   1  195.46   24.63   1
   7   3  -1  198.12   25.04   1
   6   3  -1  218.98   22.97   1
  -6   3   1  195.36   22.08   1
  -5   3   1  262.24   20.86   1
   5   3  -1  272.53   20.70   1
   4   3  -1   97.92   14.11   1
  -4   3   1  118.88   14.19   1
  -3  -3   1  275.03   13.86   3
  -3   3   1  241.72   16.40   1
   3   3  -1  280.23   16.41   1
  -2  -3   1  107.66    9.26   3
   2   3  -1   85.35   10.42   1
  -2   3   1  123.76   12.00   1
   1   3  -1 2345.76   41.02   1
  -1   3   1 2195.10   41.05   1
   0   3   1   89.93    7.84   1
   0   3  -1   88.13    7.70   1
   1   3   1  516.12   16.87   1
  -1   3  -1  513.70   17.34   1
   2   3   1   69.81    7.83   2
  -2   3  -1   83.51   11.55   1
   2   3   1   78.23   10.87   1
   3   3   1  304.19   17.62   1
  -3  -3  -1  281.91   12.31   3
  -3   3  -1  273.77   17.89   1
  -4  -3  -1  578.82   18.68   3
  -4   3  -1  587.54   26.12   1
   4   3   1  545.81   25.50   1
   5   3   1  306.38   22.91   1
  -5   3  -1  289.62   21.69   1
  -6   3  -1    3.58   13.63   1
   6   3   1    3.91   13.19   1
  -7   3  -1   60.89   19.21   1
   7   3   1  102.04   21.16   1
  -8   3  -1  -11.63   15.55   1
   8   3   1   14.01   18.81   1
  -9  -3  -1   77.04   19.88   1
  -9   3  -1   43.99   21.25   1
   9   4  -1   13.69   20.41   1
  -9   4   1   12.00   21.09   1
  -8   4   1   29.90   19.09   1
   8   4  -1   32.03   18.46   1
  -7   4   1   28.89   17.51   1
   7   4  -1   14.99   16.07   1
   6   4  -1   38.94   15.69   1
  -6  -4   1   55.91   11.98   3
  -6   4   1   69.43   17.50   1
  -5  -4   1    7.28    8.01   3
  -5   4   1   -7.76   11.28   1
   5   4  -1   12.90   12.10   1
  -4   4   1  106.69   14.87   1
   4   4  -1  131.06   15.34   1
  -4  -4   1  118.11   11.71   3
  -3   4   1   63.45   12.01   1
  -3  -4   1   66.19    8.80   3
   3   4  -1   67.76   11.07   1
  -2   4   1  523.98   21.35   1
   2   4  -1  544.64   19.97   1
  -2  -4   1  553.98   18.37   3
  -1   4   1  479.48   19.15   1
  -1  -4   1  498.54   16.80   3
  -1   4   1  465.46   16.19   2
   1   4  -1  489.43   17.95   1
   0   4  -1 9284.34  137.70   1
   0   4   1 8863.20  137.28   1
   0  -4   1 9051.10  131.43   3
   1   4   1 1063.41   27.63   1
  -1   4  -1 1077.45   28.65   1
  -2   4  -1  297.64   17.19   1
  -2  -4  -1  287.59   12.69   3
   2   4   1  289.96   16.17   1
   2   4   1  308.78   12.75   2
  -3  -4  -1   14.41    6.11   3
   3   4   1    4.37    8.92   1
  -3   4  -1    0.59    9.67   1
  -4  -4  -1  236.07   13.73   3
  -4   4  -1  277.26   20.61   1
   4   4   1  224.03   18.68   1
  -5   4  -1    3.05   11.88   1
   5   4   1    4.39   11.46   1
  -5  -4  -1    2.91    6.80   3
  -6   4  -1   -1.20   14.54   1
   6   4   1    6.07   13.97   1
   7   4   1  -23.16   13.21   1
  -7   4  -1   -9.92   15.48   1
  -8   4  -1   14.25   17.83   1
   8   4   1   24.93   18.54   1
   9   4   1   14.25   20.14   1
  -9   4  -1   32.36   22.13   1
   9   5  -1    1.98   18.19   1
  -9   5   1  -32.37   18.01   1
  -8   5   1  -31.16   16.34   1
   8   5  -1    1.92   15.73   1
   7   5  -1   83.06   19.83   1
  -7   5   1   65.56   20.65   1
  -6   5   1  206.44   22.99   1
  -6  -5   1  187.13   16.92   3
   6   5  -1  173.74   21.14   1
   5   5  -1  205.79   20.34   1
  -5  -5   1  180.47   15.41   3
  -5   5   1  211.50   21.08   1
  -4  -5   1   11.63    7.29   3
   4   5  -1  -11.87    9.03   1
  -4   5   1   25.15   12.34   1
  -3  -5   1  192.42   13.24   3
  -3   5   1  208.17   17.29   1
   3   5  -1  192.76   15.46   1
  -2   5   1  183.22   16.64   1
   2   5  -1  169.16   14.22   1
  -2  -5   1  188.33   12.84   3
  -1  -5   1   96.57   10.49   3
  -1   5   1  111.25   13.69   1
   1   5  -1   89.98   12.09   1
   0  -5   1  702.51   22.61   3
   0   5  -1  743.10   25.15   1
   0   5   1  702.97   24.44   1
  -1  -5  -1  351.01   15.87   3
   1   5   1  303.04   16.65   1
  -1   5  -1  355.83   19.68   1
   2   5   1    9.92    5.36   2
  -2   5  -1   -1.75    9.59   1
   2   5   1    0.54    7.84   1
  -2  -5  -1    1.50    6.48   3
   3   5   1  117.69   14.21   1
  -3  -5  -1  110.76    9.90   3
  -3   5  -1   85.93   13.58   1
  -4  -5  -1  199.38   13.36   3
  -4   5  -1  206.99   19.65   1
   4   5   1  211.40   19.52   1
  -5  -5  -1  409.93   18.63   3
   5   5   1  386.17   25.52   1
  -5   5  -1  405.39   26.18   1
  -6   5  -1  101.81   19.75   1
   6   5   1   73.45   17.87   1
   7   5   1  125.65   22.78   1
  -7   5  -1  107.08   22.43   1
  -8   5  -1   20.44   20.25   1
   8   5   1   38.84   17.94   1
  -9   5  -1   32.24   23.04   1
   9   5   1   41.03   23.00   1
  -9   6   1   10.27   20.91   1
   9   6  -1    3.27   17.78   1
   8   6  -1  -18.35   15.42   1
  -8   6   1  -11.09   18.59   1
  -7   6   1   13.48   19.91   1
   7   6  -1   18.23   15.97   1
  -6  -6   1  143.12   16.06   3
   6   6  -1  135.06   20.92   1
  -6   6   1  140.08   22.31   1
   5   6  -1  253.49   21.83   1
  -5   6   1  263.48   22.63   1
  -5  -6   1  279.75   18.83   3
  -4  -6   1  227.58   15.80   3
  -4   6   1  225.76   20.34   1
   4   6  -1  218.42   18.15   1
  -3  -6   1    8.83    7.34   3
   3   6  -1    0.52    8.96   1
  -3   6   1    4.64   11.65   1
  -2   6   1   72.13   13.43   1
   2   6  -1   56.21   10.98   1
  -2  -6   1   65.52    9.75   3
  -1  -6   1  138.40   12.34   3
   1   6  -1  135.54   13.20   1
  -1   6   1  144.32   15.21   1
   0  -6   1  234.71   16.30   3
   0   6  -1  238.27   18.28   1
   0   6   1  238.26   17.77   1
   1   6   1   -1.48    8.38   1
  -1  -6  -1   18.75    8.13   3
  -1   6  -1   14.24   11.25   1
  -2   6  -1   72.56   13.23   1
  -2  -6  -1   68.22    9.30   3
   2   6   1   58.67   11.46   1
  -3   6  -1   26.88   12.71   1
   3   6   1   42.58   11.72   1
  -3  -6  -1   37.57    8.55   3
  -4   6  -1  732.54   31.45   1
  -4  -6  -1  810.29   24.92   3
   4   6   1  819.51   32.88   1
  -5  -6  -1  145.98   13.52   3
   5   6   1  158.00   20.15   1
  -5   6  -1  164.12   21.21   1
  -6   6  -1   74.12   19.68   1
   6   6   1   88.46   18.56   1
   7   6   1   19.45   16.21   1
  -7   6  -1   23.95   18.25   1
   8   6   1   35.68   18.53   1
  -8   6  -1   13.58   19.16   1
  -9   6  -1  -36.04   19.67   1
   9   6   1   -9.23   18.12   1
  -9   7   1  -29.13   19.95   1
   9   7  -1   23.91   18.93   1
  -8   7   1   28.47   20.61   1
   8   7  -1   78.94   21.35   1
  -7   7   1   31.73   19.89   1
   7   7  -1    9.13   15.89   1
   6   7  -1  165.84   21.99   1
  -6   7   1  216.72   26.50   1
  -6  -7   1  156.77   17.24   3
  -5  -7   1   48.38   11.60   3
  -5   7   1   52.49   17.29   1
   5   7  -1   59.70   16.33   1
   4   7  -1   15.23   11.69   1
  -4   7   1   22.37   14.72   1
  -4  -7   1   27.42    9.69   3
  -3  -7   1  393.94   19.29   3
   3   7  -1  389.16   21.36   1
  -3   7   1  418.65   24.74   1
  -2   7   1  267.71   19.51   1
   2   7  -1  244.59   16.97   1
  -2  -7   1  243.87   16.53   3
   1   7  -1  483.01   22.04   1
  -1  -7   1  437.04   19.99   3
  -1   7   1  464.03   23.23   1
  -1   7   1  453.61   17.04   2
   0  -7   1  285.26   17.67   3
   0   7   1  328.66   19.21   1
   0   7  -1  302.20   19.25   1
   1   7   1  574.92   23.94   1
  -1   7  -1  594.70   25.52   1
  -1  -7  -1  574.02   21.66   3
  -2  -7  -1   91.10   11.34   3
  -2   7  -1  132.98   16.27   1
   2   7   1  114.77   14.13   1
  -3  -7  -1  394.07   18.95   3
   3   7   1  379.31   21.90   1
  -3   7  -1  347.10   23.49   1
  -4   7  -1   13.22   14.13   1
  -4  -7  -1    6.61    8.86   3
   4   7   1   12.30   12.05   1
  -5  -7  -1   38.19   10.30   3
  -5   7  -1   46.81   17.30   1
   5   7   1   43.67   14.54   1
   6   7   1  130.78   21.00   1
  -6   7  -1  132.58   23.32   1
  -7   7  -1    7.43   18.42   1
   7   7   1   -1.01   14.92   1
   8   7   1   54.41   21.12   1
  -8   7  -1   67.36   23.72   1
  -9   7  -1   15.29   22.32   1
   9   7   1   19.53   18.91   1
  -9   8   1  -11.59   21.41   1
   9   8  -1  -13.81   18.44   1
   8   8  -1   44.93   19.12   1
  -8   8   1   44.54   22.51   1
  -7   8   1  177.56   27.42   1
   7   8  -1  193.52   25.39   1
  -6   8   1    1.57   19.36   1
  -6  -8   1    9.01   11.89   3
   6   8  -1   20.21   15.77   1
   5   8  -1   61.64   15.86   1
  -5  -8   1   62.36   13.09   3
  -5   8   1   27.61   19.13   1
   4   8  -1   47.78   13.76   1
  -4   8   1   61.68   17.60   1
  -4  -8   1   51.43   11.69   3
   3   8  -1   -7.22    9.35   1
  -3  -8   1    7.88    9.37   3
  -3   8   1    7.54   12.97   1
  -2   8   1   84.55   16.25   1
   2   8  -1   78.52   13.10   1
  -2  -8   1   55.21   11.11   3
   1   8  -1 1447.74   39.38   1
  -1   8   1 1399.49   39.70   1
  -1  -8   1 1452.83   37.77   3
  -1   8   1 1414.71   33.26   2
   0   8  -1  363.51   21.15   1
   0   8   1  327.42   20.50   1
   0  -8   1  352.22   19.89   3
   0   8   1  335.86   14.25   2
   1   8   1  819.12   29.50   1
  -1  -8  -1  794.08   26.67   3
  -1   8  -1  808.33   29.99   1
  -2  -8  -1   95.73   12.19   3
   2   8   1  124.04   15.35   1
  -2   8  -1  104.21   16.26   1
  -3  -8  -1  394.42   19.88   3
   3   8   1  348.76   22.03   1
  -3   8  -1  355.86   24.83   1
  -4  -8  -1   86.74   13.11   3
   4   8   1   63.79   15.57   1
  -4   8  -1   46.98   16.96   1
  -5   8  -1    9.07   17.23   1
   5   8   1   -1.38   12.86   1
  -5  -8  -1   -2.57    9.91   3
   6   8   1  111.82   20.83   1
  -6   8  -1  107.29   23.88   1
   7   8   1   40.99   17.79   1
  -7   8  -1  -12.03   17.99   1
  -8   8  -1    4.11   21.30   1
   8   8   1  -10.79   16.05   1
   9   8   1    2.22   18.08   1
  -8   9   1  -27.48   20.22   1
   8   9  -1   10.13   17.22   1
  -7   9   1  113.73   25.78   1
   7   9  -1  107.90   20.96   1
  -6   9   1   39.80   22.61   1
   6   9  -1   36.29   16.33   1
  -6  -9   1   28.73   13.14   3
  -5   9   1  281.22   28.83   1
   5   9  -1  240.15   23.65   1
  -5  -9   1  242.75   20.41   3
   4   9  -1    5.22   12.37   1
  -4   9   1   15.15   16.32   1
  -4  -9   1    6.95   10.21   3
   3   9  -1  111.41   16.87   1
  -3  -9   1  133.69   15.26   3
  -3   9   1  137.68   19.53   1
  -2  -9   1   81.82   12.85   3
   2   9  -1   67.10   14.09   1
  -2   9   1   52.22   10.04   2
  -2   9   1   75.20   16.26   1
  -1   9   1   25.25   12.74   1
  -1  -9   1   -1.66    9.26   3
   1   9  -1   34.99   12.56   1
  -1   9   1   29.10    7.99   2
   0  -9   1   61.44   12.37   3
   0   9   1   47.51    8.14   2
   0   9  -1   73.23   14.45   1
   0   9   1   95.63   15.18   1
  -1  -9  -1   40.72   11.29   3
  -1   9  -1   21.48   13.43   1
   1   9   1   38.94   13.19   1
   2   9   1  610.88   27.94   1
  -2  -9  -1  577.12   24.79   3
  -2   9  -1  597.02   29.52   1
  -3  -9  -1  270.61   18.87   3
  -3   9  -1  265.39   23.04   1
   3   9   1  258.22   21.06   1
  -4  -9  -1  102.21   14.74   3
   4   9   1  113.12   19.09   1
  -4   9  -1  109.66   22.00   1
  -5   9  -1   43.48   20.34   1
  -5  -9  -1   55.91   13.99   3
   5   9   1   45.14   15.97   1
   6   9   1  113.78   21.41   1
  -6   9  -1  128.65   26.21   1
  -7   9  -1  130.63   26.50   1
   7   9   1  120.33   22.73   1
   8   9   1   33.55   19.41   1
  -8   9  -1    7.56   21.48   1
   8  10  -1    3.61   15.84   1
  -8  10   1  -25.58   21.56   1
  -7  10   1   18.18   22.31   1
   7  10  -1   38.46   17.51   1
  -6  10   1   58.40   23.98   1
  -6 -10   1   22.06   14.01   3
   6  10  -1   64.00   18.66   1
  -5  10   1  421.23   33.93   1
   5  10  -1  412.67   28.78   1
  -5 -10   1  399.70   25.01   3
  -4  10   1   39.64   19.05   1
   4  10  -1   35.63   14.74   1
  -4 -10   1   40.71   13.48   3
  -3  10   1  991.89   39.27   1
  -3 -10   1 1015.57   34.73   3
   3  10  -1 1057.89   38.61   1
   2  10  -1   12.66   12.11   1
  -2  10   1   36.56   15.01   1
  -2 -10   1   19.91   11.56   3
  -2  10   1    6.67    4.95   2
  -1  10   1   24.57    7.93   2
  -1  10   1   29.80   14.05   1
  -1 -10   1   14.44   11.49   3
   1  10  -1   22.01   13.27   1
   0 -10   1    2.76   10.31   3
   0  10  -1    9.83   13.06   1
   0  10   1   -1.97   11.52   1
   0  10  -1    7.37    5.23   2
   0  10   1   -0.90    6.63   2
  -1 -10  -1   42.19   12.15   3
  -1  10  -1   62.62   15.65   1
   1  10   1   47.53   14.25   1
  -2 -10  -1   51.01   13.22   3
   2  10   1   15.16   12.57   1
  -2  10  -1   45.00   16.36   1
   3  10   1  203.86   21.31   1
  -3  10  -1  193.69   23.45   1
  -3 -10  -1  213.41   18.57   3
  -4 -10  -1  -15.41   10.44   3
  -4  10  -1    2.25   17.49   1
   4  10   1    7.22   13.29   1
   5  10   1   97.28   19.25   1
  -5 -10  -1  103.01   16.52   3
  -5  10  -1  104.84   25.27   1
  -6  10  -1   30.04   22.20   1
   6  10   1   -6.23   14.01   1
   7  10   1   19.83   16.43   1
  -7  10  -1    1.47   21.53   1
   8  10   1   -3.89   17.92   1
  -8  10  -1  -17.13   20.56   1
  -8  11   1  -16.61   23.71   1
   8  11  -1   -5.31   17.80   1
   7  11  -1   52.09   19.61   1
  -7  11   1   69.44   26.27   1
  -6  11   1   48.67   24.11   1
   6  11  -1   16.24   16.40   1
  -5 -11   1   45.68   16.33   3
   5  11  -1   32.88   17.42   1
  -5  11   1   48.41   23.40   1
  -4 -11   1   88.00   16.81   3
   4  11  -1   81.90   17.46   1
  -4  11   1  140.31   25.06   1
  -3 -11   1  389.71   24.53   3
  -3  11   1  402.05   24.17   2
   3  11  -1  311.78   24.36   1
  -3  11   1  389.23   30.78   1
  -2 -11   1   51.70   13.96   3
  -2  11   1   26.57   16.83   1
   2  11  -1   46.46   14.68   1
  -2  11   1   53.51   11.79   2
  -1 -11   1  260.52   21.93   3
  -1  11   1  283.01   16.81   2
  -1  11   1  264.82   23.57   1
   1  11  -1  256.59   22.01   1
   0  11   1    0.76    7.13   2
   0  11  -1    2.07    6.10   2
   0  11   1   -8.21   12.38   1
   0 -11   1   21.32   12.19   3
   0  11  -1    3.44   13.16   1
  -1 -11  -1   44.69   12.91   3
  -1  11  -1   29.86    8.72   2
  -1  11  -1   -3.80   14.35   1
   1  11   1   23.11   13.27   1
  -2 -11  -1  179.03   18.55   3
  -2  11  -1  168.10   22.54   1
   2  11   1  238.27   22.71   1
  -3 -11  -1   80.77   16.04   3
   3  11   1   76.52   17.63   1
  -3  11  -1   63.55   19.95   1
  -4 -11  -1  273.94   22.84   3
   4  11   1  282.81   25.08   1
  -4  11  -1  348.65   30.44   1
  -5 -11  -1   14.19   14.84   3
   5  11   1   27.79   16.75   1
  -5  11  -1   34.51   22.88   1
   6  11   1   22.92   16.30   1
  -6  11  -1   -6.57   21.35   1
   7  11   1   90.07   22.57   1
  -7  11  -1   54.69   26.14   1
   8  11   1   -9.40   18.57   1
  -8  11  -1  -21.24   23.04   1
   8  12  -1   13.66   19.05   1
  -8  12   1  -22.98   24.89   1
   7  12  -1   21.11   17.69   1
  -7  12   1   12.93   23.43   1
   6  12  -1   80.38   20.62   1
  -6  12   1   91.63   26.15   1
   5  12  -1    8.49   16.69   1
  -5 -12   1    5.80   15.11   3
  -5  12   1   57.59   25.16   1
  -4 -12   1   11.05   14.33   3
   4  12  -1   26.96   16.05   1
  -4  12   1  -15.70   18.84   1
   3  12  -1    3.13   13.41   1
  -3  12   1   40.12   21.36   1
  -3 -12   1   20.37   13.88   3
  -3  12   1   27.16   11.93   2
  -2  12   1  202.03   24.89   1
   2  12  -1  203.56   22.34   1
  -2 -12   1  169.62   19.78   3
  -2  12   1  177.69   17.07   2
  -1  12   1  293.16   18.14   2
   1  12  -1  286.68   24.73   1
  -1 -12   1  271.55   22.65   3
  -1  12   1  322.78   26.91   1
   0  12   1  301.35   16.02   2
   0  12  -1  302.69   25.62   1
   0  12   1  282.27   24.05   1
   0 -12   1  309.83   23.82   3
  -1  12  -1  376.87   28.05   1
   1  12   1  446.89   28.05   1
  -1  12  -1  408.61   19.00   2
  -2  12  -1  108.07   21.69   1
  -2 -12  -1  135.07   18.40   3
   2  12   1  136.48   20.17   1
   3  12   1   20.99   15.17   1
  -3 -12  -1    5.83   13.41   3
  -3  12  -1    3.63   19.44   1
  -4 -12  -1  -33.46   12.21   3
   4  12   1   10.84   14.61   1
  -4  12  -1    8.57   20.24   1
   5  12   1   -9.75   15.78   1
  -5  12  -1    8.85   22.04   1
   6  12   1  -25.23   14.89   1
  -6  12  -1  -18.98   21.01   1
  -7  12  -1   -3.71   23.06   1
   7  12   1  -30.27   15.04   1
  -8  12  -1  -41.28   22.96   1
   8  12   1   -0.75   18.41   1
  -7  13   1  -22.41   22.17   1
   7  13  -1   11.73   18.53   1
  -6  13   1   50.40   26.10   1
   6  13  -1   89.38   21.76   1
   5  13  -1    2.14   15.55   1
  -5 -13   1  -10.45   15.07   3
  -5  13   1   28.16   23.32   1
  -4  13   1    2.07   22.46   1
   4  13  -1   19.77   16.72   1
  -4 -13   1    6.49   14.68   3
  -4  13   1    6.63   12.79   2
  -3  13   1   91.32   15.28   2
  -3 -13   1  133.06   19.66   3
   3  13  -1  146.77   22.12   1
  -3  13   1  179.39   27.19   1
  -2  13   1   97.50   14.09   2
  -2  13   1  120.85   23.33   1
  -2 -13   1  110.39   19.37   3
   2  13  -1  117.73   20.17   1
  -1  13   1   -1.40    9.06   2
  -1  13   1  -15.61   16.06   1
   1  13  -1    7.38   14.22   1
  -1 -13   1  -13.87   12.69   3
   0  13   1   43.36   17.50   1
   0  13  -1   41.74   17.71   1
  -1  13  -1  101.02   20.55   1
   1  13   1   64.42   17.55   1
  -1  13  -1   74.44   11.66   2
  -2 -13  -1   56.29   16.54   3
  -2  13  -1   33.95   20.13   1
   2  13   1   33.99   16.71   1
  -3 -13  -1  124.24   20.07   3
  -3  13  -1  176.26   27.43   1
   3  13   1  142.76   21.77   1
  -4  13  -1   15.68   22.09   1
   4  13   1   16.52   16.31   1
  -4 -13  -1   27.43   16.69   3
   5  13   1   63.85   20.45   1
  -5  13  -1   41.45   24.27   1
   6  13   1   44.89   19.18   1
  -6  13  -1   16.64   22.43   1
  -7  13  -1   10.16   23.64   1
   7  13   1   13.18   18.50   1
   7  14  -1   -3.49   17.99   1
  -7  14   1  -26.92   24.35   1
  -6  14   1   57.37   25.30   1
   6  14  -1   -2.78   16.11   1
   5  14  -1   24.17   16.97   1
  -5  14   1    0.76   22.34   1
  -5 -14   1   13.75   16.26   3
  -5  14   1   36.06   14.24   2
  -4  14   1  412.26   37.88   1
   4  14  -1  400.67   31.39   1
  -4  14   1  374.73   27.57   2
  -4 -14   1  368.18   28.92   3
  -3  14   1   84.98   25.82   1
  -3 -14   1   31.31   17.81   3
   3  14  -1   66.86   19.82   1
   2  14  -1  172.76   23.02   1
  -2  14   1  201.85   27.07   1
  -2  14   1  159.95   17.62   2
  -2 -14   1  150.08   22.46   3
   1  14  -1   -2.12   15.36   1
  -1 -14   1   36.49   16.78   3
  -1  14   1   30.34   18.93   1
   0  14  -1   35.07   18.81   1
   0  14   1   39.32   19.31   1
   1  14   1   -8.86   15.25   1
  -1  14  -1  -21.34   17.01   1
   2  14   1   17.08   16.31   1
  -2  14  -1    6.45   20.24   1
  -2  14  -1   23.41   11.33   2
  -2 -14  -1    3.59   15.90   3
   3  14   1   55.20   18.86   1
  -3 -14  -1   69.85   18.49   3
  -3  14  -1   52.37   24.74   1
   4  14   1  101.44   22.13   1
  -4 -14  -1   95.62   20.75   3
  -4  14  -1   94.17   26.78   1
   5  14   1   13.97   17.10   1
  -5  14  -1   35.29   22.79   1
  -6  14  -1  -16.43   22.85   1
   6  14   1   22.84   19.12   1
  -7  14  -1   -9.81   25.12   1
   7  14   1    6.11   19.27   1
  -7  15   1   57.23   16.41   2
   7  15  -1   16.56   19.51   1
  -7  15   1   22.25   27.85   1
   6  15  -1   13.57   18.53   1
  -6  15   1    4.14   24.65   1
  -6  15   1   25.09   13.95   2
   5  15  -1   15.69   16.92   1
  -5  15   1   -7.39   23.14   1
  -5  15   1    2.25   11.37   2
  -5 -15   1   -6.72   15.92   3
  -4  15   1   57.94   25.55   1
  -4  15   1   36.73   15.01   2
   4  15  -1   67.91   20.16   1
  -4 -15   1    7.52   17.88   3
  -3  15   1   -4.20   11.66   2
  -3 -15   1  -20.74   16.00   3
   3  15  -1   17.13   17.87   1
  -3  15   1   32.75   24.07   1
   2  15  -1   59.25   19.39   1
  -2  15   1   61.06   23.54   1
  -2 -15   1   31.58   18.92   3
  -1 -15   1   42.58   18.09   3
  -1  15   1   40.29   20.64   1
   1  15  -1   -7.41   15.44   1
   0  15   1   -9.82   17.20   1
   0  15  -1  -16.34   16.22   1
   1  15   1    5.84   16.76   1
  -1  15  -1   20.09   19.39   1
  -2  15  -1    4.96   20.92   1
   2  15   1   -4.37   16.30   1
  -3 -15  -1   14.57   18.26   3
  -3  15  -1   30.95   13.93   2
   3  15   1   26.72   18.33   1
  -3  15  -1   41.18   25.13   1
  -4  15  -1  -18.68   21.92   1
  -4 -15  -1  -11.32   16.48   3
   4  15   1   -3.10   15.68   1
  -5  15  -1   59.01   25.04   1
   5  15   1   33.19   18.44   1
  -6  15  -1   85.26   28.43   1
   6  15   1   50.09   21.08   1
  -7  15  -1   26.65   26.93   1
   7  15   1   26.77   21.28   1
  -6  16   1    7.80   12.90   2
  -6  16   1  -36.84   23.73   1
   6  16  -1   31.52   20.71   1
  -5 -16   1   20.46   19.94   3
  -5  16   1   44.66   26.55   1
   5  16  -1   57.62   21.08   1
  -5  16   1   45.68   16.15   2
  -4  16   1    2.51   13.55   2
  -4  16   1    0.67   21.20   1
  -4 -16   1   23.59   20.05   3
   4  16  -1   16.42   17.76   1
   3  16  -1  -12.08   16.40   1
  -3 -16   1    3.05   18.04   3
  -3  16   1   20.08   23.30   1
  -2 -16   1   59.25   20.54   3
  -2  16   1   30.58   23.26   1
   2  16  -1   34.61   19.58   1
   1  16  -1   34.69   19.41   1
  -1  16   1   40.45   22.80   1
   0  16   1  206.10   29.11   1
   0  16  -1  238.60   29.61   1
  -1  16  -1   14.94   21.38   1
   1  16   1   48.33   20.83   1
  -2  16  -1   29.29   23.23   1
   2  16   1   44.19   20.63   1
  -3 -16  -1   11.41   18.17   3
  -3  16  -1   33.77   24.45   1
   3  16   1    4.85   16.99   1
  -4 -16  -1   -2.84   17.37   3
  -4  16  -1   22.05   11.08   2
   4  16   1    8.87   17.09   1
  -4  16  -1    4.24   23.34   1
  -5  16  -1  -12.64   23.37   1
   5  16   1    8.05   18.43   1
  -6  16  -1  -28.88   22.59   1
   6  16   1   22.49   20.10   1
  -6  17   1    3.99   13.49   2
   6  17  -1   11.08   19.66   1
  -6  17   1   19.39   28.00   1
  -5 -17   1   57.89   22.20   3
  -5  17   1   18.94   25.29   1
   5  17  -1   31.67   20.09   1
  -5  17   1   61.88   17.13   2
  -4  17   1   -0.69   22.25   1
  -4 -17   1   18.74   19.66   3
   4  17  -1    2.33   18.09   1
   3  17  -1   41.41   19.87   1
  -3  17   1   28.71   23.76   1
  -3 -17   1   32.32   19.83   3
  -2  17   1   39.44   24.35   1
   2  17  -1   84.74   21.49   1
  -2 -17   1   76.71   22.29   3
  -1  17   1   27.23   22.22   1
   1  17  -1   25.27   19.13   1
   0  17  -1    8.47   19.42   1
   0  17   1   13.65   19.87   1
   1  17   1  -30.27   16.03   1
  -1  17  -1   -3.25   19.42   1
   2  17   1  178.51   26.89   1
  -2  17  -1  139.11   27.45   1
  -3  17  -1    0.39   22.58   1
   3  17   1   35.60   18.89   1
   4  17   1  135.52   25.74   1
  -4  17  -1  144.90   30.56   1
  -4 -17  -1   89.76   23.70   3
   5  17   1   27.98   20.63   1
  -5  17  -1   21.47   13.37   2
  -5  17  -1   44.87   26.71   1
  -6  17  -1   44.72   28.67   1
   6  17   1    2.39   19.67   1
  -5 -18   1   70.00   24.33   3
   5  18  -1  131.51   26.74   1
  -5  18   1  139.53   32.82   1
   4  18  -1   13.70   19.51   1
  -4 -18   1    8.00   20.25   3
  -4  18   1   38.90   26.24   1
  -3  18   1  261.24   33.77   1
   3  18  -1  245.18   30.35   1
  -3 -18   1  227.91   29.38   3
   2  18  -1    4.12   17.72   1
  -2  18   1  -11.88   19.64   1
  -2 -18   1   11.49   19.90   3
   1  18  -1   28.05   18.01   1
  -1  18   1   -4.06   19.16   1
   0  18  -1   31.76   19.81   1
   0  18   1   38.58   21.20   1
  -1  18  -1    0.82   19.22   1
   1  18   1   25.32   18.66   1
  -2  18  -1   16.75   20.65   1
   2  18   1   -4.53   17.08   1
   3  18   1   38.26   21.13   1
  -3  18  -1   75.16   25.97   1
  -4 -18  -1   51.38   22.92   3
  -4  18  -1   55.34   27.48   1
   4  18   1   37.72   21.26   1
  -5  18  -1   10.24   25.76   1
   5  18   1   58.10   22.17   1
   5  19  -1   36.85   20.57   1
   4  19  -1   48.31   22.16   1
  -4  19   1   21.52   26.35   1
  -4 -19   1    1.36   21.28   3
   3  19  -1   91.64   24.33   1
  -3  19   1   58.36   26.85   1
  -3 -19   1   45.49   23.31   3
   2  19  -1   14.69   18.36   1
  -2  19   1   41.08   23.44   1
   1  19  -1   63.15   21.73   1
  -1  19   1   13.38   21.71   1
   0  19   1   20.75   20.22   1
   0  19  -1   13.00   18.82   1
  -1  19  -1   30.45   20.78   1
   1  19   1   37.12   19.84   1
   2  19   1   16.56   18.89   1
  -2  19  -1   -2.68   20.64   1
   3  19   1   53.79   22.34   1
  -3  19  -1   41.51   25.00   1
   4  19   1  -13.79   18.02   1
  -4  19  -1  -24.56   24.28   1
  -4 -20   1   40.51   23.87   3
  -4  20   1   85.81   30.88   1
   4  20  -1   12.82   19.94   1
  -3  20   1   16.20   23.89   1
   3  20  -1   -6.16   19.30   1
  -2  20   1   28.73   23.17   1
   2  20  -1   54.48   22.40   1
  -1  20   1  197.03   31.97   1
   1  20  -1  200.35   29.52   1
   0  20   1   32.53   21.32   1
   0  20  -1   44.06   21.46   1
  -1  20  -1  149.74   28.57   1
   1  20   1  129.34   27.28   1
   2  20   1   48.12   21.96   1
  -2  20  -1   40.25   24.17   1
   3  20   1   27.02   20.13   1
  -3  20  -1   19.32   24.10   1
   4  20   1   69.21   24.29   1
  -3  21   1   23.97   23.98   1
   3  21  -1    2.88   21.67   1
   2  21  -1   37.92   22.07   1
  -2  21   1   16.13   24.74   1
  -1  21   1   17.03   22.50   1
   1  21  -1   17.80   19.29   1
   0  21  -1   13.58   19.98   1
   0  21   1   16.36   20.90   1
   1  21   1   31.46   20.53   1
  -1  21  -1   59.32   24.30   1
  -2  21  -1   13.49   23.37   1
   2  21   1   48.82   23.12   1
   0  22  -1   43.45   23.25   1
   0  22   1   69.23   25.92   1
  -9   0   2   17.24   17.79   1
  -8   0   2   91.48   19.78   1
  -7   0   2    5.13   14.78   1
  -6   0   2  102.75   17.25   1
  -5   0   2   -9.19    8.78   1
   4   0  -2   11.51    9.48   1
   3   0  -2    2.41    7.81   1
   2   0  -2   21.03    5.31   1
   1   0  -2   -2.39    2.34   1
   0   0   2 9999.97  153.87   1
   1   0   2   -3.67    4.17   1
   2   0   2 1800.95   39.31   1
   2   0   2 1849.50   38.66   2
   3   0   2   29.56   10.03   1
   4   0   2  183.22   18.96   1
   5   0   2   -1.55   12.26   1
  -6   0  -2   -8.90   12.52   1
  -7   0  -2  -11.66   14.14   1
  -8   0  -2  121.01   21.89   1
  -9   0  -2   22.12   19.05   1
  -9  -1   2   20.61   16.70   1
  -9   1   2   34.36   18.54   1
  -8   1   2   15.22   15.75   1
  -8  -1   2   -3.13   13.43   1
  -7   1   2   32.63   17.01   1
  -7  -1   2   42.07   16.46   1
   6   1  -2  601.65   31.71   1
  -6   1   2  577.20   29.19   1
   5   1  -2  134.92   17.09   1
  -5   1   2  153.39   16.48   1
  -4   1   2   17.90    8.72   1
   4   1  -2   11.47    9.34   1
  -3   1   2    2.48    7.26   1
   3   1  -2   17.13    8.11   1
  -1   1   2 1513.56   26.61   1
   1   1  -2 1598.23   26.87   1
   0   1   2    2.05    2.52   1
   0   1  -2   -2.91    1.90   1
   1   1   2   90.48    7.83   1
  -1   1  -2   99.94    8.26   1
   2   1   2 2018.07   40.23   2
   2   1   2 1958.67   41.41   1
  -2   1  -2 1980.86   41.27   1
   3   1   2  659.80   24.82   1
  -3   1  -2  674.23   24.12   1
  -4   1  -2 1189.66   36.37   1
   4   1   2 1221.51   38.21   1
  -5   1  -2  147.79   17.60   1
   5   1   2  138.02   19.01   1
   6   1   2   32.48   16.41   1
  -6   1  -2   28.24   14.63   1
  -7   1  -2  -25.53   13.97   1
  -7  -1  -2   -8.05   14.80   1
  -8   1  -2   59.62   19.04   1
  -8  -1  -2   56.74   17.27   1
  -9  -1  -2   67.65   21.09   1
  -9   1  -2   40.45   19.93   1
  -9  -2   2   18.62   15.61   1
  -9   2   2   -1.18   16.91   1
  -8   2   2   11.58   15.73   1
  -8  -2   2   56.65   17.07   1
  -7   2   2  -14.31   13.80   1
   7   2  -2   -0.40   15.40   1
  -6   2   2   97.17   17.61   1
   6   2  -2   93.97   18.72   1
  -5   2   2  213.37   19.20   1
   5   2  -2  212.77   18.98   1
   4   2  -2  321.13   19.01   1
  -4   2   2  343.38   18.92   1
   3   2  -2   89.80   11.07   1
  -3   2   2  104.53   11.69   1
  -2   2   2   59.15    9.24   1
  -1   2   2  456.02   13.03   1
   1   2  -2  464.53   12.09   1
   1   2   2  130.65    9.79   1
  -1   2  -2  143.60   10.01   1
   1  -2   2  128.59    9.15   2
  -2   2  -2  389.46   17.80   1
   2   2   2  349.02   16.95   1
   2   2   2  397.89   15.88   2
   3   2   2  464.74   21.61   1
  -3   2  -2  507.93   21.88   1
   4   2   2  996.82   34.69   1
  -4   2  -2 1000.73   34.24   1
  -5   2  -2   67.52   14.87   1
   5   2   2   48.09   14.50   1
  -6   2  -2    6.88   14.07   1
   6   2   2   25.71   15.18   1
   7   2   2   26.37   17.86   1
  -7   2  -2   18.16   17.39   1
  -8   2  -2   27.90   16.86   1
  -8  -2  -2   84.62   18.95   1
  -9  -2  -2   30.79   18.34   1
  -9   2  -2   19.07   18.93   1
  -9  -3   2   37.13   16.97   1
  -9   3   2   19.41   18.62   1
   8   3  -2   71.78   21.75   1
  -8   3   2   80.64   20.63   1
   7   3  -2   20.70   16.39   1
  -7   3   2   42.17   17.77   1
   6   3  -2  273.13   23.92   1
  -6   3   2  279.12   23.74   1
   5   3  -2   43.99   13.48   1
  -5   3   2   61.85   14.37   1
  -4   3   2   49.09   11.35   1
   4   3  -2   40.95   11.11   1
   3   3  -2   12.97    8.22   1
  -3   3   2    3.51    8.60   1
  -2   3   2  797.97   23.46   1
  -2  -3   2  778.38   21.88   3
   2   3  -2  805.36   21.82   1
  -1   3   2  859.64   21.15   2
  -1  -3   2  866.45   21.24   3
  -1   3   2  868.80   21.84   1
   0   3  -2 5093.46   79.51   1
   0  -3   2 5025.38   76.69   3
   0   3   2 4988.33   78.90   1
  -1   3  -2  113.54   10.75   1
   1  -3   2   88.89    8.62   3
   1   3   2   71.45    9.65   1
   2   3   2   -1.34    3.85   2
   2   3   2   -1.39    7.33   1
  -2   3  -2    5.50    8.45   1
   3   3   2 1597.90   37.77   2
  -3   3  -2 1616.28   41.11   1
   3   3   2 1610.95   41.38   1
   4   3   2  698.27   29.10   1
  -4   3  -2  738.55   29.50   1
  -4  -3  -2  749.21   20.26   3
  -5  -3  -2  138.66   11.39   3
   5   3   2  161.23   19.54   1
  -5   3  -2  166.18   19.15   1
   6   3   2  285.20   25.78   1
  -6   3  -2  287.25   25.81   1
   7   3   2    4.25   16.23   1
  -7   3  -2  -34.19   14.10   1
  -8   3  -2   45.58   19.23   1
   8   3   2   -0.20   17.72   1
  -9   3  -2   -4.51   18.56   1
  -9  -3  -2   54.18   19.08   1
   9   4  -2   -7.71   17.77   1
  -9   4   2   -9.73   18.80   1
  -8   4   2  -11.24   16.35   1
   8   4  -2    0.91   17.55   1
   7   4  -2  378.42   28.65   1
  -7  -4   2  339.48   22.49   3
  -7   4   2  321.32   28.43   1
   6   4  -2   10.00   14.08   1
  -6  -4   2  -15.18    8.67   3
  -6   4   2   15.53   14.86   1
   5   4  -2  342.08   22.50   1
  -5  -4   2  352.86   19.32   3
  -5   4   2  298.76   21.89   1
  -4   4   2   11.13   10.26   1
   4   4  -2    6.63    9.96   1
  -4  -4   2   17.15    8.39   3
  -3  -4   2  465.45   18.87   3
  -3   4   2  441.27   20.51   1
   3   4  -2  459.23   19.77   1
  -2  -4   2  149.77   11.64   3
  -2   4   2  156.58   14.13   1
   2   4  -2  141.11   12.24   1
   1   4  -2 7151.78  108.62   1
  -1  -4   2 6890.13  105.09   3
  -1   4   2 6922.70  104.74   2
  -1   4   2 6913.43  109.19   1
   0   4   2  184.99   14.07   1
   0  -4   2  181.40   12.95   3
   0   4  -2  211.14   14.82   1
  -1   4  -2  910.89   26.35   1
   1  -4   2  908.04   23.90   3
   1   4   2  847.18   24.92   1
   2   4   2   82.79   11.59   1
   2   4   2   85.68    8.87   2
  -2   4  -2   84.09   11.93   1
  -3   4  -2  308.95   19.18   1
   3   4   2  283.39   18.36   1
  -3  -4  -2  291.46   12.31   3
   4   4   2  201.71   19.00   1
  -4  -4  -2  192.14   12.36   3
  -4   4  -2  214.72   19.56   1
   5   4   2  127.91   18.75   1
  -5  -4  -2  134.33   11.57   3
  -5   4  -2  154.05   19.18   1
   6   4   2   -9.72   12.96   1
  -6   4  -2   13.08   15.28   1
   7   4   2   10.42   15.73   1
  -7   4  -2   21.24   17.41   1
  -8   4  -2   28.68   19.15   1
   8   4   2   -3.31   17.00   1
  -9   4  -2  -17.25   19.35   1
   9   4   2   -3.49   19.96   1
   9   5  -2   37.14   20.65   1
  -9   5   2   23.82   22.58   1
   8   5  -2   50.57   19.17   1
  -8   5   2    2.03   18.35   1
   7   5  -2   32.11   17.30   1
  -7  -5   2   14.22   11.87   3
  -7   5   2   53.08   19.76   1
  -6  -5   2   35.18   11.85   3
  -6   5   2   68.38   18.06   1
   6   5  -2   27.44   14.49   1
  -5  -5   2  108.75   13.46   3
   5   5  -2   93.75   16.54   1
  -5   5   2  107.48   17.38   1
  -4  -5   2   38.22    9.56   3
  -4   5   2   84.03   14.52   1
   4   5  -2   75.05   13.28   1
  -3  -5   2   34.35    8.40   3
  -3   5   2   38.07   11.44   1
   3   5  -2   47.58   10.41   1
  -2   5   2  263.47   15.96   2
  -2   5   2  313.10   18.32   1
  -2  -5   2  315.68   15.74   3
   2   5  -2  295.03   15.90   1
  -1  -5   2 3185.07   56.63   3
  -1   5   2 3047.17   58.82   1
  -1   5   2 3172.02   55.16   2
   1   5  -2 3194.89   58.26   1
   0   5  -2 6463.49  104.56   1
   0  -5   2 6453.44  100.73   3
   0   5   2 6481.30  104.82   1
  -1   5  -2  278.05   17.97   1
  -1  -5  -2  266.18   13.56   3
   1   5   2  268.23   16.42   1
   1  -5   2  279.75   15.85   3
  -2   5  -2  158.88   15.22   1
   2   5   2  165.09   14.33   1
  -2  -5  -2  169.72   11.54   3
   2   5   2  162.34   10.88   2
  -3  -5  -2  659.07   19.33   3
   3   5   2  637.65   26.26   1
   3   5   2  618.97   21.85   2
  -3   5  -2  617.34   25.92   1
  -4  -5  -2  296.63   14.54   3
  -4   5  -2  272.74   21.07   1
   4   5   2  276.78   20.83   1
   5   5   2  -11.36   12.41   1
  -5  -5  -2    0.56    7.07   3
  -5   5  -2   11.22   13.75   1
   6   5   2  331.68   26.72   1
  -6   5  -2  452.27   30.42   1
   7   5   2   42.97   17.77   1
  -7   5  -2   30.40   18.56   1
  -8   5  -2   34.43   20.73   1
   8   5   2   42.85   19.84   1
   9   5   2  -19.74   18.13   1
  -9   5  -2   -6.02   21.47   1
   9   6  -2    2.17   16.99   1
  -9   6   2  -17.98   18.96   1
  -8   6   2   -1.16   18.42   1
   8   6  -2    5.52   16.17   1
  -7  -6   2   -2.54   11.17   3
  -7   6   2   33.00   19.54   1
   7   6  -2    6.44   15.80   1
  -6   6   2   24.74   17.39   1
  -6  -6   2    5.79   10.64   3
   6   6  -2   15.23   14.35   1
  -5   6   2  660.22   31.99   1
  -5  -6   2  704.74   27.71   3
   5   6  -2  662.35   30.88   1
   4   6  -2  291.89   20.18   1
  -4  -6   2  335.97   18.83   3
  -4   6   2  316.60   22.81   1
  -3  -6   2  697.55   24.42   3
  -3   6   2  650.56   27.37   1
   3   6  -2  667.44   25.46   1
  -2   6   2  793.26   25.59   2
  -2   6   2  736.45   26.70   1
  -2  -6   2  773.54   25.02   3
   2   6  -2  783.88   25.53   1
   1   6  -2 2250.30   46.80   1
  -1  -6   2 2182.27   45.55   3
  -1   6   2 2156.16   47.47   1
   0   6  -2  130.77   13.95   1
   0  -6   2  104.49   11.94   3
   0   6   2  109.62   13.88   1
   0   6   2  115.34    9.94   2
   1   6   2  547.41   22.17   1
   1  -6   2  562.57   21.75   3
  -1   6  -2  576.02   23.63   1
  -1  -6  -2  564.36   19.37   3
   2   6   2   10.20    8.66   1
  -2  -6  -2    7.59    7.39   3
   2   6   2    7.06    6.22   2
  -2   6  -2   -3.14    9.96   1
   3   6   2  468.24   18.79   2
   3   6   2  441.77   23.46   1
  -3   6  -2  443.11   24.21   1
  -3  -6  -2  482.50   18.55   3
  -4  -6  -2  106.05   11.22   3
  -4   6  -2   97.35   16.73   1
   4   6   2   82.09   15.71   1
  -5  -6  -2   45.21    9.89   3
   5   6   2   18.28   13.15   1
  -5   6  -2   39.56   16.37   1
  -6   6  -2   -6.21   16.16   1
   6   6   2   11.30   14.46   1
  -7   6  -2  -13.79   16.94   1
   7   6   2   22.09   16.27   1
  -8   6  -2  -41.26   16.36   1
   8   6   2   32.97   18.67   1
  -9   6  -2   52.96   24.81   1
   9   6   2   86.21   23.86   1
  -9   7   2  -37.52   18.61   1
   9   7  -2    2.55   16.29   1
   8   7  -2   31.61   17.57   1
  -8   7   2   11.30   19.26   1
   7   7  -2  200.72   24.73   1
  -7   7   2  236.65   28.86   1
   6   7  -2   22.42   14.91   1
  -6   7   2   70.20   21.07   1
  -6  -7   2   36.93   12.77   3
  -5  -7   2   70.39   13.05   3
   5   7  -2   55.89   15.67   1
  -5   7   2   82.72   19.03   1
  -4   7   2   35.98   15.45   1
  -4  -7   2   15.61    9.34   3
   4   7  -2   17.45   11.69   1
  -3   7   2    3.31   12.56   1
  -3  -7   2   10.58    8.20   3
   3   7  -2   17.55   10.03   1
  -2   7   2  186.95   14.58   2
  -2   7   2  207.78   18.05   1
   2   7  -2  178.46   15.67   1
  -2  -7   2  174.81   15.10   3
  -1  -7   2 2387.46   50.38   3
  -1   7   2 2449.38   53.46   1
   1   7  -2 2515.05   52.93   1
   0   7   2  182.18   16.56   1
   0   7   2  199.21   12.22   2
   0   7  -2  220.64   17.57   1
   0  -7   2  172.49   14.64   3
   1  -7   2  262.45   17.52   3
  -1   7  -2  251.46   18.82   1
   1   7   2  287.71   13.25   2
   1   7   2  266.57   17.47   1
  -1  -7  -2  239.75   15.17   3
   2   7   2  686.67   27.11   1
   2   7   2  705.21   20.27   2
  -2  -7  -2  701.88   22.93   3
  -2   7  -2  688.10   28.32   1
   3   7   2   54.36   13.20   1
  -3   7  -2  106.75   17.15   1
   3   7   2  104.71   10.91   2
  -3  -7  -2   80.56   10.89   3
   4   7   2  493.44   27.35   1
  -4  -7  -2  534.46   21.58   3
  -4   7  -2  556.33   29.86   1
   5   7   2  150.03   20.07   1
  -5   7  -2  124.56   20.98   1
  -6   7  -2   10.78   17.66   1
   6   7   2   -0.13   14.40   1
  -7   7  -2   88.54   23.02   1
   7   7   2   74.22   20.11   1
  -8   7  -2    2.38   20.19   1
   8   7   2    9.64   17.49   1
  -9   7  -2    1.70   21.93   1
   9   7   2   25.26   19.97   1
  -9   8   2    4.51   22.42   1
   9   8  -2    0.63   18.20   1
  -8   8   2   72.72   24.88   1
   8   8  -2  115.22   22.69   1
  -7   8   2   -6.82   19.67   1
   7   8  -2   46.42   18.05   1
  -6  -8   2  354.85   23.91   3
   6   8  -2  330.61   26.49   1
  -6   8   2  360.70   31.47   1
   5   8  -2    5.66   13.18   1
  -5  -8   2    6.60   10.25   3
  -5   8   2   13.21   17.39   1
   4   8  -2   -6.75   10.47   1
  -4   8   2   -3.33   13.76   1
  -4  -8   2   11.31    9.52   3
  -3   8   2    3.21   13.58   1
  -3  -8   2    6.88    9.23   3
   3   8  -2    6.98   10.10   1
  -2   8   2  344.18   22.68   1
  -2  -8   2  380.23   20.81   3
   2   8  -2  314.99   19.70   1
  -2   8   2  342.21   18.75   2
  -1   8   2  225.41   19.20   1
  -1  -8   2  147.02   14.66   3
  -1   8   2  194.46   13.83   2
   1   8  -2  187.77   17.02   1
   0  -8   2 2103.71   48.59   3
   0   8   2 2116.93   41.25   2
   0   8  -2 2096.21   49.77   1
   0   8   2 2088.50   50.03   1
   1   8   2  973.65   24.48   2
   1   8   2 1028.51   33.08   1
  -1   8  -2 1030.03   34.21   1
  -2  -8  -2   95.67   12.39   3
   2   8   2   98.73    9.51   2
  -2   8  -2   68.57   15.51   1
   2   8   2   93.72   15.10   1
  -3  -8  -2   66.39   11.51   3
   3   8   2   73.15    9.93   2
  -3   8  -2   65.06   17.27   1
   3   8   2   71.85   14.58   1
  -4   8  -2   16.79   15.74   1
   4   8   2   12.33   13.21   1
  -4  -8  -2    7.46    9.65   3
  -5   8  -2  104.58   21.67   1
   5   8   2   57.47   16.96   1
  -6   8  -2   35.01   20.34   1
   6   8   2   -1.94   14.35   1
  -7   8  -2   60.27   22.38   1
   7   8   2   61.64   19.91   1
  -8   8  -2  -19.03   18.96   1
   8   8   2   -6.25   16.49   1
   9   9  -2   29.24   19.43   1
  -9   9   2  -13.61   21.93   1
  -8   9   2  -38.92   18.97   1
   8   9  -2   -6.82   15.17   1
   7   9  -2    5.42   15.14   1
  -7   9   2    0.91   20.85   1
   6   9  -2  207.89   24.68   1
  -6  -9   2  201.09   20.84   3
  -6   9   2  197.00   28.49   1
  -5   9   2   41.74   20.64   1
  -5  -9   2    6.49   11.77   3
   5   9  -2    4.15   13.05   1
   4   9  -2  -11.30   10.85   1
  -4  -9   2    8.73   10.47   3
  -4   9   2  -17.23   14.53   1
  -3  -9   2   62.63   13.10   3
   3   9  -2   70.64   14.48   1
  -3   9   2   69.61   17.38   1
  -3   9   2   82.60   14.43   2
  -2   9   2   70.50   16.23   1
  -2  -9   2   31.70   11.52   3
   2   9  -2   32.50   12.53   1
  -2   9   2   50.28   10.56   2
   1   9  -2   15.80   11.45   1
  -1   9   2    4.24   11.68   1
  -1  -9   2   -3.91    9.16   3
  -1   9   2   13.97    7.49   2
   0   9  -2  234.99   19.43   1
   0   9   2  215.19   13.18   2
   0   9   2  230.02   19.97   1
   0  -9   2  223.17   17.94   3
   1   9   2    3.24    6.94   2
   1   9   2    3.58   10.59   1
  -1   9  -2    6.06   12.41   1
  -2   9  -2   78.82   16.37   1
  -2  -9  -2   89.85   12.91   3
   2   9   2   89.76    9.34   2
   2   9   2   80.02   14.36   1
   3   9   2  227.33   20.36   1
   3   9   2  218.29   13.78   2
  -3   9  -2  238.60   23.63   1
  -3  -9  -2  218.73   18.13   3
  -4   9  -2   -9.49   15.74   1
   4   9   2    7.00   13.74   1
  -4  -9  -2    9.28   10.92   3
   5   9   2  131.54   20.64   1
  -5   9  -2  153.57   24.94   1
   6   9   2   72.73   19.84   1
  -6   9  -2   66.03   23.11   1
  -7   9  -2   29.26   20.86   1
   7   9   2   24.44   17.27   1
   8   9   2  -17.44   15.54   1
  -8   9  -2    1.71   22.03   1
  -8  10   2  -12.98   22.35   1
   8  10  -2    9.96   18.51   1
   7  10  -2   12.96   16.25   1
  -7  10   2  -34.09   19.81   1
  -6 -10   2   88.22   17.44   3
   6  10  -2   82.46   19.94   1
  -6  10   2  100.45   26.40   1
  -5 -10   2    8.87   12.83   3
   5  10  -2   10.51   14.62   1
  -5  10   2   38.68   20.71   1
   4  10  -2 1158.45   41.60   1
  -4 -10   2 1109.98   38.34   3
  -3 -10   2   54.30   12.99   3
   3  10  -2   27.86   13.69   1
  -3  10   2   26.24   16.73   1
  -3  10   2   20.28   12.36   2
  -2 -10   2  666.89   28.32   3
  -2  10   2  700.39   32.33   1
   2  10  -2  747.31   31.06   1
  -1  10   2   45.42   15.21   1
  -1  10   2   74.98   10.87   2
   1  10  -2   49.39   14.48   1
  -1 -10   2   67.49   13.50   3
   0 -10   2   60.66   13.59   3
   0  10   2   59.94   15.22   1
   0  10  -2   57.15   15.88   1
   0  10   2   62.28   10.03   2
   1  10   2   13.70   12.09   1
   1  10   2   20.45    7.83   2
  -1  10  -2   28.37   14.81   1
   2  10   2  117.89   17.45   1
  -2  10  -2  126.31   19.25   1
  -2 -10  -2  134.02   15.23   3
   2  10   2  112.12   10.57   2
   3  10   2   97.46   10.49   2
  -3  10  -2   60.13   18.36   1
  -3 -10  -2   66.49   14.06   3
   3  10   2   45.56   15.58   1
  -4  10  -2   88.97   22.25   1
  -4 -10  -2   63.28   14.91   3
   4  10   2  115.36   19.25   1
   5  10   2   17.78   15.95   1
  -5  10  -2   33.10   20.50   1
   6  10   2   45.10   18.00   1
  -6  10  -2   43.63   22.68   1
   7  10   2  -18.44   14.03   1
  -7  10  -2  -22.18   19.53   1
  -8  10  -2   -6.49   22.49   1
   8  10   2   14.56   18.33   1
  -8  11   2   -7.82   24.19   1
   8  11  -2    8.11   17.95   1
   7  11  -2    9.74   16.45   1
  -7  11   2   22.18   24.16   1
   6  11  -2   66.95   19.47   1
  -6  11   2   41.91   24.44   1
  -6 -11   2   47.87   15.89   3
  -5 -11   2    7.63   13.57   3
   5  11  -2    4.11   14.78   1
  -5  11   2   10.35   21.22   1
  -4  11   2   17.58   18.77   1
  -4  11   2    5.78   12.23   2
   4  11  -2   -1.91   13.60   1
  -4 -11   2   16.85   13.66   3
  -3  11   2    7.22   17.11   1
  -3  11   2    3.40   11.07   2
   3  11  -2   -0.75   12.82   1
  -3 -11   2   -1.86   11.55   3
   2  11  -2  577.36   29.07   1
  -2  11   2  553.27   31.14   1
  -2 -11   2  587.72   28.87   3
   1  11  -2    4.84   13.10   1
  -1 -11   2    6.90   12.01   3
  -1  11   2   18.42   14.77   1
  -1  11   2   -7.03    8.23   2
   0  11  -2  422.45   27.27   1
   0  11   2  425.32   26.55   1
   0 -11   2  443.17   25.95   3
   0  11  -2  463.93   15.22   2
   0  11   2  476.51   19.52   2
  -1  11  -2  388.21   27.14   1
   1  11   2  375.09   25.20   1
   1  11   2  379.39   16.90   2
  -2 -11  -2  137.64   17.08   3
   2  11   2  137.17   19.37   1
  -2  11  -2  138.50   21.78   1
   3  11   2  190.52   22.43   1
  -3  11  -2  227.18   25.17   1
  -3 -11  -2  171.15   18.89   3
  -4  11  -2   21.22   18.61   1
  -4 -11  -2   12.10   14.39   3
   4  11   2   18.47   15.63   1
  -5  11  -2  126.67   26.72   1
   5  11   2   96.86   20.46   1
  -6  11  -2   75.22   25.72   1
   6  11   2   93.32   21.59   1
  -7  11  -2  -31.77   20.37   1
   7  11   2    3.03   16.22   1
   8  11   2   14.31   19.96   1
  -8  11  -2   49.53   27.50   1
  -8  12   2   31.12   26.88   1
   8  12  -2   24.50   19.20   1
   7  12  -2   27.19   17.71   1
  -7  12   2   57.00   25.97   1
  -6 -12   2   -3.18   15.24   3
   6  12  -2   17.40   16.56   1
  -6  12   2   15.40   22.35   1
  -5 -12   2   77.44   18.18   3
   5  12  -2   65.07   19.74   1
  -5  12   2   60.14   25.11   1
  -5  12   2   62.40   18.08   2
  -4  12   2   18.63   20.74   1
   4  12  -2   13.92   15.59   1
  -4 -12   2    7.97   14.16   3
  -4  12   2   32.06   14.02   2
  -3  12   2   36.32   21.14   1
  -3  12   2   41.82   13.25   2
  -3 -12   2   35.68   15.07   3
   3  12  -2   63.89   17.41   1
  -2  12   2   19.49   10.11   2
  -2 -12   2   48.93   15.07   3
  -2  12   2   56.44   19.41   1
   2  12  -2   35.61   15.62   1
  -1  12   2  272.85   25.77   1
   1  12  -2  245.17   24.04   1
  -1 -12   2  257.06   22.53   3
  -1  12   2  246.16   17.71   2
   0  12  -2  435.25   28.62   1
   0  12   2  398.67   19.00   2
   0  12   2  366.52   27.21   1
   0 -12   2  452.40   27.57   3
   1  12   2  270.41   23.53   1
  -1  12  -2  232.65   25.11   1
   2  12   2   89.71   18.71   1
  -2  12  -2  110.44   21.07   1
  -2 -12  -2   80.61   16.48   3
   3  12   2  121.96   20.43   1
  -3  12  -2  109.69   24.09   1
  -3 -12  -2   88.63   17.48   3
  -4 -12  -2   22.94   15.26   3
   4  12   2   67.07   18.43   1
  -4  12  -2   48.19   22.88   1
   5  12   2   -0.11   15.58   1
  -5  12  -2   17.03   22.46   1
   6  12   2   48.42   18.80   1
  -6  12  -2   17.39   23.22   1
   7  12   2  -21.58   16.13   1
  -7  12  -2  -13.09   23.17   1
  -7  13   2   13.32   14.54   2
  -7  13   2   13.86   24.99   1
   7  13  -2   27.53   18.89   1
  -6  13   2   13.87   23.45   1
  -6  13   2   23.02   13.95   2
   6  13  -2  -14.77   15.02   1
  -6 -13   2   -9.76   15.21   3
  -5  13   2   15.79   23.08   1
   5  13  -2   -5.40   15.48   1
  -5 -13   2    5.04   15.64   3
  -5  13   2   31.05   15.57   2
   4  13  -2    4.18   15.29   1
  -4  13   2   33.16   23.80   1
  -4 -13   2    7.42   15.20   3
  -4  13   2   14.16   14.79   2
  -3 -13   2   29.33   15.67   3
  -3  13   2   64.59   22.79   1
  -3  13   2   30.38   13.32   2
   3  13  -2   56.19   18.04   1
  -2  13   2   19.31   10.87   2
  -2  13   2  -11.04   19.18   1
  -2 -13   2   -3.83   14.10   3
   2  13  -2   -3.85   13.89   1
   1  13  -2   73.95   19.14   1
  -1  13   2  108.57   21.98   1
  -1  13   2   98.43   13.93   2
  -1 -13   2   83.89   18.05   3
   0 -13   2   -2.41   13.29   3
   0  13  -2   -1.86   14.52   1
   0  13   2   -8.76   15.00   1
   1  13   2  151.75   21.66   1
  -1  13  -2  100.64   20.95   1
  -2  13  -2  258.01   28.86   1
   2  13   2  271.80   26.02   1
  -3 -13  -2   10.19   15.94   3
  -3  13  -2   34.90   21.79   1
   3  13   2   15.18   16.37   1
   4  13   2   84.70   20.08   1
  -4  13  -2   77.02   24.30   1
  -4 -13  -2   46.49   18.18   3
  -5  13  -2    2.00   22.41   1
   5  13   2    3.77   16.12   1
  -6  13  -2   40.56   23.77   1
   6  13   2   26.30   19.03   1
  -7  13  -2   76.30   28.78   1
   7  13   2   80.88   23.52   1
  -7  14   2   26.90   15.10   2
   7  14  -2   -8.30   17.29   1
  -7  14   2    2.29   25.48   1
  -6 -14   2  -18.13   15.82   3
  -6  14   2    2.60   12.07   2
   6  14  -2    6.33   18.05   1
  -6  14   2    4.69   22.89   1
  -5  14   2  171.96   21.72   2
  -5  14   2   82.69   28.53   1
   5  14  -2  152.05   24.02   1
  -5 -14   2  148.28   22.19   3
  -4  14   2    9.50   14.82   2
  -4 -14   2   59.69   19.53   3
  -4  14   2   23.86   24.54   1
   4  14  -2   70.64   20.19   1
  -3 -14   2  509.61   32.10   3
  -3  14   2  548.86   39.11   1
   3  14  -2  533.63   33.53   1
  -2  14   2    1.07   11.62   2
   2  14  -2   -2.04   14.91   1
  -2 -14   2    1.78   15.51   3
  -2  14   2  -14.93   18.98   1
  -1  14   2   71.62   21.19   1
   1  14  -2   45.42   18.45   1
  -1 -14   2   72.01   18.47   3
   0  14   2   27.28   17.79   1
   0  14  -2  -25.14   15.60   1
   0 -14   2   10.57   15.55   3
  -1  14  -2    6.59   17.58   1
   1  14   2  -13.66   14.61   1
  -2  14  -2    1.04   19.50   1
   2  14   2   -5.18   14.25   1
   3  14   2   57.47   20.00   1
  -3  14  -2   10.75   21.85   1
  -3 -14  -2   36.38   17.79   3
  -4  14  -2   18.88   24.05   1
   4  14   2   33.94   17.93   1
  -4 -14  -2   32.78   18.18   3
  -5  14  -2   53.59   24.65   1
   5  14   2   28.48   18.41   1
  -6  14  -2   -8.87   24.19   1
   6  14   2   21.07   19.19   1
  -7  14  -2  -48.71   21.02   1
   7  14   2  -15.74   17.21   1
   7  15  -2   32.84   20.94   1
  -7  15   2   46.35   16.86   2
  -7  15   2    7.77   26.68   1
  -6  15   2  -19.63   24.67   1
  -6  15   2   24.24   14.58   2
   6  15  -2   25.60   20.51   1
  -5  15   2   35.73   23.89   1
  -5  15   2   12.96   13.44   2
   5  15  -2   13.69   16.81   1
  -5 -15   2   16.31   17.99   3
  -4 -15   2   24.44   17.72   3
  -4  15   2    3.93   23.30   1
   4  15  -2   20.85   17.61   1
  -4  15   2    0.42   13.05   2
  -3  15   2   27.88   24.04   1
  -3  15   2   27.65   12.62   2
  -3 -15   2   16.66   18.03   3
   3  15  -2   10.67   18.15   1
  -2 -15   2   -1.69   17.61   3
   2  15  -2    6.12   16.91   1
  -2  15   2   36.88   14.03   2
  -2  15   2   45.11   22.13   1
  -1  15   2   57.61   22.23   1
  -1 -15   2   48.50   19.20   3
   1  15  -2   80.64   20.73   1
   0  15   2   99.64   22.70   1
   0  15  -2   91.29   23.37   1
  -1  15  -2   -5.23   18.77   1
   1  15   2   -4.87   17.22   1
  -2  15  -2   74.46   24.06   1
   2  15   2   70.66   21.42   1
  -3 -15  -2   70.63   19.33   3
  -3  15  -2   50.38   25.39   1
   3  15   2   78.44   21.76   1
  -4  15  -2   57.76   25.32   1
   4  15   2   96.19   21.02   1
  -4 -15  -2    1.94   18.00   3
   5  15   2   24.96   18.08   1
  -5  15  -2   22.99   23.00   1
  -6  15  -2    7.83   23.43   1
   6  15   2    7.44   18.28   1
   6  16  -2   30.56   20.79   1
  -6  16   2   27.82   28.23   1
  -6  16   2   53.73   18.75   2
   5  16  -2   17.41   18.47   1
  -5 -16   2  -17.75   17.38   3
  -5  16   2  -41.01   21.96   1
  -5  16   2   -1.99   13.45   2
  -4 -16   2   55.70   20.36   3
   4  16  -2   64.57   21.01   1
  -4  16   2   26.42   15.64   2
  -4  16   2   30.50   24.51   1
  -3  16   2   26.26   14.51   2
   3  16  -2   39.11   19.07   1
  -3 -16   2   -6.10   19.04   3
  -3  16   2    4.91   23.03   1
  -2  16   2   19.65   23.20   1
   2  16  -2   25.30   18.63   1
  -2 -16   2   30.60   19.74   3
  -1  16   2   41.57   23.04   1
  -1 -16   2   26.03   19.29   3
   1  16  -2   39.06   19.40   1
   0  16  -2  132.80   24.24   1
   0  16   2   96.86   24.29   1
   1  16   2   88.64   22.71   1
  -1  16  -2  128.81   26.58   1
   2  16   2    0.85   18.18   1
  -2  16  -2  -26.89   20.02   1
  -3  16  -2   12.53   21.79   1
   3  16   2   18.94   18.37   1
  -4  16  -2    5.92   21.85   1
   4  16   2   18.64   18.28   1
  -5  16  -2  -21.57   21.66   1
   5  16   2   14.54   19.39   1
   6  16   2  -21.45   16.12   1
  -6  16  -2   15.82   24.73   1
   6  17  -2   54.51   22.54   1
  -6  17   2   57.32   30.43   1
  -6  17   2   50.44   18.47   2
  -5  17   2   45.11   27.43   1
  -5 -17   2   18.51   20.01   3
  -5  17   2   46.80   16.31   2
   5  17  -2   43.41   19.95   1
   4  17  -2    7.61   17.38   1
  -4 -17   2   25.41   19.87   3
  -4  17   2    1.87   22.69   1
  -3 -17   2   -2.79   18.70   3
  -3  17   2   38.13   23.42   1
   3  17  -2   17.83   18.24   1
  -2 -17   2   70.75   21.76   3
  -2  17   2   45.85   23.01   1
   2  17  -2   81.10   21.61   1
  -1 -17   2   12.07   19.16   3
  -1  17   2    4.59   20.55   1
   1  17  -2    5.54   19.04   1
   0  17   2   34.61   20.12   1
   0  17  -2    9.58   19.82   1
  -1  17  -2   -5.79   19.14   1
   1  17   2   12.62   19.27   1
   2  17   2  -19.38   16.31   1
  -2  17  -2   -6.84   19.32   1
   3  17   2  207.15   28.67   1
  -3  17  -2  203.76   29.92   1
  -4  17  -2   -3.84   22.18   1
   4  17   2   21.06   19.12   1
   5  17   2   51.16   21.99   1
  -5  17  -2   60.99   28.85   1
  -5  18   2   13.64   26.98   1
   5  18  -2   40.71   20.31   1
  -5 -18   2   63.39   23.45   3
  -4  18   2  334.98   38.54   1
  -4 -18   2  271.64   31.56   3
   4  18  -2  331.08   35.01   1
   3  18  -2   44.05   21.09   1
  -3  18   2   63.68   25.37   1
  -3 -18   2   44.77   21.58   3
  -2  18   2   67.52   24.40   1
  -2 -18   2   76.32   22.70   3
   2  18  -2   83.44   21.69   1
   1  18  -2   11.65   17.83   1
  -1  18   2  -27.39   18.72   1
   0  18   2   16.83   18.96   1
   0  18  -2   24.53   20.06   1
  -1  18  -2    7.68   19.72   1
   1  18   2   41.28   20.44   1
  -2  18  -2  -13.97   19.50   1
   2  18   2  -14.50   16.05   1
  -3  18  -2   13.06   23.54   1
   3  18   2  -15.38   17.15   1
   4  18   2   42.15   21.61   1
  -4  18  -2   54.35   26.98   1
  -5  18  -2  -31.28   22.28   1
   5  18   2   22.21   20.73   1
   5  19  -2    0.04   19.62   1
  -5 -19   2    2.36   20.68   3
  -4  19   2   30.47   27.05   1
   4  19  -2   31.29   21.17   1
  -4 -19   2    2.03   20.93   3
  -3 -19   2   87.38   24.30   3
   3  19  -2    3.71   18.62   1
  -3  19   2   18.09   23.79   1
   2  19  -2  214.55   28.85   1
  -2  19   2  182.86   31.66   1
  -2 -19   2  125.64   27.50   3
  -1  19   2   86.98   24.87   1
   1  19  -2   55.17   21.78   1
   0  19  -2   33.49   21.26   1
   0  19   2   -3.34   18.19   1
  -1  19  -2   54.83   22.62   1
   1  19   2   49.18   21.38   1
   2  19   2   14.32   17.79   1
  -2  19  -2   40.88   22.95   1
   3  19   2    3.61   18.52   1
  -3  19  -2    8.69   24.40   1
   4  19   2   10.04   19.82   1
  -4  19  -2   -3.03   24.64   1
  -4 -20   2   44.86   24.22   3
   4  20  -2   44.34   22.74   1
  -4  20   2   45.95   27.99   1
  -3  20   2   27.94   25.14   1
  -3 -20   2   -8.71   21.36   3
   3  20  -2   37.67   21.88   1
  -2  20   2   38.97   25.14   1
   2  20  -2  -18.97   16.99   1
  -1  20   2   10.81   21.85   1
   1  20  -2   24.22   19.26   1
   0  20  -2  128.03   26.46   1
   0  20   2  128.39   27.27   1
  -1  20  -2   23.76   21.85   1
   1  20   2   -9.95   18.78   1
  -2  20  -2   43.57   24.59   1
   2  20   2   68.86   23.81   1
   3  20   2   28.53   21.18   1
  -3  20  -2   21.51   24.34   1
   3  21  -2    0.94   20.21   1
  -3 -21   2   12.99   23.85   3
  -2  21   2   38.33   25.67   1
   2  21  -2   46.34   22.26   1
   1  21  -2    7.02   18.92   1
  -1  21   2   19.37   23.16   1
   0  21   2   46.90   23.96   1
   0  21  -2   -6.77   18.41   1
   1  21   2   16.75   21.67   1
  -1  21  -2   26.20   23.38   1
   2  21   2  106.02   27.29   1
  -2  21  -2   80.90   27.37   1
  -9   0   3   77.85   20.59   1
  -8   0   3    4.67   13.32   1
  -7   0   3  349.08   26.43   1
  -6   0   3  -16.06   10.87   1
  -5   0   3  171.73   16.50   1
   4   0  -3    1.12    8.49   1
   3   0  -3  700.60   21.65   1
  -2   0   3   -2.37    6.07   2
   2   0  -3    5.05    6.01   1
   0   0   3   -0.78    2.87   1
   1   0   3 1024.21   24.24   2
   1   0   3 1026.58   23.84   1
   2   0   3  -17.65    5.74   2
   2   0   3   -5.36    7.18   1
   3   0   3  207.89   15.63   2
   4   0   3    1.62   11.13   1
   5   0   3  276.55   24.73   1
  -6   0  -3   -4.94   13.32   1
  -7   0  -3    2.37   13.81   1
  -8   0  -3   18.92   15.54   1
  -9   0  -3   20.40   18.68   1
  -9  -1   3   65.37   19.55   1
  -9   1   3   33.65   18.96   1
  -8   1   3   17.50   14.79   1
  -8  -1   3    3.17   12.92   1
  -7  -1   3  403.44   27.80   1
  -7   1   3  373.76   28.13   1
  -6   1   3   30.74   14.05   1
   6   1  -3   30.26   15.13   1
  -5   1   3  220.84   18.16   1
   5   1  -3  208.24   18.90   1
   4   1  -3   26.02    9.48   1
  -4   1   3   33.65    9.80   1
  -3   1   3   93.91   10.40   1
   3   1  -3  108.08   10.31   1
  -2  -1   3  203.32   11.75   2
  -2   1   3  196.06   12.90   2
   2   1  -3  209.55   10.99   1
  -2   1   3  205.06   11.33   1
   1   1  -3  365.06    9.07   1
  -1   1   3  393.76   13.64   2
  -1   1   3  393.22    9.72   1
   0   1  -3 1173.83   21.66   1
   0   1   3 1173.20   21.92   1
   1   1   3   21.28    6.42   1
  -1   1  -3    1.40    5.78   1
   1  -1   3   14.99    6.56   2
   1   1   3    7.59    6.08   2
  -2   1  -3  188.58   13.50   1
   2   1   3  177.83   13.84   1
   2   1   3  184.51   12.94   2
   2  -1   3  181.20   13.57   2
   3   1   3 1710.88   40.89   2
   3   1   3 1649.59   41.66   1
  -3   1  -3 1575.35   40.27   1
   4   1   3  231.80   19.80   1
  -4   1  -3  261.46   18.90   1
   5   1   3   45.79   15.31   1
  -5   1  -3   77.67   14.61   1
  -6   1  -3  181.97   22.34   1
   6   1   3  190.31   24.24   1
  -7  -1  -3   37.40   15.95   1
  -7   1  -3   21.47   16.21   1
  -8  -1  -3  109.57   21.24   1
  -8   1  -3  120.75   23.00   1
  -9  -1  -3   48.06   20.12   1
  -9   1  -3   51.88   20.90   1
  -9   2   3   17.65   17.61   1
  -9  -2   3   36.79   16.76   1
  -8  -2   3   37.86   15.25   1
  -8   2   3   19.87   15.95   1
   7   2  -3   60.55   18.68   1
  -7   2   3   -0.31   15.98   1
  -6   2   3   15.70   13.97   1
   6   2  -3    2.41   13.50   1
  -5   2   3   86.00   14.57   1
   5   2  -3   94.86   15.02   1
  -4   2   3  120.96   13.45   1
   4   2  -3   77.94   12.20   1
  -3   2   3  372.20   16.83   1
  -2   2   3 1892.61   39.68   2
  -2  -2   3 1843.89   35.07   2
   2   2  -3 1899.27   35.82   1
  -2   2   3 1840.95   35.81   1
  -1   2   3 1022.09   21.66   1
  -1   2   3 1114.83   25.09   2
  -1  -2   3 1077.26   24.16   3
   1   2  -3 1054.03   21.11   1
   0   2  -3  155.21    7.68   1
   0   2   3  166.88    8.51   1
   1  -2   3   49.66    8.07   2
   1   2   3   51.83    8.77   2
   1   2   3   56.79    8.58   1
  -1   2  -3   49.89    8.55   1
   2   2   3   18.85    8.63   1
   2  -2   3   28.03    8.25   2
  -2   2  -3   30.61    9.26   1
   2   2   3   24.54    7.95   2
   3   2   3  491.14   21.05   2
   3   2   3  534.57   22.63   1
  -3   2  -3  436.68   21.53   1
  -4   2  -3   74.31   14.11   1
   4   2   3   67.49   14.41   1
   5   2   3   73.80   16.24   1
  -5   2  -3   79.28   15.84   1
   6   2   3  -25.89   12.99   1
  -6   2  -3   -4.12   14.04   1
   7   2   3   16.12   18.20   1
  -7   2  -3   24.62   16.39   1
  -8  -2  -3   23.99   15.91   1
  -8   2  -3   10.01   16.73   1
  -9   2  -3   71.87   23.14   1
  -9  -2  -3  116.20   24.06   1
  -9   3   3   -9.47   17.38   1
  -9  -3   3   28.90   15.48   1
  -8   3   3   30.80   17.11   1
   8   3  -3   32.81   18.44   1
  -7   3   3  166.08   23.63   1
   7   3  -3  168.53   22.89   1
  -6   3   3  324.20   24.16   1
   6   3  -3  348.75   24.99   1
   5   3  -3   16.82   11.52   1
  -5   3   3    7.92   10.78   1
  -4   3   3   12.44    9.80   1
   4   3  -3    7.66    9.04   1
   3   3  -3    0.19    3.69   1
  -3   3   3   19.03    8.83   1
  -2   3   3  213.40   14.37   1
   2   3  -3  212.65   11.73   1
  -2   3   3  215.37   13.72   2
  -2  -3   3  192.69   13.00   3
   1   3  -3 6658.02   98.06   1
  -1   3   3 6137.40   96.65   2
  -1   3   3 6267.55   98.13   1
  -1  -3   3 6417.30   96.76   3
   0  -3   3  110.52    8.90   3
   0   3   3  110.67    9.44   2
   0   3   3   84.94    8.90   1
   1   3   3  588.66   20.08   1
   1  -3   3  618.44   19.42   2
  -1   3  -3  659.66   20.85   1
   1   3   3  618.00   19.48   2
   2   3   3  243.63   13.80   2
   2   3   3  219.70   15.00   1
  -2   3  -3  213.78   15.12   1
   3   3   3   19.72    8.50   2
  -3   3  -3   24.89   10.80   1
   3   3   3   28.65   10.46   1
   4   3   3 1149.67   37.84   1
  -4   3  -3 1178.57   37.95   1
  -5   3  -3  100.27   16.37   1
   5   3   3  116.34   18.53   1
   6   3   3   62.90   17.26   1
  -6   3  -3   74.84   18.43   1
  -7   3  -3   87.85   21.17   1
   7   3   3   88.05   20.69   1
  -8   3  -3    6.46   17.63   1
   8   3   3   -4.05   17.60   1
  -9  -3  -3  108.50   22.98   1
  -9   3  -3   73.44   24.43   1
  -9   4   3   -1.14   19.41   1
   9   4  -3   20.44   18.16   1
  -8   4   3  153.44   24.89   1
   8   4  -3  202.97   25.42   1
  -7   4   3    4.19   17.13   1
   7   4  -3   -9.02   14.24   1
  -6   4   3  316.67   24.78   1
   6   4  -3  285.06   24.57   1
   5   4  -3    7.75   11.47   1
  -5   4   3   22.08   12.79   1
  -4  -4   3  220.97   15.95   3
  -4   4   3  202.80   17.38   1
   4   4  -3  220.09   17.37   1
  -3  -4   3    6.24    7.40   3
   3   4  -3   16.66    7.90   1
  -3   4   3   67.60   11.31   1
  -3   4   3   25.94    9.58   2
  -2  -4   3   -0.89    6.54   3
  -2   4   3    1.56    7.08   2
   2   4  -3    5.09    2.75   1
  -2   4   3   12.33    9.71   1
  -1  -4   3 2054.77   40.84   3
  -1   4   3 2029.28   40.61   2
  -1   4   3 2084.38   41.36   1
   0  -4   3 3352.01   57.61   3
   0   4   3 3236.97   55.57   2
   0   4   3 3302.61   58.50   1
   0   4  -3 3348.32   58.96   1
  -1   4  -3  255.11   16.23   1
   1  -4   3  239.50   13.29   2
   1  -4   3  276.17   15.50   3
   1   4   3  243.60   15.45   1
   2   4   3   89.57   11.85   1
  -2   4  -3  101.98   13.16   1
   3   4   3   12.24    7.99   2
   3   4   3    3.44    9.49   1
  -3   4  -3  -10.60    9.41   1
   4   4   3  102.29   15.72   1
  -4  -4  -3   79.46    8.07   3
  -4   4  -3   70.55   14.56   1
  -5   4  -3   16.68   12.83   1
   5   4   3   11.63   13.15   1
  -6   4  -3  292.57   26.61   1
   6   4   3  285.08   25.57   1
   7   4   3   46.29   17.97   1
  -7   4  -3   23.11   17.52   1
   8   4   3   54.89   20.42   1
  -8   4  -3   22.61   19.92   1
  -9   4  -3  -30.79   17.89   1
   9   4   3   10.78   21.15   1
  -9   5   3   13.93   20.97   1
   9   5  -3   21.92   19.88   1
  -8   5   3   -6.29   18.00   1
   8   5  -3   -6.32   15.19   1
  -7  -5   3   -0.86   11.58   3
   7   5  -3  -20.97   13.79   1
  -7   5   3  -24.77   15.74   1
  -6  -5   3  190.41   18.42   3
   6   5  -3  193.02   21.95   1
  -6   5   3  188.18   22.83   1
   5   5  -3   28.88   12.03   1
  -5   5   3   42.99   14.81   1
  -5  -5   3   43.29   10.88   3
   4   5  -3   70.10   12.70   1
  -4  -5   3   46.07   10.43   3
  -4   5   3   54.81   14.01   1
  -3   5   3   14.75    9.09   2
  -3  -5   3   19.97    8.14   3
  -3  -5   3   16.71    6.24   2
  -3   5   3   27.74   11.72   1
   3   5  -3   25.84    8.84   1
  -2   5   3  189.86   15.67   1
  -2  -5   3  197.67   14.25   3
  -2   5   3  171.51   13.63   2
   2   5  -3  173.80   13.43   1
   1   5  -3 4306.38   73.19   1
  -1   5   3 4128.36   73.83   1
  -1   5   3 4294.47   71.51   2
  -1  -5   3 4301.77   72.59   3
   0  -5   3  668.06   22.35   3
   0   5  -3  647.62   23.23   1
   1   5   3   13.66    9.04   1
  -1   5  -3   16.44   10.16   1
   1  -5   3   26.57    8.91   3
   1   5   3   11.72    7.34   2
  -2   5  -3  273.00   18.13   1
   2   5   3  286.51   14.63   2
  -2  -5  -3  298.49   12.55   3
   2   5   3  280.24   17.28   1
  -3   5  -3  971.45   33.20   1
   3   5   3  973.39   33.17   1
  -3  -5  -3 1006.35   23.69   3
   4   5   3  498.64   26.27   1
  -4  -5  -3  496.47   17.06   3
  -4   5  -3  524.67   26.84   1
   4   5   3  487.45   22.61   2
   5   5   3  339.06   24.82   1
  -5   5  -3  345.95   26.05   1
  -6   5  -3   26.97   16.23   1
   6   5   3   30.56   16.28   1
   7   5   3   40.91   17.88   1
  -7   5  -3   33.18   19.21   1
   8   5   3   57.82   20.41   1
  -8   5  -3   41.07   21.08   1
  -9   5  -3  -17.38   19.80   1
   9   5   3   -8.87   19.84   1
  -9   6   3   -5.42   19.53   1
   9   6  -3   -8.71   17.41   1
   8   6  -3    4.40   16.03   1
  -8   6   3   -7.89   18.43   1
   7   6  -3   -8.19   14.28   1
  -7   6   3   38.01   19.88   1
  -7  -6   3    9.43   12.10   3
  -6  -6   3   95.12   15.26   3
  -6   6   3   84.04   20.28   1
   6   6  -3   82.67   18.37   1
  -5  -6   3  155.33   15.99   3
  -5   6   3  158.08   20.40   1
   5   6  -3  161.56   19.20   1
  -4  -6   3  437.89   21.73   3
  -4   6   3  454.04   25.75   1
   4   6  -3  401.88   22.03   1
  -3  -6   3  578.07   23.49   3
  -3   6   3  626.25   25.82   2
  -3   6   3  590.52   25.65   1
  -3  -6   3  592.52   17.40   2
   3   6  -3  603.31   23.85   1
  -2   6   3  761.92   25.59   2
   2   6  -3  744.62   24.69   1
  -2   6   3  702.99   26.33   1
  -2  -6   3  713.25   24.74   3
  -1   6   3  911.30   28.78   1
  -1   6   3  961.22   26.36   2
   1   6  -3  925.45   27.44   1
  -1  -6   3  925.42   27.72   3
   0   6  -3 1282.78   34.30   1
   0   6   3 1249.86   33.72   1
   0  -6   3 1347.77   33.86   3
   0   6   3 1298.99   29.66   2
  -1   6  -3   28.46   10.89   1
   1   6   3   16.50    7.41   2
   1   6   3   13.69    9.43   1
   1  -6   3    7.25    8.29   3
  -2  -6  -3  112.60   10.13   3
  -2   6  -3  135.60   15.86   1
   2   6   3  100.88   10.80   2
   2   6   3  115.98   13.56   1
  -3   6  -3  202.11   19.46   1
   3   6   3  206.72   18.46   1
  -3  -6  -3  174.48   12.97   3
   3   6   3  190.73   14.17   2
   4   6   3    9.47    7.14   2
   4   6   3   13.28   11.79   1
  -4  -6  -3   17.94    8.67   3
  -4   6  -3    1.61   12.44   1
   5   6   3    7.57   12.68   1
  -5   6  -3   -2.08   13.57   1
  -6   6  -3    3.88   15.08   1
   6   6   3   17.67   14.85   1
  -7   6  -3  -17.64   16.81   1
   7   6   3  -10.59   14.41   1
  -8   6  -3   27.53   21.09   1
   8   6   3   87.47   22.74   1
   9   6   3    6.49   20.58   1
  -9   6  -3  -26.23   20.28   1
   9   7  -3   16.10   17.98   1
  -9   7   3   -7.67   20.60   1
   8   7  -3  -26.35   13.12   1
  -8   7   3  -22.82   18.88   1
   7   7  -3  -13.50   13.68   1
  -7  -7   3    7.58   13.03   3
  -7   7   3   15.85   19.88   1
  -6  -7   3  170.78   18.70   3
   6   7  -3  108.87   18.94   1
  -6   7   3  146.49   23.10   1
  -5   7   3    9.23   16.03   1
   5   7  -3   32.85   13.98   1
  -5  -7   3   25.19   11.47   3
  -4   7   3   47.42   16.27   1
  -4  -7   3   51.43   11.40   3
   4   7  -3   64.98   13.64   1
  -3   7   3   77.22   15.41   1
  -3  -7   3   47.72   10.74   3
   3   7  -3   46.80   12.07   1
  -3   7   3   65.08   12.33   2
   2   7  -3 1274.05   34.89   1
  -2   7   3 1282.31   36.85   1
  -2   7   3 1351.86   35.49   2
  -2  -7   3 1227.53   34.83   3
  -1   7   3   68.75    9.30   2
  -1  -7   3   99.53   12.56   3
  -1   7   3   90.57   13.92   1
   1   7  -3  106.58   13.45   1
   0  -7   3 2739.53   55.88   3
   0   7  -3 2758.46   56.54   1
   0   7   3 2627.75   56.61   1
   0   7   3 2769.29   50.88   2
   1   7   3  702.96   21.58   2
   1   7   3  671.40   26.02   1
   1  -7   3  683.63   25.99   3
  -1   7  -3  661.99   26.25   1
   2   7   3   -5.88    8.52   1
  -2  -7  -3   -9.78    7.23   3
  -2   7  -3    6.53   11.35   1
   2   7   3    8.12    7.66   2
  -3   7  -3  386.49   24.64   1
   3   7   3  373.44   18.02   2
   3   7   3  393.28   23.15   1
  -3  -7  -3  399.34   17.92   3
  -4  -7  -3   18.67    9.37   3
  -4   7  -3   46.33   15.56   1
   4   7   3   56.39   11.33   2
   4   7   3   28.18   13.71   1
   5   7   3   56.71   16.55   1
  -5   7  -3   59.90   18.36   1
   6   7   3   52.77   18.19   1
  -6   7  -3   49.54   19.15   1
  -7   7  -3  -15.48   17.11   1
   7   7   3   -2.05   15.26   1
  -8   7  -3   38.93   22.55   1
   8   7   3   67.71   21.97   1
  -9   8   3   27.63   23.48   1
   9   8  -3   26.68   18.71   1
   8   8  -3    0.95   16.53   1
  -8   8   3   16.53   21.63   1
   7   8  -3  166.85   23.74   1
  -7   8   3  235.56   29.96   1
  -7  -8   3  234.09   22.74   3
   6   8  -3   26.97   15.20   1
  -6  -8   3   45.40   14.15   3
  -6   8   3   50.08   21.38   1
  -5  -8   3   83.88   14.73   3
   5   8  -3   82.04   16.96   1
  -5   8   3  107.04   22.00   1
  -4  -8   3   43.55   11.48   3
   4   8  -3   67.60   14.66   1
  -4   8   3   80.60   17.94   1
  -4  -8   3   71.09    9.07   2
  -4   8   3   80.23   14.88   2
  -3   8   3   64.93   13.23   2
  -3  -8   3   80.16   12.83   3
  -3   8   3  103.38   17.23   1
   3   8  -3   93.19   14.55   1
  -2   8   3  259.06   17.08   2
  -2  -8   3  233.99   17.72   3
   2   8  -3  242.23   18.06   1
  -2   8   3  242.92   20.26   1
  -1   8   3 1388.47   39.74   1
   1   8  -3 1469.45   39.25   1
  -1  -8   3 1470.86   38.77   3
   0   8   3  377.58   17.05   2
   0   8  -3  388.84   21.80   1
   0  -8   3  376.99   21.25   3
   0   8   3  374.32   21.02   1
   1   8   3  904.23   31.96   1
   1  -8   3  971.80   32.10   3
  -1   8  -3  949.15   33.70   1
   1   8   3 1003.97   26.44   2
   2   8   3  210.51   18.52   1
  -2  -8  -3  244.62   16.21   3
   2   8   3  249.28   14.56   2
  -2   8  -3  225.12   21.04   1
   3   8   3   72.46   14.40   1
  -3  -8  -3   54.36   11.36   3
  -3   8  -3   64.43   16.59   1
   4   8   3   46.16   11.16   2
  -4  -8  -3   41.29   11.19   3
   4   8   3   73.19   16.43   1
  -4   8  -3   50.12   17.90   1
  -5   8  -3  256.35   27.48   1
   5   8   3  238.96   24.56   1
   6   8   3   95.81   20.27   1
  -6   8  -3   96.73   23.62   1
   7   8   3   24.58   16.97   1
  -7   8  -3   -9.39   18.01   1
  -8   8  -3   -6.95   20.09   1
   8   8   3   46.32   20.97   1
  -9   9   3    1.35   23.20   1
   9   9  -3   36.78   21.55   1
   8   9  -3   -7.05   15.28   1
  -8   9   3  -11.39   20.43   1
  -7   9   3   76.80   23.71   1
   7   9  -3   35.55   17.86   1
  -7  -9   3   36.99   15.47   3
  -6   9   3   92.66   24.94   1
  -6  -9   3  115.90   17.74   3
   6   9  -3   92.57   19.76   1
  -5  -9   3  209.42   20.45   3
  -5   9   3  237.42   27.03   1
   5   9  -3  221.55   23.02   1
  -5   9   3  212.28   23.74   2
  -4  -9   3    6.40   11.39   3
   4   9  -3   -2.97   11.57   1
  -4   9   3   -2.41   16.60   1
  -4   9   3   -2.76    9.90   2
  -3   9   3    4.78   15.04   1
  -3  -9   3   -6.94    9.91   3
   3   9  -3   -2.74   10.85   1
  -3   9   3    2.64    9.55   2
   2   9  -3  435.08   23.49   1
  -2   9   3  408.69   25.81   1
  -2   9   3  417.99   21.46   2
  -2  -9   3  416.48   22.76   3
   1   9  -3    7.90   10.73   1
  -1  -9   3    1.09    9.76   3
  -1   9   3    3.32    7.69   2
  -1   9   3   10.48   12.96   1
   0   9  -3  114.73   16.69   1
   0   9   3   97.62   15.89   1
   0  -9   3   91.56   14.44   3
   0   9   3  120.60   12.21   2
  -1   9  -3   54.15   15.11   1
   1   9   3   81.24   14.64   1
   1   9   3   55.30    9.98   2
   1  -9   3   41.89   12.43   3
  -2   9  -3  419.09   26.73   1
   2   9   3  462.88   18.67   2
   2   9   3  457.74   25.60   1
  -3  -9  -3  333.23   19.80   3
   3   9   3  319.60   16.71   2
  -3   9  -3  293.33   25.80   1
   3   9   3  309.23   22.74   1
  -4   9  -3  228.69   25.89   1
   4   9   3  195.96   16.42   2
   4   9   3  213.84   22.70   1
  -4  -9  -3  204.32   17.33   3
  -5   9  -3   -9.46   17.15   1
   5   9   3   10.72   14.22   1
   6   9   3  129.87   22.73   1
  -6   9  -3  115.91   24.43   1
   7   9   3   -5.53   14.95   1
  -7   9  -3    8.10   20.70   1
   8   9   3   60.47   22.17   1
  -8   9  -3    4.07   22.53   1
   8  10  -3   -2.27   16.63   1
  -8  10   3   15.28   23.98   1
  -7 -10   3   22.84   15.57   3
   7  10  -3   25.49   17.42   1
  -7  10   3    7.74   21.83   1
  -6  10   3   49.00   24.35   1
  -6  10   3   51.38   17.36   2
   6  10  -3   25.17   17.48   1
  -6 -10   3   35.82   15.38   3
  -5 -10   3  275.38   23.62   3
  -5  10   3  324.48   30.92   1
  -5  10   3  297.75   26.42   2
   5  10  -3  303.06   25.75   1
  -4 -10   3    2.08   12.34   3
   4  10  -3   41.69   14.72   1
  -4  10   3   26.36   13.91   2
  -4  10   3   30.52   19.38   1
  -3 -10   3 1150.41   39.06   3
  -3  10   3 1201.38   39.93   2
   3  10  -3 1171.51   40.16   1
  -3  10   3 1169.24   42.70   1
  -2  10   3    6.97    8.89   2
  -2  10   3   39.50   15.36   1
   2  10  -3   20.49   12.72   1
  -2 -10   3   -1.24   10.29   3
  -1  10   3  369.84   24.29   1
  -1  10   3  351.56   19.12   2
  -1 -10   3  368.66   23.01   3
   1  10  -3  380.58   23.49   1
   0  10  -3    6.33   12.81   1
   0  10   3    2.69   11.78   1
   0 -10   3  -14.11   10.14   3
   0  10   3   -4.42    7.62   2
  -1  10  -3  675.55   31.09   1
   1 -10   3  662.51   29.76   3
   1  10   3  680.51   30.01   1
   1  10   3  677.08   23.11   2
   2  10   3    2.23    7.97   2
   2  10   3   22.45   12.72   1
  -2  10  -3    2.72   14.48   1
  -3 -10  -3   43.78   12.53   3
  -3  10  -3   26.67   16.66   1
   3  10   3   12.65   13.12   1
   3  10   3   18.35    8.76   2
  -4  10  -3   36.20   19.75   1
   4  10   3   19.08   15.15   1
  -4 -10  -3   16.85   12.76   3
  -5  10  -3   18.08   20.67   1
   5  10   3    6.71   15.00   1
  -6  10  -3   11.39   20.91   1
   6  10   3    2.75   14.46   1
  -7  10  -3  -31.68   18.11   1
   7  10   3  -19.13   15.47   1
   8  10   3   -3.66   16.69   1
  -8  10  -3   15.58   23.89   1
   8  11  -3  -25.50   15.79   1
  -8  11   3   37.00   15.59   2
  -8  11   3  -38.08   21.79   1
  -7  11   3   60.17   17.37   2
  -7  11   3   43.69   24.46   1
   7  11  -3   38.84   18.66   1
  -6  11   3   20.23   14.65   2
   6  11  -3   18.71   15.69   1
  -6 -11   3   16.26   15.59   3
  -6  11   3   -2.77   21.21   1
  -5 -11   3  102.15   18.59   3
   5  11  -3  144.54   21.33   1
  -5  11   3  106.78   25.49   1
  -5  11   3  100.01   19.04   2
  -4  11   3   24.86   14.00   2
   4  11  -3   29.25   15.24   1
  -4 -11   3   42.01   14.85   3
  -4  11   3   36.61   21.79   1
  -3 -11   3   83.15   16.54   3
  -3  11   3   95.79   15.90   2
   3  11  -3   69.95   17.37   1
  -3  11   3   94.03   21.86   1
   2  11  -3   -5.60   12.54   1
  -2 -11   3   -6.95   11.19   3
  -2  11   3   -6.73    5.33   2
  -2  11   3  -14.21   14.92   1
  -1 -11   3  639.14   30.09   3
   1  11  -3  569.21   29.95   1
  -1  11   3  626.40   24.58   2
  -1  11   3  563.15   30.63   1
   0 -11   3  267.15   22.55   3
   0  11   3  255.29   16.89   2
   0  11   3  244.17   22.00   1
   0  11  -3  304.05   24.41   1
   1  11   3  201.11   20.91   1
   1  11   3  187.09   15.29   2
  -1  11  -3  197.38   23.11   1
  -2  11  -3   99.17   20.59   1
   2  11   3  116.00   12.96   2
   2  11   3  119.10   18.79   1
  -3  11  -3  -12.56   16.61   1
  -3 -11  -3  -14.39   11.97   3
   3  11   3    1.11   13.35   1
  -4 -11  -3  234.64   21.36   3
   4  11   3  259.97   26.51   1
  -4  11  -3  244.82   28.71   1
  -5  11  -3   33.70   22.38   1
   5  11   3   33.99   17.50   1
  -6  11  -3   -9.57   20.66   1
   6  11   3   15.67   15.88   1
   7  11   3    7.52   17.15   1
  -7  11  -3   -2.87   21.94   1
  -8  11  -3  -22.12   22.57   1
   8  11   3    8.32   18.28   1
  -8  12   3   52.29   28.09   1
  -8  12   3   18.93   15.21   2
   8  12  -3   27.14   18.76   1
   7  12  -3   38.42   18.37   1
  -7  12   3   26.96   15.10   2
  -7  12   3   48.25   25.81   1
  -6  12   3   95.16   19.48   2
   6  12  -3   91.11   20.89   1
  -6 -12   3   54.63   17.76   3
  -6  12   3   83.68   26.06   1
   5  12  -3   -5.78   15.13   1
  -5  12   3    7.06   13.84   2
  -5 -12   3  -14.68   14.07   3
  -5  12   3   11.58   21.84   1
  -4  12   3   -1.73   12.31   2
  -4 -12   3    5.59   14.04   3
   4  12  -3    3.76   13.93   1
  -4  12   3    5.41   21.94   1
  -3 -12   3   10.67   13.23   3
  -3  12   3   33.89   21.50   1
   3  12  -3   23.00   15.44   1
  -3  12   3    2.83   10.91   2
   2  12  -3   79.53   18.11   1
  -2 -12   3   42.77   15.50   3
  -2  12   3   71.75   20.07   1
  -2  12   3   39.12   10.78   2
  -1 -12   3  170.22   20.53   3
   1  12  -3  188.85   22.51   1
  -1  12   3  195.26   17.11   2
  -1  12   3  196.40   22.87   1
   0  12   3  390.34   27.26   1
   0  12  -3  458.65   29.50   1
   0  12   3  405.69   20.69   2
   0 -12   3  435.29   27.98   3
   1  12   3  193.21   16.30   2
   1  12   3  201.14   22.22   1
  -1  12  -3  222.09   25.31   1
   2  12   3  151.95   21.50   1
  -2  12  -3  173.34   24.23   1
   3  12   3   -5.62   14.77   1
  -3 -12  -3   24.75   15.40   3
  -3  12  -3    5.53   18.44   1
  -4  12  -3   -5.19   18.87   1
   4  12   3   -6.75   14.79   1
  -5  12  -3   84.33   25.65   1
   5  12   3   70.44   20.23   1
   6  12   3   59.81   20.07   1
  -6  12  -3   11.35   22.52   1
   7  12   3   -4.61   17.13   1
  -7  12  -3   20.96   22.66   1
   8  13  -3    9.18   18.94   1
  -7  13   3  -17.27   23.95   1
   7  13  -3    4.01   17.70   1
  -7  13   3   44.32   17.24   2
  -6  13   3   40.66   17.31   2
  -6  13   3   33.63   23.53   1
   6  13  -3   55.59   19.47   1
  -6 -13   3   65.27   18.94   3
   5  13  -3   64.92   18.82   1
  -5 -13   3   56.59   18.64   3
  -5  13   3   75.35   19.12   2
  -5  13   3   96.56   27.30   1
  -4  13   3   18.70   15.15   2
  -4 -13   3    3.42   15.16   3
  -4  13   3  -12.07   21.16   1
   4  13  -3    0.31   15.78   1
  -3 -13   3   -4.60   13.45   3
   3  13  -3  -10.75   13.94   1
  -3  13   3   17.91   21.44   1
  -3  13   3    2.47   11.55   2
  -2  13   3   26.51   20.26   1
  -2 -13   3   27.31   15.60   3
  -2  13   3   12.21   12.10   2
   2  13  -3   11.79   15.57   1
  -1  13   3   86.57   14.76   2
  -1 -13   3   77.85   18.25   3
   1  13  -3   57.77   18.00   1
  -1  13   3   47.32   20.16   1
   0 -13   3  171.71   21.50   3
   0  13   3  168.14   16.17   2
   0  13   3  143.83   22.51   1
   0  13  -3  166.53   23.48   1
  -1  13  -3  107.31   22.83   1
   1  13   3   89.36   19.76   1
  -2  13  -3   31.41   20.14   1
   2  13   3    8.91   16.21   1
  -3  13  -3  300.52   32.01   1
   3  13   3  326.05   29.69   1
   4  13   3    5.51   16.62   1
  -4  13  -3   51.83   24.10   1
   5  13   3   58.95   19.28   1
  -5  13  -3   39.29   23.17   1
  -6  13  -3   -2.47   21.19   1
   6  13   3   41.97   19.21   1
   7  13   3   -0.55   17.62   1
  -7  13  -3  -23.03   23.65   1
  -7  14   3    3.52   24.27   1
  -7  14   3    8.04   14.51   2
   7  14  -3   11.55   17.72   1
  -6  14   3   39.24   25.55   1
  -6 -14   3   16.87   18.94   3
   6  14  -3   14.82   17.30   1
  -6  14   3   58.11   18.28   2
   5  14  -3   41.07   18.32   1
  -5 -14   3    2.15   16.27   3
  -5  14   3   14.93   14.36   2
  -5  14   3   -0.61   22.79   1
   4  14  -3  420.91   31.31   1
  -4  14   3  462.11   38.03   1
  -4 -14   3  421.25   31.29   3
  -4  14   3  403.11   29.09   2
  -3  14   3   34.81   14.55   2
   3  14  -3   55.55   18.49   1
  -3  14   3   64.60   24.01   1
  -3 -14   3   38.95   18.21   3
  -2  14   3  255.03   21.30   2
   2  14  -3  302.53   26.89   1
  -2  14   3  243.29   28.81   1
  -2 -14   3  247.89   25.84   3
  -1  14   3  -14.16   17.94   1
   1  14  -3    3.57   16.17   1
  -1  14   3   19.58   12.72   2
  -1 -14   3    1.52   15.68   3
   0  14   3   26.32   18.65   1
   0  14  -3   -9.65   17.01   1
   0 -14   3   29.66   16.60   3
   1  14   3   22.91   17.48   1
  -1  14  -3   43.54   20.89   1
  -2  14  -3   10.53   20.85   1
   2  14   3   23.16   18.72   1
  -3  14  -3   -8.27   21.03   1
   3  14   3   32.47   19.23   1
   4  14   3   14.38   17.32   1
  -4  14  -3   23.69   22.64   1
  -5  14  -3   14.75   23.21   1
   5  14   3    4.68   16.77   1
   6  14   3   30.23   18.91   1
  -6  14  -3  -26.62   22.47   1
   7  14   3   -2.73   17.79   1
  -7  14  -3   24.48   25.60   1
  -7  15   3   28.47   27.98   1
  -7  15   3   41.45   17.92   2
   7  15  -3    9.02   19.83   1
  -6  15   3  -27.02   24.15   1
   6  15  -3   -0.65   17.18   1
  -6 -15   3   -4.93   17.38   3
  -6  15   3  -21.03   11.72   2
   5  15  -3   44.33   19.10   1
  -5  15   3  -10.67   22.33   1
  -5 -15   3   16.89   17.85   3
  -5  15   3   15.07   14.96   2
   4  15  -3   33.06   18.09   1
  -4 -15   3    5.27   17.34   3
  -4  15   3   11.29   13.90   2
  -4  15   3  -17.41   22.46   1
   3  15  -3   14.30   17.14   1
  -3  15   3   -5.03    7.21   2
  -3  15   3   43.48   24.85   1
  -3 -15   3    1.51   16.90   3
  -2 -15   3   65.68   20.22   3
  -2  15   3   75.51   16.82   2
  -2  15   3   64.42   24.65   1
   2  15  -3   85.47   20.80   1
   1  15  -3   80.83   21.60   1
  -1 -15   3   18.27   17.79   3
  -1  15   3   98.46   23.74   1
   0 -15   3   95.46   21.08   3
   0  15   3  102.28   22.37   1
   0  15  -3   78.18   22.44   1
   1  15   3  286.43   29.72   1
  -1  15  -3  270.15   30.43   1
   2  15   3   19.77   19.23   1
  -2  15  -3    4.32   21.38   1
  -3  15  -3   59.91   25.02   1
   3  15   3   71.95   22.05   1
  -4  15  -3   -7.72   22.33   1
   4  15   3   39.28   17.98   1
   5  15   3   13.03   18.86   1
  -5  15  -3    5.23   21.29   1
  -6  15  -3    2.35   23.48   1
   6  15   3   31.74   20.52   1
   6  16  -3   53.29   21.96   1
  -6  16   3   68.23   20.18   2
  -6 -16   3   11.72   20.24   3
  -6  16   3   65.01   29.59   1
  -5  16   3   31.05   15.36   2
  -5 -16   3   25.47   20.25   3
   5  16  -3   54.31   20.12   1
  -5  16   3    6.39   24.76   1
  -4 -16   3  -29.79   16.02   3
  -4  16   3  -26.68   21.12   1
   4  16  -3   23.71   18.95   1
  -4  16   3   -6.49   13.25   2
  -3  16   3  -17.89   21.95   1
  -3  16   3   10.87   13.93   2
  -3 -16   3    8.36   19.16   3
   3  16  -3    4.94   16.99   1
  -2 -16   3   -6.58   18.12   3
  -2  16   3    8.48   21.93   1
   2  16  -3  -40.73   15.18   1
  -1 -16   3  107.36   22.91   3
   1  16  -3   77.13   21.51   1
  -1  16   3   83.84   24.83   1
   0  16  -3   51.76   21.71   1
   0  16   3   40.16   21.12   1
  -1  16  -3   92.50   24.91   1
   1  16   3   47.87   21.28   1
  -2  16  -3   34.92   23.79   1
   2  16   3   68.60   22.22   1
  -3  16  -3    5.12   19.96   1
   3  16   3   -3.91   18.43   1
   4  16   3    9.97   17.47   1
  -4  16  -3  -24.68   20.53   1
   5  16   3   16.48   19.76   1
  -5  16  -3    2.39   24.24   1
   6  16   3   49.02   23.13   1
  -6  16  -3   14.59   25.18   1
  -6  17   3   39.18   18.63   2
  -6  17   3   47.24   29.36   1
  -6 -17   3  -15.24   19.26   3
   6  17  -3   55.00   21.46   1
  -5 -17   3   45.76   21.67   3
  -5  17   3   43.92   17.70   2
   5  17  -3   69.92   22.93   1
  -5  17   3   73.33   29.26   1
   4  17  -3   39.20   20.63   1
  -4 -17   3   55.96   21.69   3
  -4  17   3   31.01   16.38   2
  -4  17   3   12.31   24.97   1
   3  17  -3   15.54   17.05   1
  -3  17   3  -10.63   20.41   1
  -3 -17   3   13.26   18.66   3
  -2  17   3   38.93   22.32   1
  -2 -17   3   13.48   19.90   3
   2  17  -3   34.73   19.11   1
  -1 -17   3   23.18   19.11   3
  -1  17   3   58.45   23.27   1
   1  17  -3   24.95   18.95   1
   0  17   3  -19.73   16.83   1
   0  17  -3   -6.80   18.54   1
  -1  17  -3  -27.00   17.26   1
   1  17   3    3.53   18.93   1
   2  17   3  100.91   23.47   1
  -2  17  -3  144.52   27.86   1
  -3  17  -3  -16.11   20.06   1
   3  17   3    8.22   18.22   1
  -4  17  -3   98.12   28.40   1
   4  17   3  120.71   25.11   1
  -5  17  -3  -32.77   23.95   1
   5  17   3   34.25   20.66   1
   5  18  -3   88.32   24.03   1
  -5 -18   3   38.65   21.90   3
  -5  18   3   69.07   29.23   1
  -4 -18   3   21.47   20.89   3
   4  18  -3   44.71   21.65   1
  -4  18   3    9.23   25.79   1
  -3 -18   3  213.12   29.46   3
   3  18  -3  247.48   30.57   1
  -3  18   3  161.81   31.78   1
   2  18  -3  122.49   24.01   1
  -2  18   3   56.68   23.94   1
  -2 -18   3   56.66   23.16   3
   1  18  -3   -5.41   17.54   1
  -1  18   3  -12.85   19.12   1
  -1 -18   3   -2.25   19.32   3
   0  18  -3   20.50   20.09   1
   0  18   3    9.53   19.33   1
  -1  18  -3   13.31   20.22   1
   1  18   3   38.76   20.74   1
   2  18   3   17.34   19.38   1
  -2  18  -3   20.09   22.08   1
  -3  18  -3   25.32   23.72   1
   3  18   3    1.02   18.34   1
   4  18   3   19.41   19.84   1
  -4  18  -3    2.84   24.75   1
  -5  18  -3    7.78   25.31   1
   5  18   3   37.15   21.81   1
  -5 -19   3   26.51   22.85   3
   5  19  -3   -7.61   18.10   1
  -4  19   3   20.86   26.29   1
   4  19  -3   28.97   19.85   1
  -4 -19   3   26.39   22.59   3
   3  19  -3   94.94   24.22   1
  -3  19   3  109.10   29.08   1
  -3 -19   3   89.15   25.21   3
  -2 -19   3   29.30   22.83   3
  -2  19   3   26.55   23.71   1
   2  19  -3   26.89   20.06   1
  -1  19   3   89.46   25.85   1
   1  19  -3   86.47   23.46   1
   0  19   3   47.21   22.59   1
   0  19  -3   60.57   23.64   1
   1  19   3  -31.30   17.54   1
  -1  19  -3  -16.74   18.78   1
   2  19   3   39.28   21.55   1
  -2  19  -3  -21.95   19.77   1
  -3  19  -3    9.41   24.77   1
   3  19   3   57.53   22.95   1
   4  19   3   37.91   21.54   1
  -4  19  -3   -9.46   23.15   1
  -4 -20   3    3.66   21.96   3
   4  20  -3   10.72   20.01   1
  -4  20   3   13.82   25.66   1
  -3  20   3   24.73   26.06   1
   3  20  -3   63.53   23.58   1
  -3 -20   3   19.01   21.75   3
  -2  20   3   19.58   23.10   1
  -2 -20   3    7.45   21.47   3
   2  20  -3   22.77   18.14   1
   1  20  -3   58.10   22.11   1
  -1  20   3   81.51   25.12   1
   0  20  -3   22.28   21.58   1
   0  20   3   15.89   21.16   1
  -1  20  -3   78.95   25.19   1
   1  20   3   83.12   25.86   1
  -2  20  -3   29.67   23.43   1
   2  20   3   -1.20   21.50   1
   3  20   3  -19.10   19.32   1
  -3  20  -3  -24.07   21.89   1
  -2  21   3   19.49   24.87   1
   2  21  -3    6.60   18.56   1
  -1  21   3   -5.61   21.97   1
   1  21  -3   23.27   20.96   1
   0  21   3   38.82   23.41   1
   0  21  -3   37.95   22.21   1
   1  21   3   31.03   23.74   1
  -1  21  -3   54.62   23.85   1
   2  21   3   66.17   26.60   1
  -2  21  -3   79.95   27.99   1
  -9   0   4   26.11   17.61   1
  -8   0   4  312.94   25.87   1
  -7   0   4   27.97   15.04   1
  -6   0   4  388.36   23.81   1
  -5   0   4    7.12    9.07   1
  -4   0   4   13.97    9.68   2
  -4   0   4   24.32    8.54   1
  -3   0   4   -1.15    6.68   2
  -2   0   4 1325.60   31.08   2
  -2   0   4 1361.55   25.63   1
  -1   0   4   10.66    6.86   2
   0   0   4    7.30    6.61   2
   0   0   4   22.94    4.72   1
   1   0   4   -9.19    6.47   2
   1   0   4    5.16    6.69   1
   2   0   4 1388.57   34.63   1
   2   0   4 1389.75   34.41   2
   3   0   4    7.90    8.62   2
   3   0   4   16.81    9.97   1
   4   0   4  330.25   23.59   1
   5   0   4    0.99   12.88   1
  -6   0  -4  113.29   18.79   1
  -7   0  -4   -5.35   13.51   1
  -8   0  -4   44.91   18.37   1
  -9   0  -4   21.24   18.74   1
  -9  -1   4   10.59   15.71   1
  -9   1   4    5.34   16.76   1
  -8  -1   4   31.89   14.70   1
  -8   1   4    3.47   14.89   1
  -7   1   4   38.77   16.22   1
  -7  -1   4   54.57   16.08   1
  -6   1   4  793.34   32.89   1
   5   1  -4   18.81    8.80   1
  -5   1   4   58.94   12.04   1
  -4   1   4   86.81   11.23   1
  -4   1   4   78.05   12.98   2
  -4  -1   4   54.45   11.38   2
   4   1  -4   85.72   12.06   1
   3   1  -4    9.91    7.39   1
  -3   1   4   14.73    8.00   2
  -3   1   4    6.53    7.13   1
  -3  -1   4   18.06    7.51   2
  -2  -1   4  541.54   18.15   2
  -2   1   4  575.10   20.07   2
   2   1  -4  547.94   14.94   1
  -2   1   4  562.57   15.23   1
  -1  -1   4 1145.06   26.04   2
  -1   1   4 1182.21   27.58   2
   0  -1   4   18.03    6.91   2
   0   1   4   19.67    5.04   1
   0   1   4   13.72    7.38   2
   0   1  -4   19.39    5.12   1
   1   1   4 1801.32   36.45   1
   1   1   4 1774.81   37.55   2
   1  -1   4 1769.36   37.09   2
  -1   1  -4 1808.62   36.00   1
   2   1   4  166.11   14.22   1
  -2   1  -4  152.58   13.03   1
   2   1   4  182.63   13.76   2
   2  -1   4  195.22   13.79   2
   3  -1   4  954.58   31.23   2
  -3   1  -4  937.69   30.32   1
   3   1   4  941.26   30.89   1
   3   1   4  974.63   31.03   2
   4   1   4 1530.61   44.36   1
  -4   1  -4 1460.98   42.74   1
  -5   1  -4  180.17   19.94   1
   5   1   4  199.85   21.65   1
  -6   1  -4    7.87   13.25   1
   6   1   4    4.09   14.93   1
  -7  -1  -4   35.46   16.26   1
  -7   1  -4   21.99   15.97   1
  -8  -1  -4   21.91   16.13   1
  -8   1  -4   26.87   17.90   1
  -9  -1  -4   64.62   20.69   1
  -9   1  -4   43.17   19.86   1
  -9  -2   4   42.01   17.38   1
  -9   2   4   -6.86   16.61   1
  -8  -2   4   38.89   14.62   1
  -8   2   4   -3.83   14.58   1
   7   2  -4   39.92   17.58   1
  -7   2   4   -5.27   14.95   1
   6   2  -4   13.67   14.70   1
  -6   2   4   -4.45   13.34   1
   5   2  -4   36.34   10.95   1
  -5   2   4   51.20   11.93   1
  -4   2   4  471.48   23.87   2
  -4  -2   4  423.40   20.68   2
  -4   2   4  417.31   19.53   1
   4   2  -4  420.15   19.54   1
  -3  -2   4  283.93   14.79   2
  -3   2   4  281.68   16.81   2
  -3   2   4  289.69   14.49   1
   3   2  -4  304.81   14.89   1
   2   2  -4   20.16    6.47   1
  -2   2   4   13.55    7.33   2
  -2   2   4   23.65    7.62   1
  -2  -2   4   29.73    7.29   2
  -1  -2   4   98.88    9.95   3
  -1   2   4  120.28    8.87   1
   1   2  -4  102.23    7.86   1
  -1   2   4  129.32   11.14   2
   0   2   4   -1.50    5.44   1
   0   2  -4   20.02    6.75   1
   0  -2   4   -0.53    6.07   2
   0  -2   4    6.98    5.48   3
   0   2   4    3.68    7.64   2
   1   2   4   10.47    8.21   2
   1   2   4   20.07    7.77   1
  -1   2  -4   22.65    8.10   1
   1  -2   4    4.99    7.12   2
   2  -2   4   13.43    7.96   2
  -2   2  -4   10.62    8.73   1
   2   2   4   20.97    8.65   1
   2   2   4   13.02    8.00   2
   3  -2   4  474.17   22.28   2
   3   2   4  480.81   21.74   2
   3   2   4  486.96   22.59   1
  -3   2  -4  464.56   22.59   1
   4   2   4   57.39   12.36   2
   4   2   4   40.45   12.96   1
  -4   2  -4   57.57   14.04   1
  -5   2  -4  -12.77   10.77   1
   5   2   4    1.49   12.48   1
   6   2   4   10.78   15.55   1
  -6   2  -4    4.59   14.31   1
   7   2   4   10.01   17.21   1
  -7   2  -4   22.91   16.10   1
  -8   2  -4   65.84   20.21   1
  -8  -2  -4  109.34   21.02   1
  -9   2  -4   51.02   20.50   1
  -9  -2  -4   41.96   18.70   1
  -9  -3   4  109.01   20.32   1
  -9   3   4   25.48   19.01   1
  -8   3   4   16.70   16.77   1
   8   3  -4   24.26   17.65   1
   7   3  -4  110.60   20.26   1
  -7   3   4   79.99   19.28   1
  -6   3   4  150.64   19.45   1
   6   3  -4  178.99   20.33   1
  -5   3   4  246.45   19.00   1
   5   3  -4  240.41   18.59   1
  -4   3   4   21.68   10.83   2
   4   3  -4    3.77    6.19   1
  -4  -3   4   23.13    9.25   2
  -4   3   4   48.26   10.88   1
  -3  -3   4  854.88   23.95   2
  -3   3   4  777.28   24.27   1
   3   3  -4  864.28   24.92   1
  -3   3   4  823.49   28.27   2
  -2   3   4  148.32   12.63   1
  -2  -3   4  157.77   12.48   3
   2   3  -4  141.62   10.37   1
  -2   3   4  137.60   12.61   2
  -2  -3   4  156.54   10.69   2
  -1  -3   4  754.27   21.78   3
  -1   3   4  765.67   23.51   2
  -1   3   4  731.40   20.52   1
   1   3  -4  721.15   19.21   1
   0  -3   4   67.16    8.67   3
   0  -3   4   40.43    7.92   2
   0   3  -4   38.74    6.19   1
   0   3   4   49.27    8.85   1
   0   3   4   50.63    9.64   2
   1  -3   4  147.34   11.83   2
  -1   3  -4  152.88   13.30   1
   1   3   4  153.08   12.34   1
   1   3   4  150.60   12.44   2
   2   3   4   -4.06    7.01   2
   2   3   4   12.25    8.41   1
   2  -3   4    7.17    7.70   2
  -2   3  -4   15.99    8.95   1
   3   3   4 1536.02   39.55   2
  -3   3  -4 1570.50   41.86   1
   3   3   4 1596.89   42.34   1
   4   3   4   -2.91    9.90   1
  -4   3  -4    1.37   11.08   1
   4   3   4    8.85    9.18   2
  -5   3  -4  225.73   22.22   1
   5   3   4  210.49   21.94   1
  -6   3  -4  102.73   19.81   1
   6   3   4   75.38   18.18   1
  -7   3  -4  -15.79   14.32   1
   7   3   4   13.03   17.04   1
   8   3   4   29.07   19.29   1
  -8   3  -4   40.91   19.64   1
  -9  -3  -4   62.94   19.25   1
  -9   3  -4   17.39   19.03   1
  -9   4   4   10.07   19.50   1
   9   4  -4   -2.48   17.76   1
  -8  -4   4   17.24   11.73   3
  -8   4   4   16.86   17.53   1
   8   4  -4   10.58   16.11   1
  -7   4   4  540.14   32.08   1
   7   4  -4  537.53   31.82   1
  -6   4   4  203.40   21.95   1
   6   4  -4  174.15   20.79   1
  -5   4   4  236.19   20.15   1
   5   4  -4  222.20   18.69   1
   4   4  -4    0.80    4.80   1
  -4   4   4   -4.55    8.28   2
  -4  -4   4    9.09    8.02   3
  -4  -4   4   -7.83    6.80   2
  -4   4   4   -9.96   10.00   1
  -3   4   4   17.19    9.67   1
  -3   4   4    7.89    8.32   2
  -3  -4   4   16.25    6.30   2
  -3  -4   4   17.99    8.57   3
   3   4  -4   15.35    7.60   1
  -2   4   4    9.62    9.17   1
   2   4  -4    0.37    6.74   1
  -2  -4   4   -8.94    6.39   3
  -2   4   4    5.67    7.15   2
  -1  -4   4  196.86   13.87   3
  -1   4   4  192.72   14.67   1
   1   4  -4  201.69   13.27   1
  -1   4   4  217.43   14.97   2
   0  -4   4   24.07    6.63   2
   0   4   4    5.19    8.14   1
   0  -4   4   13.48    7.36   3
   0   4  -4    4.08    7.46   1
   0   4   4   12.28    8.43   2
   1   4   4   17.48    8.43   1
  -1   4  -4   22.69    9.63   1
   1  -4   4   18.19    7.92   3
   1   4   4   16.72    8.33   2
   1  -4   4   23.67    7.46   2
   2  -4   4  223.47   15.05   2
   2   4   4  239.75   14.91   2
  -2   4  -4  220.88   16.46   1
   2   4   4  220.04   15.28   1
  -3   4  -4   83.88   14.80   1
   3   4   4  118.34   14.91   1
   3   4   4  114.87   12.73   2
   4   4   4   30.57   12.62   1
   4   4   4   12.97    9.98   2
  -4   4  -4    7.90   11.80   1
  -5   4  -4  455.34   28.68   1
   5   4   4  470.40   28.17   1
   6   4   4   43.38   16.89   1
  -6   4  -4   41.47   16.65   1
  -7   4  -4   59.71   20.05   1
   7   4   4   26.22   16.21   1
   8   4   4   10.56   17.95   1
  -8   4  -4   -0.95   18.38   1
  -9   4  -4   46.31   21.81   1
   9   4   4   -2.15   21.04   1
   9   5  -4   25.86   19.51   1
  -9   5   4   30.58   21.66   1
   8   5  -4   -4.02   13.72   1
  -8   5   4  -23.16   15.18   1
  -8  -5   4    3.52   12.56   3
  -7   5   4   46.89   20.06   1
   7   5  -4   73.69   19.12   1
  -7  -5   4   62.27   15.95   3
  -6   5   4   53.99   17.68   1
   6   5  -4   67.89   16.33   1
  -6  -5   4   49.60   13.94   3
  -5   5   4  191.59   20.73   2
  -5   5   4  219.31   21.01   1
   5   5  -4  206.62   19.42   1
  -5  -5   4  187.24   17.53   3
  -4   5   4   -1.22   11.50   1
  -4  -5   4   -4.25    8.20   3
  -4  -5   4    2.64    7.26   2
   4   5  -4   13.75    9.04   1
  -4   5   4   -3.99    8.87   2
  -3  -5   4   20.90    8.37   3
  -3   5   4   32.53   10.36   2
  -3   5   4   34.71   11.58   1
  -3  -5   4   29.32    6.71   2
  -2   5   4  525.87   21.48   2
  -2   5   4  464.38   20.57   1
  -2  -5   4  472.87   20.78   3
  -1   5   4  314.40   17.69   1
  -1  -5   4  317.58   16.59   3
  -1   5   4  325.54   16.99   2
   0  -5   4   20.36    6.32   2
   0   5   4   14.27    9.00   1
   0   5  -4   14.41   10.23   1
   0   5   4   10.48    7.99   2
   0  -5   4   11.33    7.86   3
   1  -5   4   -3.84    7.39   3
   1  -5   4   -1.59    5.97   2
  -1   5  -4    2.33    9.76   1
   1   5   4   -5.10    5.27   2
   1   5   4   -1.64    8.16   1
   2   5   4   99.18   13.09   1
   2   5   4   62.30    9.20   2
  -2   5  -4   84.45   13.24   1
   3   5   4  473.77   23.87   1
   3   5   4  488.93   21.49   2
  -3   5  -4  461.40   23.96   1
  -4   5  -4  124.64   17.48   1
   4   5   4  171.66   18.86   1
   4   5   4  136.14   16.17   2
   5   5   4   55.38   15.43   1
  -5   5  -4   18.32   14.19   1
   6   5   4   15.24   15.38   1
  -6   5  -4    7.94   15.00   1
  -7   5  -4   -6.21   15.74   1
   7   5   4   12.03   16.38   1
  -8   5  -4  -35.36   17.71   1
   8   5   4    0.86   17.60   1
  -9   5  -4  -32.12   19.38   1
   9   5   4    7.85   21.95   1
  -9   6   4  -18.04   19.03   1
   9   6  -4   -0.84   17.28   1
  -8   6   4  -27.15   16.19   1
   8   6  -4   -6.09   14.53   1
  -8  -6   4    0.74   12.64   3
   7   6  -4    7.60   14.96   1
  -7  -6   4   -0.72   11.65   3
  -7   6   4    6.90   18.42   1
  -6  -6   4   51.76   14.77   3
  -6   6   4   40.41   18.22   1
   6   6  -4   34.27   16.26   1
   5   6  -4  304.40   22.04   1
  -5  -6   4  336.66   19.14   2
  -5  -6   4  327.12   21.67   3
  -5   6   4  332.72   23.98   2
  -5   6   4  277.31   23.75   1
   4   6  -4   20.50   10.52   1
  -4  -6   4   18.79    7.82   2
  -4   6   4   11.73   10.37   2
  -4   6   4   32.65   13.91   1
  -4  -6   4   27.62    9.79   3
  -3   6   4  521.95   24.50   1
   3   6  -4  491.73   20.91   1
  -3  -6   4  481.60   15.81   2
  -3   6   4  477.63   23.58   2
  -3  -6   4  495.82   22.47   3
  -2   6   4   -2.37    6.99   2
  -2   6   4   -6.70   10.20   1
  -2  -6   4    2.88    7.56   3
   2   6  -4   -4.36    6.51   1
  -1   6   4  560.74   21.73   2
  -1  -6   4  552.48   21.99   3
   1   6  -4  536.94   21.25   1
  -1   6   4  547.82   22.37   1
   0   6  -4  186.32   15.77   1
   0  -6   4  176.37   10.39   2
   0   6   4  185.90   15.52   1
   0  -6   4  179.96   14.56   3
   1  -6   4  196.07   16.57   3
  -1   6  -4  191.18   16.89   1
   1   6   4  205.69   16.01   1
   1   6   4  145.63   11.63   2
   1  -6   4  201.30   12.71   2
   2   6   4  164.82   15.59   1
   2   6   4  157.71   12.73   2
  -2   6  -4  133.60   16.25   1
  -3   6  -4   37.31   13.26   1
   3   6   4   21.99   11.32   1
   3   6   4    5.02    4.46   2
  -3  -6  -4   31.14    8.08   3
   4   6   4   16.12   12.14   1
  -4   6  -4   30.55   14.83   1
   4   6   4   32.91   10.53   2
   5   6   4    6.67   13.19   1
  -5   6  -4   -6.20   13.83   1
   6   6   4   42.51   16.68   1
  -6   6  -4   25.31   17.75   1
   7   6   4   25.72   16.45   1
  -7   6  -4  -11.44   15.97   1
   8   6   4   20.80   18.34   1
  -8   6  -4  -22.15   18.53   1
  -9   7   4  -14.15   19.75   1
   9   7  -4    2.94   17.43   1
  -9   7   4   17.76   14.84   2
   8   7  -4   40.97   18.30   1
  -8   7   4   15.02   20.35   1
  -7   7   4   -3.07   18.60   1
  -7  -7   4    9.66   13.42   3
   7   7  -4    8.86   14.59   1
  -6  -7   4  215.41   20.99   3
   6   7  -4  207.63   22.66   1
  -6   7   4  189.32   23.61   2
  -6   7   4  228.49   26.28   1
  -5  -7   4   80.62   14.94   3
  -5   7   4   92.59   17.25   2
  -5   7   4   83.05   19.69   1
  -5  -7   4   88.67   12.18   2
   5   7  -4   83.86   16.59   1
  -4  -7   4  360.58   15.79   2
  -4   7   4  348.32   22.96   2
   4   7  -4  365.28   21.68   1
  -4  -7   4  368.41   21.85   3
  -4   7   4  345.73   24.35   1
  -3   7   4   84.48   15.17   1
   3   7  -4   92.96   13.20   1
  -3  -7   4   78.25   12.28   3
  -3   7   4   59.45   12.60   2
  -2  -7   4  278.78   17.92   3
  -2   7   4  258.84   17.12   2
  -2   7   4  261.68   19.64   1
   2   7  -4  264.83   17.57   1
  -1  -7   4 2399.45   51.82   3
  -1   7   4 2374.51   49.40   2
  -1   7   4 2276.91   51.32   1
   1   7  -4 2367.47   51.13   1
   0  -7   4   25.67    6.20   2
   0   7   4   14.75   10.50   1
   0  -7   4   26.31    9.46   3
   0   7  -4   36.97   11.92   1
   0   7   4   18.78    5.94   2
   1   7   4 1038.50   28.67   2
   1  -7   4 1037.70   32.70   3
   1   7   4 1081.86   33.32   1
  -1   7  -4 1012.19   32.64   1
  -2   7  -4  314.06   22.34   1
   2   7   4  371.41   21.39   1
   2   7   4  380.17   18.18   2
  -3   7  -4   22.50   14.09   1
   3   7   4   37.35   10.37   2
   3   7   4   30.20   12.09   1
  -3  -7  -4   22.83    8.73   3
  -4   7  -4  198.71   22.37   1
   4   7   4  184.41   16.60   2
   4   7   4  187.65   20.70   1
  -5   7  -4   11.22   15.64   1
   5   7   4    7.24   13.44   1
  -6   7  -4    5.23   16.97   1
   6   7   4   -3.95   14.53   1
  -7   7  -4    5.50   18.69   1
   7   7   4   17.33   16.40   1
  -8   7  -4  -15.17   17.49   1
   8   7   4   -8.73   16.14   1
  -9   8   4   13.55   13.34   2
  -9   8   4  -13.59   21.70   1
   9   8  -4    4.60   17.20   1
  -8   8   4   67.35   24.12   1
   8   8  -4   72.66   20.59   1
  -8   8   4   68.73   18.29   2
   7   8  -4   27.47   16.77   1
  -7   8   4   -5.73   18.89   1
  -7   8   4   27.41   13.92   2
  -7  -8   4   22.76   14.75   3
  -6  -8   4  340.21   25.31   3
  -6   8   4  256.46   25.98   2
  -6   8   4  274.21   29.91   1
   6   8  -4  271.29   24.66   1
  -5   8   4   22.34   13.78   2
  -5  -8   4   42.25   12.99   3
  -5   8   4   53.63   19.51   1
   5   8  -4   30.19   14.18   1
  -4   8   4   10.11   11.33   2
   4   8  -4    1.83   10.57   1
  -4   8   4   16.18   15.44   1
  -4  -8   4    2.38    6.42   2
  -4  -8   4   -5.73    9.64   3
  -3   8   4  386.40   22.38   2
  -3  -8   4  393.66   21.99   3
   3   8  -4  389.04   22.08   1
  -3   8   4  408.83   25.70   1
   2   8  -4  211.47   17.45   1
  -2   8   4  237.84   20.59   1
  -2   8   4  223.56   17.21   2
  -2  -8   4  226.82   18.15   3
  -1   8   4  299.03   17.57   2
  -1  -8   4  290.73   19.12   3
  -1   8   4  286.44   20.45   1
   1   8  -4  290.75   19.49   1
   0   8  -4 1200.77   35.89   1
   0   8   4 1204.02   31.60   2
   0   8   4 1163.60   35.79   1
   0  -8   4 1154.24   35.26   3
   1   8   4  852.21   26.46   2
   1  -8   4  895.92   31.38   3
   1   8   4  854.78   31.16   1
  -1   8  -4  795.97   30.77   1
   2   8   4   93.55   15.42   1
   2   8   4   98.32   12.42   2
  -2   8  -4   95.79   16.78   1
   3   8   4  154.29   14.57   2
  -3   8  -4  161.23   21.34   1
  -3  -8  -4  141.09   13.17   3
   3   8   4  141.31   18.22   1
   4   8   4   96.53   14.12   2
  -4   8  -4  123.22   20.73   1
   4   8   4  106.13   18.06   1
  -5   8  -4   91.78   20.78   1
   5   8   4   69.63   17.68   1
   6   8   4   51.76   18.75   1
  -6   8  -4   15.40   18.47   1
  -7   8  -4  -27.30   16.13   1
   7   8   4  -12.95   14.59   1
   8   8   4   64.82   21.73   1
  -8   8  -4   36.36   22.63   1
  -9   9   4  -11.15   22.67   1
  -9   9   4   39.85   14.84   2
   9   9  -4   40.25   19.78   1
  -8   9   4  -31.97   20.62   1
   8   9  -4   -0.70   15.43   1
  -8   9   4   12.56   13.96   2
   7   9  -4   -3.80   13.81   1
  -7   9   4  -21.58   19.05   1
  -7  -9   4    5.98   13.91   3
  -7   9   4  -12.32   12.35   2
   6   9  -4  268.21   26.14   1
  -6   9   4  223.81   29.57   1
  -6  -9   4  177.82   21.75   3
  -6   9   4  258.67   26.02   2
  -5   9   4   61.75   21.23   1
  -5   9   4   63.08   17.01   2
  -5  -9   4   64.94   14.93   3
   5   9  -4   53.88   16.30   1
   4   9  -4  164.53   18.90   1
  -4   9   4  155.01   19.72   2
  -4  -9   4  135.29   17.21   3
  -4   9   4  121.38   21.24   1
  -3  -9   4  160.78   17.11   3
  -3   9   4  226.01   19.45   2
  -3   9   4  199.99   21.60   1
   3   9  -4  193.00   19.17   1
   2   9  -4   -6.00   10.78   1
  -2   9   4   17.13    9.76   2
  -2  -9   4    6.67   10.61   3
  -2   9   4   15.01   13.35   1
   1   9  -4   99.35   15.64   1
  -1   9   4  115.86   17.13   1
  -1  -9   4   85.96   13.22   3
   0  -9   4  312.88   21.90   3
   0   9   4  305.15   21.41   1
   0   9  -4  282.95   21.88   1
   0   9   4  280.92   17.23   2
  -1   9  -4   -0.17   13.36   1
   1   9   4   -3.12   10.54   1
   1   9   4   -4.34    8.28   2
   1  -9   4   15.49   11.16   3
  -2   9  -4   -5.67   13.41   1
   2   9   4    7.12    8.82   2
   2   9   4    5.08   11.94   1
   3   9   4  432.52   26.56   1
   3   9   4  451.30   21.04   2
  -3   9  -4  455.33   29.35   1
  -4   9  -4  149.28   23.36   1
   4   9   4  125.92   19.78   1
   4   9   4  151.59   16.13   2
   5   9   4   45.94   17.17   1
  -5   9  -4  109.61   24.11   1
  -6   9  -4   25.00   19.80   1
   6   9   4    0.14   14.64   1
  -7   9  -4   -4.41   19.53   1
   7   9   4   25.75   18.34   1
  -8   9  -4   -6.38   22.06   1
   8   9   4   22.09   19.64   1
  -8  10   4  -33.88   21.14   1
   8  10  -4   18.18   17.40   1
  -8  10   4   19.48   15.40   2
  -7  10   4    2.73   12.14   2
   7  10  -4   18.23   16.09   1
  -7  10   4    4.54   22.56   1
  -7 -10   4   19.56   14.79   3
  -6 -10   4   21.38   15.86   3
  -6  10   4   -2.79   13.41   2
  -6  10   4  -15.62   21.07   1
   6  10  -4   -1.39   14.55   1
  -5  10   4   54.20   17.27   2
   5  10  -4   93.54   18.00   1
  -5 -10   4   72.88   17.01   3
  -5  10   4   97.72   23.36   1
  -4  10   4  560.24   30.66   2
  -4  10   4  616.57   35.09   1
   4  10  -4  578.27   29.94   1
  -4 -10   4  584.92   29.92   3
   3  10  -4  146.15   18.91   1
  -3 -10   4  164.98   17.94   3
  -3  10   4  145.59   17.76   2
  -3  10   4  141.84   21.20   1
  -2  10   4 1242.42   42.17   1
   2  10  -4 1350.04   41.65   1
  -2  10   4 1372.22   39.81   2
  -2 -10   4 1280.21   41.09   3
  -1 -10   4   43.76   13.25   3
  -1  10   4   56.04   11.48   2
   1  10  -4   63.52   14.82   1
  -1  10   4   51.02   15.21   1
   0  10   4  190.20   19.68   1
   0  10   4  195.83   15.51   2
   0 -10   4  162.48   18.12   3
   0  10  -4  198.68   21.04   1
   1  10   4    6.83   12.56   1
   1  10   4    7.09    8.99   2
  -1  10  -4    1.65   14.74   1
   1 -10   4    9.72   12.14   3
  -2  10  -4   66.21   18.27   1
   2  10   4   99.34   13.16   2
   2  10   4   59.38   15.94   1
   3  10   4   96.68   13.53   2
   3  10   4  104.17   18.46   1
  -3  10  -4  131.62   21.95   1
   4  10   4   22.78   15.28   1
  -4  10  -4   25.43   20.18   1
   4  10   4   28.31   11.52   2
  -5  10  -4   12.10   20.93   1
   5  10   4  -20.31   13.30   1
  -6  10  -4    3.53   20.53   1
   6  10   4   -3.91   15.44   1
  -7  10  -4   -6.41   20.35   1
   7  10   4   -9.38   16.15   1
   8  10   4    7.96   19.17   1
  -8  10  -4  -18.91   21.46   1
  -8  11   4   25.25   15.99   2
  -8  11   4  -29.06   22.13   1
   8  11  -4    3.23   17.60   1
  -7 -11   4  -22.15   14.32   3
   7  11  -4  -11.60   14.14   1
  -7  11   4   14.05   21.68   1
  -7  11   4  -23.42   10.27   2
  -6 -11   4   13.45   14.69   3
  -6  11   4   -7.28   12.14   2
   6  11  -4   -1.17   14.12   1
  -6  11   4  -40.13   20.13   1
  -5 -11   4   56.95   17.14   3
  -5  11   4   30.55   22.59   1
   5  11  -4   63.42   17.76   1
  -5  11   4   76.59   19.16   2
  -4 -11   4  116.60   18.72   3
   4  11  -4   83.12   18.21   1
  -4  11   4   93.27   17.70   2
  -4  11   4   74.54   23.92   1
  -3  11   4  173.09   19.13   2
   3  11  -4  198.09   22.03   1
  -3 -11   4  166.28   19.79   3
  -3  11   4  133.93   23.60   1
  -2 -11   4  941.09   36.15   3
   2  11  -4  903.34   36.23   1
  -2  11   4  890.64   32.91   2
  -2  11   4  879.02   37.20   1
  -1  11   4   61.89   13.62   2
  -1  11   4   76.54   17.53   1
   1  11  -4   90.47   17.72   1
  -1 -11   4   72.90   15.22   3
   0  11  -4  727.31   33.36   1
   0 -11   4  704.96   32.86   3
   0  11   4  663.38   31.68   1
   0  11   4  706.45   26.40   2
   1  11   4  475.99   22.09   2
   1 -11   4  488.37   28.62   3
  -1  11  -4  463.81   28.91   1
   1  11   4  498.18   28.63   1
   2  11   4   19.45   10.42   2
  -2  11  -4   18.43   17.48   1
   2  11   4   21.19   14.91   1
   3  11   4  127.10   20.48   1
  -3  11  -4   91.05   22.10   1
   4  11   4   -1.19   15.04   1
  -4  11  -4  -11.96   19.51   1
   5  11   4   96.61   20.58   1
  -5  11  -4   61.06   24.03   1
   6  11   4    6.48   15.99   1
  -6  11  -4  -18.52   20.51   1
   7  11   4   -9.75   17.03   1
  -7  11  -4    5.17   21.80   1
   8  12  -4    5.35   17.93   1
  -8  12   4   21.53   15.86   2
  -8  12   4   -1.91   24.00   1
  -7  12   4   24.24   16.41   2
   7  12  -4   28.32   17.18   1
  -7  12   4   29.89   24.24   1
  -7 -12   4   36.29   19.15   3
   6  12  -4   52.99   18.32   1
  -6  12   4    9.95   22.08   1
  -6  12   4   14.38   14.59   2
  -6 -12   4   23.64   16.12   3
   5  12  -4   58.86   18.14   1
  -5  12   4   57.88   18.48   2
  -5 -12   4   37.93   17.05   3
  -5  12   4   78.32   26.48   1
  -4  12   4   48.93   15.90   2
   4  12  -4   58.79   17.72   1
  -4 -12   4  115.68   19.88   3
  -4  12   4   61.65   23.88   1
  -3  12   4   -0.01   18.32   1
  -3 -12   4   -1.40   13.38   3
   3  12  -4   -5.67   13.48   1
  -3  12   4   11.90   11.63   2
  -2  12   4  147.31   23.09   1
  -2 -12   4  137.05   19.10   3
   2  12  -4  129.64   20.18   1
  -1  12   4  139.02   16.57   2
   1  12  -4  167.74   21.06   1
  -1  12   4  135.90   21.01   1
  -1 -12   4  187.01   20.40   3
   0 -12   4  116.35   18.60   3
   0  12   4   86.85   18.15   1
   0  12  -4  106.83   20.06   1
   0  12   4   95.83   13.60   2
  -1  12  -4   77.51   20.19   1
   1  12   4   56.93   13.21   2
   1 -12   4   56.96   16.67   3
   1  12   4   57.33   17.01   1
   2  12   4  268.24   26.58   1
  -2  12  -4  283.45   28.29   1
  -3  12  -4    8.47   18.26   1
   3  12   4   42.32   17.88   1
  -4  12  -4   25.76   21.40   1
   4  12   4   69.76   20.63   1
   5  12   4   44.54   18.89   1
  -5  12  -4   46.70   22.80   1
   6  12   4  102.28   23.05   1
  -6  12  -4   80.11   25.95   1
  -7  12  -4    1.32   23.82   1
   7  12   4   -1.88   16.92   1
  -7 -13   4  -12.46   16.84   3
  -7  13   4    0.89   14.11   2
   7  13  -4    9.10   17.03   1
  -7  13   4   -7.65   24.15   1
  -6  13   4   58.59   25.11   1
  -6 -13   4    3.86   16.73   3
  -6  13   4   38.11   17.28   2
   6  13  -4   25.16   17.26   1
  -5  13   4   28.67   24.34   1
  -5  13   4   12.41   14.98   2
  -5 -13   4    3.63   16.23   3
   5  13  -4   -5.23   14.43   1
  -4  13   4   25.20   23.72   1
   4  13  -4   34.76   17.29   1
  -4 -13   4   17.13   15.78   3
  -4  13   4    7.01   13.81   2
  -3  13   4  -15.92   19.92   1
  -3  13   4    3.58   11.98   2
  -3 -13   4   16.75   15.63   3
   3  13  -4  -16.81   14.44   1
  -2 -13   4   49.51   17.23   3
  -2  13   4   94.92   22.61   1
   2  13  -4   52.36   17.94   1
  -2  13   4   66.19   13.29   2
  -1  13   4  133.09   22.57   1
  -1  13   4  124.89   16.96   2
  -1 -13   4  129.81   20.28   3
   1  13  -4  113.45   20.86   1
   0  13  -4  143.02   22.65   1
   0  13   4  113.80   21.77   1
   0 -13   4   93.49   19.29   3
   0  13   4   99.39   14.88   2
  -1  13  -4   48.94   19.66   1
   1  13   4   51.57   18.14   1
  -2  13  -4  361.14   32.34   1
   2  13   4  323.72   29.12   1
   3  13   4    7.41   16.61   1
  -3  13  -4  -20.73   19.04   1
   4  13   4  150.87   24.50   1
  -4  13  -4  118.30   27.36   1
  -5  13  -4  -25.93   19.60   1
   5  13   4    9.52   16.78   1
   6  13   4    4.98   17.27   1
  -6  13  -4   -3.10   21.46   1
   7  13   4   44.36   21.58   1
  -7  13  -4   55.15   27.27   1
   7  14  -4  -11.62   16.92   1
  -7  14   4   25.61   17.46   2
  -7  14   4    7.75   25.21   1
  -6 -14   4  -22.58   16.70   3
   6  14  -4   -9.23   15.60   1
  -6  14   4    4.21   15.03   2
  -6  14   4   16.41   25.21   1
  -5 -14   4    6.57   17.26   3
  -5  14   4    7.55   13.59   2
   5  14  -4   25.52   17.14   1
  -5  14   4    9.90   22.49   1
  -4 -14   4  -29.67   14.79   3
  -4  14   4   41.59   25.29   1
  -4  14   4   -5.29   13.32   2
   4  14  -4   -0.16   16.09   1
  -3  14   4  400.38   27.76   2
   3  14  -4  368.71   29.38   1
  -3 -14   4  373.86   29.80   3
  -3  14   4  437.19   36.59   1
  -2  14   4   -3.42   18.81   1
  -2 -14   4   56.14   17.31   3
   2  14  -4    5.22   15.91   1
  -2  14   4   -9.29   12.01   2
   1  14  -4    7.75   16.82   1
  -1  14   4   -9.53   18.23   1
  -1  14   4   28.97   14.48   2
  -1 -14   4    3.30   15.78   3
   0 -14   4   -2.78   15.52   3
   0  14   4   -8.27   17.11   1
   0  14  -4  -12.87   16.96   1
  -1  14  -4  264.88   28.92   1
   1  14   4  320.51   29.77   1
   2  14   4   -2.86   17.94   1
  -2  14  -4   -4.38   20.20   1
   3  14   4   71.00   21.09   1
  -3  14  -4   41.01   23.83   1
   4  14   4   30.97   18.66   1
  -4  14  -4   19.85   21.74   1
  -5  14  -4  -12.62   21.23   1
   5  14   4   -9.94   15.93   1
   6  14   4   14.28   18.09   1
  -6  14  -4    1.97   22.10   1
   7  14   4   -5.66   18.44   1
  -7  15   4    0.73   15.78   2
   7  15  -4   15.74   19.46   1
  -7  15   4  -15.12   24.91   1
   6  15  -4   -1.88   17.61   1
  -6  15   4    6.51   15.16   2
  -6  15   4    5.78   25.72   1
  -6 -15   4   -0.06   18.07   3
  -5  15   4  -27.18   11.65   2
  -5  15   4   14.43   23.65   1
   5  15  -4   11.03   15.98   1
  -5 -15   4   -1.85   17.16   3
  -4 -15   4   44.91   19.45   3
  -4  15   4   58.79   18.31   2
   4  15  -4   67.50   20.50   1
  -4  15   4   19.35   22.91   1
  -3 -15   4   40.09   19.62   3
  -3  15   4   30.49   24.38   1
  -3  15   4   -2.13   11.96   2
   3  15  -4   43.72   19.53   1
   2  15  -4   76.81   21.28   1
  -2  15   4   90.46   25.77   1
  -2 -15   4   53.91   19.95   3
  -2  15   4   37.17   14.69   2
  -1 -15   4  148.02   24.61   3
   1  15  -4  128.30   24.01   1
  -1  15   4  139.35   26.10   1
   0  15  -4  239.54   29.08   1
   0  15   4  270.75   29.30   1
   0 -15   4  211.58   26.16   3
   1  15   4   15.78   19.82   1
  -1  15  -4   28.25   20.47   1
  -2  15  -4  105.66   27.59   1
   2  15   4   75.61   22.92   1
   3  15   4   14.11   18.89   1
  -3  15  -4   26.48   22.18   1
  -4  15  -4    7.14   21.44   1
   4  15   4   28.73   18.87   1
  -5  15  -4   -5.02   21.84   1
   5  15   4    1.23   18.03   1
  -6  15  -4  -14.18   23.41   1
   6  15   4  -15.48   16.51   1
   6  16  -4   35.78   20.29   1
  -6  16   4    2.32   26.20   1
  -6 -16   4   31.93   20.47   3
  -6  16   4   33.87   17.89   2
  -5  16   4    8.45   14.67   2
  -5  16   4    7.32   23.57   1
  -5 -16   4   23.07   18.83   3
   5  16  -4   37.23   17.66   1
   4  16  -4    7.52   15.70   1
  -4  16   4    3.04   14.08   2
  -4  16   4  -14.11   21.65   1
  -4 -16   4   -1.83   15.98   3
  -3  16   4   23.04   23.66   1
  -3  16   4   -0.08   11.36   2
   3  16  -4   12.24   17.04   1
  -3 -16   4   -2.38   17.95   3
   2  16  -4    5.93   17.91   1
  -2  16   4   63.19   24.83   1
  -2 -16   4   55.84   21.34   3
  -1 -16   4  -15.75   17.35   3
  -1  16   4    0.14   20.29   1
   1  16  -4   -8.31   18.32   1
   0  16  -4   89.37   23.73   1
   0  16   4   80.39   23.54   1
   0 -16   4   54.17   21.79   3
  -1  16  -4   52.17   23.20   1
   1  16   4   23.24   20.26   1
  -2  16  -4    9.65   21.32   1
   2  16   4  -33.26   16.40   1
   3  16   4   67.05   20.98   1
  -3  16  -4   23.56   21.38   1
   4  16   4   19.16   19.20   1
  -4  16  -4   14.09   23.61   1
   5  16   4   46.60   21.70   1
  -5  16  -4   26.17   26.53   1
   6  16   4    6.30   19.62   1
  -6  16  -4   24.21   24.91   1
   6  17  -4   18.00   19.61   1
  -6  17   4    7.63   26.71   1
  -6 -17   4   -8.51   18.89   3
  -6  17   4   17.07   17.31   2
  -5 -17   4   37.27   21.67   3
   5  17  -4   60.59   21.79   1
  -5  17   4   42.24   28.65   1
  -5  17   4   20.60   16.76   2
  -4  17   4   13.51   25.48   1
  -4 -17   4   -2.38   18.87   3
   4  17  -4   20.56   19.38   1
  -4  17   4   26.22   15.46   2
   3  17  -4   21.03   17.84   1
  -3 -17   4    2.43   18.38   3
  -3  17   4   -4.28   20.84   1
  -2 -17   4  124.71   24.88   3
  -2  17   4  120.32   25.99   1
   2  17  -4   80.41   21.76   1
  -1 -17   4   15.67   19.83   3
  -1  17   4   -8.04   19.30   1
   1  17  -4   17.39   18.86   1
   0  17  -4   67.44   23.22   1
   0  17   4   53.27   21.53   1
  -1  17  -4    4.74   19.47   1
   1  17   4    2.52   19.08   1
   2  17   4   21.86   20.10   1
  -2  17  -4   -9.20   20.74   1
  -3  17  -4   55.82   25.87   1
   3  17   4  106.53   24.59   1
  -4  17  -4  -10.22   21.50   1
   4  17   4    4.40   19.04   1
   5  17   4   47.41   22.16   1
  -5  17  -4   29.04   26.56   1
   5  18  -4   18.22   19.61   1
  -5  18   4    0.86   25.77   1
  -5 -18   4  -28.92   19.40   3
  -5  18   4   11.09   16.21   2
   4  18  -4  168.61   27.77   1
  -4 -18   4  125.08   25.83   3
  -4  18   4  132.85   30.92   1
   3  18  -4  203.10   28.19   1
  -3  18   4  154.78   30.95   1
  -3 -18   4  135.22   27.16   3
   2  18  -4  129.78   24.78   1
  -2  18   4  141.52   27.74   1
  -2 -18   4  128.53   25.58   3
   1  18  -4    5.31   17.42   1
  -1 -18   4    4.91   19.10   3
  -1  18   4   28.57   21.90   1
   0  18  -4   47.07   20.84   1
   0  18   4   68.48   22.99   1
   1  18   4   29.36   20.51   1
  -1  18  -4   37.39   21.47   1
  -2  18  -4   50.05   23.73   1
   2  18   4   41.73   22.30   1
   3  18   4   16.26   19.88   1
  -3  18  -4  -23.60   21.30   1
  -4  18  -4    3.12   24.48   1
   4  18   4   18.36   19.69   1
   5  18   4   -8.99   19.55   1
   4  19  -4   22.19   19.19   1
  -4  19   4  -18.81   23.82   1
  -4 -19   4    0.62   22.42   3
  -3  19   4   67.97   27.42   1
  -3 -19   4   42.08   23.56   3
   3  19  -4   33.77   20.56   1
  -2 -19   4   42.99   22.86   3
  -2  19   4   49.98   24.64   1
   2  19  -4   28.28   20.78   1
  -1  19   4  107.29   27.47   1
   1  19  -4   91.70   24.16   1
  -1 -19   4  111.18   24.63   3
   0  19   4   54.91   23.39   1
   0  19  -4   39.01   21.35   1
  -1  19  -4   53.64   23.42   1
   1  19   4   80.17   24.64   1
  -2  19  -4   -1.07   21.26   1
   2  19   4   35.26   22.77   1
  -3  19  -4  -11.18   22.85   1
   3  19   4   71.75   24.72   1
   4  19   4  -14.96   18.89   1
  -4  19  -4    7.72   25.92   1
  -4 -20   4  -14.54   21.51   3
   4  20  -4    9.97   20.05   1
  -4  20   4    7.42   25.44   1
  -3  20   4  -14.95   23.40   1
  -3 -20   4   -2.90   21.93   3
   3  20  -4   17.44   20.55   1
  -2  20   4   17.71   24.48   1
   2  20  -4    8.90   18.66   1
  -2 -20   4   -7.85   21.51   3
  -1  20   4   20.90   22.01   1
   1  20  -4   20.93   19.99   1
   0  20   4   45.19   23.45   1
   0  20  -4   26.57   22.03   1
  -1  20  -4   -2.64   19.82   1
   1  20   4   -7.80   19.06   1
   2  20   4    5.81   21.10   1
  -2  20  -4  -13.03   21.28   1
  -3  20  -4   -8.08   24.11   1
   3  20   4   27.26   23.00   1
  -2  21   4   19.61   23.30   1
   2  21  -4   38.90   21.54   1
  -2 -21   4  -16.42   21.46   3
  -1  21   4   85.49   26.82   1
   1  21  -4   55.43   23.15   1
   0  21   4  -10.92   20.53   1
   0  21  -4   10.41   22.24   1
   1  21   4   51.28   24.97   1
  -1  21  -4   53.47   23.96   1
  -2  21  -4   53.76   25.08   1
   2  21   4   82.70   27.04   1
  -9   0   5   34.22   17.27   1
  -9   0   5   48.62   16.64   2
  -8   0   5   -0.65   12.38   2
  -8   0   5   54.06   16.66   1
  -7   0   5  946.41   37.82   1
  -7   0   5  892.17   39.10   2
  -6   0   5   15.58   12.50   2
  -6   0   5  -18.26   10.02   1
  -5   0   5  130.62   16.40   2
  -5   0   5  122.78   13.89   1
  -4   0   5    3.52    8.23   2
  -4   0   5   -3.08    7.49   1
  -3   0   5   91.12    8.83   1
  -3   0   5   78.01   10.81   2
  -2   0   5    5.26    7.35   2
  -2   0   5   -0.71    4.35   1
  -1   0   5  563.70   19.78   2
   0   0   5   15.70    8.51   2
   0   0   5    1.23    5.29   1
   1   0   5  150.58   13.09   2
   1   0   5  186.68   12.46   1
   2   0   5   -2.24    7.63   2
   2   0   5   -0.55    7.98   1
   3   0   5   25.53   10.39   2
   4   0   5    3.81    9.86   2
   4   0   5    1.33   11.55   1
  -5   0  -5  405.79   25.25   1
  -6   0  -5   14.66   13.67   1
  -7   0  -5   44.44   17.51   1
  -8   0  -5    5.71   14.93   1
  -9   0  -5   44.69   20.50   1
  -9   1   5   19.84   16.97   1
  -9   1   5   23.35   14.68   2
  -9  -1   5   29.37   14.61   2
  -9  -1   5   33.63   16.53   1
  -8  -1   5   17.26   13.94   2
  -8   1   5   12.15   13.60   2
  -8  -1   5   52.85   15.39   1
  -8   1   5   14.12   15.13   1
  -7  -1   5   82.82   17.82   2
  -7  -1   5   80.85   18.24   1
  -7   1   5   77.90   18.59   1
  -7   1   5   84.09   17.33   2
  -6  -1   5   25.32   12.68   2
  -6  -1   5   36.91   12.88   1
  -6   1   5   41.71   13.82   1
  -6   1   5   44.36   15.02   2
  -5   1   5  452.95   25.04   2
  -5  -1   5  456.83   24.12   2
  -5   1   5  437.39   21.61   1
   5   1  -5  429.85   22.53   1
  -4   1   5   22.38   10.37   2
  -4  -1   5   45.09   10.69   2
  -4   1   5   35.42    9.67   1
   4   1  -5   26.75    9.67   1
  -3  -1   5   30.32    8.52   2
   3   1  -5    8.43    6.82   1
  -3   1   5   16.30    7.05   1
  -3   1   5   29.70    8.65   2
   2   1  -5  614.72   14.77   1
  -2   1   5  634.36   22.34   2
  -2   1   5  619.90   15.06   1
  -2  -1   5  633.04   20.90   2
  -1   1   5  203.34   14.67   2
  -1  -1   5  192.93   14.11   2
   0  -1   5  726.08   22.21   2
   0   1   5  680.36   17.00   1
   0   1   5  689.99   22.98   2
   0   1  -5  674.46   17.00   1
  -1   1  -5    5.37    6.17   1
   1   1   5   13.91    6.95   1
   1  -1   5    3.93    7.55   2
   1   1   5   -1.38    7.85   2
   2   1   5 1278.14   34.50   2
   2  -1   5 1265.13   34.05   2
   2   1   5 1217.60   32.91   1
  -2   1  -5 1326.74   33.31   1
   3   1   5 1246.29   36.95   1
   3  -1   5 1263.98   37.40   2
  -3   1  -5 1318.58   36.81   1
   3   1   5 1271.98   37.09   2
   4   1   5   98.77   14.87   2
  -4   1  -5  103.17   15.54   1
   4   1   5   94.38   16.12   1
  -5   1  -5   25.42   13.16   1
   5   1   5   37.17   15.96   1
   6   1   5   21.92   16.73   1
  -6   1  -5   43.83   16.45   1
  -7  -1  -5   -8.98   14.04   1
  -7   1  -5    0.68   14.89   1
  -8   1  -5   42.34   19.14   1
  -8  -1  -5   27.59   16.44   1
  -9  -1  -5   29.89   18.26   1
  -9   1  -5   32.95   20.52   1
  -9  -2   5   38.31   15.26   1
  -9   2   5   59.65   19.86   1
  -9  -2   5   19.74   14.12   2
  -9   2   5   30.38   15.43   2
  -8   2   5   11.10   15.52   1
  -8  -2   5   29.29   13.89   1
  -8   2   5   -4.22   12.19   2
  -8  -2   5    4.23   12.51   2
  -7   2   5  107.60   19.20   2
   7   2  -5   83.36   20.24   1
  -7   2   5   61.89   18.67   1
  -7  -2   5  113.90   19.00   2
  -6   2   5  -21.80   11.34   1
  -6  -2   5    2.24   11.10   2
   6   2  -5   -4.44    7.62   1
  -6   2   5   19.11   13.07   2
   5   2  -5   71.26   13.33   1
  -5  -2   5   44.38   12.24   2
  -5   2   5   57.98   13.78   2
  -5   2   5   51.21   12.52   1
  -4   2   5  452.28   19.84   1
   4   2  -5  445.54   19.88   1
  -4   2   5  464.26   23.81   2
  -4  -2   5  454.11   21.31   2
   3   2  -5  188.37   12.39   1
  -3   2   5  204.03   13.01   1
  -3  -2   5  194.13   13.07   2
  -3   2   5  190.57   15.00   2
  -2  -2   5  915.69   24.82   2
   2   2  -5  928.40   20.55   1
  -2   2   5  947.59   21.66   1
  -2   2   5  956.31   27.89   2
  -1  -2   5  183.14   13.02   3
  -1  -2   5  174.59   13.38   2
  -1   2   5  148.75    9.52   1
  -1   2   5  188.96   14.19   2
   0  -2   5 1504.47   31.30   3
   0   2   5 1547.05   35.62   2
   0   2   5 1530.10   30.63   1
   0   2  -5 1552.96   30.41   1
   0  -2   5 1549.47   33.29   2
   1   2   5  292.73   16.61   2
   1  -2   5  281.03   12.99   3
   1   2   5  293.72   14.78   1
  -1   2  -5  312.36   14.83   1
   1  -2   5  257.19   15.46   2
   2  -2   5  249.41   16.02   2
   2   2   5  245.06   15.67   1
  -2   2  -5  250.02   16.59   1
   2   2   5  229.98   15.98   2
   3  -2   5  714.14   28.15   2
   3   2   5  749.38   28.31   1
  -3   2  -5  690.96   27.52   1
   3   2   5  757.14   28.07   2
  -4   2  -5   67.60   14.34   1
   4   2   5   76.44   14.97   1
   4   2   5   66.76   13.52   2
  -5   2  -5   -1.25   12.16   1
   5   2   5   -5.75   12.11   1
  -6   2  -5  -12.94   13.70   1
   6   2   5   12.35   14.99   1
  -7   2  -5  -11.32   15.22   1
   7   2   5    0.40   17.51   1
  -8   2  -5    9.01   16.46   1
  -8  -2  -5   32.95   16.93   1
  -9   2  -5    2.91   17.74   1
  -9  -2  -5   34.73   17.65   1
  -9  -3   5   41.41   14.95   2
  -9  -3   5   53.84   16.52   1
  -9   3   5    5.07   17.90   1
  -9   3   5   26.67   14.31   2
   8   3  -5  -10.35   15.75   1
  -8   3   5   -5.75   15.09   1
  -8   3   5   14.04   13.33   2
  -8  -3   5   21.33   13.63   2
  -7   3   5   54.95   17.26   2
  -7   3   5   74.38   19.02   1
   7   3  -5   59.83   18.25   1
  -7  -3   5   51.27   15.41   2
  -6   3   5  480.11   27.18   1
  -6  -3   5  514.79   26.88   2
  -6   3   5  492.07   29.32   2
  -5   3   5   -3.88   10.06   2
   5   3  -5    6.50    9.78   1
  -5  -3   5    1.78    9.39   2
  -5   3   5   -4.56   10.59   1
  -4   3   5  677.55   28.75   2
  -4   3   5  655.59   24.49   1
   4   3  -5  645.46   24.18   1
  -4  -3   5  662.01   24.53   2
  -3  -3   5  839.83   24.67   2
  -3   3   5  845.62   28.91   2
   3   3  -5  807.93   23.46   1
  -3   3   5  814.17   24.20   1
   2   3  -5  305.12   12.33   1
  -2  -3   5  267.78   15.98   3
  -2   3   5  307.33   14.79   1
  -2   3   5  311.11   17.39   2
  -2  -3   5  284.13   13.84   2
  -1  -3   5  153.21   12.25   2
   1   3  -5  124.13   10.75   1
  -1  -3   5  156.80   12.05   3
  -1   3   5  122.83   11.00   1
  -1   3   5  141.37   13.32   2
   0   3  -5  651.64   19.95   1
   0   3   5  603.47   19.14   1
   0  -3   5  646.21   20.12   3
   0   3   5  607.42   22.25   2
   0  -3   5  646.55   20.40   2
  -1   3  -5   13.85    8.03   1
   1  -3   5    6.37    7.28   2
   1   3   5   23.05    7.97   1
   1   3   5   12.54    8.15   2
   1  -3   5    3.85    5.11   3
   2   3   5   15.76    8.45   1
   2   3   5   15.09    8.40   2
  -2   3  -5   12.50    9.10   1
   2  -3   5    8.22    7.45   2
   2  -3   5   10.41    7.24   3
   3   3   5    6.62    9.43   1
   3   3   5   22.78    9.58   2
   3  -3   5    1.00    8.58   2
  -3   3  -5   -0.28   10.78   1
   4   3   5  409.71   23.90   2
  -4   3  -5  428.13   25.08   1
   4   3   5  415.81   24.55   1
  -5   3  -5   30.54   14.35   1
   5   3   5    4.23   13.45   1
   6   3   5   14.45   14.27   1
  -6   3  -5   10.51   15.40   1
  -7   3  -5   28.29   18.12   1
   7   3   5   36.92   19.34   1
  -8   3  -5   -8.52   16.30   1
   8   3   5  -16.44   17.24   1
  -9   3  -5   18.18   20.17   1
  -9  -3  -5   61.78   18.92   1
  -9   4   5  -36.64   16.60   1
  -9  -4   5   25.75   14.03   2
  -9   4   5    4.10   11.97   2
  -8   4   5   48.21   20.03   1
   8   4  -5   79.72   20.52   1
  -8   4   5  104.03   19.53   2
  -8  -4   5   92.44   17.99   2
  -7  -4   5   84.60   17.09   2
   7   4  -5   80.53   18.17   1
  -7   4   5   71.88   19.81   1
  -7   4   5   49.75   17.68   2
   6   4  -5  359.32   23.71   1
  -6   4   5  410.99   26.71   1
  -6  -4   5  385.53   23.73   2
  -6   4   5  367.09   26.50   2
   5   4  -5   14.75    9.11   1
  -5   4   5   -0.11   10.46   2
  -5  -4   5    7.83    9.39   2
  -5   4   5   12.64   12.17   1
  -4   4   5  115.90   15.44   2
   4   4  -5   86.07   12.44   1
  -4   4   5   93.67   13.84   1
  -4  -4   5   92.66   11.49   2
  -4  -4   5   76.70   12.04   3
   3   4  -5  260.03   14.65   1
  -3  -4   5  242.58   13.91   2
  -3  -4   5  224.95   16.22   3
  -3   4   5  242.60   16.80   1
  -3   4   5  222.08   16.34   2
  -2   4   5  106.83   12.47   2
  -2  -4   5   80.85   10.88   3
  -2  -4   5   99.78    9.71   2
  -2   4   5  104.75   11.83   1
   2   4  -5   81.24    9.31   1
  -1  -4   5  243.28   15.08   3
   1   4  -5  244.55   13.99   1
  -1  -4   5  242.86   12.90   2
  -1   4   5  235.26   16.18   2
  -1   4   5  236.17   14.32   1
   0  -4   5   36.29    7.75   2
   0  -4   5   56.13    9.05   3
   0   4  -5   19.33    5.62   1
   0   4   5   48.30    9.96   2
   0   4   5   41.19    8.92   1
   1  -4   5   10.71    6.77   3
  -1   4  -5    2.99    8.81   1
   1   4   5   -4.18    7.33   2
   1  -4   5   10.58    6.86   2
   1   4   5   -4.19    7.23   1
   2   4   5  281.40   17.41   2
   2  -4   5  293.34   17.30   2
   2   4   5  280.87   17.54   1
  -2   4  -5  259.25   17.71   1
   2  -4   5  306.69   16.16   3
   3   4   5   75.24   13.53   1
   3   4   5   57.63   12.01   2
  -3   4  -5   44.59   12.82   1
   4   4   5  235.05   19.08   2
   4   4   5  271.19   21.47   1
  -4   4  -5  262.71   22.50   1
   5   4   5    0.58   13.63   1
  -5   4  -5   10.08   14.10   1
   6   4   5   51.24   18.32   1
  -6   4  -5   90.66   19.93   1
   7   4   5   -2.22   15.54   1
  -7   4  -5  -22.41   15.80   1
   8   4   5   37.22   20.27   1
  -8   4  -5   55.51   21.62   1
  -9   5   5  -19.27   17.77   1
  -9   5   5   -0.16   12.71   2
   9   5  -5   -5.99   17.78   1
   8   5  -5   -1.17   13.90   1
  -8   5   5  -18.75   10.90   2
  -8  -5   5    7.23   12.33   3
  -8  -5   5   23.10   13.91   2
  -8   5   5  -14.74   16.71   1
  -7   5   5   35.62   18.42   1
   7   5  -5   29.29   16.35   1
  -7  -5   5   26.13   14.35   3
  -7   5   5   34.10   16.20   2
  -7  -5   5   22.72   13.15   2
   6   5  -5   50.16   15.71   1
  -6   5   5   59.45   18.05   1
  -6  -5   5   88.08   15.58   2
  -6  -5   5   57.23   14.44   3
  -6   5   5   49.16   15.51   2
  -5   5   5  173.10   19.16   1
  -5   5   5  165.42   19.95   2
  -5  -5   5  149.24   16.84   3
  -5  -5   5  189.04   16.68   2
   4   5  -5   59.87   11.67   1
  -4   5   5   46.36   13.48   1
  -4   5   5   43.53   12.73   2
  -4  -5   5   51.75   11.36   3
  -4  -5   5   45.55    9.00   2
  -3   5   5   86.02   13.41   1
  -3   5   5   71.04   12.41   2
  -3  -5   5   58.21    8.59   2
   3   5  -5   64.02   10.46   1
  -3  -5   5   44.90   10.03   3
  -2   5   5  114.96   13.07   2
  -2  -5   5  115.91    9.69   2
  -2  -5   5  111.16   12.37   3
   2   5  -5  135.25   11.62   1
  -2   5   5  132.04   13.81   1
  -1  -5   5  449.52   19.93   3
  -1   5   5  517.18   21.68   2
  -1   5   5  489.80   19.51   1
  -1  -5   5  481.67   15.56   2
   1   5  -5  471.64   18.60   1
   0   5  -5   45.23    9.97   1
   0   5   5   71.69   10.89   2
   0  -5   5   56.07    8.44   2
   0   5   5   52.24   10.19   1
   0  -5   5   54.08    9.79   3
   1  -5   5  139.84   12.19   2
  -1   5  -5  142.86   14.81   1
   1  -5   5  140.76   12.99   3
   1   5   5  151.60   13.55   1
   1   5   5  129.99   13.18   2
   2   5   5   12.46    9.32   1
  -2   5  -5   11.78   10.24   1
   2  -5   5   -3.37    3.68   3
   2   5   5   12.81    8.50   2
   2  -5   5   12.15    8.10   2
   3   5   5  207.18   17.49   2
  -3   5  -5  209.72   19.41   1
   3   5   5  209.38   18.76   1
   4   5   5  448.91   24.75   2
  -4   5  -5  472.21   26.79   1
   4   5   5  486.74   26.91   1
   5   5   5  123.31   18.11   2
  -5   5  -5  129.48   20.14   1
   5   5   5  187.05   22.43   1
   6   5   5   -5.18   14.60   1
  -6   5  -5   32.00   17.12   1
  -7   5  -5    5.93   16.60   1
   7   5   5    8.40   15.76   1
  -8   5  -5   17.44   20.22   1
   8   5   5   40.31   20.35   1
   9   6  -5   -3.75   17.32   1
  -9   6   5   25.98   15.41   2
  -9   6   5  -23.83   19.25   1
  -8  -6   5   36.41   15.57   3
  -8   6   5   39.04   16.02   2
   8   6  -5   43.25   18.06   1
  -8   6   5   22.71   19.53   1
  -7   6   5   12.72   19.31   1
   7   6  -5    7.64   15.12   1
  -7  -6   5    2.40   12.70   2
  -7  -6   5  -10.72   11.74   3
  -7   6   5   33.40   15.59   2
  -6   6   5   15.24   13.01   2
  -6  -6   5    3.84   11.35   3
   6   6  -5   -1.78   14.21   1
  -6   6   5   -0.58   16.25   1
  -6  -6   5   18.45   11.98   2
  -5   6   5   47.92   16.05   1
  -5   6   5   33.49   13.76   2
  -5  -6   5   20.77   10.40   2
   5   6  -5   31.28   10.95   1
  -5  -6   5   19.01   11.45   3
  -4   6   5  500.41   26.66   2
  -4  -6   5  446.24   23.80   3
  -4  -6   5  434.12   18.36   2
  -4   6   5  480.20   25.59   1
  -3   6   5   58.14   12.32   2
   3   6  -5   91.35   11.65   1
  -3  -6   5   77.06   12.51   3
  -3  -6   5   80.17    8.97   2
  -3   6   5   84.61   14.20   1
  -2   6   5  183.99   16.08   1
   2   6  -5  169.47   13.37   1
  -2  -6   5  173.88   15.04   3
  -2   6   5  167.53   15.41   2
  -1   6   5   87.01   12.25   1
  -1   6   5   93.31   12.54   2
  -1  -6   5   84.71   11.77   3
   0   6  -5   -0.58    9.55   1
   0  -6   5   12.88    6.13   2
   0   6   5    4.39    8.94   1
   0   6   5    0.13    8.36   2
   0  -6   5   10.45    8.40   3
   1   6   5   73.89   10.83   2
  -1   6  -5   76.18   12.97   1
   1  -6   5   73.36   11.48   3
   1  -6   5   56.53    9.73   2
   1   6   5   76.01   12.29   1
   2  -6   5  577.83   23.85   3
   2   6   5  563.90   22.95   2
  -2   6  -5  566.84   25.99   1
   2   6   5  536.02   24.49   1
  -3   6  -5  168.20   18.81   1
   3   6   5  147.83   15.71   2
   3   6   5  133.62   16.69   1
   4   6   5   17.90   10.79   2
   4   6   5   25.64   12.47   1
  -4   6  -5   19.61   15.49   1
   5   6   5    3.70   12.10   2
  -5   6  -5   16.09   15.47   1
   5   6   5   34.87   15.91   1
   6   6   5   28.50   16.68   1
  -6   6  -5   24.69   17.56   1
  -7   6  -5    0.82   18.29   1
   7   6   5   31.02   17.18   1
   8   6   5   36.37   19.73   1
  -8   6  -5   20.96   20.28   1
  -9   7   5    2.18   13.23   2
  -9   7   5  -19.63   19.18   1
   9   7  -5   13.13   16.76   1
  -8  -7   5   20.01   16.27   3
  -8   7   5   16.89   19.86   1
  -8   7   5   14.37   13.96   2
   8   7  -5  -12.84   14.25   1
  -7   7   5   38.87   20.68   1
  -7  -7   5   26.49   13.79   3
  -7   7   5   24.33   14.59   2
   7   7  -5   36.82   16.92   1
  -6   7   5   34.15   19.23   1
  -6  -7   5   -2.12   11.86   3
  -6   7   5    8.03   14.60   2
   6   7  -5  -13.93   13.83   1
  -5  -7   5  215.97   19.70   3
  -5   7   5  179.37   21.52   2
  -5   7   5  215.79   23.96   1
  -5  -7   5  169.71   15.53   2
   5   7  -5  205.13   20.45   1
  -4  -7   5   -1.41    9.54   3
  -4  -7   5    1.75    6.89   2
   4   7  -5    3.11    8.46   1
  -4   7   5  -18.17   13.41   1
  -4   7   5   13.06   10.76   2
  -3   7   5  118.71   17.60   1
  -3  -7   5  119.92    9.89   2
  -3  -7   5   82.46   13.39   3
  -3   7   5  101.64   14.23   2
  -2   7   5  546.09   25.02   1
  -2  -7   5  551.03   24.27   3
  -2   7   5  539.76   24.36   2
  -1   7   5   17.20    9.22   2
   1   7  -5    5.26    9.40   1
  -1   7   5   22.87   10.84   1
  -1  -7   5    9.99    8.87   3
   0   7   5 1347.94   36.87   1
   0   7  -5 1363.84   37.04   1
   0   7   5 1319.74   34.56   2
   0  -7   5 1354.25   36.82   3
   0  -7   5 1366.27   30.03   2
   1  -7   5   91.59   10.81   2
   1  -7   5   65.70   12.39   3
   1   7   5   91.86   13.49   1
  -1   7  -5   88.99   14.56   1
   2   7   5   20.54    7.56   2
  -2   7  -5   34.56   13.99   1
   2   7   5   34.87   11.95   1
  -3   7  -5  367.29   24.68   1
   3   7   5  409.64   24.61   1
   4   7   5   21.88   13.96   1
  -4   7  -5   18.34   15.47   1
   4   7   5   12.33    8.25   2
   5   7   5   55.12   17.01   1
  -5   7  -5   49.15   18.00   1
   5   7   5   58.96   14.66   2
  -6   7  -5   42.34   19.60   1
   6   7   5   -0.70   14.32   1
   7   7   5   15.87   17.21   1
  -7   7  -5   -3.70   17.49   1
   8   7   5   35.31   20.32   1
  -8   7  -5   -4.29   20.69   1
  -9   8   5   25.76   23.69   1
  -9   8   5   19.81   16.10   2
   9   8  -5   27.67   19.71   1
  -8   8   5   17.89   14.75   2
  -8  -8   5   46.54   18.86   3
  -8   8   5   82.68   24.21   1
   8   8  -5   32.70   17.94   1
   7   8  -5  158.00   22.49   1
  -7   8   5  117.25   25.25   1
  -7   8   5  125.49   21.65   2
  -7  -8   5  194.18   22.07   3
  -6   8   5  125.89   25.04   1
  -6  -8   5  148.70   20.49   3
  -6   8   5   84.41   19.42   2
   6   8  -5  124.42   19.64   1
  -5  -8   5  118.47   17.41   3
   5   8  -5  139.62   18.88   1
  -5   8   5  133.65   20.33   2
  -5   8   5  132.29   22.54   1
   4   8  -5  139.07   16.71   1
  -4  -8   5  120.52   16.16   3
  -4  -8   5  119.16   11.08   2
  -4   8   5  133.31   17.42   2
  -4   8   5  114.01   20.34   1
   3   8  -5   -3.36   10.00   1
  -3   8   5    7.03   10.05   2
  -3  -8   5   14.31    9.92   3
  -3   8   5    2.67   13.16   1
  -2   8   5  300.50   20.22   2
   2   8  -5  277.18   19.48   1
  -2  -8   5  291.42   19.91   3
  -2   8   5  294.98   22.40   1
  -1   8   5  236.64   19.04   1
   1   8  -5  263.09   18.94   1
  -1  -8   5  247.77   19.09   3
  -1   8   5  278.95   18.45   2
   0  -8   5   90.23    9.07   2
   0   8   5   93.48   14.36   1
   0  -8   5  111.06   14.21   3
   0   8  -5  109.76   15.48   1
   1   8   5  214.68   19.10   1
  -1   8  -5  220.46   19.95   1
   1   8   5  195.15   15.89   2
   1  -8   5  193.98   17.59   3
  -2   8  -5  222.58   21.36   1
   2   8   5  196.62   19.03   1
   2   8   5  201.72   17.14   2
   3   8   5   77.66   13.44   2
   3   8   5   65.41   15.63   1
  -3   8  -5   71.75   17.93   1
  -4   8  -5   -1.26   16.12   1
   4   8   5    7.66   11.19   2
   4   8   5    3.97   12.89   1
  -5   8  -5  220.24   27.08   1
   5   8   5  196.37   24.11   1
   6   8   5   32.78   17.14   1
  -6   8  -5   55.86   20.98   1
   7   8   5   38.94   18.87   1
  -7   8  -5   36.01   20.74   1
  -8   8  -5  -17.24   19.77   1
   8   8   5    0.86   17.03   1
   9   9  -5   39.88   20.02   1
  -9   9   5   14.99   14.44   2
  -8   9   5    4.61   13.56   2
  -8   9   5  -19.73   21.24   1
   8   9  -5   16.24   16.69   1
  -8  -9   5   -7.76   15.50   3
  -7   9   5   28.91   21.49   1
  -7   9   5   15.95   14.63   2
  -7  -9   5   -9.07   13.18   3
   7   9  -5  -11.42   13.79   1
  -6   9   5  198.63   28.21   1
  -6  -9   5  214.48   23.11   3
  -6   9   5  157.57   23.50   2
   6   9  -5  214.56   23.50   1
  -5   9   5  193.48   23.39   2
  -5   9   5  206.36   26.39   1
  -5  -9   5  206.53   21.66   3
   5   9  -5  246.83   23.73   1
   4   9  -5   70.34   15.03   1
  -4   9   5   60.64   19.31   1
  -4   9   5   68.06   15.21   2
  -4  -9   5   96.25   15.67   3
  -3  -9   5  286.76   21.40   3
   3   9  -5  245.57   19.99   1
  -3   9   5  257.28   20.65   2
  -3   9   5  300.43   24.32   1
   2   9  -5 1007.14   34.54   1
  -2   9   5 1062.36   34.87   2
  -2   9   5 1080.99   37.38   1
  -2  -9   5 1007.57   35.27   3
   1   9  -5  238.21   19.97   1
  -1   9   5  231.88   18.16   2
  -1   9   5  248.50   20.92   1
  -1  -9   5  219.90   18.78   3
   0  -9   5   47.80   12.80   3
   0   9   5   54.05   13.66   1
   0   9  -5   70.35   15.39   1
   0   9   5   35.03   10.66   2
   1   9   5   29.61   13.22   1
   1   9   5   40.48   10.95   2
   1  -9   5   20.83   12.69   3
  -1   9  -5   45.61   15.61   1
   2   9   5  805.33   33.77   1
  -2   9  -5  810.48   34.56   1
   2   9   5  829.74   29.37   2
   3   9   5  109.60   15.22   2
   3   9   5  147.51   19.33   1
  -3   9  -5  112.75   20.84   1
   4   9   5  281.45   26.12   1
   4   9   5  232.33   20.24   2
  -4   9  -5  249.32   27.94   1
   5   9   5   34.95   13.73   2
   5   9   5   70.54   19.85   1
  -5   9  -5   20.12   19.49   1
   6   9   5   38.51   16.99   1
  -6   9  -5   22.24   20.62   1
  -7   9  -5   18.62   20.23   1
   7   9   5   -2.26   15.74   1
  -8   9  -5    9.98   23.11   1
   8   9   5    1.25   18.57   1
  -8  10   5    1.59   13.83   2
  -8  10   5  -15.00   22.83   1
   8  10  -5    8.07   17.73   1
  -7  10   5   31.83   16.44   2
  -7  10   5    0.51   21.06   1
  -7 -10   5  -25.05   14.11   3
   7  10  -5    3.96   15.16   1
  -6  10   5   25.05   21.88   1
   6  10  -5   11.66   15.56   1
  -6 -10   5   11.28   15.51   3
  -6  10   5   21.32   16.39   2
   5  10  -5   31.90   15.70   1
  -5  10   5   71.51   18.38   2
  -5 -10   5   57.45   16.27   3
  -5  10   5   75.50   22.80   1
   4  10  -5   18.92   13.62   1
  -4  10   5  -11.06   11.75   2
  -4  10   5   37.21   20.44   1
  -4 -10   5    2.14   11.62   3
  -3  10   5  693.78   31.92   2
  -3  10   5  701.42   34.42   1
  -3 -10   5  688.26   31.68   3
   3  10  -5  658.22   30.11   1
  -2  10   5  174.40   17.86   2
  -2  10   5  193.92   21.41   1
   2  10  -5  184.71   19.46   1
  -2 -10   5  184.10   19.20   3
  -1  10   5  258.90   22.96   1
  -1 -10   5  271.59   21.52   3
   1  10  -5  267.07   21.80   1
   0 -10   5  130.21   16.83   3
   0  10   5  131.57   18.29   1
   0  10   5  128.34   15.08   2
   0  10  -5  132.23   18.79   1
   1  10   5  325.06   19.96   2
   1  10   5  359.74   24.55   1
  -1  10  -5  330.42   24.99   1
   1 -10   5  364.79   24.91   3
   2  10   5   -0.74   12.35   1
  -2  10  -5    0.74   15.63   1
   2  10   5   -5.93    9.89   2
   3  10   5  190.12   22.21   1
   3  10   5  139.73   16.72   2
  -3  10  -5  145.85   23.44   1
   4  10   5   97.11   19.84   1
  -4  10  -5   85.85   22.54   1
   4  10   5   52.79   13.74   2
   5  10   5   34.85   17.62   1
  -5  10  -5   34.73   21.30   1
   6  10   5  -18.03   13.31   1
  -6  10  -5   19.75   20.14   1
   7  10   5   -4.89   16.77   1
  -7  10  -5   -8.89   20.22   1
   8  10   5    5.39   19.54   1
  -8  10  -5  -45.90   19.17   1
  -8  11   5   -0.53   13.41   2
  -8  11   5  -11.07   23.52   1
   8  11  -5   -2.52   17.61   1
   7  11  -5   -0.97   15.00   1
  -7  11   5   -4.56   14.16   2
  -7  11   5   22.17   22.48   1
  -7 -11   5  -18.07   15.30   3
   6  11  -5   21.72   16.01   1
  -6  11   5   14.54   15.71   2
  -6 -11   5   -4.07   14.08   3
  -6  11   5   -1.61   22.24   1
  -5  11   5   14.96   15.16   2
  -5 -11   5   -1.43   15.07   3
  -5  11   5   10.78   22.77   1
   5  11  -5   40.64   16.09   1
  -4  11   5  102.31   23.70   1
  -4  11   5   68.84   17.09   2
  -4 -11   5   79.39   17.57   3
   4  11  -5   91.44   18.06   1
  -3 -11   5   81.20   17.13   3
  -3  11   5   92.74   16.53   2
   3  11  -5   93.99   17.42   1
  -3  11   5   95.72   21.99   1
  -2 -11   5  563.93   30.01   3
  -2  11   5  552.93   31.48   1
   2  11  -5  557.94   29.38   1
  -2  11   5  575.64   27.84   2
  -1 -11   5  814.57   34.10   3
  -1  11   5  702.00   28.18   2
   1  11  -5  770.73   33.65   1
  -1  11   5  792.24   35.54   1
   0  11   5  460.03   27.81   1
   0  11   5  477.50   23.70   2
   0  11  -5  474.93   28.29   1
   0 -11   5  472.21   28.57   3
   1  11   5  213.17   17.77   2
   1  11   5  242.77   23.44   1
   1 -11   5  199.12   21.68   3
  -1  11  -5  217.26   23.79   1
   2  11   5  405.12   22.62   2
  -2  11  -5  399.23   29.76   1
   2  11   5  413.66   28.12   1
   3  11   5   22.40   16.21   1
  -3  11  -5   19.27   19.29   1
   3  11   5   -8.30   10.96   2
   4  11   5   90.81   21.21   1
  -4  11  -5   56.97   22.76   1
  -5  11  -5    2.46   21.21   1
   5  11   5    1.70   16.04   1
  -6  11  -5   21.17   21.44   1
   6  11   5   -6.62   14.62   1
  -7  11  -5  -37.17   19.38   1
   7  11   5  -27.46   15.52   1
  -8  12   5   25.29   25.69   1
   8  12  -5    8.07   19.12   1
  -8  12   5   11.55   15.87   2
  -7 -12   5  106.92   23.00   3
  -7  12   5   83.08   27.92   1
   7  12  -5  100.86   21.75   1
  -7  12   5  129.76   23.85   2
  -6  12   5   28.29   16.28   2
  -6 -12   5   13.35   17.07   3
   6  12  -5   21.24   16.81   1
  -6  12   5   -3.56   21.25   1
  -5  12   5   10.98   24.42   1
  -5 -12   5   24.72   17.26   3
   5  12  -5   22.11   16.08   1
  -5  12   5    7.84   14.28   2
  -4  12   5   15.18   14.04   2
  -4 -12   5   16.14   15.74   3
   4  12  -5   35.51   15.94   1
  -4  12   5   15.07   21.56   1
   3  12  -5    9.75   15.14   1
  -3 -12   5    9.64   14.72   3
  -3  12   5    0.77   12.87   2
  -3  12   5   51.49   20.42   1
  -2  12   5  111.27   16.67   2
   2  12  -5  115.56   20.22   1
  -2  12   5   92.37   21.64   1
  -2 -12   5   93.42   17.17   3
  -1  12   5   15.17   16.53   1
  -1 -12   5   -0.73   13.03   3
   1  12  -5   -7.04   14.48   1
  -1  12   5   12.61   11.85   2
   0 -12   5  248.18   23.72   3
   0  12   5  223.70   19.47   2
   0  12   5  233.37   24.75   1
   0  12  -5  239.74   24.93   1
   1 -12   5  117.37   19.65   3
   1  12   5  125.81   16.21   2
   1  12   5  104.23   19.85   1
  -1  12  -5  108.40   21.62   1
  -2  12  -5   17.00   19.24   1
   2  12   5    6.46   15.72   1
   2  12   5    1.59   12.03   2
  -3  12  -5   21.15   20.15   1
   3  12   5   19.60   16.53   1
  -4  12  -5   11.99   21.63   1
   4  12   5   30.00   17.70   1
   5  12   5   83.04   21.64   1
  -5  12  -5   37.39   24.40   1
   6  12   5   60.75   20.29   1
  -6  12  -5   11.90   22.60   1
   7  12   5   40.84   20.68   1
  -7  12  -5   19.85   25.20   1
  -7  13   5    4.08   23.26   1
  -7 -13   5   14.71   19.02   3
  -7  13   5   21.02   17.10   2
   7  13  -5   27.15   18.40   1
  -6  13   5   -2.99   14.51   2
   6  13  -5    9.96   15.97   1
  -6  13   5   27.58   23.88   1
  -6 -13   5   -8.99   16.11   3
  -5  13   5  153.24   22.94   2
   5  13  -5  147.05   22.89   1
  -5 -13   5  128.65   23.12   3
  -5  13   5  170.23   29.55   1
  -4 -13   5   56.96   18.76   3
   4  13  -5   68.55   19.45   1
  -4  13   5   73.49   18.51   2
  -4  13   5   72.09   26.19   1
  -3  13   5   68.97   17.01   2
  -3  13   5  113.95   24.52   1
   3  13  -5   81.95   19.41   1
  -3 -13   5   95.47   19.32   3
   2  13  -5   -9.27   15.02   1
  -2  13   5   -6.78    8.52   2
  -2  13   5   30.07   20.11   1
  -2 -13   5  -33.73   12.20   3
  -1  13   5  120.93   23.19   1
  -1 -13   5  101.46   19.15   3
   1  13  -5   73.33   19.25   1
  -1  13   5  116.30   17.76   2
   0  13   5   66.07   15.51   2
   0 -13   5  102.03   20.33   3
   0  13   5   67.31   20.26   1
   0  13  -5   67.14   19.81   1
   1  13   5    7.09   16.98   1
   1 -13   5   21.86   17.22   3
  -1  13  -5   32.86   19.19   1
   2  13   5    4.25   16.87   1
  -2  13  -5   10.59   19.81   1
   3  13   5  367.75   30.14   1
  -3  13  -5  309.63   31.81   1
  -4  13  -5  -13.69   20.65   1
   4  13   5  -12.01   16.04   1
   5  13   5   83.70   22.64   1
  -5  13  -5   47.78   23.45   1
   6  13   5   20.43   19.34   1
  -6  13  -5  -25.16   21.30   1
   7  13   5    0.06   17.80   1
  -7  13  -5  -15.04   22.98   1
  -7 -14   5   -6.84   18.17   3
  -7  14   5    2.05   25.18   1
   7  14  -5   15.00   19.07   1
  -7  14   5   11.31   16.58   2
  -6  14   5  -14.11   23.36   1
  -6  14   5    6.58   14.04   2
  -6 -14   5   24.22   19.90   3
   6  14  -5   13.68   16.34   1
  -5  14   5   15.49   14.50   2
   5  14  -5   15.53   15.30   1
  -5 -14   5    3.61   17.60   3
  -5  14   5  -10.50   21.78   1
  -4  14   5   84.58   26.79   1
   4  14  -5   64.94   19.13   1
  -4  14   5   78.24   19.39   2
  -4 -14   5   83.08   21.63   3
  -3  14   5   24.38   15.03   2
  -3 -14   5   42.40   17.80   3
  -3  14   5   21.57   23.09   1
   3  14  -5   32.84   17.95   1
  -2  14   5  193.20   20.03   2
   2  14  -5  248.58   27.21   1
  -2  14   5  319.71   31.70   1
  -2 -14   5  257.96   26.39   3
   1  14  -5  -14.74   15.17   1
  -1  14   5    4.80   12.94   2
  -1  14   5  -20.64   18.32   1
  -1 -14   5   -2.32   15.27   3
   0  14  -5  155.55   24.41   1
   0 -14   5  123.10   22.39   3
   0  14   5  177.45   25.19   1
   1  14   5    5.72   18.05   1
   1 -14   5    3.68   17.16   3
  -1  14  -5    3.92   20.00   1
   2  14   5   99.47   23.06   1
  -2  14  -5  138.41   26.81   1
   3  14   5   -1.69   17.21   1
  -3  14  -5  -14.46   21.83   1
   4  14   5   38.14   19.22   1
  -4  14  -5   47.23   23.17   1
  -5  14  -5   -9.94   21.57   1
   5  14   5   -8.43   17.67   1
   6  14   5   -0.73   17.14   1
  -6  14  -5    3.50   22.91   1
  -7  15   5  -13.24   25.24   1
  -7  15   5   -2.76   15.09   2
  -7 -15   5    8.42   20.43   3
   7  15  -5   10.32   18.27   1
   6  15  -5   24.97   18.08   1
  -6 -15   5  -18.12   18.48   3
  -6  15   5  -21.78   13.15   2
  -6  15   5   -5.82   23.61   1
  -5 -15   5   13.52   17.74   3
  -5  15   5    4.23   24.14   1
  -5  15   5   -2.55   13.57   2
   5  15  -5   10.29   16.41   1
  -4  15   5    2.56   23.40   1
   4  15  -5    2.16   15.87   1
  -4 -15   5   -1.85   16.82   3
  -4  15   5   17.53   15.39   2
   3  15  -5   90.94   21.86   1
  -3  15   5   94.40   19.59   2
  -3 -15   5  127.77   23.59   3
  -3  15   5  129.43   28.15   1
  -2  15   5  160.42   21.49   2
   2  15  -5  119.67   23.78   1
  -2  15   5  117.03   26.99   1
  -2 -15   5  112.99   22.89   3
  -1 -15   5   21.56   18.84   3
  -1  15   5   37.35   20.74   1
   1  15  -5   40.24   20.34   1
   0  15   5  194.38   27.84   1
   0  15  -5  207.58   27.34   1
   0 -15   5  169.93   24.73   3
  -1  15  -5  261.81   31.07   1
   1  15   5  251.33   30.09   1
   2  15   5   17.18   19.47   1
  -2  15  -5    9.69   22.78   1
  -3  15  -5   38.06   22.63   1
   3  15   5   46.40   20.41   1
   4  15   5  -10.54   16.74   1
  -4  15  -5   -4.13   21.05   1
   5  15   5   -0.88   17.76   1
  -5  15  -5  -33.25   20.54   1
  -6  15  -5    2.26   25.14   1
   6  15   5   -1.78   18.07   1
   6  16  -5   84.67   23.69   1
  -6  16   5   87.81   29.84   1
  -6  16   5   58.31   19.87   2
  -6 -16   5   65.69   22.79   3
  -5  16   5  -11.05   23.70   1
  -5 -16   5  -13.13   18.04   3
  -5  16   5  -20.92   12.44   2
   5  16  -5    9.72   17.40   1
  -4  16   5   36.32   24.25   1
   4  16  -5   53.35   19.33   1
  -4 -16   5    5.63   18.72   3
  -4  16   5   14.36   14.62   2
  -3  16   5  -12.45   19.85   1
  -3  16   5    9.49   11.90   2
  -3 -16   5  -25.37   16.83   3
   3  16  -5  -13.68   15.80   1
  -2 -16   5   40.84   20.36   3
   2  16  -5   29.08   18.76   1
  -2  16   5   -4.59   21.81   1
   1  16  -5   29.27   19.88   1
  -1  16   5   38.24   22.12   1
  -1 -16   5   -2.55   18.27   3
   0 -16   5   11.93   18.83   3
   0  16  -5  -22.78   18.61   1
   0  16   5  -32.15   17.84   1
  -1  16  -5    7.43   21.72   1
   1  16   5   24.46   21.16   1
   2  16   5  124.70   25.03   1
  -2  16  -5  108.44   25.61   1
  -3  16  -5   -8.92   19.73   1
   3  16   5   14.66   18.44   1
  -4  16  -5   -9.70   22.19   1
   4  16   5    9.19   17.79   1
  -5  16  -5  -13.11   21.44   1
   5  16   5   29.54   22.06   1
  -6  17   5   41.87   27.75   1
   6  17  -5   58.89   21.12   1
  -6  17   5   31.31   19.50   2
  -6 -17   5  -24.03   18.30   3
  -5  17   5    5.82   16.58   2
   5  17  -5   31.93   20.10   1
  -5 -17   5  -18.35   18.51   3
  -5  17   5    7.99   26.00   1
   4  17  -5  172.04   26.27   1
  -4 -17   5  127.70   24.64   3
  -4  17   5  155.84   23.10   2
  -4  17   5  173.05   31.39   1
  -3  17   5  -12.94   21.35   1
   3  17  -5   42.86   19.01   1
  -3 -17   5  -10.48   17.95   3
   2  17  -5   47.03   18.98   1
  -2  17   5   12.42   22.42   1
  -2 -17   5    7.03   19.43   3
   1  17  -5   88.99   22.38   1
  -1 -17   5   55.07   21.49   3
  -1  17   5   31.18   22.28   1
   0 -17   5   20.83   19.63   3
   0  17   5    9.33   20.15   1
   0  17  -5   41.52   20.14   1
   1  17   5   28.50   20.77   1
  -1  17  -5  -24.68   18.19   1
  -2  17  -5   27.35   22.77   1
   2  17   5   44.60   21.63   1
  -3  17  -5   -2.64   21.74   1
   3  17   5   -2.74   18.54   1
   4  17   5   63.57   22.89   1
  -4  17  -5    2.04   24.51   1
  -5  17  -5  -21.60   24.40   1
   5  17   5   15.13   21.40   1
  -5  18   5   15.93   26.91   1
  -5  18   5   14.84   17.03   2
   5  18  -5   18.66   19.79   1
  -5 -18   5    0.11   20.13   3
   4  18  -5  120.02   25.38   1
  -4  18   5  119.71   29.77   1
  -4 -18   5   70.76   24.25   3
   3  18  -5  177.25   27.79   1
  -3  18   5  206.26   32.00   1
  -3 -18   5  135.74   27.31   3
   2  18  -5   32.54   20.17   1
  -2  18   5   51.30   24.04   1
  -2 -18   5   77.71   24.03   3
   1  18  -5   17.89   18.45   1
  -1  18   5  -15.06   19.55   1
  -1 -18   5   19.28   19.37   3
   0 -18   5  -11.85   18.26   3
   0  18  -5    2.81   18.49   1
   0  18   5   10.38   20.07   1
   1  18   5  103.31   25.35   1
  -1  18  -5   82.80   23.73   1
   2  18   5   32.36   21.24   1
  -2  18  -5   77.82   26.37   1
   3  18   5    5.52   20.24   1
  -3  18  -5   -7.30   23.38   1
   4  18   5   17.26   21.12   1
  -4  18  -5   37.95   24.82   1
  -4  19   5  -12.17   23.08   1
  -4 -19   5    5.82   21.91   3
   4  19  -5   -1.14   18.81   1
  -3 -19   5    9.43   22.01   3
   3  19  -5   10.45   18.80   1
  -3  19   5    6.12   23.59   1
  -2  19   5  110.85   29.43   1
   2  19  -5  118.64   26.22   1
  -2 -19   5  105.52   26.48   3
  -1  19   5  112.51   27.57   1
   1  19  -5  110.19   25.75   1
  -1 -19   5  101.97   25.95   3
   0  19   5   60.85   23.99   1
   0  19  -5   57.64   23.49   1
   1  19   5   56.89   24.16   1
  -1  19  -5   26.66   22.68   1
  -2  19  -5   -1.44   23.30   1
   2  19   5   35.22   22.86   1
  -3  19  -5   15.13   23.93   1
   3  19   5   -4.12   21.40   1
   4  19   5   15.02   22.05   1
  -3  20   5   52.22   27.35   1
   3  20  -5    6.75   18.59   1
  -3 -20   5   -7.75   21.17   3
   2  20  -5   21.80   20.70   1
  -2 -20   5   29.48   22.56   3
  -2  20   5   27.47   24.44   1
  -1  20   5   17.63   22.80   1
  -1 -20   5  -18.05   21.04   3
   1  20  -5    2.46   19.57   1
   0  20  -5   11.61   21.38   1
   0  20   5   48.85   23.64   1
  -1  20  -5   17.33   22.23   1
   1  20   5    2.40   21.63   1
   2  20   5   37.82   24.20   1
  -2  20  -5   -6.15   21.47   1
   3  20   5   80.16   26.30   1
  -2  21   5   60.97   27.00   1
  -2 -21   5   22.88   24.04   3
   2  21  -5   27.60   21.38   1
   1  21  -5   26.60   20.39   1
  -1  21   5   28.29   24.20   1
   0  21  -5   65.14   24.17   1
   0  21   5   73.78   26.34   1
   1  21   5   39.93   23.55   1
  -1  21  -5   71.29   25.04   1
  -9   0   6   31.60   15.88   2
  -8   0   6   55.26   16.99   1
  -8   0   6   64.20   17.78   2
  -7   0   6    3.66   13.98   1
  -7   0   6   19.65   15.39   2
  -6   0   6  277.70   20.28   1
  -6   0   6  334.28   25.03   2
  -5   0   6   -7.21    9.33   2
  -5   0   6    5.67    8.68   1
  -4   0   6  258.20   14.69   1
  -4   0   6  266.43   18.30   2
  -3   0   6   -7.55    5.44   1
  -3   0   6    0.13    7.41   2
  -2   0   6 1630.48   38.35   2
  -1   0   6   -3.04    8.04   2
   0   0   6  169.58    9.88   1
   0   0   6  177.70   14.32   2
   1   0   6    1.37    7.64   2
   1   0   6    0.81    6.44   1
   2   0   6   27.80    9.52   1
   2   0   6   22.20    9.31   2
   3   0   6   -2.83   10.33   1
   3   0   6   -1.49    8.86   2
   4   0   6  236.00   21.32   2
   4   0   6  231.42   21.92   1
  -5   0  -6   -1.76   11.94   1
  -6   0  -6  299.55   27.19   1
  -7   0  -6   18.06   15.61   1
  -8   0  -6   93.60   22.20   1
  -9   1   6   46.90   17.53   2
  -9  -1   6   11.65   14.87   2
  -8   1   6   -5.23   14.18   1
  -8  -1   6    7.68   13.39   1
  -8  -1   6   13.93   14.41   2
  -8   1   6   -3.10   12.60   2
  -7   1   6    1.29   13.75   1
  -7  -1   6    4.84   12.96   1
  -7  -1   6   22.58   15.14   2
  -7   1   6   22.30   15.52   2
  -6  -1   6  171.47   17.96   1
  -6   1   6  185.20   19.28   1
  -6  -1   6  193.83   21.38   2
  -6   1   6  173.05   21.66   2
  -5  -1   6    0.45    9.84   2
  -5   1   6  -13.19    8.79   1
  -5   1   6    0.45   10.01   2
   4   1  -6  487.21   19.79   1
  -4   1   6  487.46   23.85   2
  -4   1   6  502.34   19.29   1
  -4  -1   6  483.14   22.78   2
   3   1  -6    6.53    6.01   1
  -3  -1   6   15.46    7.84   2
  -3   1   6   16.85    6.65   1
  -3   1   6   18.13    8.85   2
  -2  -1   6   23.84    8.78   2
  -2   1   6    2.91    8.30   2
  -1   1   6  528.30   21.27   2
  -1  -1   6  491.48   19.80   2
   0  -1   6  298.71   15.77   2
   0   1   6  282.63   17.16   2
   0   1   6  284.05   11.62   1
   0   1  -6  284.88   12.00   1
   1  -1   6  258.76   15.98   2
   1   1   6  268.11   14.24   1
   1  -1   6  259.96   11.52   3
   1   1   6  266.67   17.15   2
   2   1   6   85.60   12.08   1
   2   1   6   97.79   13.15   2
   2  -1   6   74.58   11.78   2
  -2   1  -6   88.14   11.42   1
   3   1   6   -8.04    9.47   1
   3  -1   6    7.52    9.71   2
   3   1   6    8.55    9.96   2
  -3   1  -6    3.62    9.58   1
   4   1   6  109.96   17.14   1
   4  -1   6  105.05   15.88   2
   4   1   6  130.49   17.03   2
  -4   1  -6  110.62   16.05   1
  -5   1  -6   19.31   13.51   1
   5   1   6    0.90   14.02   1
  -6   1  -6    7.47   14.52   1
   6   1   6    0.63   16.65   1
  -7  -1  -6   39.31   16.74   1
  -7   1  -6   17.50   16.28   1
  -8   1  -6   46.33   20.10   1
  -8  -1  -6   62.38   20.20   1
  -9  -2   6    6.56   13.72   2
  -9   2   6    4.43   13.69   2
  -8   2   6   -0.78   11.76   2
  -8   2   6   -9.54   14.14   1
  -8  -2   6   31.53   13.92   1
  -8  -2   6    2.73   13.05   2
  -7   2   6   10.48   14.25   2
  -7  -2   6   17.05   13.57   1
  -7  -2   6   31.16   15.22   2
  -7   2   6    3.46   14.32   1
  -6   2   6  126.02   19.99   2
  -6   2   6  166.36   19.05   1
  -6  -2   6  146.97   19.50   2
   6   2  -6  156.28   19.28   1
  -5  -2   6   32.78   11.78   2
  -5   2   6   26.58   12.38   2
  -5   2   6   44.61   11.36   1
   5   2  -6   24.08   11.12   1
  -4   2   6  305.12   16.86   1
  -4   2   6  318.10   20.19   2
   4   2  -6  341.60   17.23   1
  -4  -2   6  344.75   19.49   2
  -3  -2   6  335.29   17.03   2
  -3   2   6  323.58   14.38   1
   3   2  -6  315.51   14.00   1
  -3   2   6  313.21   18.67   2
   2   2  -6  107.11    7.30   1
  -2   2   6  115.14    8.94   1
  -2  -2   6   97.29   11.50   2
  -2   2   6  126.44   13.09   2
  -1  -2   6  444.79   18.73   2
  -1   2   6  457.57   12.63   1
  -1   2   6  491.59   21.01   2
  -1  -2   6  471.19   18.44   3
   1   2  -6  415.85   12.93   1
   0   2   6 1690.68   33.09   1
   0  -2   6 1508.85   33.29   3
   0   2   6 1702.66   39.30   2
   0  -2   6 1699.15   36.86   2
   0   2  -6 1693.44   32.58   1
   1  -2   6   24.62    6.67   3
  -1   2  -6    6.66    5.79   1
   1   2   6   -2.63    7.68   2
   1  -2   6   -4.85    7.37   2
   1   2   6   12.61    7.43   1
   2  -2   6  659.84   19.29   3
   2   2   6  660.99   24.34   1
   2   2   6  664.89   25.56   2
   2  -2   6  668.16   25.63   2
  -2   2  -6  669.44   24.56   1
   3   2   6  771.05   30.13   2
   3  -2   6  751.28   30.11   2
   3   2   6  791.72   29.92   1
  -3   2  -6  839.96   30.49   1
   4  -2   6  102.10   16.00   2
  -4   2  -6  136.59   17.72   1
   4   2   6  135.52   17.30   2
   4   2   6  101.44   16.52   1
   5   2   6   85.64   17.87   1
  -5   2  -6   55.51   16.64   1
   5   2   6   81.11   16.77   2
  -6   2  -6   22.97   16.21   1
   6   2   6  -10.17   15.61   1
   7   2   6   29.17   19.12   1
  -7   2  -6   11.29   17.45   1
  -8   2  -6   25.45   18.20   1
  -8  -2  -6   30.60   16.55   1
  -9   3   6   26.51   15.42   2
  -9  -3   6   24.08   14.26   2
  -8  -3   6   81.71   17.71   2
  -8   3   6   66.27   19.37   1
  -8   3   6   85.19   19.41   2
   7   3  -6   -0.24   11.73   1
  -7   3   6   66.08   18.52   1
  -7   3   6   63.24   18.56   2
  -7  -3   6  111.54   19.65   2
   6   3  -6   -5.58   12.07   1
  -6   3   6    6.42   13.22   2
  -6  -3   6   -2.66   11.94   2
  -6   3   6   12.88   13.52   1
   5   3  -6  218.06   18.62   1
  -5   3   6  206.08   18.37   1
  -5   3   6  210.47   21.01   2
  -5  -3   6  203.48   17.60   2
  -4  -3   6  103.14   13.04   2
  -4   3   6  107.25   13.13   1
   4   3  -6  109.16   12.42   1
  -4   3   6  101.15   14.47   2
   3   3  -6 1453.46   32.00   1
  -3  -3   6 1451.22   34.58   2
  -3   3   6 1428.92   39.85   2
  -3   3   6 1359.19   32.26   1
  -2   3   6  533.49   17.43   1
  -2   3   6  516.38   22.22   2
  -2  -3   6  523.10   21.45   3
   2   3  -6  524.29   15.38   1
  -2  -3   6  540.15   19.76   2
  -1   3   6   32.84    7.22   1
  -1   3   6   39.37   10.05   2
   1   3  -6   37.47    7.82   1
  -1  -3   6   38.58    9.26   2
  -1  -3   6   45.21    8.59   3
   0   3  -6  115.65   11.07   1
   0  -3   6  137.77   12.16   2
   0   3   6  115.60   13.11   2
   0   3   6  127.62   10.51   1
   0  -3   6  104.33   10.31   3
   1  -3   6  248.97   13.68   3
   1   3   6  246.96   16.53   2
   1  -3   6  237.24   15.50   2
  -1   3  -6  260.23   14.66   1
   1   3   6  216.69   14.06   1
   2  -3   6    6.23    7.89   2
  -2   3  -6   12.86    9.55   1
   2   3   6   18.33    8.92   1
   2   3   6   13.64    9.36   2
   2  -3   6   15.08    7.22   3
   3   3   6  172.65   17.23   2
   3  -3   6  184.62   17.97   2
  -3   3  -6  159.07   17.15   1
   3   3   6  195.84   17.88   1
  -4   3  -6  111.03   17.15   1
   4   3   6   83.53   15.60   1
   4   3   6   67.23   14.72   2
   5   3   6  262.80   23.99   2
   5   3   6  317.49   26.23   1
  -5   3  -6  277.34   24.94   1
  -6   3  -6   -9.44   13.76   1
   6   3   6   -8.35   14.41   1
   7   3   6  -11.24   16.18   1
  -7   3  -6  -38.11   13.91   1
  -8   3  -6   24.99   18.49   1
   8   3   6   11.36   19.29   1
  -9  -4   6   36.45   15.69   3
  -9   4   6   15.73   14.60   2
  -9  -4   6   14.99   15.09   2
  -8  -4   6    0.06   13.66   2
   8   4  -6   32.09   16.93   1
  -8   4   6   15.53   14.69   2
  -8   4   6    4.85   16.67   1
  -7  -4   6  140.92   20.65   2
  -7   4   6  159.44   23.43   1
  -7   4   6  162.11   23.15   2
  -6   4   6   54.79   16.82   2
   6   4  -6  103.63   17.74   1
  -6  -4   6   59.90   15.43   2
  -6   4   6   72.72   17.82   1
  -5   4   6  242.41   20.41   1
   5   4  -6  194.93   17.33   1
  -5   4   6  186.84   20.52   2
  -5  -4   6  198.38   17.47   2
  -4  -4   6  246.58   16.09   2
  -4   4   6  261.89   20.01   2
   4   4  -6  262.57   16.78   1
  -4  -4   6  249.48   18.19   3
  -4   4   6  250.22   18.32   1
  -3  -4   6  468.00   22.46   3
   3   4  -6  501.68   18.56   1
  -3   4   6  463.98   20.39   1
  -3   4   6  460.47   22.91   2
  -3  -4   6  529.65   19.54   2
  -2   4   6  162.38   12.78   1
   2   4  -6  149.71   10.75   1
  -2  -4   6  138.91   13.41   3
  -2   4   6  163.94   15.05   2
  -2  -4   6  150.17   12.41   2
   1   4  -6  124.37   11.22   1
  -1  -4   6  140.74   11.94   2
  -1  -4   6  124.43   12.18   3
  -1   4   6  116.17   11.01   1
  -1   4   6  123.23   13.71   2
   0  -4   6  -13.94    5.86   3
   0   4   6   -9.65    8.07   2
   0  -4   6   -0.27    6.50   2
   0   4  -6   16.74    8.42   1
   0   4   6   -3.35    7.13   1
   1   4   6   64.47   11.38   2
   1   4   6   56.17   10.30   1
   1  -4   6   58.21   10.29   2
  -1   4  -6   58.20   10.74   1
  -2   4  -6  117.77   14.12   1
   2   4   6  126.92   13.98   2
   2  -4   6  132.34   13.87   2
   2  -4   6  139.53   12.64   3
   2   4   6  129.53   14.24   1
   3  -4   6    4.70    9.15   2
   3   4   6   -8.25    9.10   1
   3   4   6   11.18   10.05   2
  -3   4  -6    1.51   10.59   1
   4   4   6  113.65   16.76   2
  -4   4  -6  133.00   18.42   1
   4   4   6  118.76   17.43   1
   5   4   6  326.97   24.77   2
  -5   4  -6  330.31   26.49   1
   5   4   6  304.48   25.75   1
   6   4   6   16.73   16.20   1
  -6   4  -6  -17.50   14.72   1
  -7   4  -6  324.68   31.36   1
   7   4   6  260.60   29.22   1
  -8   4  -6   -4.58   17.31   1
   8   4   6  -20.72   17.78   1
  -9   5   6   15.28   15.57   2
  -9  -5   6   23.20   16.67   3
  -8  -5   6    5.57   14.31   2
  -8   5   6    8.04   14.20   2
   8   5  -6  -10.48   14.15   1
  -8  -5   6    5.20   13.78   3
  -8   5   6  -42.62   15.22   1
  -7   5   6   84.73   20.22   2
  -7   5   6   44.19   19.19   1
  -7  -5   6   57.88   16.24   2
  -7  -5   6  101.61   18.53   3
   6   5  -6   48.68   14.96   1
  -6   5   6   40.05   15.70   2
  -6  -5   6   32.66   13.68   3
  -6  -5   6   36.93   14.17   2
  -6   5   6   40.38   17.49   1
  -5   5   6  101.25   17.17   2
  -5  -5   6   80.44   12.81   2
   5   5  -6   82.18   14.48   1
  -5   5   6   72.87   16.29   1
  -5  -5   6   83.40   14.64   3
  -4  -5   6   86.10   11.72   2
  -4   5   6   60.87   13.97   2
   4   5  -6   45.23   10.89   1
  -4  -5   6   65.71   12.84   3
  -4   5   6   72.82   14.28   1
  -3   5   6  178.51   16.06   1
   3   5  -6  144.70   12.89   1
  -3  -5   6  159.94   15.62   3
  -3   5   6  141.46   15.90   2
  -3  -5   6  141.71   12.30   2
  -2  -5   6  489.53   22.49   3
  -2   5   6  473.96   22.15   2
  -2  -5   6  514.00   17.91   2
   2   5  -6  495.73   18.36   1
  -2   5   6  526.33   21.12   1
  -1   5   6  169.07   15.39   2
   1   5  -6  153.55   13.47   1
  -1  -5   6  157.35   11.80   2
  -1   5   6  149.07   12.73   1
  -1  -5   6  174.73   14.04   3
   0  -5   6   83.12    9.98   2
   0   5   6   82.12   12.13   2
   0   5   6   91.42   11.36   1
   0  -5   6   71.56   10.94   3
  -1   5  -6   20.17    9.91   1
   1  -5   6   19.49    8.64   3
   1   5   6   14.97    8.52   1
   1   5   6   10.16    9.17   2
   1  -5   6   13.24    7.42   2
   2  -5   6   96.19   12.97   2
   2   5   6   87.38   13.30   1
   2  -5   6   95.60   11.93   3
  -2   5  -6   92.45   14.06   1
   2   5   6   80.59   12.93   2
   3  -5   6  244.49   18.66   2
  -3   5  -6  239.01   20.25   1
   3   5   6  234.79   18.97   2
   3   5   6  244.60   19.29   1
   4   5   6   23.87   13.36   1
   4   5   6   14.82   12.33   2
  -4   5  -6   16.70   14.09   1
   5   5   6  124.60   18.85   2
   5   5   6  146.99   21.12   1
  -5   5  -6  147.58   21.07   1
   6   5   6   -3.82   15.33   1
  -6   5  -6   46.84   18.05   1
   7   5   6   48.67   19.22   1
  -7   5  -6   47.26   19.49   1
  -8   5  -6  -10.68   19.21   1
   8   5   6   14.84   19.75   1
  -9   6   6   34.13   17.49   2
  -8   6   6   -7.79   17.84   1
  -8  -6   6    8.63   14.45   3
   8   6  -6   15.69   15.88   1
  -8   6   6   14.36   15.14   2
  -7   6   6   53.98   20.66   1
  -7   6   6   69.03   19.39   2
   7   6  -6   47.12   15.27   1
  -7  -6   6   88.66   18.54   3
  -7  -6   6   68.05   17.28   2
  -6  -6   6   72.78   16.60   3
  -6  -6   6  116.79   17.27   2
  -6   6   6  107.55   21.24   1
  -6   6   6   72.14   18.56   2
  -5  -6   6   14.37   11.89   3
  -5   6   6   38.22   14.55   2
  -5  -6   6   16.16   10.32   2
  -5   6   6   20.49   15.47   1
   5   6  -6   17.47   11.93   1
   4   6  -6   11.54   10.05   1
  -4   6   6    0.09   10.44   2
  -4   6   6  -14.61   12.03   1
  -4  -6   6    4.37    7.59   2
  -4  -6   6   -3.87    8.31   3
  -3   6   6  471.98   23.89   1
  -3   6   6  502.50   25.03   2
   3   6  -6  523.60   21.50   1
  -3  -6   6  500.51   18.53   2
  -3  -6   6  499.14   24.10   3
  -2  -6   6   -1.40    8.43   3
   2   6  -6   10.23    8.71   1
  -2  -6   6    6.42    6.70   2
  -2   6   6    1.12    8.80   2
  -2   6   6   11.65   10.77   1
  -1   6   6   -4.83    8.45   1
  -1  -6   6   16.30    6.81   2
  -1  -6   6    4.49    8.22   3
  -1   6   6    4.54    9.19   2
   1   6  -6   -0.07    8.81   1
   0  -6   6   62.92   11.16   3
   0  -6   6   54.11    8.78   2
   0   6  -6   64.39   11.74   1
   0   6   6   53.81   11.02   2
   0   6   6   62.52   11.22   1
   1   6   6   -2.16    8.42   2
   1  -6   6   12.99    8.97   3
   1   6   6   -0.09    8.63   1
   1  -6   6   -0.44    6.68   2
  -1   6  -6    4.02   10.38   1
   2   6   6  172.36   16.85   1
   2  -6   6  153.15   15.55   2
  -2   6  -6  165.40   17.68   1
   2   6   6  162.98   16.09   2
   2  -6   6  127.86   14.20   3
  -3   6  -6  493.78   26.14   1
   3   6   6  474.85   25.81   1
   3   6   6  489.68   25.23   2
   4   6   6    4.77   12.42   1
   4   6   6   11.29   11.31   2
  -4   6  -6    5.43   13.93   1
   5   6   6    9.56   11.93   2
  -5   6  -6   41.23   17.04   1
   5   6   6    8.02   14.76   1
   6   6   6    9.74   16.69   1
  -6   6  -6    4.65   16.16   1
   7   6   6   11.30   17.30   1
  -7   6  -6  -10.71   16.69   1
   8   6   6    8.26   17.84   1
  -8   6  -6  -29.94   18.86   1
  -9   7   6   12.44   15.47   2
  -8  -7   6   15.56   16.38   3
  -8   7   6    2.28   19.29   1
   8   7  -6    4.16   15.69   1
  -8   7   6   -4.74   13.62   2
   7   7  -6   31.41   15.48   1
  -7  -7   6   35.63   15.86   3
  -7   7   6   10.52   15.82   2
  -7   7   6   33.37   20.58   1
  -6   7   6  299.53   28.73   1
  -6  -7   6  286.94   24.07   3
  -6   7   6  288.49   28.09   2
   5   7  -6    8.41    9.43   1
  -5  -7   6   -4.66    9.40   2
  -5   7   6   25.07   14.23   2
  -5  -7   6    9.47   11.52   3
  -5   7   6    4.40   16.49   1
  -4  -7   6  398.51   17.96   2
  -4   7   6  400.01   25.41   1
   4   7  -6  428.04   21.92   1
  -4  -7   6  391.95   24.16   3
  -4   7   6  435.33   26.24   2
   3   7  -6   59.90   11.85   1
  -3  -7   6   71.53   13.28   3
  -3   7   6   55.93   13.55   2
  -3  -7   6   56.39    9.57   2
  -3   7   6   63.87   15.05   1
  -2  -7   6  913.49   31.90   3
   2   7  -6  909.86   28.87   1
  -2   7   6  889.55   30.52   1
  -2  -7   6  893.45   22.40   2
  -2   7   6  890.18   31.61   2
  -1   7   6  551.68   24.64   2
  -1  -7   6  566.44   24.63   3
  -1  -7   6  543.02   17.06   2
  -1   7   6  535.75   23.57   1
   0  -7   6   17.31    7.24   2
   0   7  -6   13.31   11.36   1
   0   7   6   17.34   10.57   1
   0   7   6    4.99    9.58   2
   0  -7   6   16.63    9.73   3
   1  -7   6  335.59   17.79   2
   1   7   6  333.39   20.61   1
  -1   7  -6  313.91   20.92   1
   1  -7   6  318.59   20.13   3
   1   7   6  329.10   19.93   2
   2  -7   6  161.35   16.77   3
  -2   7  -6  160.39   18.88   1
   2  -7   6  202.41   16.87   2
   2   7   6  182.33   18.06   1
   2   7   6  188.51   17.48   2
   3   7   6    5.87   11.35   1
   3   7   6   16.59   11.36   2
  -3   7  -6    4.29   13.94   1
   4   7   6  176.27   19.59   2
   4   7   6  226.58   23.31   1
  -4   7  -6  217.87   23.81   1
  -5   7  -6   26.13   17.52   1
   5   7   6  -15.24   11.62   2
   5   7   6   23.23   16.09   1
  -6   7  -6   14.92   17.77   1
   6   7   6   25.27   17.48   1
  -7   7  -6  -31.22   16.00   1
   7   7   6   -9.92   15.44   1
  -8   7  -6   15.69   22.18   1
   8   7   6    6.77   18.24   1
  -9   8   6   -0.33   14.40   2
  -8   8   6   40.43   23.35   1
   8   8  -6   46.99   18.59   1
  -8  -8   6   69.77   20.87   3
  -8   8   6   70.06   19.60   2
   7   8  -6   98.94   19.98   1
  -7   8   6   85.43   20.16   2
  -7   8   6  115.60   25.24   1
  -7  -8   6  134.31   20.76   3
  -6   8   6   93.96   19.92   2
  -6   8   6   69.46   23.77   1
  -6  -8   6   63.25   17.17   3
   6   8  -6   50.52   17.10   1
  -5   8   6   62.82   20.56   1
   5   8  -6    6.30    8.15   1
  -5  -8   6   33.35   14.00   3
  -5   8   6   42.36   15.75   2
   4   8  -6    7.30    6.15   1
  -4   8   6   25.53   13.14   2
  -4  -8   6   28.91   12.75   3
  -4   8   6   10.96   16.01   1
  -3   8   6   12.32   14.40   1
   3   8  -6    9.07    6.57   1
  -3   8   6   14.79   11.44   2
  -3  -8   6   43.84   12.35   3
  -3  -8   6   18.98    7.43   2
  -2  -8   6 1528.34   43.46   3
  -2   8   6 1555.49   42.92   1
  -2   8   6 1532.32   43.36   2
  -1  -8   6  276.19   20.15   3
  -1  -8   6  280.28   12.80   2
   1   8  -6  269.95   19.71   1
  -1   8   6  242.03   18.94   2
  -1   8   6  249.90   19.57   1
   0  -8   6   -7.65    9.05   3
   0   8   6    2.11   10.47   1
   0   8  -6   13.36   12.08   1
   0  -8   6    4.17    6.22   2
   0   8   6    6.47    9.60   2
   1  -8   6   16.72   11.78   3
  -1   8  -6   36.00   14.04   1
   1  -8   6   18.61    8.33   2
   1   8   6   -1.60    5.78   2
   1   8   6   27.56   12.46   1
   2   8   6   -2.74   10.03   1
  -2   8  -6    8.21   14.17   1
   2   8   6    6.08    5.56   2
   2  -8   6   -8.18   10.64   3
  -3   8  -6   80.27   18.50   1
   3   8   6   87.97   16.63   1
   4   8   6  120.24   19.86   1
  -4   8  -6  108.27   21.86   1
   5   8   6   44.42   15.72   2
   5   8   6   55.26   18.64   1
  -5   8  -6   58.03   20.84   1
   6   8   6   65.58   20.89   1
  -6   8  -6   30.06   19.52   1
   7   8   6    7.59   16.73   1
  -7   8  -6  -24.81   17.50   1
  -8   8  -6   13.86   21.79   1
   8   8   6   58.90   21.62   1
  -8  -9   6   13.53   17.23   3
  -8   9   6    9.30   14.65   2
   8   9  -6   14.63   15.79   1
  -8   9   6    2.38   22.44   1
   7   9  -6    2.16   14.62   1
  -7  -9   6    8.28   15.58   3
  -7   9   6   -6.10   20.91   1
  -7   9   6   -6.51   14.04   2
  -6   9   6  258.12   29.81   1
  -6  -9   6  201.24   23.98   3
   6   9  -6  189.85   22.76   1
  -6   9   6  219.06   26.47   2
  -5   9   6  250.56   25.30   2
  -5   9   6  227.76   26.98   1
  -5  -9   6  236.08   23.40   3
   5   9  -6  238.20   23.21   1
   4   9  -6  109.30   16.20   1
  -4   9   6  139.13   19.48   2
  -4   9   6  142.02   22.88   1
  -4  -9   6  134.79   18.48   3
  -3  -9   6  136.38   17.06   3
  -3   9   6  121.35   17.10   2
   3   9  -6   98.93   14.67   1
  -3   9   6   96.65   18.97   1
   2   9  -6  235.70   19.70   1
  -2   9   6  218.25   21.30   1
  -2   9   6  229.09   19.96   2
  -2  -9   6  187.75   18.40   3
  -1  -9   6  421.68   14.45   2
  -1   9   6  381.27   22.49   2
   1   9  -6  398.28   23.51   1
  -1   9   6  415.78   24.96   1
  -1  -9   6  379.30   23.67   3
   0  -9   6   58.20   13.27   3
   0  -9   6   54.92    8.86   2
   0   9   6    8.38    9.27   2
   0   9  -6   84.75   16.85   1
   0   9   6   64.56   14.43   1
   1   9   6  134.79   14.79   2
   1  -9   6  143.54   17.75   3
   1   9   6  140.85   18.18   1
  -1   9  -6  157.71   20.12   1
   2   9   6   36.59   13.56   1
   2   9   6   33.52   12.71   2
  -2   9  -6   55.98   16.43   1
   2  -9   6   27.94   13.72   3
   3   9   6  197.48   22.65   1
   3   9   6  210.74   20.01   2
  -3   9  -6  204.38   24.45   1
   4   9   6   99.22   17.30   2
   4   9   6  135.54   21.05   1
  -4   9  -6  141.16   24.00   1
   5   9   6   35.00   17.75   1
   5   9   6   14.80   12.17   2
  -5   9  -6   28.91   20.28   1
   6   9   6   11.96   17.73   1
  -6   9  -6   14.27   20.53   1
  -7   9  -6    3.40   20.91   1
   7   9   6   33.93   18.90   1
   8   9   6   16.77   19.21   1
  -8   9  -6  -27.99   19.38   1
  -8  10   6    9.01   14.99   2
   8  10  -6    3.07   16.47   1
  -8  10   6  -33.73   21.16   1
  -8 -10   6   -7.44   16.75   3
  -7  10   6   22.95   22.53   1
  -7  10   6   27.01   17.33   2
   7  10  -6   -4.58   13.90   1
  -7 -10   6  -27.61   15.06   3
   6  10  -6  137.76   20.63   1
  -6  10   6  128.13   26.77   1
  -6  10   6  142.84   23.37   2
  -6 -10   6  115.69   20.59   3
  -5  10   6    3.99   14.71   2
   5  10  -6   50.72   16.79   1
  -5 -10   6   15.66   15.13   3
  -5  10   6   21.96   21.28   1
   4  10  -6  150.43   19.80   1
  -4  10   6  119.00   19.34   2
  -4 -10   6  122.52   18.34   3
  -4  10   6  136.21   23.93   1
  -3  10   6  116.60   20.44   1
  -3  10   6   67.07   15.58   2
   3  10  -6   61.13   15.07   1
  -3 -10   6   72.16   16.02   3
   2  10  -6   89.99   15.91   1
  -2  10   6   70.72   15.28   2
  -2  10   6   82.50   18.11   1
  -2 -10   6   57.52   14.59   3
  -1 -10   6   -1.62   11.22   3
   1  10  -6  -15.89   12.06   1
  -1  10   6   15.95   14.27   1
  -1  10   6   -3.07    9.58   2
   0  10   6  237.32   21.49   1
   0  10  -6  266.15   22.99   1
   0 -10   6  226.67   21.03   3
   1  10   6    7.93   10.99   2
  -1  10  -6   19.11   15.79   1
   1  10   6   14.65   14.06   1
   1 -10   6   46.20   14.73   3
  -2  10  -6  604.36   32.83   1
   2  10   6  550.91   30.53   1
   2  10   6  555.54   26.49   2
  -3  10  -6   17.99   19.11   1
   3  10   6   49.78   14.84   2
   3  10   6   53.08   17.28   1
   4  10   6  314.11   29.09   1
  -4  10  -6  338.24   31.99   1
   4  10   6  318.77   22.78   2
  -5  10  -6  -36.63   18.12   1
   5  10   6   11.90   16.04   1
   5  10   6    9.30   14.19   2
   6  10   6  -11.00   15.69   1
  -6  10  -6   -5.55   19.06   1
   7  10   6    0.68   17.51   1
  -7  10  -6  -32.04   19.28   1
  -8  11   6   17.22   15.58   2
  -8 -11   6   20.77   20.37   3
   8  11  -6   28.90   18.81   1
  -8  11   6    6.13   23.86   1
   7  11  -6   11.52   15.78   1
  -7  11   6    1.96   14.60   2
  -7 -11   6   -1.29   16.76   3
  -7  11   6    3.40   22.40   1
  -6  11   6   -0.45   19.87   1
  -6 -11   6   -6.78   16.49   3
  -6  11   6   11.99   14.75   2
   6  11  -6   21.22   16.04   1
  -5 -11   6   77.75   19.02   3
  -5  11   6   92.79   20.06   2
   5  11  -6   60.06   17.14   1
  -5  11   6   43.07   24.60   1
  -4  11   6   20.75   14.88   2
   4  11  -6   -4.75   13.96   1
  -4  11   6   15.21   20.04   1
  -4 -11   6   23.32   15.08   3
   3  11  -6  639.23   31.07   1
  -3  11   6  627.32   32.04   2
  -3  11   6  614.91   34.74   1
  -3 -11   6  641.12   32.90   3
   2  11  -6  275.37   23.77   1
  -2  11   6  238.63   25.11   1
  -2 -11   6  265.39   22.88   3
  -2  11   6  232.84   21.90   2
  -1  11   6  -20.89   13.80   1
   1  11  -6   16.01   15.02   1
  -1  11   6   -3.09   10.06   2
  -1 -11   6    7.65   12.67   3
   0 -11   6  925.93   36.92   3
   0  11   6  914.83   37.46   1
   0  11   6  892.58   32.57   2
   0  11  -6  867.86   36.46   1
  -1  11  -6  144.54   22.10   1
   1 -11   6  129.63   19.52   3
   1  11   6  145.73   20.48   1
   1  11   6  114.10   15.98   2
   2  11   6   32.33   13.93   2
   2  11   6   19.53   15.95   1
  -2  11  -6   29.90   17.92   1
   3  11   6   48.59   15.07   2
  -3  11  -6   33.37   20.55   1
   3  11   6   49.33   18.10   1
  -4  11  -6   89.34   25.08   1
   4  11   6   93.00   20.95   1
  -5  11  -6   24.03   21.85   1
   5  11   6   24.01   17.70   1
  -6  11  -6   -7.98   20.63   1
   6  11   6  -12.43   16.43   1
  -7  11  -6   -9.85   21.52   1
   7  11   6   21.33   19.09   1
  -8  12   6  -19.18   15.04   2
   8  12  -6   12.47   18.15   1
  -8  12   6  -11.84   24.36   1
  -8 -12   6   11.96   18.27   3
   7  12  -6   41.68   17.17   1
  -7 -12   6   18.30   18.09   3
  -7  12   6    4.60   23.81   1
  -7  12   6    6.90   15.03   2
  -6 -12   6  119.18   22.52   3
  -6  12   6  113.37   27.40   1
   6  12  -6   58.27   19.51   1
  -6  12   6  117.76   21.81   2
   5  12  -6  -16.22   13.83   1
  -5  12   6    7.38   22.39   1
  -5  12   6    5.04   14.62   2
  -5 -12   6  -10.82   15.48   3
  -4 -12   6   25.41   16.47   3
  -4  12   6    6.32   22.49   1
  -4  12   6   20.22   14.95   2
   4  12  -6    3.30   14.03   1
  -3  12   6  126.55   19.13   2
   3  12  -6   93.48   19.46   1
  -3 -12   6   84.83   19.10   3
  -3  12   6  100.50   23.50   1
  -2  12   6   15.15   14.14   2
  -2  12   6   26.18   19.26   1
  -2 -12   6   -0.82   14.49   3
   2  12  -6   33.82   16.45   1
  -1  12   6   -1.61    7.57   2
  -1 -12   6   10.31   13.90   3
  -1  12   6   10.75   16.45   1
   1  12  -6    1.22   15.68   1
   0  12   6   -7.71   14.66   1
   0 -12   6  -28.72   12.32   3
   0  12  -6   20.00   16.71   1
   0  12   6   -0.74   11.54   2
   1  12   6    1.41   15.64   1
   1  12   6  -12.00   11.46   2
  -1  12  -6    7.13   17.40   1
   1 -12   6  -12.97   13.82   3
  -2  12  -6   52.92   21.84   1
   2  12   6   71.20   19.61   1
   2  12   6   52.21   14.83   2
  -3  12  -6   23.64   21.24   1
   3  12   6    4.15   16.53   1
   4  12   6   33.25   18.61   1
  -4  12  -6   18.17   21.77   1
   5  12   6   90.60   22.46   1
  -5  12  -6   11.34   21.03   1
  -6  12  -6   84.11   26.43   1
   6  12   6   93.31   23.79   1
   7  12   6   21.11   20.18   1
  -7  12  -6   47.66   27.22   1
   7  13  -6   -6.20   16.53   1
  -7 -13   6   17.97   19.64   3
  -7  13   6  -10.88   14.86   2
  -7  13   6  -11.84   23.94   1
  -6  13   6   25.72   16.86   2
  -6  13   6   -2.15   24.41   1
   6  13  -6   -4.41   15.73   1
  -6 -13   6    1.83   17.83   3
   5  13  -6   52.04   18.16   1
  -5 -13   6   47.85   18.06   3
  -5  13   6   39.53   17.02   2
  -5  13   6   66.51   25.94   1
  -4 -13   6   34.51   17.52   3
  -4  13   6   -6.82   14.52   2
   4  13  -6   11.49   15.99   1
  -4  13   6    4.35   22.97   1
   3  13  -6   -1.99   14.33   1
  -3  13   6   11.08   20.55   1
  -3  13   6  -20.75   12.17   2
  -3 -13   6   -3.22   15.64   3
  -2  13   6  172.11   21.21   2
   2  13  -6  175.67   22.87   1
  -2  13   6  224.04   27.37   1
  -2 -13   6  147.57   20.98   3
  -1  13   6    7.74   13.55   2
  -1  13   6   19.67   18.93   1
   1  13  -6   42.32   18.48   1
  -1 -13   6   29.03   16.59   3
   0  13   6    0.59   13.68   2
   0 -13   6   -1.66   15.75   3
   0  13   6   -7.03   16.76   1
   0  13  -6  -10.63   16.65   1
  -1  13  -6   52.71   21.42   1
   1 -13   6   23.30   17.41   3
   1  13   6   61.45   14.99   2
   1  13   6   47.95   19.03   1
   2  13   6  343.95   30.98   1
  -2  13  -6  274.55   30.34   1
   3  13   6   15.21   16.89   1
  -3  13  -6  -24.83   19.78   1
   4  13   6   95.01   22.63   1
  -4  13  -6   62.03   23.31   1
  -5  13  -6   23.47   22.37   1
   5  13   6   28.21   19.44   1
   6  13   6   10.36   18.74   1
  -6  13  -6  -15.38   22.69   1
  -7  14   6    8.33   15.56   2
   7  14  -6  -19.74   15.96   1
  -7 -14   6   -7.95   19.08   3
  -7  14   6   -6.61   26.27   1
  -6 -14   6   20.29   19.24   3
   6  14  -6   31.14   18.64   1
  -6  14   6  -22.93   23.25   1
  -6  14   6  -29.13   12.19   2
   5  14  -6   18.65   16.08   1
  -5  14   6   -5.98   14.54   2
  -5 -14   6    1.49   18.25   3
  -5  14   6  -10.52   21.41   1
  -4  14   6   -6.08   14.88   2
  -4 -14   6    8.46   18.62   3
   4  14  -6   19.23   16.04   1
  -4  14   6   -3.57   23.06   1
  -3  14   6  124.57   21.46   2
  -3 -14   6  123.78   22.67   3
  -3  14   6  136.74   28.08   1
   3  14  -6  162.52   23.76   1
  -2 -14   6  -10.26   15.97   3
   2  14  -6   24.29   16.84   1
  -2  14   6  -22.69   19.14   1
  -2  14   6   -8.69   10.96   2
  -1 -14   6   31.15   17.07   3
   1  14  -6   10.63   18.42   1
  -1  14   6  -30.10   17.18   1
  -1  14   6   -4.41   14.26   2
   0  14   6   18.06   18.57   1
   0  14  -6  -23.76   16.31   1
   0 -14   6   -2.27   17.51   3
   0  14   6   -7.25   13.97   2
   1 -14   6  303.60   29.60   3
  -1  14  -6  368.34   32.91   1
   1  14   6  350.56   31.77   1
  -2  14  -6   11.16   21.80   1
   2  14   6   -7.83   17.52   1
  -3  14  -6  161.73   28.30   1
   3  14   6  209.40   27.39   1
   4  14   6   -0.61   16.94   1
  -4  14  -6  -33.84   18.90   1
  -5  14  -6  -18.23   20.39   1
   5  14   6    9.05   19.02   1
   6  14   6    6.72   20.14   1
  -6  14  -6  -14.99   21.78   1
  -7  15   6   27.01   19.81   2
  -7  15   6   15.25   27.02   1
   7  15  -6   22.73   19.56   1
  -7 -15   6   12.32   22.71   3
   6  15  -6    3.00   17.59   1
  -6 -15   6   19.89   21.67   3
  -6  15   6   16.57   17.56   2
  -6  15   6    8.19   23.87   1
  -5  15   6   27.23   16.85   2
   5  15  -6   33.27   17.73   1
  -5 -15   6   22.00   20.40   3
  -5  15   6    9.13   22.93   1
   4  15  -6   35.80   17.56   1
  -4  15   6    9.74   22.23   1
  -4 -15   6    5.24   17.30   3
  -4  15   6   -5.33   14.27   2
   3  15  -6   45.28   18.11   1
  -3  15   6    8.44   15.76   2
  -3  15   6   10.25   23.14   1
  -3 -15   6    8.76   17.79   3
  -2  15   6  143.46   27.26   1
  -2 -15   6   36.52   20.24   3
   2  15  -6   83.56   21.97   1
  -2  15   6   70.13   16.33   2
  -1 -15   6  155.48   24.92   3
   1  15  -6  136.47   24.93   1
  -1  15   6  103.78   19.85   2
  -1  15   6  110.31   24.99   1
   0  15  -6   87.51   23.19   1
   0 -15   6  126.26   23.48   3
   0  15   6   44.85   21.96   1
   1 -15   6  127.38   24.35   3
  -1  15  -6  125.33   27.14   1
   1  15   6  144.51   25.55   1
   2  15   6  115.74   24.61   1
  -2  15  -6  142.27   28.29   1
  -3  15  -6   22.73   23.62   1
   3  15   6    7.14   16.71   1
  -4  15  -6   -1.82   21.18   1
   4  15   6   11.39   18.85   1
  -5  15  -6  -20.03   22.43   1
   5  15   6   34.79   21.42   1
  -6  15  -6   -8.61   24.53   1
   6  15   6   46.30   23.07   1
  -6 -16   6   11.05   20.22   3
   6  16  -6   26.80   20.14   1
  -6  16   6   10.02   16.64   2
  -6  16   6   63.25   28.24   1
   5  16  -6   47.25   19.49   1
  -5  16   6  -20.38   14.25   2
  -5  16   6   58.65   26.16   1
  -5 -16   6   87.16   23.28   3
  -4  16   6   12.96   15.05   2
  -4  16   6   18.73   23.41   1
   4  16  -6   30.06   18.94   1
  -4 -16   6  -41.19   15.45   3
  -3  16   6  -14.68   14.50   2
   3  16  -6   -2.57   16.15   1
  -3  16   6   -6.95   20.30   1
  -3 -16   6  -25.97   16.06   3
   2  16  -6   -3.80   17.01   1
  -2  16   6   17.03   21.29   1
  -2 -16   6   -1.59   18.41   3
   1  16  -6   -1.99   18.45   1
  -1 -16   6    7.29   18.36   3
  -1  16   6   15.89   21.61   1
   0 -16   6   -6.68   17.27   3
   0  16  -6    5.09   18.87   1
   0  16   6   33.23   20.73   1
  -1  16  -6   79.71   24.39   1
   1  16   6   77.60   22.59   1
   2  16   6    0.63   18.44   1
  -2  16  -6  -13.03   20.42   1
  -3  16  -6    3.66   21.27   1
   3  16   6   -5.45   18.00   1
   4  16   6   28.74   20.66   1
  -4  16  -6   18.77   24.51   1
  -5  16  -6    4.46   23.23   1
   5  16   6   34.23   22.68   1
  -6  17   6  -11.64   16.24   2
  -6 -17   6  -15.00   19.91   3
  -6  17   6   -5.18   25.40   1
   6  17  -6   23.52   18.28   1
   5  17  -6   60.70   20.67   1
  -5 -17   6   24.58   22.25   3
  -5  17   6   95.93   21.51   2
  -5  17   6  114.72   30.28   1
  -4  17   6   -3.42   15.40   2
  -4 -17   6    0.67   18.42   3
  -4  17   6   -2.11   23.35   1
   4  17  -6   40.70   19.62   1
  -3 -17   6  172.85   26.76   3
   3  17  -6  200.50   27.29   1
  -3  17   6  171.75   29.23   1
   2  17  -6   10.28   18.08   1
  -2 -17   6   42.03   20.20   3
  -2  17   6   17.11   22.25   1
  -1 -17   6  -29.03   16.52   3
  -1  17   6    5.89   19.98   1
   1  17  -6   -6.91   17.19   1
   0  17  -6   29.08   19.64   1
   0  17   6   43.73   21.44   1
   0 -17   6   52.48   21.40   3
  -1  17  -6  -21.24   18.50   1
   1  17   6    5.67   18.59   1
   2  17   6   -3.33   19.02   1
  -2  17  -6    6.18   21.04   1
   3  17   6   29.52   21.72   1
  -3  17  -6    3.09   22.75   1
   4  17   6   20.27   20.57   1
  -4  17  -6  -23.11   22.21   1
  -5  17  -6    0.28   23.65   1
   5  17   6   14.61   21.50   1
  -5 -18   6  -24.38   19.62   3
  -5  18   6   -3.54   17.30   2
  -5  18   6   42.65   27.76   1
   5  18  -6    6.45   17.33   1
  -4 -18   6   -2.87   21.08   3
  -4  18   6   11.37   24.97   1
   4  18  -6   40.75   19.96   1
  -3 -18   6  146.89   27.08   3
   3  18  -6  140.57   25.57   1
  -3  18   6  165.21   30.83   1
   2  18  -6   78.38   23.27   1
  -2  18   6   29.39   23.99   1
  -2 -18   6   39.72   22.00   3
  -1 -18   6    5.06   20.17   3
   1  18  -6   18.94   19.64   1
  -1  18   6   54.70   23.55   1
   0  18  -6   78.05   22.53   1
   0 -18   6   42.78   21.06   3
   0  18   6   76.50   24.26   1
   1  18   6  -14.52   18.21   1
  -1  18  -6   -0.67   19.52   1
   2  18   6  146.42   28.44   1
  -2  18  -6  128.03   28.15   1
   3  18   6   30.47   21.34   1
  -3  18  -6  -12.08   22.48   1
   4  18   6   14.61   21.87   1
  -4  18  -6   32.25   26.56   1
   4  19  -6   24.08   20.02   1
  -4 -19   6   18.24   22.95   3
  -4  19   6   47.89   26.83   1
  -3  19   6   60.06   26.34   1
  -3 -19   6   41.86   23.49   3
   3  19  -6   80.99   23.81   1
   2  19  -6   47.99   21.66   1
  -2 -19   6   66.59   23.59   3
  -2  19   6  -14.27   22.12   1
  -1 -19   6  116.47   25.99   3
  -1  19   6  107.63   27.46   1
   1  19  -6   58.93   24.17   1
   0  19  -6  108.93   26.79   1
   0  19   6  122.42   27.03   1
   0 -19   6   84.45   24.25   3
  -1  19  -6  104.74   26.46   1
   1  19   6   46.59   23.64   1
   2  19   6   42.25   23.75   1
  -2  19  -6    7.24   22.13   1
  -3  19  -6   27.65   25.15   1
   3  19   6   23.88   22.00   1
  -3  20   6  -10.72   23.81   1
  -3 -20   6   17.71   23.35   3
   3  20  -6  -19.32   18.42   1
   2  20  -6   41.90   20.75   1
  -2  20   6   -7.19   22.75   1
  -2 -20   6    8.31   21.73   3
  -1  20   6   36.80   24.69   1
   1  20  -6    6.88   20.24   1
  -1 -20   6   65.05   25.51   3
   0  20  -6   11.82   21.60   1
   0  20   6    4.57   20.52   1
  -1  20  -6   10.15   22.73   1
   1  20   6   36.47   23.08   1
   2  20   6  -18.40   20.33   1
  -2  20  -6   -3.72   22.37   1
  -1  21   6   29.92   24.17   1
   1  21  -6   16.92   20.52   1
  -1 -21   6  -28.87   20.00   3
   0  21  -6   11.10   21.43   1
   0  21   6   14.88   22.51   1
  -9   0   7    4.27   15.52   2
  -8   0   7    0.70   14.23   2
  -7   0   7  159.98   23.41   2
  -7   0   7  189.12   21.16   1
  -6   0   7    3.57   13.78   2
  -6   0   7   -5.41   10.86   1
  -5   0   7  180.12   15.26   1
  -5   0   7  189.35   19.56   2
  -4   0   7    0.33    8.98   2
  -4   0   7    7.72    7.60   1
  -3   0   7 2528.52   42.88   1
  -3   0   7 2510.08   54.43   2
  -2   0   7   -4.78    7.52   2
  -1   0   7  832.05   27.11   2
   0   0   7    5.41    8.23   2
   1   0   7   18.92    7.79   1
   1   0   7    9.36    8.35   2
   1   0   7   10.08    4.94   3
   2   0   7   17.20   10.11   2
   2   0   7   13.70    9.24   1
   3   0   7    2.82    9.33   2
   3   0   7    7.28   10.53   1
   4   0   7    9.47   12.29   1
   4   0   7   -4.77   10.96   2
   5   0   7   94.63   18.37   2
  -5   0  -7   92.27   17.80   1
  -6   0  -7    3.96   13.50   1
  -7   0  -7   83.89   20.01   1
  -8   0  -7   14.25   16.24   1
  -9   1   7   26.12   17.15   2
  -9  -1   7   24.68   17.17   2
  -8   1   7   57.82   18.85   2
  -8  -1   7   49.59   18.01   2
  -7  -1   7    3.50   13.43   1
  -7  -1   7   16.89   15.68   2
  -7   1   7   -6.25   13.77   1
  -7   1   7   43.66   17.29   2
  -6  -1   7   31.23   14.39   2
  -6   1   7    8.47   13.69   2
  -6  -1   7   10.51   10.76   1
  -6   1   7   -5.86   11.60   1
  -5  -1   7  491.35   20.54   1
  -5   1   7  475.41   21.39   1
  -5  -1   7  509.17   26.29   2
  -5   1   7  441.42   25.93   2
  -4  -1   7   10.11    9.09   2
  -4   1   7   -3.71    7.62   1
  -4   1   7    6.02    9.71   2
  -3   1   7  702.80   18.44   1
  -3   1   7  734.74   27.46   2
  -3  -1   7  742.49   26.36   2
  -2   1   7  280.15   18.30   2
  -2  -1   7  262.37   16.92   2
  -1  -1   7    5.33    8.91   2
  -1   1   7    0.65    8.62   2
   0  -1   7  502.06   20.65   2
   0   1  -7  489.24   15.62   1
   0   1   7  490.43   15.57   1
   0   1   7  491.05   21.17   2
   1   1   7   18.02    9.03   2
   1  -1   7   10.97    5.77   3
   1   1   7   17.66    7.40   1
  -1   1  -7   12.46    5.43   1
   1  -1   7   -3.65    7.65   2
  -2   1  -7  347.12   18.28   1
   2  -1   7  329.61   19.73   2
   2   1   7  352.72   18.91   1
   2   1   7  344.31   20.34   2
   3   1   7   22.20   11.27   2
   3  -1   7   13.98   10.41   2
   3   1   7   21.02   11.27   1
  -3   1  -7   -0.96    9.46   1
   4   1   7    1.95   11.44   1
   4   1   7    8.67   11.84   2
  -4   1  -7    2.80   11.21   1
   4  -1   7    2.56   11.88   2
  -5   1  -7   12.34   13.72   1
   5   1   7   28.64   15.27   2
   5   1   7   38.89   17.13   1
  -6   1  -7   24.15   15.55   1
  -6  -1  -7   25.69   15.27   1
  -7   1  -7   20.84   16.65   1
  -7  -1  -7   27.01   16.44   1
  -8  -1  -7   16.19   16.01   1
  -8   1  -7    6.28   17.11   1
  -9  -2   7    5.60   15.44   2
  -9   2   7   24.58   17.28   2
  -8  -2   7   11.63   15.18   2
  -8   2   7    1.36   14.73   2
  -7  -2   7   17.69   13.80   1
  -7   2   7   20.91   17.08   2
  -7   2   7   -4.58   14.53   1
  -7  -2   7   35.45   16.58   2
  -6  -2   7   -3.71   11.70   2
   6   2  -7    6.42   13.16   1
  -6   2   7  -11.64   11.73   1
  -6   2   7  -13.33   12.02   2
  -5   2   7    2.07   10.40   1
  -5  -2   7  -31.87    8.86   2
   5   2  -7  -12.24    9.28   1
  -5   2   7    0.95   10.32   2
  -4   2   7   12.41    8.77   1
  -4  -2   7   19.16    9.98   2
   4   2  -7    0.84    7.90   1
  -4   2   7   13.74   10.34   2
  -3   2   7  904.40   31.36   2
  -3   2   7  939.50   23.38   1
  -3  -2   7  942.20   29.22   2
   3   2  -7  979.20   22.71   1
  -2   2   7  844.93   28.93   2
  -2  -2   7  842.38   26.54   2
  -1  -2   7   93.32   10.93   3
   1   2  -7   99.79    8.43   1
  -1   2   7  115.08    7.69   1
  -1  -2   7  120.35   12.94   2
  -1   2   7  110.80   13.33   2
   0   2  -7    6.63    6.76   1
   0   2   7   19.42    9.70   2
   0   2   7    8.07    5.99   1
   0  -2   7   -1.54    7.53   2
   0  -2   7    8.99    5.33   3
   1   2   7  484.52   21.92   2
   1   2   7  452.58   18.55   1
   1  -2   7  487.50   17.18   3
   1  -2   7  453.09   20.68   2
   2   2   7  730.78   26.20   1
   2  -2   7  677.41   27.37   2
   2   2   7  687.61   27.92   2
   2  -2   7  729.25   21.20   3
  -2   2  -7  690.26   25.81   1
  -3   2  -7  606.85   26.81   1
   3   2   7  607.43   28.11   2
   3  -2   7  610.64   27.87   2
   3   2   7  608.19   27.26   1
   4   2   7  135.51   18.33   1
   4   2   7  166.66   19.64   2
   4  -2   7  159.73   19.42   2
  -4   2  -7  163.54   19.73   1
   5   2   7   35.04   16.57   1
   5   2   7   16.02   14.73   2
  -5   2  -7   37.13   16.01   1
  -6   2  -7    3.80   15.31   1
   6   2   7    3.58   16.95   1
  -7   2  -7   25.11   17.25   1
  -8  -2  -7   45.53   17.76   1
  -8   2  -7   14.76   18.17   1
  -9  -3   7   37.21   18.00   2
  -9   3   7   21.33   16.56   2
  -8  -3   7   30.77   16.44   2
  -8   3   7   20.01   16.19   2
   7   3  -7  172.64   22.56   1
  -7   3   7  221.20   23.31   1
  -7   3   7  202.98   25.36   2
  -7  -3   7  189.00   23.81   2
   6   3  -7   63.77   15.18   1
  -6   3   7   88.14   16.97   1
  -6   3   7   70.76   18.32   2
  -6  -3   7   54.05   15.44   2
  -5  -3   7   72.60   14.04   2
   5   3  -7   86.06   13.66   1
  -5   3   7   87.96   14.23   1
  -5   3   7   97.86   16.58   2
  -4  -3   7  635.46   25.39   2
   4   3  -7  671.00   22.78   1
  -4   3   7  653.45   29.52   2
  -4   3   7  657.99   23.64   1
   3   3  -7  151.19   11.34   1
  -3   3   7  160.01   13.53   1
  -3  -3   7  176.66   14.96   2
  -3   3   7  170.99   16.77   2
  -2  -3   7  403.60   18.60   2
   2   3  -7  378.34   12.81   1
  -2   3   7  405.23   14.54   1
  -2   3   7  384.76   20.60   2
  -2  -3   7  387.51   19.80   3
  -1   3   7  857.01   29.32   2
  -1   3   7  906.24   21.50   1
   1   3  -7  897.52   21.77   1
  -1  -3   7  953.93   27.77   3
  -1  -3   7  917.28   26.91   2
   0  -3   7   38.83    8.07   3
   0   3   7   38.90   10.29   2
   0   3  -7   39.85    8.64   1
   0  -3   7   35.26    9.25   2
   0   3   7   29.27    7.73   1
   1  -3   7  581.05   22.74   2
   1   3   7  460.90   21.64   2
   1   3   7  556.97   20.97   1
   1  -3   7  543.65   19.46   3
   2   3   7   42.34   11.23   2
  -2   3  -7   25.86   10.95   1
   2  -3   7   22.15    8.41   3
   2   3   7   40.81   10.42   1
   2  -3   7    9.46    8.81   2
   3  -3   7   -8.85    8.64   2
   3   3   7   14.87   10.99   2
   3   3   7   -7.51    9.45   1
  -3   3  -7    1.89   10.97   1
   4   3   7  223.59   21.70   1
   4   3   7  253.45   21.56   2
  -4   3  -7  216.08   21.34   1
   4  -3   7  237.32   22.24   2
   5   3   7   22.99   14.42   2
  -5   3  -7   17.14   15.00   1
   5   3   7   22.36   16.01   1
   6   3   7   72.25   20.19   1
  -6   3  -7   68.33   18.87   1
   7   3   7   21.14   19.86   1
  -7   3  -7   11.94   17.42   1
  -8   3  -7   26.78   19.28   1
  -8  -3  -7   37.50   16.46   1
  -9  -4   7    3.49   15.12   2
  -9   4   7   22.84   16.18   2
  -8  -4   7   34.97   17.45   2
  -8   4   7   59.27   18.39   2
  -7   4   7   25.52   17.38   1
  -7  -4   7  -15.52   13.25   2
   7   4  -7   28.69   16.42   1
  -7   4   7   -4.13   14.72   2
  -6   4   7  307.67   25.92   2
   6   4  -7  342.98   23.57   1
  -6  -4   7  355.11   24.50   2
  -6   4   7  330.25   25.23   1
   5   4  -7   69.91   13.08   1
  -5   4   7   59.19   14.82   1
  -5   4   7   75.90   16.14   2
  -5  -4   7   43.20   11.99   2
  -4  -4   7    4.21    8.63   2
  -4  -4   7    8.26    9.21   3
   4   4  -7   36.12    9.60   1
  -4   4   7   -3.11    9.66   2
  -4   4   7   38.50   12.43   1
  -3   4   7  189.31   17.59   2
  -3   4   7  190.22   16.08   1
   3   4  -7  205.57   12.82   1
  -3  -4   7  210.27   17.18   3
  -3  -4   7  204.02   15.18   2
  -2  -4   7  512.71   20.18   2
   2   4  -7  504.45   16.51   1
  -2   4   7  525.01   18.56   1
  -2   4   7  537.45   24.59   2
  -2  -4   7  519.71   22.98   3
  -1   4   7   58.82    8.88   1
  -1   4   7   58.88   11.87   2
   1   4  -7   62.64    9.36   1
  -1  -4   7   57.58    9.79   2
  -1  -4   7   71.08   10.93   3
   0  -4   7    6.18    7.88   2
   0   4   7   -0.92    7.08   1
   0   4   7   21.13    9.89   2
   0   4  -7   13.56    8.74   1
   0  -4   7    5.02    7.32   3
   1   4   7    8.61    9.25   2
   1   4   7   36.72    9.49   1
  -1   4  -7   30.72    9.48   1
   1  -4   7   27.76    9.66   2
   2   4   7   75.47   12.69   1
  -2   4  -7   77.18   13.47   1
   2   4   7   77.62   13.34   2
   2  -4   7   94.11   12.15   3
   2  -4   7   73.23   12.43   2
   3   4   7   57.08   13.90   2
  -3   4  -7   28.32   12.72   1
   3   4   7   57.45   13.58   1
   3  -4   7   40.45   12.60   2
  -4   4  -7   11.56   13.81   1
   4   4   7   16.41   12.06   2
   4   4   7   -1.72   12.08   1
  -5   4  -7   64.22   17.47   1
   5   4   7   16.32   15.25   1
   5   4   7   36.91   16.41   2
  -6   4  -7  114.61   22.17   1
   6   4   7  129.67   22.85   1
  -7   4  -7   -9.04   16.36   1
   7   4   7   27.24   19.56   1
  -8   4  -7  110.36   24.24   1
   8   4   7   62.02   24.92   1
  -9   5   7    4.16   15.34   2
  -9  -5   7   47.16   17.74   3
  -8   5   7   15.14   16.20   2
  -8  -5   7   -6.23   15.05   2
  -8  -5   7   26.05   15.55   3
  -7  -5   7    9.97   13.69   3
  -7   5   7   35.30   17.69   2
  -7  -5   7   28.27   15.65   2
   7   5  -7    2.65   15.33   1
  -7   5   7    1.88   17.47   1
  -6  -5   7   52.52   15.09   2
  -6  -5   7   60.02   15.05   3
  -6   5   7   47.33   17.02   2
   6   5  -7   51.92   15.55   1
  -6   5   7   66.33   18.77   1
  -5   5   7  213.93   21.32   1
  -5   5   7  186.08   21.01   2
  -5  -5   7  212.17   20.11   3
   5   5  -7  193.02   18.16   1
  -5  -5   7  201.11   17.95   2
   4   5  -7  291.02   17.28   1
  -4   5   7  235.11   19.18   1
  -4   5   7  271.30   21.52   2
  -4  -5   7  270.01   16.86   2
  -4  -5   7  265.84   19.88   3
  -3  -5   7   27.45   10.74   3
  -3   5   7   49.67   12.22   2
   3   5  -7   27.32    8.54   1
  -3   5   7   45.03   12.36   1
  -3  -5   7   19.92    9.40   2
   2   5  -7   28.91    8.45   1
  -2  -5   7    8.68    9.20   3
  -2   5   7   22.91   10.85   2
  -2   5   7   33.61   10.47   1
  -2  -5   7    9.22    8.37   2
  -1   5   7  137.69   12.65   1
  -1  -5   7  162.55   14.32   3
  -1   5   7  149.51   15.36   2
   1   5  -7  135.38   12.59   1
  -1  -5   7  155.68   12.97   2
   0  -5   7   12.39    8.33   3
   0  -5   7   18.19    7.76   2
   0   5   7   22.01    8.88   1
   0   5  -7   15.47    9.58   1
   0   5   7   15.52   10.02   2
   1   5   7  264.37   18.73   2
   1   5   7  250.65   16.86   1
   1  -5   7  265.45   16.78   3
   1  -5   7  282.62   17.42   2
  -1   5  -7  238.38   17.61   1
  -2   5  -7  190.42   17.72   1
   2   5   7  202.57   18.24   2
   2  -5   7  173.27   16.28   2
   2   5   7  197.02   17.68   1
   2  -5   7  190.71   15.93   3
  -3   5  -7    0.47   11.41   1
   3  -5   7   22.27   10.85   2
   3   5   7   16.39   11.27   2
   3   5   7    4.18   10.80   1
   4   5   7  263.03   22.60   2
  -4   5  -7  298.94   24.40   1
   4   5   7  294.48   23.74   1
   5   5   7   13.10   15.24   2
  -5   5  -7   10.20   14.49   1
   5   5   7   22.06   14.93   1
   6   5   7  -16.81   14.76   1
  -6   5  -7  -20.13   14.51   1
  -7   5  -7   42.79   20.44   1
   7   5   7   49.94   20.35   1
   8   5   7   21.85   20.97   1
  -8   5  -7   -1.11   19.55   1
  -9  -6   7   14.22   17.50   3
  -9   6   7  -19.02   13.44   2
  -8  -6   7   36.78   16.96   3
  -8   6   7   31.09   17.03   2
  -7  -6   7   16.39   14.09   3
  -7   6   7   13.93   16.78   2
  -7   6   7   -6.16   17.32   1
   7   6  -7    5.52   13.16   1
  -6   6   7   93.09   21.68   1
   6   6  -7  110.92   18.95   1
  -6  -6   7  111.10   17.38   2
  -6  -6   7  120.37   19.43   3
  -6   6   7  124.61   21.62   2
   5   6  -7  127.01   17.31   1
  -5  -6   7  110.86   14.60   2
  -5  -6   7  110.06   16.83   3
  -5   6   7   99.18   19.27   1
  -5   6   7  106.65   19.06   2
  -4  -6   7   19.37   10.89   3
   4   6  -7    5.82    9.48   1
  -4   6   7   36.84   13.94   1
  -4   6   7   31.36   12.26   2
  -4  -6   7    3.91    8.39   2
  -3   6   7   -9.85   11.12   1
  -3   6   7   -9.73    8.78   2
   3   6  -7    1.61    7.95   1
  -3  -6   7    1.43    9.21   3
  -3  -6   7   -0.86    8.40   2
  -2   6   7  125.39   14.64   1
  -2  -6   7  132.15   12.22   2
  -2  -6   7  151.24   15.76   3
  -2   6   7  139.24   16.13   2
   2   6  -7  142.41   13.36   1
  -1  -6   7   53.50    9.33   2
  -1   6   7   54.00   11.16   1
  -1   6   7   50.00   12.76   2
  -1  -6   7   54.42   11.38   3
   1   6  -7   60.75   11.78   1
   0   6  -7   -3.12    5.30   1
   0  -6   7   -2.81    7.82   3
   0   6   7    3.86    9.49   2
   0  -6   7  -10.95    6.20   2
   0   6   7   10.12    9.11   1
  -1   6  -7   40.33   13.12   1
   1   6   7   51.16   12.42   2
   1   6   7   22.37   10.02   1
   1  -6   7   44.54   11.03   3
   1  -6   7   38.59    9.93   2
  -2   6  -7  440.63   24.23   1
   2   6   7  416.38   23.27   2
   2  -6   7  411.05   22.83   2
   2   6   7  416.92   22.88   1
   3  -6   7  132.56   16.60   2
   3   6   7  120.54   17.44   2
   3   6   7  138.23   17.62   1
  -3   6  -7  134.31   18.12   1
   4   6   7  337.78   24.62   2
   4   6   7  368.72   25.83   1
  -4   6  -7  319.59   26.00   1
   5   6   7   14.83   14.63   2
  -5   6  -7   10.50   16.83   1
   5   6   7   15.99   15.79   1
   6   6   7    3.36   16.06   1
  -6   6  -7   -2.69   16.56   1
   7   6   7    5.44   16.93   1
  -7   6  -7  -17.25   16.80   1
  -8   6  -7  -16.90   19.99   1
   8   6   7    3.93   18.93   1
  -9   7   7   38.56   18.43   2
  -9  -7   7   -7.75   15.99   3
  -8   7   7   61.00   20.95   2
  -8  -7   7   28.28   18.57   3
  -7   7   7   -7.51   18.75   1
  -7  -7   7   34.11   17.50   3
   7   7  -7   37.98   14.63   1
  -7   7   7   37.91   18.90   2
  -6   7   7   46.02   17.51   2
  -6   7   7  100.98   22.69   1
  -6  -7   7   50.39   15.77   3
   6   7  -7   61.58   17.33   1
  -5   7   7  253.91   24.49   1
  -5  -7   7  229.74   18.42   2
  -5   7   7  213.56   23.95   2
  -5  -7   7  211.42   21.49   3
   5   7  -7  236.35   20.17   1
   4   7  -7   -1.14    9.57   1
  -4  -7   7    5.53    8.96   2
  -4  -7   7    9.55   10.90   3
  -4   7   7  -10.69   14.14   1
  -4   7   7   11.31   12.43   2
  -3   7   7  369.45   23.92   2
  -3  -7   7  368.71   17.02   2
   3   7  -7  344.04   18.96   1
  -3   7   7  367.74   23.29   1
  -3  -7   7  366.53   22.89   3
  -2  -7   7   28.65    8.22   2
  -2   7   7   23.85   11.88   2
  -2  -7   7   21.33   11.50   3
  -2   7   7   35.60   13.03   1
   2   7  -7   25.62   10.27   1
  -1   7   7   20.52   11.63   2
   1   7  -7   32.51   11.53   1
  -1  -7   7   13.56   10.43   3
  -1  -7   7   29.34    8.24   2
  -1   7   7   14.04   11.23   1
   0  -7   7   23.26    8.44   2
   0  -7   7   -5.88    8.50   3
   0   7   7   11.09   10.63   1
   0   7   7   10.12   11.00   2
   0   7  -7   13.93   11.48   1
   1  -7   7   48.16   10.33   2
   1  -7   7   36.58   11.18   3
   1   7   7   32.45   11.91   2
  -1   7  -7   26.66   13.19   1
   1   7   7   36.55   11.74   1
   2  -7   7   75.49   13.22   2
   2   7   7   80.34   14.51   1
   2   7   7   82.81   15.02   2
   2  -7   7   74.16   13.77   3
  -2   7  -7   69.88   16.37   1
   3   7   7   63.70   15.61   1
  -3   7  -7   49.99   16.74   1
   3   7   7   73.83   15.31   2
   4   7   7  131.86   19.36   2
   4   7   7  167.41   21.74   1
  -4   7  -7  162.60   22.22   1
   5   7   7    4.79   15.27   1
   5   7   7    0.20   13.77   2
  -5   7  -7  -15.32   16.25   1
  -6   7  -7  -23.38   16.22   1
   6   7   7    3.40   16.52   1
   7   7   7  -11.99   16.73   1
  -7   7  -7   -2.23   18.18   1
   8   7   7    4.09   19.68   1
  -8   7  -7  -19.10   19.55   1
  -9   8   7    8.22   16.05   2
  -9  -8   7   -9.42   16.81   3
  -8   8   7   13.33   17.33   2
  -8  -8   7   41.26   18.89   3
  -7   8   7   86.80   24.47   1
  -7  -8   7  105.80   20.94   3
  -7   8   7  134.86   23.07   2
  -6   8   7  153.22   26.01   1
  -6  -8   7  156.88   22.52   3
   6   8  -7  182.49   21.82   1
  -6   8   7  155.87   23.43   2
  -5  -8   7   28.20   14.56   3
   5   8  -7    8.99   13.54   1
  -5   8   7   47.54   19.66   1
  -5   8   7   29.86   15.84   2
  -4  -8   7   29.31   13.41   3
  -4   8   7   35.03   14.25   2
  -4   8   7   34.60   17.56   1
   4   8  -7   21.87   12.02   1
  -3   8   7  235.37   21.09   2
  -3  -8   7  271.40   15.07   2
   3   8  -7  247.44   18.79   1
  -3   8   7  258.90   22.36   1
  -3  -8   7  302.10   21.75   3
  -2   8   7  407.53   24.53   2
  -2  -8   7  404.99   23.96   3
   2   8  -7  432.27   21.87   1
  -2   8   7  387.41   23.58   1
  -2  -8   7  426.77   16.24   2
  -1  -8   7  216.10   18.28   3
  -1  -8   7  229.85   13.37   2
  -1   8   7  205.99   18.74   1
  -1   8   7  198.31   19.00   2
   0   8   7  121.23   15.65   1
   0   8  -7  106.36   16.28   1
   0   8   7  124.13   16.14   2
   0  -8   7  123.32   11.94   2
   0  -8   7   89.78   14.15   3
   1   8   7   -6.96   10.34   1
  -1   8  -7    0.51   13.67   1
   1   8   7   22.67   11.41   2
   1  -8   7   22.92   11.63   3
   1  -8   7   10.21    8.52   2
   2  -8   7   13.37   12.23   3
   2   8   7   19.57   12.09   2
   2  -8   7    3.48    8.49   2
  -2   8  -7    5.30   14.43   1
   2   8   7   -8.81   10.14   1
   3   8   7   -2.43   11.30   2
  -3   8  -7   -2.97   15.54   1
   3   8   7    2.10   12.92   1
   4   8   7   -0.37   12.75   2
   4   8   7  -16.80   12.95   1
  -4   8  -7   -0.27   16.47   1
   5   8   7   83.70   18.59   2
   5   8   7   79.03   20.32   1
  -5   8  -7   98.48   22.98   1
   6   8   7   24.96   18.37   1
  -6   8  -7    9.37   18.46   1
   7   8   7   29.50   19.46   1
  -7   8  -7  -14.77   18.27   1
   8   8   7    1.33   20.41   1
  -8   9   7   17.22   16.37   2
  -8  -9   7   11.43   18.31   3
  -7   9   7   25.40   16.30   2
  -7   9   7   13.62   20.35   1
   7   9  -7    1.91   10.01   1
  -7  -9   7   31.37   17.43   3
  -6   9   7   57.90   18.85   2
  -6   9   7  113.66   25.24   1
  -6  -9   7   49.45   17.97   3
  -5  -9   7  218.70   23.52   3
  -5   9   7  226.96   26.84   1
  -5   9   7  209.70   25.07   2
   5   9  -7  181.03   19.49   1
  -4   9   7  171.58   23.37   1
   4   9  -7  150.49   17.68   1
  -4   9   7  137.20   21.15   2
  -4  -9   7  155.22   19.64   3
   3   9  -7   15.93   11.37   1
  -3   9   7   18.97   15.69   1
  -3  -9   7   17.52   11.97   3
  -3   9   7    8.22   11.88   2
   2   9  -7   12.95    5.55   1
  -2  -9   7   21.90   11.92   3
  -2   9   7   17.90   14.79   1
  -2   9   7   29.21   12.81   2
  -2  -9   7   34.35    7.62   2
  -1   9   7   30.90   13.39   1
  -1  -9   7   42.25    8.27   2
  -1   9   7   28.86   13.17   2
   1   9  -7   59.34   14.12   1
  -1  -9   7   37.09   13.46   3
   0   9  -7  163.93   19.36   1
   0  -9   7  165.31   13.25   2
   0   9   7  135.88   17.82   1
   0  -9   7  156.27   17.33   3
   0   9   7  166.33   18.08   2
   1   9   7  148.24   18.31   1
  -1   9  -7  131.11   19.05   1
   1   9   7   88.95   14.45   2
   1  -9   7  115.20   16.58   3
   1  -9   7  133.55   14.16   2
   2   9   7   49.69   15.14   1
  -2   9  -7   78.85   18.73   1
   2  -9   7   51.66   15.64   3
   3   9   7    6.74    5.93   2
  -3   9  -7    1.36   16.28   1
   3   9   7   11.79   14.19   1
  -4   9  -7    5.97   19.15   1
   4   9   7   33.48   16.56   1
   4   9   7    4.57    6.96   2
   5   9   7  133.57   19.48   2
   5   9   7  123.25   22.41   1
  -5   9  -7  106.01   24.34   1
   6   9   7   12.22   18.18   1
  -6   9  -7    3.46   19.49   1
   7   9   7   -3.33   17.63   1
  -7   9  -7  -11.52   20.09   1
  -8  10   7   -1.05   14.33   2
  -8 -10   7   -4.13   16.01   3
  -7  10   7   30.10   23.27   1
  -7 -10   7   28.13   19.17   3
  -7  10   7   65.79   19.92   2
   7  10  -7   71.69   18.78   1
  -6  10   7   42.56   22.76   1
  -6 -10   7   10.91   16.41   3
   6  10  -7    9.49   12.13   1
  -6  10   7   21.72   17.05   2
  -5 -10   7   68.57   18.10   3
  -5  10   7  100.86   21.05   2
  -5  10   7   80.40   24.96   1
  -4 -10   7   13.65   13.98   3
   4  10  -7    7.28    7.32   1
  -4  10   7   -6.52   18.88   1
  -4  10   7  -16.01   12.63   2
  -3 -10   7   -3.20   11.87   3
   3  10  -7    6.23    7.52   1
  -3  10   7  -17.84   16.18   1
  -3  10   7    3.11   12.54   2
   2  10  -7   52.09   14.93   1
  -2  10   7   52.60   14.86   2
  -2  10   7   58.77   17.34   1
  -2 -10   7   40.67   13.80   3
   1  10  -7   -5.93   12.37   1
  -1  10   7  -11.97   11.71   2
  -1 -10   7    6.05    6.35   2
  -1  10   7   -7.61   13.12   1
  -1 -10   7    3.88   12.13   3
   0 -10   7   56.49   14.55   3
   0 -10   7  101.94   11.38   2
   0  10   7   66.95   15.07   2
   0  10  -7   87.84   18.19   1
   0  10   7  104.76   17.31   1
   1 -10   7  150.17   19.03   3
   1  10   7  125.12   19.50   1
  -1  10  -7  146.31   21.67   1
   2 -10   7   53.18   16.38   3
   2  10   7   41.42   15.09   1
  -2  10  -7   45.09   19.30   1
   2  10   7   32.35   14.20   2
   3  10   7  402.47   25.96   2
  -3  10  -7  394.68   31.03   1
   3  10   7  431.10   30.16   1
   4  10   7   -9.05   14.58   1
   4  10   7    6.93   13.88   2
  -4  10  -7   -5.55   19.82   1
   5  10   7   14.88   17.29   1
  -5  10  -7   18.57   20.31   1
   5  10   7   13.16   14.44   2
   6  10   7    2.77   16.79   1
  -6  10  -7    5.72   20.80   1
   7  10   7    0.08   17.58   1
  -7  10  -7  -24.86   20.70   1
  -8  11   7    4.19   14.84   2
  -8 -11   7  -46.24   17.01   3
  -7  11   7   -3.82   22.52   1
   7  11  -7   17.36   16.27   1
  -7  11   7   18.72   16.16   2
  -7 -11   7  -12.17   16.97   3
  -6 -11   7   38.98   18.80   3
  -6  11   7   77.99   19.93   2
  -6  11   7   29.37   23.75   1
   6  11  -7   58.67   16.41   1
  -5  11   7   -3.38   13.55   2
  -5 -11   7   54.61   17.78   3
   5  11  -7   43.32   15.35   1
  -5  11   7   42.83   23.96   1
   4  11  -7  123.43   19.84   1
  -4 -11   7   88.53   18.86   3
  -4  11   7   99.64   24.29   1
  -4  11   7   92.89   19.64   2
   3  11  -7    1.88   14.46   1
  -3  11   7   26.88   19.35   1
  -3  11   7   -9.20   12.56   2
  -3 -11   7    3.24   14.12   3
  -2  11   7  355.02   25.24   2
  -2  11   7  322.52   27.14   1
  -2 -11   7  342.66   26.09   3
   2  11  -7  351.64   25.29   1
  -1  11   7  253.01   24.36   1
  -1  11   7  243.30   22.43   2
  -1 -11   7  272.51   23.47   3
   1  11  -7  273.09   24.42   1
   0  11   7   -5.45    5.75   2
   0  11   7   -5.94   13.94   1
   0  11  -7   22.36   16.79   1
   0 -11   7   12.11   13.56   3
   1 -11   7  111.07   19.67   3
   1  11   7  113.68   19.56   1
  -1  11  -7  137.94   22.09   1
   1  11   7  126.44   17.07   2
   2  11   7   67.94   16.87   2
   2  11   7   77.56   18.93   1
   2 -11   7   85.53   19.36   3
  -2  11  -7   70.25   21.19   1
  -3  11  -7   19.23   19.65   1
   3  11   7   -7.63   15.40   1
   3  11   7   -6.35   12.64   2
  -4  11  -7   -2.24   21.38   1
   4  11   7   -0.72   15.35   1
   4  11   7   -2.92   13.46   2
   5  11   7   32.30   19.18   1
  -5  11  -7    8.90   20.90   1
   6  11   7    1.44   17.77   1
  -6  11  -7  -17.39   20.81   1
   7  11   7  -12.99   19.13   1
  -7  11  -7  -17.13   21.63   1
  -8  12   7    6.27   16.75   2
  -8 -12   7   18.08   20.06   3
  -7  12   7   33.67   18.39   2
  -7  12   7   15.78   24.09   1
  -7 -12   7   23.72   19.48   3
   7  12  -7   35.41   18.02   1
   6  12  -7    7.55   16.02   1
  -6  12   7  -14.86   21.75   1
  -6  12   7  -25.23   12.45   2
  -6 -12   7   23.48   17.26   3
  -5  12   7   49.29   24.30   1
  -5 -12   7   39.81   19.22   3
   5  12  -7   26.95   15.81   1
  -5  12   7   23.03   16.15   2
  -4  12   7   45.27   17.41   2
  -4 -12   7   13.24   17.12   3
  -4  12   7   42.56   22.81   1
   4  12  -7   41.36   16.94   1
  -3  12   7  203.50   23.08   2
  -3  12   7  213.80   27.24   1
   3  12  -7  182.85   22.87   1
  -3 -12   7  208.88   24.17   3
  -2  12   7  277.76   24.69   2
   2  12  -7  287.27   26.12   1
  -2 -12   7  236.59   24.15   3
  -2  12   7  295.12   28.16   1
  -1  12   7   58.44   16.13   2
  -1 -12   7   59.45   17.00   3
  -1  12   7   70.33   19.02   1
   1  12  -7   81.18   19.55   1
   0  12   7   39.03   14.93   2
   0 -12   7   82.20   18.71   3
   0  12   7   38.88   17.54   1
   0  12  -7   82.06   20.99   1
  -1  12  -7    8.39   18.17   1
   1 -12   7   23.64   16.80   3
   1  12   7  -11.44   12.50   2
   1  12   7  -10.85   15.03   1
   2  12   7   24.53   14.82   2
   2  12   7   62.09   19.36   1
  -2  12  -7   45.61   21.39   1
  -3  12  -7   -7.10   20.62   1
   3  12   7  -13.22   15.68   1
  -4  12  -7   89.78   24.08   1
   4  12   7   69.70   21.40   1
  -5  12  -7   20.36   22.60   1
   5  12   7   33.17   19.32   1
  -6  12  -7   26.33   24.76   1
   6  12   7   56.78   22.25   1
   7  12   7   -0.73   19.66   1
  -7  12  -7   58.06   27.65   1
   7  13  -7   10.86   16.73   1
  -7 -13   7   13.24   19.76   3
  -7  13   7   27.92   18.55   2
  -7  13   7   -4.20   24.26   1
  -6 -13   7    1.00   18.32   3
   6  13  -7   17.85   16.88   1
  -6  13   7   -3.42   15.20   2
  -6  13   7   -0.26   22.98   1
   5  13  -7   33.89   16.85   1
  -5  13   7   33.90   23.14   1
  -5  13   7   41.43   17.94   2
  -5 -13   7   18.27   18.60   3
   4  13  -7   78.14   19.92   1
  -4  13   7   80.19   25.44   1
  -4 -13   7   68.42   20.42   3
  -4  13   7   51.07   18.36   2
   3  13  -7   53.58   18.19   1
  -3  13   7   82.66   24.27   1
  -3  13   7   89.05   19.20   2
  -3 -13   7   59.16   19.13   3
   2  13  -7  -11.01   14.87   1
  -2  13   7    4.81   14.45   2
  -2  13   7    7.39   18.91   1
  -2 -13   7    7.86   15.32   3
  -1 -13   7   10.75   16.22   3
   1  13  -7   -2.68   16.09   1
  -1  13   7  -12.23   17.33   1
  -1  13   7   -3.23    7.44   2
   0  13   7  113.49   18.90   2
   0  13  -7  128.98   23.89   1
   0 -13   7  142.11   22.74   3
   0  13   7  164.32   24.33   1
  -1  13  -7  -16.82   19.30   1
   1 -13   7   15.81   17.77   3
   1  13   7   13.08   16.64   1
   1  13   7    9.03   14.14   2
   2  13   7   96.23   22.44   1
  -2  13  -7   90.02   25.28   1
   3  13   7   41.48   20.35   1
  -3  13  -7   47.15   22.87   1
   4  13   7   43.78   20.04   1
  -4  13  -7   41.74   22.01   1
  -5  13  -7   27.69   22.54   1
   5  13   7   56.41   21.64   1
   6  13   7   29.72   21.14   1
  -6  13  -7  -32.18   22.49   1
  -7  14   7  -22.22   24.49   1
  -7  14   7   -8.80   16.02   2
  -7 -14   7  -31.91   17.63   3
   6  14  -7  -11.62   15.33   1
  -6  14   7   -6.79   22.83   1
  -6 -14   7   -5.58   18.34   3
  -6  14   7   13.33   16.55   2
   5  14  -7   31.17   16.00   1
  -5 -14   7  -22.58   17.22   3
  -5  14   7  -11.73   14.84   2
  -5  14   7    2.00   22.46   1
  -4  14   7   40.04   18.13   2
  -4  14   7   16.80   22.48   1
  -4 -14   7   19.86   18.68   3
   4  14  -7   29.90   17.10   1
  -3  14   7   10.05   21.88   1
  -3 -14   7    7.33   18.04   3
   3  14  -7   20.34   17.75   1
  -3  14   7   43.95   17.81   2
  -2  14   7   48.76   23.46   1
  -2 -14   7   49.28   19.83   3
   2  14  -7   84.48   20.19   1
  -2  14   7   59.82   18.54   2
  -1  14   7   -2.97   13.83   2
   1  14  -7   27.07   18.49   1
  -1 -14   7  -17.65   15.46   3
  -1  14   7   -2.05   17.90   1
   0 -14   7   67.27   20.68   3
   0  14  -7   43.68   21.09   1
   0  14   7   34.63   17.09   2
   0  14   7   31.39   19.24   1
  -1  14  -7    9.59   20.82   1
   1  14   7  -10.12   17.92   1
   1 -14   7   -3.00   16.99   3
  -2  14  -7  329.85   34.15   1
   2  14   7  320.81   31.97   1
   3  14   7   32.69   18.94   1
  -3  14  -7  -13.98   21.03   1
  -4  14  -7   74.03   24.26   1
   4  14   7  139.73   25.67   1
   5  14   7   22.15   19.13   1
  -5  14  -7  -12.03   21.28   1
  -6  14  -7   -4.47   23.16   1
   6  14   7  -13.09   17.84   1
   6  15  -7   15.53   17.77   1
  -6 -15   7    8.82   22.12   3
  -6  15   7    0.33   17.02   2
  -6  15   7   14.86   25.83   1
  -5  15   7   -8.31   22.09   1
   5  15  -7   10.94   16.91   1
  -5  15   7   10.51   14.47   2
  -5 -15   7   24.43   20.42   3
  -4  15   7   41.64   17.57   2
  -4 -15   7   22.23   19.33   3
  -4  15   7   48.27   23.83   1
   4  15  -7   67.58   19.11   1
  -3  15   7  508.07   37.82   1
   3  15  -7  457.74   32.41   1
  -3 -15   7  400.87   34.22   3
  -3  15   7  452.07   31.83   2
   2  15  -7   61.21   20.81   1
  -2  15   7   41.39   22.80   1
  -2 -15   7   54.87   20.74   3
  -2  15   7   11.72   13.35   2
   1  15  -7   44.23   21.23   1
  -1  15   7   33.92   17.01   2
  -1 -15   7   58.25   19.80   3
  -1  15   7   48.30   21.75   1
   0 -15   7  282.13   30.44   3
   0  15   7  318.29   32.24   1
   0  15  -7  270.16   30.49   1
   1  15   7  213.49   28.47   1
   1 -15   7  168.01   25.51   3
  -1  15  -7  140.15   27.58   1
   2  15   7    7.42   18.68   1
  -2  15  -7   38.28   22.43   1
  -3  15  -7   49.02   23.32   1
   3  15   7   69.30   21.57   1
  -4  15  -7    5.62   22.02   1
   4  15   7   20.18   20.04   1
   5  15   7   12.85   20.94   1
  -5  15  -7  -25.54   21.97   1
  -6  16   7   42.92   20.11   2
  -6 -16   7   22.82   22.72   3
  -6  16   7   92.95   30.34   1
   6  16  -7   95.84   23.03   1
  -5 -16   7   12.78   21.19   3
  -5  16   7   -4.74   23.65   1
   5  16  -7   47.75   19.54   1
  -5  16   7    4.34   16.14   2
  -4  16   7   11.05   16.46   2
   4  16  -7    0.28   16.64   1
  -4 -16   7  -17.17   18.41   3
  -4  16   7   30.55   22.87   1
   3  16  -7   11.68   17.22   1
  -3  16   7  -17.69   15.67   2
  -3 -16   7  -13.52   17.34   3
  -3  16   7    1.61   21.10   1
  -2  16   7   76.32   23.80   1
  -2 -16   7   54.79   20.93   3
   2  16  -7   84.12   21.85   1
  -2  16   7   28.33   15.96   2
  -1  16   7   46.94   22.07   1
   1  16  -7  -29.64   17.15   1
  -1 -16   7    1.91   17.17   3
   0  16   7   11.48   19.99   1
   0 -16   7   17.92   18.12   3
   0  16  -7    5.38   19.89   1
   1  16   7    8.01   19.60   1
  -1  16  -7   15.62   21.30   1
   1 -16   7   -6.26   17.41   3
  -2  16  -7  -27.95   21.20   1
   2  16   7    0.67   17.77   1
   3  16   7    8.82   18.74   1
  -3  16  -7  -32.35   19.92   1
   4  16   7   15.72   20.90   1
  -4  16  -7   23.11   24.74   1
   5  16   7   -3.60   20.31   1
  -5  16  -7   -1.58   22.22   1
  -5  17   7   12.25   17.34   2
  -5 -17   7  -24.21   18.38   3
  -5  17   7   67.33   27.25   1
   5  17  -7   32.72   19.10   1
   4  17  -7  224.54   28.82   1
  -4  17   7  166.11   24.66   2
  -4  17   7  130.41   29.31   1
  -4 -17   7  136.98   26.66   3
  -3 -17   7   24.53   20.70   3
  -3  17   7   28.08   18.89   2
  -3  17   7   48.74   24.43   1
   3  17  -7   47.87   19.88   1
  -2  17   7  179.14   29.23   1
   2  17  -7  119.73   24.48   1
  -2 -17   7   74.79   23.43   3
  -1  17   7   41.50   22.34   1
  -1 -17   7   37.46   20.88   3
   1  17  -7   64.94   22.37   1
   0  17  -7    3.81   19.82   1
   0 -17   7   20.57   19.87   3
   0  17   7   11.40   19.98   1
   1  17   7   32.33   20.69   1
  -1  17  -7   41.98   22.28   1
  -2  17  -7  -16.28   19.77   1
   2  17   7    7.68   20.28   1
  -3  17  -7   12.49   21.96   1
   3  17   7   34.23   21.04   1
  -4  17  -7   20.53   25.95   1
   4  17   7   -0.42   19.63   1
  -5  18   7   -0.48   17.16   2
   5  18  -7   23.78   19.40   1
  -5 -18   7  -37.12   19.36   3
  -5  18   7   19.60   25.18   1
  -4 -18   7   11.21   21.44   3
  -4  18   7   41.72   25.69   1
   4  18  -7   74.44   22.40   1
  -3 -18   7   12.97   20.82   3
  -3  18   7    2.39   23.33   1
   3  18  -7   28.86   19.37   1
   2  18  -7   59.69   21.43   1
  -2 -18   7   21.84   20.79   3
  -2  18   7   42.76   23.51   1
  -1 -18   7    4.18   19.86   3
  -1  18   7    6.25   20.68   1
   1  18  -7   -7.07   17.52   1
   0  18   7   38.80   22.34   1
   0 -18   7   -8.00   19.70   3
   0  18  -7  -13.38   19.11   1
   1  18   7  135.86   28.12   1
  -1  18  -7  110.91   26.61   1
  -2  18  -7   -9.60   22.11   1
   2  18   7    3.10   20.45   1
  -3  18  -7   42.33   26.88   1
   3  18   7   55.03   23.90   1
   4  18   7   30.24   21.09   1
  -4  18  -7  -14.52   24.85   1
  -4  19   7   38.51   25.72   1
  -4 -19   7  -24.63   20.21   3
   4  19  -7   45.51   20.35   1
  -3  19   7   25.37   24.97   1
   3  19  -7   10.45   18.00   1
  -3 -19   7   -2.76   19.69   3
  -2 -19   7   52.97   24.93   3
   2  19  -7  108.33   24.43   1
  -2  19   7   82.65   27.30   1
  -1 -19   7   13.46   20.73   3
  -1  19   7   34.36   23.46   1
   1  19  -7   45.89   21.72   1
   0  19  -7   65.64   24.13   1
   0  19   7   50.55   24.15   1
   0 -19   7   35.21   21.50   3
   1  19   7   30.80   24.00   1
  -1  19  -7   32.26   22.71   1
   2  19   7    0.27   21.39   1
  -2  19  -7   38.25   24.71   1
   3  19   7    4.82   21.60   1
  -3  19  -7  -17.01   23.62   1
  -3 -20   7    7.31   21.89   3
  -3  20   7    7.07   24.66   1
   3  20  -7   35.38   20.68   1
  -2  20   7   40.52   26.45   1
  -2 -20   7    9.79   22.73   3
   2  20  -7   41.32   21.84   1
  -1  20   7   68.58   26.82   1
   1  20  -7   80.15   24.60   1
  -1 -20   7   40.34   23.62   3
   0  20   7   87.25   26.91   1
   0  20  -7   52.68   23.66   1
   1  20   7    2.93   23.07   1
  -1  20  -7  -17.31   20.11   1
  -2  20  -7   27.74   24.28   1
   2  20   7   28.11   23.95   1
  -9   0   8    2.62   16.13   2
  -8   0   8    8.71   15.25   2
  -7   0   8    7.91   15.60   2
  -6   0   8   70.94   17.49   2
  -6   0   8  101.68   14.40   1
  -5   0   8   -0.21   10.94   2
  -5   0   8   -1.47    8.48   1
  -4   0   8  181.52   12.32   1
  -4   0   8  219.37   18.89   2
  -3   0   8   27.99   10.77   2
  -2   0   8 1787.54   44.52   2
  -1   0   8   -3.33    8.73   2
   0   0  -8  332.62   13.03   1
   0   0   8  307.69   18.61   2
   1   0   8   -3.75    4.89   3
   1   0   8    7.25    7.39   1
   1   0   8   -0.09    8.48   2
   2   0   8   91.43   14.44   2
   2   0   8   92.47   13.17   1
   3   0   8  -16.67    8.64   2
   3   0   8   -0.47    9.85   1
   4   0   8  254.69   23.48   2
  -4   0  -8  252.38   21.05   1
   5   0   8   -8.20   13.57   2
  -5   0  -8  -17.01   11.44   1
  -6   0  -8   69.21   18.43   1
  -7   0  -8    2.47   14.61   1
  -8   0  -8   72.46   21.78   1
  -9   1   8   18.23   18.06   2
  -9  -1   8   17.00   17.50   2
  -8   1   8   25.61   17.18   2
  -8  -1   8    1.55   15.26   2
  -7   1   8  129.05   22.60   2
  -7  -1   8  153.12   23.66   2
  -6   1   8    7.99   13.73   2
  -6   1   8   -6.63   10.81   1
  -6  -1   8   -8.74    9.95   1
  -6  -1   8    4.86   13.53   2
  -5  -1   8   87.30   11.40   1
  -5   1   8  111.53   17.38   2
  -5  -1   8   80.58   15.66   2
  -5   1   8   73.70   12.26   1
  -4   1   8  745.38   30.78   2
  -4  -1   8  758.72   20.64   1
  -4  -1   8  691.40   28.78   2
  -4   1   8  735.25   21.72   1
  -3   1   8   15.21   10.46   2
  -3  -1   8   26.59   10.51   2
  -2   1   8   33.47   10.76   2
  -2  -1   8   23.74   10.33   2
  -1  -1   8  159.20   15.18   2
  -1   1   8  176.62   16.07   2
   0   1   8    5.07    5.68   1
   0  -1   8   -1.89    8.09   2
   0   1  -8    6.11    6.48   1
   0  -1   8   10.57    5.64   3
   0   1   8    2.19    8.40   2
   1   1   8  147.95   15.23   2
   1  -1   8  178.47   15.91   2
  -1   1  -8  154.61   12.63   1
   1  -1   8  134.68   10.30   3
   1   1   8  146.67   12.30   1
   1   1   8  139.05    9.56   3
   2   1   8  183.41   16.23   1
   2  -1   8  149.82   16.79   2
  -2   1  -8  180.22   15.76   1
   2   1   8  171.54   17.71   2
   3   1   8   13.07   10.56   1
   3   1   8   -5.48   10.31   2
  -3   1  -8   12.27   10.40   1
   3  -1   8   -7.89    9.39   2
   4   1   8   37.93   14.80   2
   4   1   8   44.10   14.98   1
   4  -1   8   45.29   14.74   2
  -4   1  -8   18.50   13.41   1
   5   1   8   -6.99   13.58   2
   5  -1   8  -10.91   13.46   2
  -5   1  -8    3.45   13.37   1
   5   1   8    6.57   15.12   1
  -6  -1  -8    9.59   14.41   1
  -6   1  -8    9.18   15.89   1
  -7  -1  -8   13.67   14.94   1
  -7   1  -8   34.07   17.85   1
  -8  -1  -8   38.15   17.92   1
  -8   1  -8   13.02   18.55   1
  -9   2   8   21.80   18.17   2
  -9  -2   8   16.21   17.70   2
  -8  -2   8    5.79   15.35   2
  -8   2   8    2.12   15.60   2
  -7  -2   8   46.92   18.12   2
  -7   2   8   57.24   18.60   2
  -6   2   8   47.72   13.71   1
  -6   2   8   10.19   14.89   2
  -6  -2   8   33.38   15.19   2
  -5   2   8  102.38   14.09   1
  -5  -2   8  137.45   17.90   2
   5   2  -8   98.30   13.65   1
  -5   2   8   96.85   17.08   2
  -4  -2   8    2.82    9.30   2
  -4   2   8   -5.80    8.79   1
   4   2  -8    0.66    6.99   1
  -4   2   8    9.13   10.78   2
  -3   2   8  151.37   16.42   2
  -3  -2   8  130.33   14.53   2
  -3   2   8  126.85   10.58   1
  -2  -2   8  186.39   15.89   2
  -2   2   8  175.45   16.88   2
  -1   2   8  121.90   14.59   2
   1   2  -8  115.94    9.18   1
  -1  -2   8  136.84   14.02   2
  -1   2   8  116.88    7.78   1
  -1  -2   8  131.61   12.52   3
   0  -2   8  137.38   13.90   2
   0   2  -8  134.52   11.14   1
   0   2   8  135.13   14.64   2
   0   2   8  115.15   10.02   1
   1  -2   8   90.79    9.54   3
   1  -2   8   76.19   12.12   2
   1   2   8   70.72   10.30   1
   1   2   8   78.54   12.54   2
  -1   2  -8   67.96   10.03   1
   2   2   8 1047.75   32.56   1
   2  -2   8  990.85   34.82   2
   2  -2   8 1034.50   26.60   3
   2   2   8 1043.49   35.43   2
  -2   2  -8 1040.75   32.26   1
  -3   2  -8  273.20   20.49   1
   3   2   8  286.35   20.34   1
   3   2   8  251.70   21.40   2
   3  -2   8  273.84   21.14   2
   4   2   8  216.57   21.79   1
  -4   2  -8  224.50   22.12   1
   4   2   8  238.11   23.07   2
   4  -2   8  207.39   21.63   2
   5   2   8   33.08   16.16   2
   5   2   8   -0.51   15.42   1
  -5   2  -8   33.17   15.89   1
  -6   2  -8  -18.75   14.31   1
   6   2   8   -0.53   17.96   1
  -7  -2  -8   25.46   15.24   1
  -7   2  -8    2.43   15.73   1
  -8  -2  -8   27.19   17.82   1
  -8   2  -8   18.70   19.72   1
  -9  -3   8   14.83   17.66   2
  -9   3   8   -2.90   16.09   2
  -8  -3   8   65.73   18.67   2
  -8   3   8   54.41   19.91   2
  -7   3   8   54.54   18.76   2
  -7  -3   8   18.83   17.30   2
  -6   3   8  179.19   19.51   1
   6   3  -8  195.78   19.60   1
  -6   3   8  176.04   23.17   2
  -6  -3   8  157.05   20.39   2
  -5   3   8  108.33   17.86   2
  -5   3   8  145.31   16.25   1
   5   3  -8  140.97   14.97   1
  -5  -3   8  168.98   18.14   2
  -4  -3   8   -0.48    9.50   2
   4   3  -8    9.19    7.90   1
  -4   3   8   26.21   10.69   1
  -4   3   8    9.20   11.03   2
  -3  -3   8  728.09   27.08   2
  -3   3   8  713.82   21.16   1
   3   3  -8  718.02   19.54   1
  -3   3   8  641.14   28.10   2
  -2  -3   8  863.78   29.86   3
  -2   3   8  861.05   31.89   2
  -2   3   8  864.98   20.01   1
  -2  -3   8  888.19   28.41   2
  -1   3   8   31.46   11.51   2
  -1  -3   8   23.94    9.72   2
  -1  -3   8   27.91    8.94   3
  -1   3   8   38.84    6.88   1
   1   3  -8   29.70    7.67   1
   0   3   8  401.55   16.40   1
   0   3  -8  400.38   16.65   1
   0  -3   8  377.09   19.22   2
   0   3   8  400.64   21.18   2
   0  -3   8  391.78   18.03   3
   1  -3   8   16.99    7.79   3
   1   3   8   27.38    8.81   1
  -1   3  -8   -3.67    5.76   1
   1  -3   8   21.62    9.96   2
   1   3   8   13.69   10.16   2
   2  -3   8    2.15    9.49   2
   2   3   8   26.49   10.13   1
   2   3   8   10.31   10.45   2
  -2   3  -8  -19.55    9.31   1
   2  -3   8   -9.64    7.88   3
   3   3   8   -6.62    9.81   1
   3  -3   8   -4.69    9.87   2
   3   3   8   -1.11   11.31   2
  -3   3  -8    3.13   11.74   1
   4  -3   8  105.30   17.81   2
   4   3   8   73.59   16.88   2
  -4   3  -8   82.17   16.92   1
   4   3   8   85.90   16.91   1
  -5   3  -8   57.51   17.48   1
   5   3   8   53.92   17.34   2
   5   3   8   40.07   17.12   1
  -6   3  -8  106.81   22.13   1
   6   3   8  127.36   23.48   1
   7   3   8   20.16   19.87   1
  -7   3  -8   -1.57   16.36   1
  -8   3  -8   -3.90   18.76   1
  -8  -3  -8   46.23   19.84   1
  -9   4   8    6.94   16.90   2
  -9  -4   8   33.51   15.60   3
  -8   4   8   15.27   16.08   2
  -8  -4   8   17.69   17.22   2
  -7  -4   8   -5.71   15.24   2
  -7   4   8   16.46   16.76   2
   6   4  -8   10.50   13.05   1
  -6  -4   8    9.22   13.48   2
  -6   4   8   27.04   16.23   1
  -6   4   8   52.81   16.89   2
  -5   4   8   49.24   14.88   2
  -5  -4   8   22.50   11.82   2
   5   4  -8    5.96   10.49   1
  -5   4   8   34.97   15.22   1
  -4   4   8    3.18   11.08   2
  -4  -4   8    7.86   10.04   3
  -4   4   8   -1.18   11.06   1
   4   4  -8    3.41    8.09   1
  -4  -4   8    0.34    8.79   2
  -3   4   8  558.31   26.88   2
   3   4  -8  575.97   18.96   1
  -3  -4   8  629.29   27.28   3
  -3   4   8  610.42   21.71   1
  -3  -4   8  621.78   24.42   2
  -2  -4   8  311.00   17.87   2
  -2   4   8  282.51   20.64   2
   2   4  -8  283.71   13.22   1
  -2   4   8  270.14   14.05   1
  -2  -4   8  249.01   18.09   3
  -1   4   8  852.42   23.15   1
  -1  -4   8  871.06   28.99   3
  -1  -4   8  860.27   26.95   2
   1   4  -8  881.65   23.72   1
  -1   4   8  860.99   31.25   2
   0  -4   8  269.89   16.76   3
   0   4   8  237.83   14.35   1
   0   4   8  258.73   19.29   2
   0  -4   8  275.65   17.58   2
   0   4  -8  284.43   16.43   1
   1  -4   8   78.24   10.56   3
   1  -4   8   70.09   12.38   2
   1   4   8   82.22   13.57   2
   1   4   8   73.53   11.55   1
   2  -4   8   13.90    9.76   2
  -2   4  -8   -0.96   10.15   1
   2  -4   8   -1.14    8.54   3
   2   4   8   -0.77    9.27   1
   2   4   8   -0.42   10.14   2
   3  -4   8   52.32   13.83   2
   3   4   8   61.98   15.09   2
   3   4   8   50.30   13.65   1
  -3   4  -8   25.46   12.75   1
   4  -4   8   -0.82   12.03   2
   4   4   8   17.96   13.60   1
   4   4   8   23.36   14.24   2
  -4   4  -8   17.20   13.54   1
   5   4   8   85.65   19.60   1
   5   4   8   59.37   18.32   2
  -5   4  -8   59.48   18.39   1
  -6   4  -8    0.18   16.82   1
   6   4   8    6.52   16.40   1
   6   4   8    7.51   14.55   2
   7   4   8  116.48   24.94   1
  -7   4  -8  104.11   22.54   1
   8   4   8    1.33   20.76   1
  -8   4  -8  -16.63   18.16   1
  -9   5   8    5.94   17.80   2
  -9  -5   8   41.04   18.39   3
  -8   5   8   60.80   19.91   2
  -8  -5   8   78.50   19.34   3
  -7   5   8    9.93   16.55   2
  -7  -5   8   -2.65   14.21   2
  -7  -5   8    9.54   15.22   3
  -6  -5   8  116.80   18.48   3
  -6   5   8  102.44   20.83   1
  -6   5   8  114.00   21.13   2
  -6  -5   8  145.59   19.77   2
   6   5  -8  112.33   17.84   1
  -5  -5   8  116.90   17.42   3
  -5   5   8  120.25   18.43   1
  -5  -5   8  100.54   15.84   2
  -5   5   8  120.51   19.39   2
   5   5  -8  123.78   15.57   1
  -4   5   8  377.00   21.56   1
   4   5  -8  326.13   17.76   1
  -4   5   8  362.08   25.85   2
  -4  -5   8  347.71   20.13   2
  -4  -5   8  324.01   22.24   3
  -3   5   8  343.22   23.04   2
  -3   5   8  329.12   19.04   1
   3   5  -8  340.22   15.98   1
  -3  -5   8  320.44   18.78   2
  -3  -5   8  327.34   21.69   3
   2   5  -8  587.47   20.01   1
  -2   5   8  601.46   28.15   2
  -2  -5   8  562.35   25.60   3
  -2  -5   8  582.82   22.55   2
  -2   5   8  581.30   21.23   1
   1   5  -8   16.09    9.32   1
  -1   5   8   23.66    8.72   1
  -1  -5   8   15.58    9.46   3
  -1   5   8    8.48   10.60   2
  -1  -5   8    9.21    8.39   2
   0   5   8  164.13   17.13   2
   0   5  -8  190.07   15.45   1
   0  -5   8  158.90   14.89   3
   0   5   8  187.32   13.99   1
   0  -5   8  160.16   14.57   2
  -1   5  -8   17.72   10.60   1
   1  -5   8   26.99    8.80   3
   1   5   8   36.71   12.06   2
   1  -5   8   57.42   11.61   2
   1   5   8   76.11   12.02   1
   2   5   8    3.75   10.00   1
   2  -5   8   10.18    9.47   2
   2   5   8   18.97   11.41   2
  -2   5  -8    5.47   11.40   1
   2  -5   8   28.56   10.71   3
   3  -5   8   19.92   11.17   2
   3   5   8   16.26   12.06   1
   3   5   8    7.96   12.29   2
  -3   5  -8   18.73   13.60   1
   4   5   8   -7.06   12.39   2
   4   5   8   14.93   13.37   1
  -4   5  -8  -12.72   13.17   1
   4  -5   8  -13.11   10.72   2
   5   5   8  110.97   20.54   2
   5   5   8  130.14   22.28   1
  -5   5  -8  151.32   22.77   1
   6   5   8   -0.61   16.11   1
  -6   5  -8  -22.55   15.58   1
   6   5   8   -6.64   13.73   2
  -7   5  -8  -24.16   15.98   1
   7   5   8   10.75   18.46   1
   8   5   8   12.00   21.54   1
  -8   5  -8    0.83   21.69   1
  -9   6   8   26.19   17.77   2
  -9  -6   8   39.09   20.21   3
  -8   6   8    5.68   15.96   2
  -8  -6   8    6.39   15.61   3
  -7   6   8   59.67   20.28   2
  -7  -6   8   52.78   17.48   3
  -6  -6   8  -14.88   12.65   2
  -6  -6   8  -10.19   12.06   3
  -6   6   8    4.43   15.05   2
  -6   6   8   15.97   18.46   1
   6   6  -8   -4.40   13.45   1
  -5   6   8   45.80   16.70   2
  -5   6   8   85.36   18.69   1
  -5  -6   8   73.79   14.17   2
  -5  -6   8   56.98   14.98   3
   5   6  -8   61.83   14.01   1
  -4   6   8   -6.16   11.15   2
   4   6  -8   -9.18    9.47   1
  -4  -6   8    0.61   10.63   3
  -4  -6   8   -6.17    9.27   2
  -4   6   8   -7.21   13.77   1
   3   6  -8   16.46    8.72   1
  -3  -6   8    6.65   10.07   3
  -3   6   8   16.26   11.73   2
  -3   6   8   15.18   11.99   1
  -3  -6   8   21.11    9.42   2
  -2   6   8   21.30   12.21   2
  -2   6   8    6.06   10.53   1
  -2  -6   8   14.65   10.22   3
   2   6  -8   35.30    9.52   1
  -2  -6   8    4.97    8.94   2
   1   6  -8   34.40   11.45   1
  -1  -6   8   19.51    8.80   2
  -1  -6   8   33.04   10.86   3
  -1   6   8   34.72   10.29   1
  -1   6   8    9.78   11.34   2
   0   6   8   76.34   12.29   1
   0  -6   8   72.13   11.26   2
   0   6  -8   47.10   12.38   1
   0   6   8   65.05   14.16   2
   0  -6   8   47.94   11.37   3
   1   6   8  419.58   21.58   1
   1  -6   8  414.14   21.28   2
  -1   6  -8  408.93   22.98   1
   1  -6   8  391.92   21.63   3
   1   6   8  398.34   23.66   2
   2  -6   8  123.62   14.82   3
  -2   6  -8  158.79   17.90   1
   2   6   8  121.15   17.39   2
   2   6   8  161.48   17.22   1
   2  -6   8  129.98   16.38   2
   3   6   8  732.48   33.45   2
   3   6   8  766.88   33.12   1
   3  -6   8  749.35   32.71   2
  -3   6  -8  721.97   32.28   1
  -4   6  -8   43.24   17.53   1
   4   6   8   44.72   16.50   2
   4   6   8   42.22   16.26   1
  -5   6  -8   19.26   17.52   1
   5   6   8   60.76   19.04   1
   5   6   8   55.07   18.10   2
   6   6   8   16.01   17.87   1
  -6   6  -8   13.23   17.78   1
   6   6   8    1.07   13.01   2
  -7   6  -8   -6.06   17.90   1
   7   6   8  -12.33   16.28   1
   8   6   8   12.08   21.23   1
  -8   6  -8  -22.07   18.70   1
  -9  -7   8   34.71   19.89   3
  -9   7   8    5.56   17.06   2
  -8  -7   8   -5.42   16.42   3
  -8   7   8    5.92   15.74   2
  -7  -7   8   88.20   19.61   3
  -7   7   8   43.27   19.26   2
  -6   7   8   69.77   21.60   1
  -6  -7   8   65.69   17.01   3
   6   7  -8   44.10   15.62   1
  -6   7   8   24.27   16.31   2
  -5   7   8   17.05   15.28   2
   5   7  -8   17.43   12.58   1
  -5  -7   8    3.14   11.79   2
  -5   7   8    7.50   17.56   1
  -5  -7   8   14.80   12.61   3
  -4   7   8  246.78   24.19   2
  -4  -7   8  224.86   21.21   3
  -4  -7   8  208.48   17.43   2
   4   7  -8  181.18   16.38   1
  -4   7   8  217.20   21.55   1
  -3  -7   8   24.54    9.96   2
   3   7  -8   -2.71    9.03   1
  -3  -7   8   10.38   10.22   3
  -3   7   8    8.59   13.67   1
  -3   7   8    1.54   11.10   2
  -2  -7   8    9.79    8.36   2
  -2   7   8    0.51   11.30   2
  -2   7   8   19.79   11.39   1
  -2  -7   8   10.89   10.41   3
   2   7  -8   11.83    9.77   1
  -1   7   8   51.06   13.96   2
  -1  -7   8   71.17   13.50   3
   1   7  -8   91.97   14.14   1
  -1   7   8  101.86   13.82   1
  -1  -7   8  113.64   12.12   2
   0   7  -8   -4.32    5.96   1
   0  -7   8    7.35    8.27   2
   0   7   8    4.47   10.33   1
   0  -7   8    2.79    9.60   3
   0   7   8   16.94   12.11   2
   1  -7   8  114.63   13.85   2
  -1   7  -8   87.61   15.93   1
   1   7   8  104.46   15.01   1
   1  -7   8   83.37   13.42   3
   1   7   8   96.50   16.02   2
   2  -7   8    0.13   10.09   3
   2  -7   8   10.10   10.28   2
  -2   7  -8    1.27   13.34   1
   2   7   8    8.15   11.93   2
   2   7   8   16.60   11.13   1
   3  -7   8    2.94   10.68   2
   3   7   8    5.13   12.77   2
  -3   7  -8  -16.36   14.04   1
   3   7   8   -3.56   11.71   1
  -4   7  -8    4.89   16.29   1
   4   7   8   32.53   15.79   2
   4   7   8   58.03   16.98   1
   5   7   8   13.52   15.42   2
   5   7   8   10.11   16.17   1
  -5   7  -8   -3.26   17.41   1
  -6   7  -8   -9.95   16.41   1
   6   7   8   20.73   18.09   1
   6   7   8   13.94   14.20   2
   7   7   8   -4.66   17.63   1
  -7   7  -8  -28.27   18.89   1
  -8  -8   8  -10.32   16.92   3
  -8   8   8   -3.21   16.10   2
  -7  -8   8   78.91   20.30   3
  -7   8   8   45.42   19.71   2
  -6   8   8   25.02   17.80   2
  -6  -8   8   16.82   15.60   3
   6   8  -8    5.76   15.15   1
  -6   8   8   16.17   21.89   1
  -5  -8   8  161.13   21.10   3
   5   8  -8  128.22   18.25   1
  -5   8   8  123.69   21.69   2
  -5   8   8  183.18   25.09   1
  -4   8   8   57.51   17.05   2
  -4  -8   8   29.11   14.11   3
   4   8  -8   64.84   14.08   1
  -4   8   8   34.40   17.77   1
  -3  -8   8   24.35   12.40   3
  -3  -8   8   23.08    9.61   2
  -3   8   8   28.17   15.00   1
   3   8  -8   23.47   11.79   1
  -3   8   8   35.38   14.38   2
  -2  -8   8  611.53   29.00   3
  -2   8   8  647.02   31.04   2
   2   8  -8  658.30   26.93   1
  -2  -8   8  653.56   21.62   2
  -2   8   8  633.72   27.64   1
  -1  -8   8  146.43   17.39   3
   1   8  -8  156.36   17.12   1
  -1   8   8  126.34   17.67   2
  -1   8   8  168.03   17.21   1
  -1  -8   8  159.30   13.16   2
   0  -8   8  193.06   14.92   2
   0   8  -8  170.59   18.51   1
   0   8   8  210.83   18.48   1
   0   8   8  198.68   19.85   2
   0  -8   8  213.85   18.92   3
   1  -8   8   38.24   13.01   3
   1   8   8   30.08   12.71   1
   1   8   8   27.60   13.03   2
   1  -8   8   38.70   10.84   2
  -1   8  -8   26.25   15.04   1
   2   8   8    8.77   12.27   2
   2   8   8  -12.48   11.41   1
   2  -8   8   17.06   12.71   3
  -2   8  -8   11.93   15.40   1
   2  -8   8    9.44   10.07   2
   3   8   8   -7.93   13.58   1
  -3   8  -8   22.53   17.20   1
   3   8   8   38.06   15.03   2
   4   8   8   77.15   18.91   1
   4   8   8   57.85   17.36   2
  -4   8  -8   71.82   21.23   1
   5   8   8   13.19   14.97   2
   5   8   8    9.90   16.85   1
  -5   8  -8   17.81   18.55   1
  -6   8  -8   16.71   18.53   1
   6   8   8   48.30   16.84   2
   6   8   8   67.26   20.71   1
   7   8   8   -5.57   17.84   1
  -7   8  -8    1.47   20.27   1
  -8   9   8   47.93   20.25   2
  -8  -9   8   31.31   20.46   3
  -7   9   8    6.74   14.42   2
  -7  -9   8    2.90   17.33   3
  -6  -9   8   66.15   19.63   3
   6   9  -8   84.23   19.06   1
  -6   9   8   75.52   20.24   2
  -6   9   8   33.99   21.97   1
  -5   9   8   52.66   18.30   2
   5   9  -8   28.75   14.61   1
  -5  -9   8   -4.07   14.08   3
  -5   9   8   19.06   21.42   1
  -4   9   8  175.61   22.90   2
  -4  -9   8  141.48   20.07   3
   4   9  -8  151.31   18.17   1
  -4   9   8  180.16   23.48   1
   3   9  -8    9.64   12.34   1
  -3   9   8    1.67   12.75   2
  -3   9   8   29.74   16.04   1
  -3  -9   8   14.90   13.25   3
  -2  -9   8   15.31    8.65   2
   2   9  -8   12.37   12.35   1
  -2  -9   8   -2.35   11.53   3
  -2   9   8    4.77   13.73   1
  -2   9   8  -11.06   11.89   2
  -1   9   8    9.79   12.22   1
  -1  -9   8   25.34    8.58   2
  -1   9   8    8.00   12.26   2
  -1  -9   8   24.16   12.48   3
   1   9  -8    8.79    6.29   1
   0   9  -8   30.61   14.91   1
   0   9   8   59.36   14.49   1
   0  -9   8   30.37    9.28   2
   0   9   8   20.98   13.16   2
   0  -9   8   35.53   13.15   3
   1  -9   8   68.02   12.70   2
   1   9   8   94.02   16.03   2
   1   9   8   76.36   15.94   1
   1  -9   8   84.35   16.06   3
  -1   9  -8   68.20   17.52   1
   2  -9   8  136.44   18.95   3
   2   9   8   92.43   17.27   2
  -2   9  -8  126.27   21.10   1
   2   9   8   95.58   17.22   1
  -3   9  -8   35.74   18.32   1
   3   9   8   -0.31   12.86   2
   3   9   8   -8.87   13.28   1
   4   9   8   63.39   19.22   1
  -4   9  -8   47.75   20.86   1
   4   9   8   65.16   17.74   2
   5   9   8   48.41   17.51   2
  -5   9  -8    5.53   19.36   1
   5   9   8   37.07   18.11   1
   6   9   8   24.60   14.46   2
  -6   9  -8  -23.93   19.04   1
   6   9   8    4.66   16.63   1
  -7   9  -8  -29.26   19.80   1
   7   9   8    4.49   19.51   1
  -8 -10   8    8.62   18.30   3
  -8  10   8   12.53   17.26   2
  -7  10   8    7.15   15.94   2
  -7 -10   8  -16.80   15.81   3
   6  10  -8  141.35   20.47   1
  -6  10   8  136.48   27.30   1
  -6 -10   8  126.81   23.22   3
  -6  10   8  161.72   25.06   2
  -5 -10   8   -9.16   14.76   3
  -5  10   8   -7.03   20.72   1
  -5  10   8   11.05   17.02   2
   5  10  -8   27.46   15.61   1
  -4 -10   8   -0.21   13.38   3
  -4  10   8    7.30   14.73   2
  -4  10   8   25.82   19.96   1
   4  10  -8    5.25   13.24   1
  -3  10   8   69.21   18.04   2
  -3 -10   8   95.41   18.18   3
  -3  10   8  107.13   20.72   1
   3  10  -8  110.22   17.57   1
  -2 -10   8   44.97   14.95   3
   2  10  -8   26.58    8.74   1
  -2  10   8   15.03   15.74   1
  -2  10   8   42.62   15.87   2
  -1  10   8   -4.04   13.27   1
  -1  10   8   25.05   13.74   2
  -1 -10   8   12.76   13.06   3
  -1 -10   8   11.25    7.59   2
   1  10  -8   29.47   14.58   1
   0 -10   8   -4.31   12.35   3
   0  10  -8   31.49   16.67   1
   0  10   8    4.40   13.36   1
   0  10   8    5.01   12.90   2
   0 -10   8    1.86    8.17   2
   1 -10   8   -6.85   12.91   3
   1  10   8    5.37   13.74   1
  -1  10  -8   25.10   17.26   1
   1 -10   8   -2.23    8.93   2
   1  10   8   -2.66   12.10   2
  -2  10  -8  457.37   30.75   1
   2 -10   8  499.64   31.82   3
   2  10   8  449.81   28.90   1
   3  10   8    0.01   14.94   1
  -3  10  -8   -6.48   18.58   1
   3  10   8    6.99    7.92   2
   4  10   8  169.92   24.33   1
  -4  10  -8  154.74   25.97   1
   5  10   8   42.21   18.97   1
  -5  10  -8   23.44   21.44   1
   5  10   8    9.46   11.34   2
  -6  10  -8    1.51   21.31   1
   6  10   8   15.51   19.51   1
   7  10   8  -10.26   18.54   1
  -7  10  -8  -30.35   20.84   1
  -8  11   8   20.29   18.72   2
  -8 -11   8  -30.13   17.08   3
  -7  11   8   25.41   17.87   2
  -7 -11   8   14.65   18.43   3
   6  11  -8   12.55   10.53   1
  -6 -11   8  -44.36   14.28   3
  -6  11   8  -10.36   13.76   2
  -6  11   8   -8.15   21.86   1
  -5  11   8   24.75   22.72   1
   5  11  -8   13.37   11.33   1
  -5  11   8    7.58   16.42   2
  -5 -11   8  -11.35   15.65   3
  -4  11   8   24.98   16.84   2
  -4 -11   8   54.38   17.97   3
   4  11  -8   20.91   12.42   1
  -4  11   8   35.36   21.74   1
  -3  11   8  264.30   27.64   1
  -3  11   8  270.89   25.78   2
  -3 -11   8  314.07   26.41   3
   2  11  -8    7.64   14.00   1
  -2  11   8   -5.25   16.66   1
  -2 -11   8   -3.23   13.84   3
  -2  11   8   10.69   14.57   2
   1  11  -8    2.90   15.33   1
  -1 -11   8    9.08   14.11   3
  -1  11   8  -26.12   13.42   1
  -1  11   8   22.65   14.45   2
   0  11   8  126.15   19.39   2
   0 -11   8  114.94   12.99   2
   0  11  -8  136.79   21.70   1
   0 -11   8  105.50   18.91   3
   0  11   8  110.03   19.36   1
   1  11   8    2.78    6.86   2
   1 -11   8   11.01   15.75   3
  -1  11  -8   11.97   18.64   1
   1  11   8  -12.03   14.09   1
  -2  11  -8   16.22   18.73   1
   2  11   8   29.05   14.74   2
   2  11   8   18.45   16.59   1
   2 -11   8    7.35   16.09   3
   3  11   8   37.54   16.37   2
   3  11   8    6.97   16.51   1
  -3  11  -8   -5.42   19.02   1
   4  11   8    4.83   16.89   1
   4  11   8    4.52   14.90   2
  -4  11  -8   27.10   22.27   1
  -5  11  -8   68.76   23.67   1
   5  11   8    4.46   17.51   1
  -6  11  -8   20.64   22.96   1
   6  11   8   25.82   19.79   1
  -7  11  -8  -16.31   23.10   1
   7  11   8   -3.56   19.02   1
  -7 -12   8    0.82   18.81   3
  -7  12   8    7.18   16.31   2
  -6 -12   8  113.12   22.85   3
   6  12  -8   40.84   14.37   1
  -6  12   8  115.23   26.68   1
  -6  12   8  101.08   22.83   2
  -5 -12   8   30.37   18.45   3
  -5  12   8  -24.84   20.70   1
   5  12  -8   12.52    9.05   1
  -5  12   8  -22.45   15.35   2
  -4  12   8   17.77   16.44   2
  -4  12   8   18.01   22.13   1
   4  12  -8    0.98   10.76   1
  -4 -12   8   47.57   19.42   3
  -3  12   8   60.74   19.21   2
  -3 -12   8   32.87   17.03   3
   3  12  -8   63.52   17.96   1
  -3  12   8   52.98   21.59   1
  -2  12   8  111.43   23.10   1
  -2  12   8   90.11   19.19   2
  -2 -12   8   96.86   19.90   3
   2  12  -8  109.34   20.75   1
  -1  12   8  136.44   22.47   1
  -1 -12   8  168.37   22.02   3
  -1  12   8  158.43   21.20   2
   1  12  -8  154.73   22.71   1
   0 -12   8   66.67   18.49   3
   0  12  -8   57.42   20.38   1
   0  12   8   58.86   18.60   1
   1  12   8  154.34   23.91   1
   1 -12   8  125.79   21.84   3
  -1  12  -8  126.09   23.85   1
   1  12   8  131.92   19.56   2
   2 -12   8   -5.73   16.64   3
   2  12   8   -5.84   15.79   1
  -2  12  -8  -40.48   17.53   1
   2  12   8   -8.42   14.00   2
   3  12   8   56.88   17.78   2
   3  12   8   64.85   21.07   1
  -3  12  -8   54.64   23.41   1
   4  12   8  -15.56   15.92   1
  -4  12  -8  -25.53   18.63   1
  -5  12  -8   66.53   25.88   1
   5  12   8   74.42   22.04   1
   6  12   8   28.33   20.59   1
  -6  12  -8   32.48   24.15   1
  -7 -13   8  -16.93   18.06   3
  -7  13   8   -3.31   16.67   2
   6  13  -8   36.85   16.85   1
  -6  13   8    1.26   15.73   2
  -6 -13   8   15.38   19.68   3
  -6  13   8    7.86   22.98   1
   5  13  -8   42.54   16.32   1
  -5 -13   8   43.04   19.94   3
  -5  13   8   34.83   17.78   2
  -5  13   8    5.73   22.28   1
   4  13  -8  225.25   25.18   1
  -4  13   8  178.43   24.65   2
  -4  13   8  245.02   30.34   1
  -4 -13   8  199.87   26.63   3
   3  13  -8   30.08   16.75   1
  -3 -13   8   -3.42   16.22   3
  -3  13   8   12.16   16.13   2
  -3  13   8  -13.74   20.25   1
  -2  13   8   59.39   21.25   1
   2  13  -8   25.66   17.61   1
  -2 -13   8   17.26   16.71   3
  -2  13   8   27.74   17.72   2
  -1  13   8    4.92   15.17   2
   1  13  -8   30.47   18.27   1
  -1  13   8   53.32   20.08   1
  -1 -13   8   14.04   16.05   3
   0  13   8   -0.42   13.07   2
   0  13  -8  -27.99   17.26   1
   0 -13   8    1.48   16.65   3
   0  13   8   23.62   18.77   1
   1  13   8  259.60   28.26   1
   1  13   8  219.62   23.22   2
  -1  13  -8  164.87   25.96   1
   1 -13   8  198.27   26.40   3
   2  13   8   14.80   19.04   1
   2 -13   8   -3.80   17.87   3
  -2  13  -8   19.84   21.99   1
  -3  13  -8   14.65   21.83   1
   3  13   8   37.90   20.07   1
  -4  13  -8    3.15   20.39   1
   4  13   8  -11.66   16.96   1
   5  13   8   25.08   20.10   1
  -5  13  -8   14.72   23.85   1
  -6  13  -8  -25.73   21.76   1
   6  13   8  -37.85   16.84   1
  -7 -14   8  -14.89   19.42   3
  -7  14   8  -11.62   16.59   2
  -6  14   8    3.42   23.18   1
  -6  14   8   -0.63   17.07   2
  -6 -14   8    8.21   20.02   3
  -5 -14   8   12.69   19.43   3
  -5  14   8   49.95   24.27   1
   5  14  -8   14.88   15.95   1
  -5  14   8   25.44   17.59   2
  -4 -14   8   21.66   19.74   3
  -4  14   8   43.97   17.85   2
  -4  14   8   -5.72   20.92   1
   4  14  -8   10.21   15.25   1
  -3 -14   8  114.71   24.45   3
  -3  14   8  158.56   28.42   1
  -3  14   8   95.02   21.81   2
   3  14  -8  127.40   21.90   1
   2  14  -8    3.61   17.09   1
  -2  14   8   -6.86   16.62   2
  -2  14   8   22.28   21.62   1
  -2 -14   8   30.47   18.47   3
  -1 -14   8   28.21   17.70   3
  -1  14   8   -3.90    8.61   2
  -1  14   8  -18.84   18.79   1
   1  14  -8   41.64   19.77   1
   0  14   8    0.71   15.43   2
   0 -14   8    6.84   17.08   3
   0  14   8    8.52   19.64   1
   0  14  -8   -1.69   18.84   1
   1 -14   8  258.68   28.68   3
  -1  14  -8  209.41   29.87   1
   1  14   8  304.08   30.89   1
  -2  14  -8    1.96   21.20   1
   2  14   8    1.58   18.19   1
  -3  14  -8  250.43   32.18   1
   3  14   8  291.46   30.68   1
  -4  14  -8  -18.50   20.60   1
   4  14   8    7.29   18.46   1
   5  14   8   42.34   21.27   1
  -5  14  -8   36.59   24.89   1
   6  14   8   16.82   20.61   1
  -6  15   8   39.84   20.53   2
  -6 -15   8   29.80   22.94   3
  -6  15   8   33.62   26.45   1
  -5  15   8   29.88   24.76   1
   5  15  -8   14.41   16.06   1
  -5  15   8   15.82   17.45   2
  -5 -15   8  -11.14   19.58   3
  -4  15   8   78.35   24.51   1
   4  15  -8   63.04   19.56   1
  -4  15   8   41.28   18.60   2
  -4 -15   8   69.98   22.73   3
  -3  15   8   32.09   22.45   1
   3  15  -8   21.47   16.91   1
  -3 -15   8   55.55   20.31   3
  -3  15   8   32.16   19.21   2
  -2  15   8   47.43   22.65   1
  -2  15   8    6.79   16.79   2
   2  15  -8   40.65   19.72   1
  -2 -15   8   30.54   19.40   3
   1  15  -8   81.07   22.76   1
  -1  15   8   60.90   18.89   2
  -1  15   8   84.30   23.79   1
  -1 -15   8   46.23   19.00   3
   0  15   8   48.40   21.90   1
   0 -15   8    9.25   19.01   3
   0  15  -8   -9.39   19.19   1
   1  15   8  137.30   25.08   1
   1 -15   8   91.35   22.80   3
  -1  15  -8  124.28   26.59   1
   2  15   8   25.61   19.73   1
  -2  15  -8   30.26   22.56   1
   3  15   8  -11.20   16.27   1
  -3  15  -8   19.99   22.64   1
   4  15   8    9.63   19.47   1
  -4  15  -8  -12.10   21.52   1
  -5  15  -8   45.17   26.14   1
   5  15   8   81.51   24.74   1
  -6  16   8   20.60   17.93   2
  -6 -16   8   -5.83   21.08   3
  -6  16   8   15.71   26.36   1
  -5  16   8   22.15   19.02   2
  -5 -16   8   94.36   25.76   3
  -5  16   8   60.66   26.38   1
   5  16  -8   69.34   20.64   1
   4  16  -8    6.41   17.28   1
  -4 -16   8   32.60   20.56   3
  -4  16   8   30.00   22.95   1
  -4  16   8   -4.46   14.67   2
  -3 -16   8   16.77   19.12   3
   3  16  -8   78.27   19.95   1
  -3  16   8   77.74   25.19   1
  -3  16   8   29.79   17.99   2
  -2 -16   8   27.19   19.52   3
  -2  16   8   32.54   22.33   1
  -2  16   8   -4.71   13.27   2
   2  16  -8   32.80   18.91   1
   1  16  -8  173.99   26.25   1
  -1 -16   8  162.37   26.34   3
  -1  16   8  183.59   28.22   1
   0  16  -8    5.21   18.95   1
   0  16   8   13.19   19.99   1
   0 -16   8   -7.94   17.42   3
   1  16   8  -19.02   16.64   1
   1 -16   8    4.38   18.56   3
  -1  16  -8   -5.41   20.25   1
  -2  16  -8   18.27   22.16   1
   2  16   8   45.83   21.61   1
   3  16   8   29.13   20.54   1
  -3  16  -8  -10.69   22.75   1
   4  16   8   89.67   26.81   1
  -4  16  -8   24.67   26.15   1
  -5  16  -8   21.19   26.30   1
   5  16   8    8.95   21.54   1
   5  17  -8  135.59   25.66   1
  -5  17   8   91.04   28.62   1
  -5 -17   8   72.42   24.48   3
  -5  17   8   95.28   23.98   2
   4  17  -8    8.40   18.57   1
  -4  17   8   16.89   19.28   2
  -4  17   8    3.47   22.63   1
  -4 -17   8   13.54   20.67   3
  -3  17   8  297.72   33.97   1
  -3  17   8  181.80   26.40   2
  -3 -17   8  166.96   27.35   3
   3  17  -8  209.90   27.90   1
   2  17  -8   -1.51   16.61   1
  -2 -17   8    6.40   18.62   3
  -2  17   8    3.88   20.59   1
  -1  17   8  -16.90   18.85   1
  -1 -17   8    6.01   19.36   3
   1  17  -8  -16.79   16.18   1
   0 -17   8   13.68   17.97   3
   0  17   8   39.87   23.02   1
   0  17  -8   20.22   20.43   1
   1  17   8   12.07   21.24   1
  -1  17  -8   21.18   22.19   1
   1 -17   8   11.86   19.85   3
   2  17   8   16.07   21.61   1
  -2  17  -8   -4.87   21.81   1
   3  17   8   45.89   22.07   1
  -3  17  -8    5.91   23.00   1
   4  17   8  -18.64   19.05   1
  -4  17  -8    7.60   25.54   1
  -4  18   8   35.35   24.55   1
  -4  18   8    6.39   18.21   2
  -4 -18   8  -25.48   19.25   3
   4  18  -8   21.51   18.37   1
   3  18  -8   42.30   20.07   1
  -3 -18   8  -17.11   19.62   3
  -3  18   8   51.75   26.06   1
  -2  18   8   -5.33   21.14   1
   2  18  -8   18.31   17.89   1
  -2 -18   8   -7.35   19.91   3
  -1 -18   8   30.22   21.95   3
  -1  18   8  106.60   26.47   1
   1  18  -8   31.60   20.86   1
   0  18  -8   51.84   21.65   1
   0 -18   8   16.35   20.53   3
   0  18   8   23.85   21.67   1
   1  18   8  -18.88   20.03   1
  -1  18  -8    4.23   21.77   1
   2  18   8   91.19   27.26   1
  -2  18  -8  112.65   27.69   1
   3  18   8   26.15   22.76   1
  -3  18  -8    5.84   24.23   1
  -4 -19   8   -0.44   22.71   3
   4  19  -8   34.10   20.47   1
  -4  19   8   35.32   25.79   1
  -3 -19   8   28.09   22.61   3
   3  19  -8   42.37   20.98   1
  -3  19   8   83.01   27.37   1
   2  19  -8   33.23   19.67   1
  -2 -19   8    6.29   21.15   3
  -2  19   8    6.60   22.69   1
  -1  19   8   12.59   22.90   1
  -1 -19   8   10.95   21.37   3
   1  19  -8   28.56   20.66   1
   0  19   8   49.44   25.17   1
   0 -19   8   -9.23   18.75   3
   0  19  -8   36.67   22.50   1
  -1  19  -8   37.18   23.60   1
   1  19   8   84.64   27.71   1
   2  19   8   12.84   22.23   1
  -2  19  -8    2.36   23.00   1
  -2  20   8   45.98   24.68   1
  -2 -20   8   10.48   22.64   3
   2  20  -8   45.19   21.93   1
  -1 -20   8   21.38   23.82   3
   1  20  -8   26.24   21.60   1
  -1  20   8   43.95   24.83   1
   0  20   8   57.44   25.77   1
   0  20  -8   47.72   23.69   1
   0 -20   8   17.59   21.74   3
  -1  20  -8    0.34   21.40   1
   1  20   8   38.81   24.57   1
  -9   0   9   -2.88   17.73   2
  -8   0   9  -22.15   16.15   2
  -7   0   9  -20.33   13.93   2
  -6   0   9   -7.71   13.94   2
  -5   0   9   20.74   13.51   2
  -4   0   9   -1.82    6.92   1
  -4   0   9   19.01   11.47   2
  -3   0   9  820.24   31.49   2
  -2   0   9    1.47    9.93   2
  -1   0   9  553.96   25.01   2
   0   0   9   -3.06    9.32   2
   0   0  -9    7.85    5.89   1
   1   0   9  131.81   16.09   2
   1   0   9  139.21   10.72   3
  -1   0  -9  133.65   12.53   1
   2   0   9    9.68    9.99   2
  -3   0  -9   37.10   12.21   1
   3   0   9   41.00   13.97   2
   4   0   9    4.89   13.35   2
  -4   0  -9   -8.16   11.80   1
  -5   0  -9   31.99   16.27   1
   5   0   9   38.55   18.35   2
  -6   0  -9    4.89   14.45   1
  -7   0  -9   96.66   21.62   1
  -8   0  -9  -21.88   16.46   1
  -9  -1   9  -16.85   17.05   2
  -9   1   9   21.10   19.56   2
  -8  -1   9   -4.15   16.53   2
  -8   1   9  -30.18   15.01   2
  -7  -1   9  -17.95   14.62   2
  -7   1   9   -8.84   15.98   2
  -6   1   9  105.77   20.62   2
  -6  -1   9  111.50   19.87   2
  -5  -1   9   12.06   12.66   2
  -5   1   9   30.91   14.27   2
  -4  -1   9   25.21   11.96   2
  -4   1   9   20.78   12.40   2
  -4   1   9   23.59    8.72   1
  -4  -1   9   38.73    7.39   1
  -3  -1   9  817.36   31.08   2
  -3   1   9  781.67   31.16   2
  -2   1   9   27.26   11.71   2
  -2  -1   9    6.93   10.10   2
  -1  -1   9   23.63   10.89   2
  -1   1   9   46.72   12.27   2
   0   1   9   72.96   12.97   2
   0  -1   9   76.05    9.55   3
   0  -1   9   78.61   13.02   2
   0   1   9   78.01    8.68   1
   0   1  -9   88.84    9.45   1
   1   1   9   28.00    8.62   1
   1  -1   9   32.94    7.68   3
  -1   1  -9   14.15    9.08   1
   1   1   9   17.97    6.15   3
   1   1   9   15.92   10.37   2
   1  -1   9    8.03   10.14   2
   2  -1   9   31.36    7.47   3
   2   1   9   28.23   12.54   2
  -2   1  -9   55.73   11.61   1
   2   1   9   45.12   11.57   1
   2  -1   9   51.62   13.12   2
   3   1   9    0.85   11.85   1
   3  -1   9   13.50   12.37   2
   3   1   9    3.63   11.89   2
  -3   1  -9  -16.11   10.06   1
   4   1   9    9.56   14.76   2
  -4   1  -9    4.64   12.59   1
   4   1   9   32.16   15.60   1
   4  -1   9   18.65   14.59   2
   5   1   9   63.58   19.65   2
   5   1   9  100.93   20.87   1
  -5   1  -9   98.74   19.57   1
   5  -1   9   79.27   20.12   2
  -6   1  -9   51.55   17.53   1
  -6  -1  -9   87.92   18.97   1
  -7   1  -9    7.52   16.63   1
  -7  -1  -9   38.16   17.76   1
  -8  -1  -9   16.03   18.00   1
  -8   1  -9   42.14   20.73   1
  -9  -2   9    8.23   18.71   2
  -9   2   9    7.27   18.29   2
  -8  -2   9   70.89   21.26   2
  -8   2   9   27.52   18.58   2
  -7  -2   9   47.35   18.68   2
  -7   2   9   34.93   18.95   2
  -6  -2   9   84.19   19.54   2
  -6   2   9   53.44   17.20   2
  -5   2   9  105.42   18.46   2
  -5  -2   9   87.61   16.38   2
  -5   2   9  100.69   14.28   1
  -4   2   9   32.90   10.06   1
  -4  -2   9   15.17   11.62   2
  -4   2   9   20.73   12.09   2
   4   2  -9   14.93    7.86   1
  -3  -2   9    9.04   10.63   2
  -3   2   9  -12.65    9.66   2
  -2  -2   9   49.39   12.49   2
  -2   2   9   61.32   14.01   2
  -1   2   9   66.74   13.80   2
  -1  -2   9   77.25   11.67   3
  -1  -2   9   88.17   13.54   2
  -1   2   9   85.67    7.28   1
   0   2   9   60.35    8.41   1
   0   2   9   38.84   12.12   2
   0  -2   9   50.12   11.55   2
   0   2  -9   52.10    8.97   1
   1   2   9  301.96   20.73   2
   1   2   9  294.09   16.71   1
   1  -2   9  307.92   15.76   3
   1  -2   9  266.67   19.35   2
  -1   2  -9  304.01   17.41   1
   2   2   9  102.04   15.42   2
   2   2   9  107.09   14.01   1
  -2   2  -9  107.53   14.47   1
   2  -2   9  159.44   18.12   2
   2  -2   9  140.85   11.69   3
  -3   2  -9  318.32   22.18   1
   3   2   9  394.85   25.77   2
   3   2   9  323.34   22.11   1
   3  -2   9  344.53   23.42   2
   4  -2   9  298.34   25.39   2
   4   2   9  251.04   25.12   2
   4   2   9  327.14   25.36   1
  -4   2  -9  368.02   25.31   1
   5  -2   9   35.18   16.45   2
  -5   2  -9   36.09   16.43   1
   5   2   9   30.48   17.67   2
   5   2   9   52.93   18.89   1
  -6   2  -9   32.53   16.87   1
   6   2   9   -0.58   17.76   1
   6   2   9   10.95   14.90   2
  -7  -2  -9    0.02   14.50   1
  -7   2  -9   -0.57   16.47   1
  -8   2  -9    9.69   19.22   1
  -8  -2  -9   26.19   17.57   1
  -9  -3   9  -12.64   17.99   2
  -9   3   9   12.29   18.59   2
  -8  -3   9   -9.17   16.36   2
  -8   3   9  -15.03   15.24   2
  -7  -3   9   39.68   17.23   2
  -7   3   9   75.77   21.72   2
  -6   3   9   21.75   15.52   2
  -6  -3   9  -11.60   12.83   2
  -5   3   9   59.94   15.88   2
  -5  -3   9   30.50   13.33   2
  -5   3   9   30.18   13.57   1
  -4  -3   9  379.41   22.52   2
   4   3  -9  359.28   16.07   1
  -4   3   9  362.82   24.52   2
  -4   3   9  376.16   18.58   1
  -3   3   9   62.52    9.15   1
  -3   3   9   34.60   12.73   2
  -3  -3   9   48.53   12.43   2
  -2  -3   9    6.12   10.31   2
  -2  -3   9    3.57    9.02   3
  -2   3   9   -5.66   10.52   2
  -1  -3   9  161.24   14.92   3
   1   3  -9  175.98   12.29   1
  -1   3   9  166.24   10.72   1
  -1  -3   9  200.05   16.43   2
  -1   3   9  194.44   18.89   2
   0   3  -9   34.03    9.38   1
   0   3   9   16.87    7.39   1
   0  -3   9   28.69    8.40   3
   0  -3   9   29.14   10.54   2
   0   3   9   16.58   11.60   2
   1  -3   9   64.21   10.25   3
   1   3   9   76.74   11.38   1
   1  -3   9   45.16   11.91   2
   1   3   9   67.34   13.46   2
  -1   3  -9   50.60   10.94   1
  -2   3  -9  178.46   17.02   1
   2   3   9  162.68   18.58   2
   2  -3   9  200.20   15.76   3
   2  -3   9  149.53   17.74   2
   2   3   9  187.28   16.82   1
   3   3   9    6.92   11.56   1
   3  -3   9   19.28   12.70   2
   3   3   9   17.00   13.74   2
  -3   3  -9   32.05   13.50   1
  -4   3  -9   -3.23   13.07   1
   4  -3   9   19.85   14.02   2
   4   3   9   24.81   14.29   1
   4   3   9   13.36   15.29   2
   5   3   9   51.67   18.93   2
   5   3   9   69.96   18.75   1
   5  -3   9   53.16   17.71   2
  -5   3  -9   35.64   17.36   1
  -6   3  -9   26.73   17.71   1
   6   3   9   49.46   20.39   1
   6   3   9   73.58   19.43   2
  -7   3  -9   17.02   17.98   1
   7   3   9   16.73   20.29   1
  -8  -3  -9   51.61   18.49   1
  -8   3  -9   20.46   18.99   1
  -9   4   9  -11.30   17.69   2
  -8   4   9    5.45   16.86   2
  -8  -4   9    8.93   17.39   2
  -7   4   9   20.45   18.09   2
  -7  -4   9    6.29   16.71   2
  -6  -4   9   13.56   14.42   2
  -6   4   9   15.47   14.94   2
  -5   4   9   -8.86   12.72   2
  -5   4   9    0.77   13.87   1
  -5  -4   9    9.10   11.79   2
  -4  -4   9   57.42   13.42   2
   4   4  -9   63.18   10.50   1
  -4  -4   9   63.81   13.64   3
  -4   4   9   61.26   13.59   1
  -4   4   9   68.68   15.48   2
  -3   4   9    3.32    8.73   1
  -3   4   9    2.82   10.51   2
  -3  -4   9  -10.91    9.38   3
   3   4  -9    6.88    6.70   1
  -3  -4   9   13.78   10.07   2
  -2  -4   9 2095.28   47.90   2
  -2  -4   9 2064.88   50.73   3
  -2   4   9 2110.06   54.04   2
  -2   4   9 1992.83   39.00   1
   2   4  -9 2037.70   38.67   1
  -1  -4   9   47.73   12.11   2
  -1  -4   9   62.38   11.59   3
   1   4  -9   48.20    9.93   1
  -1   4   9   54.98   14.12   2
  -1   4   9   41.04    8.54   1
   0   4   9   98.56   15.41   2
   0  -4   9  102.40   12.69   3
   0  -4   9  108.51   14.07   2
   0   4  -9   94.15   12.42   1
   0   4   9   78.26   10.73   1
   1  -4   9   38.88    9.82   3
   1  -4   9   50.18   12.13   2
  -1   4  -9   50.38   10.32   1
   1   4   9   27.87   12.10   2
   1   4   9   34.72   10.26   1
   2   4   9   61.35   14.73   2
  -2   4  -9   56.63   13.66   1
   2  -4   9   76.00   11.74   3
   2   4   9   68.09   13.13   1
   2  -4   9   82.73   14.82   2
   3   4   9    4.66   11.35   1
   3  -4   9   -7.44   10.54   2
   3   4   9   -1.22   12.30   2
  -3   4  -9    3.09   11.93   1
   4  -4   9   -0.13   13.34   2
   4   4   9   15.88   14.58   1
  -4   4  -9   22.37   14.84   1
   4   4   9    7.57   14.70   2
   5   4   9   19.73   16.89   2
  -5   4  -9   -6.36   15.26   1
   5   4   9    8.62   14.49   1
   6   4   9   50.78   17.85   2
  -6   4  -9   15.58   17.89   1
   6   4   9   15.69   17.59   1
   7   4   9  -10.15   18.07   1
  -7   4  -9    7.07   18.10   1
   8   4   9   25.98   24.42   1
  -8   4  -9    9.25   19.62   1
  -9  -5   9   42.96   17.80   3
  -9   5   9    9.06   17.93   2
  -8  -5   9   52.37   17.86   3
  -8   5   9   29.63   18.42   2
  -7  -5   9   34.63   16.70   3
  -7  -5   9   37.69   17.74   2
  -7   5   9    4.96   16.97   2
  -6  -5   9   -3.07   12.46   3
  -6  -5   9    0.65   14.32   2
  -6   5   9    8.88   15.62   2
  -5  -5   9  104.60   17.46   3
  -5  -5   9  121.34   16.80   2
  -5   5   9  121.61   20.62   2
  -5   5   9  108.40   18.57   1
  -4   5   9  205.62   21.45   2
  -4  -5   9  215.45   20.00   3
  -4   5   9  179.38   17.82   1
  -4  -5   9  183.50   18.10   2
   4   5  -9  193.98   14.55   1
  -3   5   9  362.34   18.71   1
   3   5  -9  377.87   16.05   1
  -3   5   9  338.06   24.16   2
  -3  -5   9  361.70   23.53   3
  -3  -5   9  338.87   20.18   2
  -2   5   9  236.39   15.18   1
  -2  -5   9  227.95   18.77   3
   2   5  -9  267.67   14.44   1
  -2   5   9  207.47   20.40   2
  -2  -5   9  236.94   17.81   2
  -1   5   9   21.49   12.37   2
  -1   5   9   46.88   10.02   1
   1   5  -9   32.18   10.43   1
  -1  -5   9   19.64   10.70   3
  -1  -5   9   23.64   10.34   2
   0  -5   9   20.19   10.42   2
   0   5   9   23.87   12.41   2
   0   5   9    7.39    8.41   1
   0  -5   9    8.28    9.48   3
   0   5  -9   24.98   10.97   1
   1   5   9   46.11   13.25   2
   1  -5   9   39.05   11.90   2
   1   5   9   59.24   11.63   1
   2   5   9  127.43   15.83   1
   2  -5   9   88.10   14.94   2
  -2   5  -9  145.08   17.16   1
   2  -5   9  142.84   15.35   3
   2   5   9  114.68   17.50   2
  -3   5  -9   51.22   15.76   1
   3   5   9   60.46   16.61   2
   3  -5   9   40.00   14.59   2
   3   5   9   63.67   14.80   1
   4   5   9    1.09   13.85   1
   4  -5   9   30.27   15.54   2
  -4   5  -9   29.56   16.48   1
   4   5   9   59.42   17.92   2
   5   5   9   33.82   17.34   1
   5   5   9   25.99   18.35   2
  -5   5  -9   53.72   18.82   1
  -6   5  -9   -0.88   15.83   1
   6   5   9    3.46   13.82   2
   6   5   9   17.34   16.61   1
  -7   5  -9   14.96   19.74   1
   7   5   9   15.78   19.20   1
  -9   6   9   -3.41   18.64   2
  -9  -6   9   11.30   16.92   3
  -8  -6   9    6.17   15.53   3
  -8   6   9   -1.90   16.70   2
  -7   6   9   13.24   16.23   2
  -7  -6   9    7.79   15.41   3
  -6  -6   9   51.92   17.02   3
  -6  -6   9   79.28   17.78   2
  -6   6   9   62.77   19.82   2
  -5   6   9   32.71   16.12   2
  -5  -6   9   -7.29   12.30   2
  -5  -6   9    0.21   11.70   3
  -5   6   9   13.55   16.34   1
  -4  -6   9   85.79   15.71   3
   4   6  -9   87.84   12.99   1
  -4   6   9   89.39   16.56   1
  -4  -6   9   83.29   14.64   2
  -4   6   9   80.28   16.93   2
  -3  -6   9    5.14   10.27   2
  -3  -6   9   21.32   11.67   3
  -3   6   9   20.04   11.67   1
  -3   6   9   24.81   12.78   2
   3   6  -9   -0.68    8.03   1
  -2   6   9   96.28   12.48   1
   2   6  -9   94.02   11.91   1
  -2   6   9   92.85   16.44   2
  -2  -6   9  105.03   13.55   2
  -2  -6   9  112.59   15.61   3
  -1   6   9  134.64   13.70   1
  -1   6   9  136.73   17.76   2
  -1  -6   9  109.70   14.96   3
   1   6  -9  107.63   13.87   1
  -1  -6   9  139.47   14.08   2
   0   6   9  -10.22    8.22   1
   0  -6   9  -10.53    8.37   2
   0   6  -9    3.20   10.92   1
   0   6   9    6.00   12.04   2
   0  -6   9   -3.38    9.31   3
  -1   6  -9   53.42   13.10   1
   1   6   9   89.24   15.67   2
   1  -6   9   76.63   12.83   3
   1  -6   9   87.99   14.07   2
   1   6   9   89.30   13.38   1
   2   6   9  293.33   23.31   2
   2  -6   9  381.61   23.32   3
  -2   6  -9  342.19   22.97   1
   2  -6   9  344.07   22.42   2
   2   6   9  331.04   21.93   1
   3   6   9   72.80   17.51   2
   3   6   9   82.51   16.63   1
   3  -6   9   68.61   16.27   2
  -3   6  -9   91.36   17.92   1
   4   6   9  237.79   24.60   1
   4  -6   9  205.98   23.26   2
  -4   6  -9  204.11   23.73   1
   4   6   9  190.31   23.61   2
   5   6   9   13.80   16.12   2
   5   6   9   29.62   17.35   1
  -5   6  -9   -2.92   16.64   1
   6   6   9    9.19   14.28   2
  -6   6  -9   -4.95   16.48   1
   6   6   9   14.09   16.62   1
  -7   6  -9   -1.43   18.82   1
   7   6   9  -10.98   16.73   1
  -9   7   9   35.96   21.60   2
  -9  -7   9    0.52   17.87   3
  -8  -7   9   56.73   19.38   3
  -8   7   9   46.40   20.64   2
  -7  -7   9    3.96   15.74   3
  -7   7   9  -29.69   14.71   2
  -6   7   9  119.58   22.31   2
  -6  -7   9   71.86   18.97   3
  -5   7   9  134.42   23.12   2
  -5  -7   9  163.96   20.50   3
  -5   7   9  158.96   22.97   1
  -4   7   9   23.27   16.34   1
  -4  -7   9   22.93   12.39   2
   4   7  -9   35.46   11.67   1
  -4   7   9   28.45   15.38   2
  -4  -7   9    9.79   11.85   3
  -3  -7   9  151.43   15.43   2
  -3   7   9  147.31   17.49   1
   3   7  -9  134.30   14.52   1
  -3   7   9  102.15   18.32   2
  -3  -7   9  107.23   17.01   3
  -2  -7   9   18.75   11.29   3
  -2  -7   9   14.53    9.69   2
  -2   7   9   23.25   13.84   2
   2   7  -9   31.79   10.80   1
  -2   7   9   26.08   11.12   1
  -1  -7   9   67.04   13.90   3
  -1   7   9   64.98   12.95   1
   1   7  -9   88.46   14.14   1
  -1   7   9   80.13   16.20   2
  -1  -7   9   77.55   12.00   2
   0  -7   9  106.12   14.87   3
   0   7  -9  109.73   16.22   1
   0  -7   9   97.07   13.88   2
   0   7   9  111.37   15.09   1
   0   7   9  118.59   17.35   2
   1  -7   9   13.16    9.70   2
   1   7   9    7.01   12.21   2
   1  -7   9    0.98    9.86   3
  -1   7  -9   24.44   14.04   1
   1   7   9   11.23   10.68   1
   2  -7   9   12.55   11.10   2
   2  -7   9   -2.09    6.23   3
  -2   7  -9   33.82   15.50   1
   2   7   9   28.74   14.42   2
   2   7   9   12.42   11.82   1
   3   7   9    3.30   13.39   2
   3   7   9  -12.39   12.31   1
   3  -7   9   -8.32   11.84   2
  -3   7  -9   -8.21   15.51   1
   4   7   9   13.80   15.31   1
  -4   7  -9   46.13   18.22   1
   4   7   9   -0.43   14.84   2
   5   7   9    0.34   15.43   1
   5   7   9   10.72   17.03   2
  -5   7  -9   -2.02   17.21   1
   6   7   9   79.18   19.61   2
   6   7   9  131.38   24.29   1
  -6   7  -9   56.23   21.31   1
  -7   7  -9  -15.23   19.20   1
   7   7   9   -2.05   18.34   1
  -8   8   9   -5.22   17.73   2
  -8  -8   9   24.95   18.06   3
  -7   8   9   22.90   18.45   2
  -7  -8   9   38.51   17.88   3
  -6   8   9  125.77   24.09   2
  -6  -8   9  164.13   23.34   3
  -5   8   9   38.45   20.18   1
  -5  -8   9   26.40   15.91   3
  -5   8   9   42.32   19.27   2
  -4   8   9   28.20   17.52   1
  -4  -8   9    4.67   13.44   3
  -4   8   9    4.95   14.59   2
   4   8  -9   13.66   11.15   1
  -3  -8   9  285.61   23.92   3
   3   8  -9  334.90   20.11   1
  -3   8   9  322.72   23.53   1
  -3  -8   9  290.30   18.92   2
  -3   8   9  298.86   25.74   2
  -2  -8   9   31.20   13.96   3
   2   8  -9   45.70   12.64   1
  -2   8   9   30.79   13.14   1
  -2   8   9   41.77   15.30   2
  -2  -8   9   16.02    9.75   2
  -1  -8   9  423.99   19.75   2
   1   8  -9  366.76   22.76   1
  -1  -8   9  366.19   23.90   3
  -1   8   9  400.02   22.31   1
  -1   8   9  387.55   25.44   2
   0  -8   9    4.70   10.59   3
   0   8   9    7.93   12.50   2
   0   8  -9   -7.10    6.86   1
   0  -8   9   -0.02    8.93   2
   0   8   9   -3.83   10.93   1
  -1   8  -9  106.58   18.11   1
   1  -8   9   98.30   16.04   3
   1   8   9   81.10   17.07   2
   1  -8   9  100.45   14.31   2
   1   8   9  102.26   15.70   1
   2  -8   9    1.02   10.54   2
   2   8   9    6.56   14.18   2
   2  -8   9   -1.19   13.09   3
   2   8   9    6.07   12.51   1
  -2   8  -9   -1.33   15.85   1
  -3   8  -9  -17.59   15.25   1
   3   8   9  -11.79   12.88   1
   3  -8   9   14.52   13.49   2
   3   8   9    1.16   14.16   2
   4   8   9   10.63   16.18   2
   4   8   9  -19.96   14.17   1
  -4   8  -9   29.24   19.13   1
   5   8   9   74.16   20.81   1
  -5   8  -9   74.79   21.68   1
   5   8   9   63.56   19.37   2
  -6   8  -9   10.45   19.03   1
   6   8   9   24.39   17.51   2
   6   8   9   33.57   19.92   1
  -7   8  -9   15.95   21.47   1
   7   8   9   28.11   21.40   1
  -8  -9   9  -10.21   17.78   3
  -8   9   9   -2.63   15.96   2
  -7   9   9    0.06   16.02   2
  -7  -9   9   21.39   18.64   3
  -6  -9   9   23.72   17.96   3
  -6   9   9   -9.92   15.04   2
  -5   9   9  -19.02   19.51   1
  -5  -9   9   12.34   15.34   3
  -5   9   9   -5.29   15.34   2
  -4  -9   9  203.32   22.93   3
   4   9  -9  205.16   20.07   1
  -4   9   9  183.39   23.75   2
  -4   9   9  235.89   25.33   1
  -3   9   9  108.51   20.00   2
   3   9  -9  108.19   16.44   1
  -3   9   9  139.25   20.55   1
  -3  -9   9  122.66   18.55   3
  -2   9   9   66.42   16.54   1
  -2   9   9   85.90   18.08   2
   2   9  -9   54.00   15.17   1
  -2  -9   9   73.85   16.31   3
  -2  -9   9   68.06   11.79   2
   1   9  -9    4.17   12.92   1
  -1   9   9    6.38   13.31   2
  -1   9   9   16.68   12.97   1
  -1  -9   9    2.97   11.80   3
  -1  -9   9    1.41    8.52   2
   0   9   9   -2.34   12.27   1
   0  -9   9   11.20   11.81   3
   0   9  -9  -12.57   13.10   1
   0  -9   9   -0.36    8.62   2
   0   9   9   -2.58   13.23   2
   1  -9   9  128.10   18.05   3
  -1   9  -9  113.22   19.97   1
   1   9   9   94.50   17.02   1
   1  -9   9  131.21   16.05   2
   1   9   9  127.83   18.98   2
   2   9   9  -16.09   12.68   2
   2  -9   9  -14.95   10.13   2
  -2   9  -9   14.25   17.93   1
   2   9   9    2.97   13.34   1
   2  -9   9   20.16   14.68   3
   3   9   9   13.31   15.48   1
  -3   9  -9   17.47   18.64   1
   3   9   9   -8.41   14.21   2
   4   9   9   60.67   19.84   1
   4   9   9   54.46   18.60   2
  -4   9  -9   84.38   22.69   1
  -5   9  -9   -1.06   19.01   1
   5   9   9   -0.02   14.72   2
   5   9   9   11.86   16.75   1
   6   9   9    3.19   16.19   1
   6   9   9   32.29   16.40   2
  -6   9  -9  -41.56   18.54   1
   7   9   9   -0.63   19.63   1
  -7   9  -9  -14.50   20.69   1
  -8  10   9   10.31   17.36   2
  -8 -10   9   -9.90   17.19   3
  -7 -10   9   49.41   19.91   3
  -7  10   9   41.66   19.18   2
  -6 -10   9  -23.66   13.91   3
  -6  10   9   -8.17   16.71   2
  -5  10   9   19.33   17.22   2
  -5  10   9   14.40   21.77   1
  -5 -10   9   55.45   19.30   3
  -4  10   9   -0.86   19.07   1
  -4 -10   9    4.06   14.86   3
  -4  10   9  -14.86   13.52   2
   4  10  -9    4.05   13.67   1
   3  10  -9    2.02   12.92   1
  -3  10   9    5.12   15.14   2
  -3  10   9    0.65   16.46   1
  -3 -10   9   13.20   14.61   3
  -2  10   9   10.32   15.54   2
   2  10  -9   17.04   14.14   1
  -2  10   9    4.89   15.13   1
  -2 -10   9   -8.60   12.93   3
  -1  10   9    5.45   13.82   1
   1  10  -9    4.02    7.23   1
  -1 -10   9    4.17    9.54   2
  -1 -10   9   17.07   14.68   3
  -1  10   9    6.25   14.07   2
   0  10  -9   26.97   17.15   1
   0 -10   9   -6.62    8.35   2
   0  10   9    3.38   13.96   2
   0 -10   9  -14.10   11.81   3
   0  10   9  -13.63   12.63   1
  -1  10  -9  208.75   24.89   1
   1  10   9  151.37   20.25   2
   1 -10   9  198.14   21.99   3
   1 -10   9  208.08   19.48   2
   1  10   9  187.28   21.90   1
   2  10   9   -4.07   13.94   1
  -2  10  -9  -12.80   16.79   1
   2  10   9  -28.54   12.59   2
   2 -10   9   -3.52   14.74   3
  -3  10  -9  310.43   31.22   1
   3  10   9  321.17   27.39   2
   3  10   9  353.43   28.54   1
   4  10   9    6.95   15.69   2
   4  10   9  -15.91   14.15   1
  -4  10  -9   41.56   22.37   1
   5  10   9   56.04   20.84   1
  -5  10  -9   52.38   22.63   1
   5  10   9   57.98   19.02   2
  -6  10  -9   24.86   22.56   1
   6  10   9   -0.10   18.72   1
   7  10   9    4.79   19.94   1
  -7  10  -9  -26.18   21.24   1
  -8  11   9  -13.54   15.77   2
  -8 -11   9  -29.22   18.01   3
  -7  11   9   29.68   19.68   2
  -7 -11   9   15.23   19.77   3
  -6 -11   9   20.35   18.62   3
  -6  11   9   26.95   19.40   2
  -5 -11   9   85.15   21.21   3
  -5  11   9  134.45   26.64   1
  -5  11   9  115.72   22.46   2
   4  11  -9  157.77   21.43   1
  -4  11   9  156.69   23.39   2
  -4 -11   9  201.74   25.46   3
  -4  11   9  159.54   25.75   1
  -3 -11   9  235.61   25.42   3
  -3  11   9  144.05   22.82   2
  -3  11   9  231.81   27.15   1
   3  11  -9  211.82   22.35   1
  -2  11   9   47.64   17.85   2
   2  11  -9   60.10   14.09   1
  -2 -11   9   34.35   16.76   3
  -2  11   9   42.08   18.46   1
  -1  11   9    0.66   15.08   1
  -1  11   9    7.43   15.49   2
   1  11  -9   17.32   16.26   1
  -1 -11   9    7.62   14.54   3
   0  11   9    7.05   15.94   1
   0  11  -9   17.64   17.49   1
   0  11   9   10.35   14.90   2
   0 -11   9   16.10   14.87   3
   1  11   9   49.55   17.34   2
  -1  11  -9   53.67   21.14   1
   1 -11   9    8.81   15.52   3
   1  11   9   26.49   17.94   1
   2  11   9   19.78   15.45   1
   2  11   9   -0.98   13.35   2
   2 -11   9    4.41   16.26   3
  -2  11  -9   24.16   19.83   1
   3  11   9    3.38   16.99   1
   3  11   9    6.07    9.13   2
  -3  11  -9   -6.89   20.82   1
   4  11   9   -1.04   16.68   1
   4  11   9   15.77    9.36   2
  -4  11  -9  -14.11   19.97   1
  -5  11  -9   18.10   21.79   1
   5  11   9   32.04   19.59   1
   6  11   9   -4.75   18.60   1
  -6  11  -9  -10.90   22.62   1
  -7 -12   9   10.75   20.52   3
  -7  12   9   20.76   19.34   2
  -6 -12   9   -4.87   17.51   3
  -6  12   9   -2.44   15.22   2
  -5  12   9   94.01   21.74   2
  -5 -12   9   82.45   21.28   3
  -5  12   9   53.14   23.12   1
  -4 -12   9   60.52   21.14   3
  -4  12   9   -1.14   16.06   2
  -4  12   9   21.79   21.99   1
   4  12  -9   22.91   16.67   1
  -3 -12   9  221.37   25.78   3
  -3  12   9  258.16   28.56   1
  -3  12   9  233.55   26.37   2
   3  12  -9  140.09   17.83   1
  -2  12   9  100.28   20.94   2
  -2  12   9   78.82   21.28   1
  -2 -12   9   89.62   20.62   3
   2  12  -9   31.08   15.34   1
  -1  12   9  206.72   24.35   2
  -1  12   9  228.61   25.79   1
   1  12  -9  226.47   25.28   1
  -1 -12   9  243.28   25.15   3
   0  12  -9  316.72   28.08   1
   0  12   9  282.63   26.58   2
   0  12   9  337.47   28.61   1
   0 -12   9  296.71   27.10   3
   1 -12   9   27.16   18.48   3
   1  12   9   29.19   18.34   1
  -1  12  -9   38.77   21.13   1
   1  12   9   -2.33    9.72   2
   2  12   9   31.96   14.63   2
  -2  12  -9   28.48   21.22   1
   2 -12   9   44.27   19.82   3
   2  12   9   32.65   18.83   1
   3  12   9   18.38   16.67   2
   3  12   9   23.65   17.84   1
  -3  12  -9   14.92   20.95   1
   4  12   9   48.04   20.12   1
  -4  12  -9   23.65   22.00   1
   5  12   9   18.71   19.04   1
  -5  12  -9  -28.78   21.92   1
   6  12   9    9.68   19.56   1
  -6  12  -9   35.70   25.13   1
  -7 -13   9   40.96   21.97   3
  -7  13   9   -8.33   19.05   2
  -6 -13   9   24.71   20.74   3
  -6  13   9  -11.49   16.41   2
  -5  13   9   36.83   18.63   2
  -5 -13   9   46.98   20.65   3
  -5  13   9   38.69   23.24   1
  -4 -13   9    7.50   17.65   3
  -4  13   9   23.36   21.81   1
  -4  13   9   -7.70   14.70   2
   3  13  -9   11.87   13.06   1
  -3  13   9   16.47   17.57   2
  -3 -13   9   11.81   18.71   3
  -3  13   9   58.13   23.31   1
  -2  13   9    4.09   16.42   2
  -2 -13   9   20.89   16.96   3
   2  13  -9   24.56   17.85   1
  -2  13   9   47.28   20.31   1
  -1  13   9  -11.67   15.30   2
  -1  13   9  -15.19   17.37   1
  -1 -13   9    3.61   15.56   3
   1  13  -9  -44.19   15.31   1
   0 -13   9   45.03   19.26   3
   0  13   9  -12.60   13.52   2
   0  13   9    5.41   18.26   1
   0  13  -9   -2.58   19.51   1
   1  13   9   43.94   16.99   2
   1  13   9   26.91   19.56   1
  -1  13  -9   38.73   23.30   1
   1 -13   9   64.98   20.74   3
   2  13   9   26.98   18.65   1
   2  13   9   27.61   17.14   2
  -2  13  -9   17.39   22.12   1
   2 -13   9   21.86   19.30   3
   3  13   9   67.35   20.77   1
  -3  13  -9   46.86   22.40   1
   4  13   9   25.63   19.19   1
  -4  13  -9   31.02   22.60   1
   5  13   9    9.38   19.24   1
  -5  13  -9  -42.49   20.77   1
   6  13   9   25.66   21.23   1
  -6  13  -9  -45.68   22.90   1
  -7 -14   9   22.07   22.10   3
  -7  14   9    7.59   18.07   2
  -6  14   9   87.86   23.75   2
  -6 -14   9   61.46   24.41   3
  -5  14   9    1.78   21.49   1
  -5 -14   9    5.56   18.98   3
  -5  14   9   -4.90   15.47   2
   4  14  -9   96.58   19.84   1
  -4  14   9   69.52   20.22   2
  -4  14   9  148.85   26.10   1
  -4 -14   9   93.62   23.59   3
  -3  14   9   -5.14   21.44   1
  -3 -14   9   41.39   19.71   3
  -3  14   9  -25.57   15.65   2
   3  14  -9    8.86   15.84   1
   2  14  -9   -0.28   17.07   1
  -2  14   9    3.98   18.16   2
  -2  14   9    6.72   20.12   1
  -2 -14   9   -2.84   17.04   3
  -1 -14   9   33.22   19.20   3
  -1  14   9   16.70   18.01   2
  -1  14   9   42.51   21.19   1
   1  14  -9   13.01   18.51   1
   0 -14   9  -14.46   16.48   3
   0  14   9  -10.37   18.74   1
   0  14   9  -13.37   11.31   2
   0  14  -9  -19.66   18.17   1
   1 -14   9    1.97   17.69   3
  -1  14  -9    7.67   21.50   1
   1  14   9    0.15   16.06   2
   1  14   9    6.63   18.51   1
   2 -14   9  347.35   31.55   3
  -2  14  -9  263.61   32.37   1
   2  14   9  317.70   31.48   1
  -3  14  -9  -38.12   18.83   1
   3  14   9   11.16   18.66   1
  -4  14  -9   48.30   25.39   1
   4  14   9   54.51   22.70   1
   5  14   9   14.88   21.41   1
  -5  14  -9   15.46   23.66   1
  -6  15   9   -5.88   18.08   2
  -6 -15   9    8.03   20.72   3
  -5 -15   9   60.24   23.63   3
  -5  15   9   40.82   19.30   2
  -5  15   9   63.67   25.99   1
  -4  15   9   87.79   21.11   2
  -4  15   9   68.78   24.14   1
   4  15  -9   80.28   20.57   1
  -4 -15   9   82.39   23.52   3
   3  15  -9   46.39   18.07   1
  -3  15   9   22.35   21.92   1
  -3  15   9   29.71   18.25   2
  -3 -15   9   28.34   19.98   3
  -2 -15   9   -1.52   16.33   3
   2  15  -9   -6.85   16.19   1
  -2  15   9  -11.92   18.55   1
  -2  15   9  -29.16   15.71   2
  -1 -15   9    4.69   16.68   3
  -1  15   9   16.51   19.88   1
   1  15  -9   -6.28   18.38   1
  -1  15   9  -16.88   11.22   2
   0 -15   9  158.34   25.01   3
   0  15  -9  156.85   25.38   1
   0  15   9  165.63   27.15   1
   1  15   9  -10.30   17.13   1
  -1  15  -9   16.21   19.98   1
   1 -15   9  -26.69   16.02   3
  -2  15  -9   23.35   22.00   1
   2  15   9   28.58   20.58   1
   3  15   9  -22.59   16.53   1
  -3  15  -9   21.09   22.95   1
  -4  15  -9   35.57   24.45   1
   4  15   9   35.88   20.82   1
  -5  15  -9  -11.93   23.38   1
   5  15   9   -9.40   18.42   1
  -6 -16   9   59.48   25.66   3
  -6  16   9   27.92   20.24   2
  -5  16   9   16.44   18.88   2
  -5  16   9   20.94   25.01   1
  -5 -16   9    2.54   21.61   3
  -4  16   9  -13.07   15.68   2
   4  16  -9   21.01   17.38   1
  -4 -16   9   20.27   21.01   3
  -4  16   9   39.09   24.75   1
  -3 -16   9   66.75   22.97   3
  -3  16   9   30.34   19.42   2
   3  16  -9   64.37   20.31   1
  -3  16   9  106.92   26.22   1
  -2  16   9   34.03   20.10   2
   2  16  -9   63.03   20.09   1
  -2  16   9   40.89   21.85   1
  -2 -16   9   22.06   18.88   3
  -1  16   9   53.01   21.67   1
   1  16  -9   42.71   20.03   1
  -1 -16   9   43.49   20.49   3
   0  16  -9   86.73   23.51   1
   0  16   9   92.25   24.44   1
   0 -16   9   61.79   21.01   3
   1  16   9    1.58   19.36   1
   1 -16   9   42.45   19.81   3
  -1  16  -9   63.90   22.89   1
   2  16   9    2.90   18.89   1
  -2  16  -9  -23.90   20.43   1
   3  16   9   -8.85   18.49   1
  -3  16  -9   10.30   23.98   1
  -4  16  -9    6.81   25.46   1
   4  16   9   34.19   22.21   1
  -5  17   9   19.00   19.75   2
  -5 -17   9    7.16   20.91   3
  -5  17   9    9.22   24.06   1
  -4  17   9   20.60   25.04   1
   4  17  -9   48.35   21.22   1
  -4  17   9   18.43   19.07   2
  -4 -17   9   18.93   22.07   3
  -3  17   9    2.73   18.13   2
   3  17  -9   48.64   20.76   1
  -3  17   9   33.08   23.75   1
  -3 -17   9   32.56   21.68   3
  -2 -17   9    8.35   19.65   3
   2  17  -9   40.97   19.54   1
  -2  17   9   44.29   23.07   1
   1  17  -9  -12.97   17.77   1
  -1 -17   9  -17.47   17.70   3
  -1  17   9   14.64   21.49   1
   0 -17   9   67.01   21.42   3
   0  17   9   42.53   22.85   1
   0  17  -9   34.10   21.88   1
   1  17   9  104.57   26.28   1
   1 -17   9   31.88   21.03   3
  -1  17  -9   50.94   24.22   1
   2  17   9   55.49   23.52   1
  -2  17  -9    0.01   21.96   1
   3  17   9   21.52   21.65   1
  -3  17  -9   29.29   25.42   1
   4  17   9   20.57   22.53   1
   4  18  -9   13.90   18.68   1
  -4 -18   9   -6.12   21.05   3
  -4  18   9   24.57   24.39   1
  -4  18   9  -18.22   16.28   2
   3  18  -9   53.96   20.53   1
  -3  18   9   53.20   24.57   1
  -3 -18   9   -4.85   20.40   3
   2  18  -9   38.79   20.45   1
  -2 -18   9   21.62   21.29   3
  -2  18   9   46.11   24.06   1
  -1  18   9  -21.41   19.80   1
   1  18  -9   21.99   19.70   1
  -1 -18   9  -11.08   18.99   3
   0  18   9   56.97   23.70   1
   0 -18   9  -14.03   18.79   3
   0  18  -9   17.01   20.88   1
   1 -18   9   28.37   21.53   3
  -1  18  -9   37.06   24.33   1
   1  18   9   47.13   24.68   1
  -2  18  -9   19.81   23.05   1
   2  18   9    0.74   20.63   1
  -3  18  -9   13.82   24.57   1
   3  18   9   41.06   23.20   1
   3  19  -9   54.88   21.39   1
  -3 -19   9  -14.08   20.37   3
  -3  19   9   30.38   24.93   1
   2  19  -9   10.07   19.12   1
  -2  19   9   34.19   24.36   1
  -2 -19   9   31.36   23.04   3
  -1 -19   9   -5.44   19.91   3
  -1  19   9   -1.44   22.13   1
   1  19  -9   21.60   20.79   1
   0  19  -9   17.05   22.25   1
   0  19   9   39.05   24.86   1
   0 -19   9   39.84   23.09   3
   1  19   9   -6.73   21.41   1
  -1  19  -9   31.59   23.53   1
  -2  19  -9   40.37   25.64   1
   2  19   9   17.25   22.30   1
  -1 -20   9    3.73   21.32   3
   1  20  -9   42.20   22.17   1
  -1  20   9   72.41   26.96   1
   0  20   9   38.66   25.84   1
   0  20  -9   41.99   23.17   1
   0 -20   9   30.11   21.72   3
  -9   0  10  -24.82   17.49   2
  -8   0  10    4.58   17.98   2
  -7   0  10   -3.38   17.60   2
  -6   0  10   25.89   16.28   2
  -5   0  10    6.29   13.49   2
  -4   0  10   88.17   15.89   2
  -3   0  10   -1.81   11.82   2
  -2   0  10  946.56   34.64   2
  -1   0  10   -3.56   10.61   2
   0   0  10  393.32   23.62   2
   0   0 -10  430.72   16.37   1
   0   0  10  454.53   18.71   3
   1   0  10   -2.13    6.16   3
  -1   0 -10   -6.46    7.19   1
   1   0  10  -12.75    9.55   2
  -2   0 -10  123.68   14.52   1
   2   0  10  101.44   16.68   2
   2   0  10  121.20   10.02   3
  -3   0 -10   -3.66   10.85   1
   3   0  10    7.19   12.92   2
  -4   0 -10   13.19   12.77   1
   4   0  10   32.57   15.74   2
   5   0  10   -0.02   15.06   2
  -5   0 -10  -10.73   13.36   1
  -6   0 -10   22.64   15.18   1
   6   0  10    1.82   14.30   2
  -7   0 -10   21.40   15.10   1
  -9  -1  10   34.53   20.80   2
  -9   1  10   -6.61   19.37   2
  -8   1  10   80.66   23.56   2
  -8  -1  10   51.52   21.55   2
  -7  -1  10  119.76   23.55   2
  -7   1  10   99.82   23.10   2
  -6   1  10   11.99   15.85   2
  -6  -1  10   -9.02   14.08   2
  -5   1  10   61.96   17.11   2
  -5  -1  10    6.30   13.35   2
  -4  -1  10  120.03   17.29   2
  -4   1  10  130.93   18.36   2
  -3  -1  10    5.68   11.92   2
  -3   1  10   11.31   12.03   2
  -2   1  10  164.93   18.30   2
  -2  -1  10  171.42   18.42   2
  -1  -1  10   38.27   12.63   2
  -1   1  10   55.46   13.35   2
   0   1  10  120.76   10.87   1
   0   1 -10  112.31   11.00   1
   0   1  10  113.12   15.60   2
   0  -1  10  140.50   12.31   3
   0  -1  10  123.60   15.68   2
  -1   1 -10   11.81    8.95   1
   1  -1  10   -4.50    6.42   3
   1  -1  10   -0.94   10.20   2
   1   1  10    1.28    5.67   3
   1   1  10    8.19    7.87   1
   1   1  10   -8.76    9.46   2
   2   1  10   69.14   13.00   1
   2  -1  10   84.81   15.41   2
   2   1  10   74.45   15.12   2
   2  -1  10   67.86    9.50   3
  -2   1 -10   71.83   13.03   1
   3   1  10   16.47   12.48   1
  -3   1 -10   -0.66   11.52   1
   3   1  10    1.38   13.32   2
   3  -1  10   13.69   12.84   2
  -4   1 -10   25.79   14.60   1
   4   1  10    5.53   14.82   2
   4   1  10   18.30   14.83   1
   4  -1  10    5.23   14.07   2
   5  -1  10   14.88   16.00   2
   5   1  10   19.54   16.79   2
  -5   1 -10   34.44   15.67   1
  -5  -1 -10   16.72   14.89   1
  -6   1 -10    3.98   15.13   1
  -6  -1 -10   -0.10   13.15   1
   6   1  10   -6.55   14.21   2
  -7   1 -10   65.74   19.80   1
  -7  -1 -10   82.11   19.60   1
  -9  -2  10   40.99   21.91   2
  -9   2  10  -11.96   17.99   2
  -8  -2  10   21.96   18.69   2
  -8   2  10   18.73   18.11   2
  -7   2  10   55.10   21.42   2
  -7  -2  10  132.28   23.32   2
  -6  -2  10   34.31   17.20   2
  -6   2  10   73.74   20.49   2
  -5   2  10  153.09   21.11   2
  -5  -2  10  145.73   19.80   2
  -4  -2  10  197.06   19.79   2
  -4   2  10  232.49   22.11   2
  -3  -2  10  104.60   16.25   2
  -3   2  10   67.22   15.60   2
  -2   2  10   59.49   13.88   2
  -2  -2  10    0.12   10.42   2
  -1   2  10   44.98    6.43   1
   1   2 -10   39.99    8.15   1
  -1   2  10   36.64   13.63   2
  -1  -2  10   36.02    9.96   3
  -1  -2  10   36.64   12.17   2
   0   2  10  179.01   12.51   1
   0   2  10  186.24   18.47   2
   0   2 -10  162.10   13.18   1
   0  -2  10  185.48   18.06   2
   1  -2  10   -4.47    9.58   2
   1   2  10   -5.06    7.54   1
   1  -2  10   -7.89    6.78   3
   1   2  10    3.35   11.06   2
  -1   2 -10    4.36    8.74   1
  -2   2 -10  152.03   16.55   1
   2   2  10  199.49   17.32   1
   2  -2  10  171.40   13.18   3
   2  -2  10  182.11   19.38   2
   2   2  10  199.69   19.99   2
   3  -2  10  142.71   19.05   2
   3   2  10  188.48   22.30   2
  -3   2 -10  145.62   18.70   1
   3   2  10  165.65   18.73   1
   4   2  10  254.87   26.19   2
   4   2  10  228.42   23.61   1
  -4   2 -10  251.71   24.10   1
   4  -2  10  222.29   24.76   2
   5  -2  10    0.68   14.25   2
   5   2  10  -24.40   15.82   1
  -5   2 -10   20.99   16.29   1
   5   2  10    8.47   16.36   2
  -6   2 -10   30.96   16.76   1
   6   2  10   10.41   15.41   2
  -7   2 -10   16.71   16.28   1
  -7  -2 -10   45.63   16.92   1
  -9  -3  10  -11.91   19.64   2
  -9   3  10    2.78   19.84   2
  -8  -3  10   18.93   19.19   2
  -8   3  10   14.87   19.14   2
  -7  -3  10   24.31   17.79   2
  -7   3  10   35.11   19.29   2
  -6   3  10   22.45   17.80   2
  -6  -3  10   10.80   15.33   2
  -5  -3  10    8.56   13.53   2
  -5   3  10   -7.12   12.19   2
  -4  -3  10    4.69   12.02   2
  -4   3  10   11.79   12.90   2
  -3   3  10  210.71   21.49   2
  -3  -3  10  236.61   19.96   2
  -2  -3  10   27.12   12.06   2
  -2   3  10    6.65   12.02   2
  -2  -3  10   14.67   10.15   3
   1   3 -10   29.10    8.81   1
  -1  -3  10   25.45   11.13   2
  -1   3  10    6.87    6.77   1
  -1  -3  10   32.43   10.12   3
  -1   3  10   17.03   13.22   2
   0  -3  10   97.13   14.77   2
   0   3 -10   94.95   11.79   1
   0   3  10   97.86   10.84   1
   0   3  10   67.82   14.99   2
   0  -3  10   94.95   11.58   3
   1   3  10  174.56   15.24   1
  -1   3 -10  205.47   16.32   1
   1  -3  10  202.73   18.60   2
   1  -3  10  219.64   16.06   3
   1   3  10  198.59   19.29   2
  -2   3 -10    7.15   10.80   1
   2   3  10   20.21   13.17   2
   2   3  10   20.28   10.96   1
   2  -3  10   39.26    9.58   3
   2  -3  10   12.63   12.52   2
   3   3  10  105.77   16.62   1
  -3   3 -10  107.12   17.55   1
   3   3  10   80.70   18.40   2
   3  -3  10   92.59   17.60   2
   4  -3  10   26.90   16.10   2
   4   3  10   22.95   16.17   2
  -4   3 -10   45.55   17.39   1
   4   3  10   57.29   16.37   1
   5  -3  10   -1.79   13.94   2
  -5   3 -10   -2.45   15.16   1
   5   3  10   25.93   16.79   2
   5   3  10  -12.97   15.89   1
   6   3  10   51.47   19.59   2
   6   3  10   66.88   21.76   1
  -6   3 -10   86.69   20.45   1
  -7   3 -10   50.01   20.17   1
  -9  -4  10   72.84   18.21   3
  -9   4  10    7.86   19.53   2
  -8  -4  10   11.75   19.53   2
  -8   4  10   25.66   20.35   2
  -7  -4  10    9.24   16.78   2
  -7   4  10   25.28   17.99   2
  -6  -4  10    8.93   15.56   2
  -6   4  10    9.87   17.36   2
  -5  -4  10   -5.27   12.86   2
  -5   4  10   20.11   15.26   2
  -4   4  10   21.08   13.68   2
  -4  -4  10  -15.04    9.51   3
  -4  -4  10   10.48   12.59   2
  -3  -4  10  570.39   28.01   3
  -3   4  10  569.71   18.93   1
   3   4 -10  569.99   17.25   1
  -3  -4  10  538.61   26.02   2
  -3   4  10  546.93   29.94   2
  -2   4  10   69.75   16.27   2
  -2   4  10   71.25    8.77   1
   2   4 -10   77.06    8.65   1
  -2  -4  10   70.54   13.42   3
  -2  -4  10   78.62   14.15   2
   1   4 -10  891.34   24.84   1
  -1   4  10  879.41   24.39   1
  -1  -4  10  850.89   30.64   2
  -1  -4  10  924.20   31.96   3
  -1   4  10  837.58   34.32   2
   0   4 -10   27.09   10.64   1
   0   4  10   41.92    9.47   1
   0   4  10   22.59   12.89   2
   0  -4  10   23.73    9.73   3
   0  -4  10   16.51   11.23   2
   1   4  10   89.36   15.46   2
   1   4  10  105.43   13.33   1
   1  -4  10  103.07   15.49   2
  -1   4 -10   90.09   13.47   1
   1  -4  10   69.65   12.04   3
   2   4  10    7.47   10.49   1
   2  -4  10    7.10   11.15   2
  -2   4 -10   10.24   12.01   1
   2  -4  10    0.25    9.14   3
   2   4  10    0.70   11.99   2
   3   4  10   -1.36   14.52   2
   3  -4  10   15.82   13.73   2
   3   4  10   18.11   12.47   1
  -3   4 -10    4.42   13.82   1
   4   4  10   10.25   15.06   1
   4   4  10    4.39   15.25   2
   4  -4  10   12.41   15.19   2
  -4   4 -10   19.11   15.45   1
   5   4  10   -2.94   15.68   1
  -5   4 -10  -17.86   15.01   1
   5   4  10   22.47   16.29   2
   5  -4  10   13.89   16.46   2
   6   4  10   -0.83   17.25   1
   6   4  10   37.63   18.49   2
  -6   4 -10   18.33   17.90   1
  -7   4 -10   27.93   19.90   1
   7   4  10    0.04   19.62   1
  -9  -5  10   25.28   17.48   3
  -9   5  10    7.35   20.38   2
  -8   5  10   28.81   19.91   2
  -8  -5  10   38.17   18.31   3
  -7   5  10   39.40   19.96   2
  -7  -5  10    1.59   14.29   3
  -7  -5  10   -4.48   15.85   2
  -6  -5  10   37.40   16.76   3
  -6   5  10   56.21   20.60   2
  -6  -5  10   32.74   16.65   2
  -5   5  10   11.43   15.10   2
  -5  -5  10   12.26   12.64   3
  -5  -5  10   -2.48   13.24   2
  -4  -5  10   79.05   15.95   2
  -4   5  10   91.21   18.57   2
  -4  -5  10   66.99   15.06   3
   3   5 -10  438.49   16.86   1
  -3  -5  10  419.24   23.77   2
  -3  -5  10  419.36   25.72   3
  -3   5  10  388.10   26.67   2
  -3   5  10  421.04   18.59   1
  -2   5  10   77.08   10.65   1
  -2   5  10   82.27   16.53   2
  -2  -5  10   56.31   12.78   2
  -2  -5  10   59.22   13.14   3
   2   5 -10   50.50    9.80   1
  -1  -5  10    4.04    9.37   3
  -1  -5  10    9.93   10.54   2
  -1   5  10    6.13    7.99   1
  -1   5  10    1.27   12.24   2
   1   5 -10    2.51   10.05   1
   0  -5  10   -0.14    9.10   3
   0   5  10   -0.75   12.39   2
   0   5  10    5.45    8.48   1
   0   5 -10   -2.95   10.26   1
   0  -5  10    4.69   10.18   2
  -1   5 -10  249.40   18.26   1
   1  -5  10  245.91   20.11   2
   1   5  10  242.21   21.55   2
   1   5  10  212.75   17.28   1
  -2   5 -10   35.57   13.84   1
   2   5  10   27.78   12.27   1
   2   5  10   18.90   14.41   2
   2  -5  10   56.30   14.46   2
   2  -5  10   13.89   11.29   3
  -3   5 -10   60.85   17.17   1
   3   5  10   37.02   14.31   1
   3  -5  10   61.79   16.28   2
   3   5  10   39.60   16.54   2
  -4   5 -10   23.42   16.27   1
   4   5  10   31.37   17.51   2
   4  -5  10   37.36   17.01   2
   4   5  10   43.47   16.37   1
   5   5  10   31.03   17.96   1
  -5   5 -10   62.88   19.73   1
   5   5  10   24.26   16.60   2
  -6   5 -10    4.33   17.09   1
   6   5  10   27.17   17.05   2
   6   5  10   30.53   18.13   1
  -7   5 -10   -6.39   19.60   1
   7   5  10    6.68   19.10   1
  -9  -6  10   38.03   19.45   3
  -9   6  10   20.52   20.78   2
  -8   6  10    8.28   19.56   2
  -8  -6  10   13.43   16.73   3
  -7  -6  10   10.32   15.34   3
  -7   6  10    6.72   17.39   2
  -6  -6  10  101.32   19.25   2
  -6  -6  10   67.67   18.45   3
  -6   6  10   92.20   22.55   2
  -5  -6  10  226.91   22.13   2
  -5  -6  10  259.96   24.16   3
  -5   6  10  213.22   25.79   2
  -4   6  10   32.85   16.11   2
  -4  -6  10   20.67   12.45   3
  -4  -6  10   18.64   13.27   2
  -3   6  10    1.42   10.88   1
  -3  -6  10   -5.27   11.05   3
  -3  -6  10    1.57   11.24   2
  -3   6  10  -11.40   11.87   2
   3   6 -10   -6.97    8.23   1
  -2   6  10    4.25   12.49   2
  -2  -6  10   12.88   10.80   2
  -2  -6  10    0.46   10.83   3
  -2   6  10   24.52    9.59   1
   2   6 -10   13.83    9.21   1
  -1   6  10   72.63   11.90   1
   1   6 -10   62.14   13.01   1
  -1   6  10   71.44   16.02   2
  -1  -6  10   63.39   13.63   3
  -1  -6  10   68.22   12.88   2
   0  -6  10   47.50   12.45   2
   0   6  10   66.04   15.98   2
   0   6  10   72.25   12.35   1
   0  -6  10   67.58   13.15   3
   0   6 -10   36.13   13.26   1
   1  -6  10  219.19   19.92   2
   1   6  10  209.02   17.40   1
   1   6  10  234.34   21.67   2
   1  -6  10  216.65   18.50   3
   2  -6  10   19.50   12.10   3
   2  -6  10   46.62   14.22   2
  -2   6 -10   39.59   15.14   1
   2   6  10   16.01   15.17   2
   2   6  10   33.06   12.68   1
   3   6  10  215.96   22.50   1
   3  -6  10  223.58   23.65   2
   3   6  10  215.76   24.13   2
  -3   6 -10  239.71   23.40   1
  -4   6 -10    1.56   16.26   1
   4   6  10   22.59   15.18   1
   4  -6  10   30.63   16.23   2
   4   6  10   10.84   16.18   2
   5   6  10   58.06   19.39   1
   5   6  10   56.27   18.50   2
  -5   6 -10   39.38   18.52   1
   6   6  10    0.38   15.01   2
  -6   6 -10  -17.41   16.56   1
   6   6  10   -0.48   16.94   1
  -7   6 -10   -5.70   19.36   1
   7   6  10   15.57   19.49   1
  -8   7  10   -4.38   18.22   2
  -8  -7  10   18.70   17.70   3
  -7   7  10   89.94   23.41   2
  -7  -7  10   75.10   20.18   3
  -6  -7  10   12.59   16.08   3
  -6   7  10   -1.35   16.89   2
  -5   7  10   34.84   17.56   2
  -5  -7  10   35.01   15.15   3
  -4  -7  10  195.93   21.65   3
  -4  -7  10  224.64   19.95   2
  -4   7  10  188.26   21.19   1
  -4   7  10  203.64   24.07   2
  -3  -7  10  288.59   24.23   3
   3   7 -10  271.39   18.01   1
  -3  -7  10  254.21   20.31   2
  -3   7  10  292.34   20.20   1
  -3   7  10  256.50   24.85   2
  -2   7  10    3.14   13.78   2
  -2   7  10   -0.08   10.00   1
   2   7 -10   34.13   11.48   1
  -2  -7  10   27.08   11.07   2
  -2  -7  10   20.49   12.77   3
  -1  -7  10    8.29   10.36   2
   1   7 -10   21.24   12.27   1
  -1  -7  10   25.97   12.14   3
  -1   7  10   23.98   14.18   2
  -1   7  10   25.10   11.10   1
   0   7  10   -7.25    9.29   1
   0  -7  10   -1.16   10.45   3
   0  -7  10    5.06   10.15   2
   0   7  10    1.82   12.42   2
   0   7 -10   -2.66   12.95   1
   1   7  10   25.32   14.37   2
   1  -7  10   -0.44   11.13   3
   1  -7  10   20.05   11.88   2
   1   7  10   39.91   12.99   1
  -1   7 -10    8.45   12.59   1
  -2   7 -10  155.11   20.88   1
   2  -7  10  127.24   16.10   3
   2   7  10  115.09   19.73   2
   2  -7  10  108.55   17.37   2
   2   7  10  153.13   19.08   1
   3  -7  10  -18.49   11.13   2
   3   7  10   -2.60   13.91   2
   3   7  10    2.12   13.90   1
  -3   7 -10   -4.00   15.62   1
  -4   7 -10    5.65   16.80   1
   4   7  10  -14.99   13.70   1
   4   7  10   -3.67   15.41   2
   5   7  10   51.89   19.25   1
   5   7  10   44.22   17.46   2
  -5   7 -10   38.96   19.39   1
  -6   7 -10    7.71   18.96   1
   6   7  10  -14.31   16.52   1
   6   7  10   -9.27   13.90   2
   7   7  10   44.45   21.63   1
  -7   7 -10   13.56   21.35   1
  -8   8  10   -8.61   17.21   2
  -8  -8  10   11.22   18.89   3
  -7   8  10  -10.43   15.33   2
  -7  -8  10  -12.30   15.87   3
  -6  -8  10   34.71   17.61   3
  -6   8  10   16.12   17.81   2
  -5   8  10   30.43   17.53   2
  -5  -8  10   19.64   16.41   3
  -4   8  10   15.58   17.33   1
  -4  -8  10    7.70   13.80   3
  -4   8  10   19.84   16.36   2
   3   8 -10   24.20   12.13   1
  -3   8  10   18.27   14.16   1
  -3   8  10    0.33   14.54   2
  -3  -8  10   20.83   14.55   3
  -3  -8  10    4.06   11.64   2
  -2  -8  10  486.93   23.17   2
   2   8 -10  498.52   24.46   1
  -2   8  10  450.96   29.44   2
  -2   8  10  493.38   25.10   1
  -2  -8  10  489.41   28.37   3
  -1   8  10   81.84   17.87   2
  -1   8  10   65.21   14.58   1
   1   8 -10   66.02   15.85   1
  -1  -8  10   32.72   13.84   3
  -1  -8  10   48.53   11.89   2
   0   8  10  320.84   25.15   2
   0  -8  10  327.69   21.52   2
   0   8 -10  308.22   23.70   1
   0   8  10  350.23   22.10   1
   0  -8  10  322.41   24.43   3
   1   8  10   12.32   13.97   2
  -1   8 -10    1.88   15.45   1
   1  -8  10   17.51   11.43   2
   1   8  10   -6.71   11.69   1
   1  -8  10   15.76   12.31   3
   2  -8  10   30.08   14.06   2
   2   8  10   23.67   16.09   2
   2  -8  10   33.05   14.36   3
   2   8  10   50.07   15.22   1
  -2   8 -10   40.09   18.50   1
  -3   8 -10    0.07   16.67   1
   3  -8  10    6.97   12.58   2
   3   8  10   -3.89   13.55   1
   3   8  10    7.49   15.18   2
  -4   8 -10   -4.06   18.45   1
   4   8  10   17.41   17.45   2
   4   8  10   21.54   16.87   1
   5   8  10    3.54   15.98   1
   5   8  10   12.32   15.56   2
  -5   8 -10    0.47   17.17   1
  -6   8 -10    2.61   19.94   1
   6   8  10   11.00   17.68   1
   6   8  10   22.30   16.80   2
  -7   8 -10   -7.75   20.49   1
   7   8  10  -10.28   18.79   1
  -8   9  10   41.56   22.33   2
  -8  -9  10   54.50   22.27   3
  -7   9  10   21.98   19.82   2
  -7  -9  10   15.95   19.02   3
  -6  -9  10    7.37   16.94   3
  -6   9  10   15.13   17.90   2
  -5   9  10   75.99   20.95   2
  -5  -9  10   65.52   19.56   3
  -4   9  10  117.05   21.55   1
  -4   9  10  143.36   23.35   2
  -4  -9  10  138.17   21.05   3
   3   9 -10  214.17   19.75   1
  -3   9  10  166.53   23.27   2
  -3  -9  10  144.38   21.24   3
  -3   9  10  159.44   20.71   1
  -2   9  10   15.37   16.20   2
  -2  -9  10   18.52   14.85   3
   2   9 -10    6.53   13.38   1
  -2   9  10    0.63   13.94   1
  -1  -9  10  -11.96    9.26   2
  -1  -9  10   -6.90   11.23   3
  -1   9  10    8.07   14.95   2
  -1   9  10    7.70   12.66   1
   1   9 -10   -0.43   14.36   1
   0  -9  10   39.13   14.98   3
   0   9  10   35.42   14.62   1
   0   9  10   29.03   15.86   2
   0  -9  10   42.10   12.78   2
   0   9 -10   17.68    9.62   1
   1  -9  10   81.37   15.22   2
   1  -9  10   87.44   17.23   3
   1   9  10   69.43   17.99   2
   1   9  10   89.31   17.02   1
  -1   9 -10   87.39   19.66   1
   2  -9  10   27.93   14.29   2
   2   9  10   16.11   15.62   1
   2   9  10    1.37   14.51   2
  -2   9 -10   30.82   18.96   1
   2  -9  10   39.00   16.40   3
  -3   9 -10  226.90   27.08   1
   3   9  10  216.13   25.81   1
   3   9  10  157.42   23.77   2
  -4   9 -10   33.36   20.52   1
   4   9  10   18.93   18.26   2
   4   9  10    0.44   16.22   1
   5   9  10   22.19   15.84   2
   5   9  10   24.81   18.87   1
  -5   9 -10   -0.61   19.10   1
   6   9  10   12.68   17.81   1
   6   9  10   -2.11   14.81   2
  -6   9 -10   -2.84   20.67   1
  -8  10  10   15.02   19.53   2
  -8 -10  10   -3.91   18.31   3
  -7 -10  10    5.82   18.59   3
  -7  10  10   -3.86   18.84   2
  -6 -10  10   39.24   19.05   3
  -6  10  10   25.07   18.97   2
  -5 -10  10   -4.50   16.66   3
  -5  10  10   14.16   18.00   2
  -4 -10  10  276.79   27.77   3
  -4  10  10  253.76   26.89   1
  -4  10  10  196.40   26.65   2
  -3  10  10    3.76   16.62   1
   3  10 -10   15.51   14.16   1
  -3  10  10   15.32   16.68   2
  -3 -10  10   -6.40   14.54   3
  -2  10  10   -1.17   16.14   2
   2  10 -10   35.78   15.33   1
  -2 -10  10   26.48   15.80   3
  -2  10  10   42.92   16.69   1
  -1  10  10   -8.88   15.71   2
  -1  10  10   38.20   15.53   1
  -1 -10  10   22.80   15.44   3
   1  10 -10    1.50   15.63   1
   0 -10  10   35.34   12.54   2
   0  10  10   25.56   16.54   2
   0  10  10   17.07   14.81   1
   0  10 -10  -19.54   14.86   1
   0 -10  10   12.86   14.60   3
   1  10  10    1.42   15.01   2
  -1  10 -10   14.95   18.69   1
   1 -10  10   12.90   14.82   3
   1  10  10   12.91   14.14   1
   1 -10  10   22.78   12.58   2
   2 -10  10  305.37   27.07   3
   2 -10  10  304.47   24.46   2
   2  10  10  267.37   26.43   2
   2  10  10  307.27   26.45   1
  -2  10 -10  315.45   29.30   1
  -3  10 -10   64.53   23.63   1
   3  10  10   74.61   20.35   2
   3  10  10   41.11   18.53   1
   4  10  10   70.58   20.50   2
   4  10  10   50.75   19.36   1
  -4  10 -10   37.25   21.89   1
   5  10  10    3.98   14.42   2
  -5  10 -10   12.27   20.86   1
   5  10  10  -20.84   15.78   1
  -6  10 -10  -19.94   20.08   1
   6  10  10    0.85   15.52   2
   6  10  10   -1.42   17.71   1
  -7  11  10   14.16   19.78   2
  -7 -11  10  -21.59   17.55   3
  -6  11  10  -14.19   15.76   2
  -6 -11  10   -1.65   17.51   3
  -5 -11  10    2.40   17.57   3
  -5  11  10   48.31   19.29   2
  -4  11  10   51.01   22.43   1
  -4  11  10    7.98   17.43   2
  -4 -11  10   43.84   18.66   3
  -3 -11  10   28.04   16.99   3
   3  11 -10   39.33   16.34   1
  -3  11  10   14.30   18.32   1
  -3  11  10    2.69   17.27   2
  -2  11  10   14.86   17.50   1
  -2  11  10   40.77   18.98   2
  -2 -11  10   41.60   17.31   3
   2  11 -10   38.91   16.63   1
  -1  11  10   37.38   18.53   2
  -1  11  10   13.52   16.34   1
   1  11 -10    9.02    9.96   1
  -1 -11  10   39.24   17.05   3
   0  11  10   20.12   16.23   2
   0  11  10   32.00   17.33   1
   0  11 -10   -9.99   18.12   1
   0 -11  10   23.28   15.90   3
   1  11  10    7.88   15.97   1
   1  11  10  -15.54   14.98   2
   1 -11  10   19.45   12.34   2
   1 -11  10   22.46   16.31   3
  -1  11 -10   11.09   19.49   1
   2 -11  10   25.02   18.55   3
  -2  11 -10    8.68   20.83   1
   2  11  10   49.33   19.19   1
   2  11  10   -2.56   15.98   2
   3  11  10   20.70   17.72   1
   3  11  10   32.27   17.64   2
  -3  11 -10   38.48   21.84   1
   4  11  10   11.59   17.50   2
  -4  11 -10    0.60   20.42   1
   4  11  10   41.38   19.11   1
   5  11  10   -8.68   17.53   1
  -5  11 -10    7.18   21.72   1
   5  11  10   14.20   14.51   2
   6  11  10   16.25   20.91   1
  -6  11 -10   35.52   25.75   1
  -7  12  10   -3.27   18.62   2
  -7 -12  10  -37.45   17.20   3
  -6  12  10   21.05   19.64   2
  -6 -12  10   11.01   19.28   3
  -5 -12  10    0.74   17.04   3
  -5  12  10   -8.24   14.74   2
  -4  12  10   25.07   18.74   2
  -4  12  10   48.00   22.69   1
  -4 -12  10   33.93   19.30   3
   3  12 -10   15.20   17.11   1
  -3  12  10    7.55   17.51   2
  -3  12  10    3.45   19.85   1
  -3 -12  10   24.86   17.55   3
  -2  12  10  160.24   24.87   2
  -2  12  10  189.96   25.13   1
  -2 -12  10  120.58   23.12   3
   2  12 -10  160.28   22.42   1
  -1  12  10  141.64   23.95   2
  -1  12  10  193.40   24.20   1
  -1 -12  10  152.56   22.91   3
   1  12 -10  150.65   22.65   1
   0 -12  10   83.05   20.26   3
   0  12 -10  101.21   22.65   1
   0  12  10   71.23   20.04   2
   0  12  10  106.19   21.54   1
  -1  12 -10  138.82   25.61   1
   1 -12  10  152.39   23.26   3
   1  12  10  134.45   22.47   2
   1  12  10  157.05   23.93   1
  -2  12 -10    5.68   20.59   1
   2  12  10   18.36   17.30   1
   2  12  10    8.12   16.47   2
   2 -12  10   28.25   18.79   3
  -3  12 -10   -8.02   20.80   1
   3  12  10    0.88   10.36   2
   3  12  10   -7.00   16.79   1
  -4  12 -10    2.05   21.14   1
   4  12  10    9.30   18.71   1
  -5  12 -10   -3.76   23.33   1
   5  12  10    9.54   20.18   1
   6  12  10   31.59   22.31   1
  -6  12 -10   26.82   25.43   1
  -7  13  10    2.17   19.14   2
  -7 -13  10    8.73   20.95   3
  -6 -13  10  -16.54   17.11   3
  -6  13  10   -1.50   16.13   2
  -5  13  10    0.71   16.54   2
  -5 -13  10   27.88   20.63   3
  -4 -13  10   46.14   20.26   3
  -4  13  10  105.59   23.62   1
  -4  13  10   37.85   19.24   2
  -3 -13  10   61.57   21.12   3
  -3  13  10    1.63   18.34   2
  -3  13  10   45.79   22.63   1
   3  13 -10   77.27   17.48   1
  -2  13  10    4.14   18.01   2
  -2 -13  10   24.15   18.14   3
   2  13 -10   13.68    9.23   1
  -2  13  10   24.74   20.19   1
  -1 -13  10   14.58   17.16   3
  -1  13  10    0.57   17.27   2
   1  13 -10   10.06   18.86   1
  -1  13  10   11.10   18.52   1
   0  13  10   40.79   19.65   1
   0  13  10    8.50   17.24   2
   0  13 -10   18.69   20.18   1
   0 -13  10   -1.08   16.74   3
   1 -13  10   47.67   20.49   3
   1  13  10   73.75   21.89   1
   1  13  10   48.11   16.71   2
  -1  13 -10   85.63   23.58   1
   2 -13  10   17.90   18.02   3
  -2  13 -10   74.23   23.60   1
   2  13  10   25.02   12.79   2
   2  13  10   55.28   20.01   1
  -3  13 -10   52.65   23.31   1
   3  13  10   25.32   19.27   1
   4  13  10   16.93   18.73   1
  -4  13 -10  -13.13   20.61   1
  -5  13 -10  -33.21   21.88   1
   5  13  10   15.00   20.19   1
  -6 -14  10   -3.33   20.13   3
  -6  14  10   -4.79   17.56   2
  -5 -14  10   52.48   22.63   3
  -5  14  10   97.99   22.81   2
  -4  14  10   74.51   23.22   1
  -4 -14  10   43.21   21.53   3
  -4  14  10   -5.41   15.91   2
  -3 -14  10   56.95   21.49   3
  -3  14  10   59.96   19.03   2
  -3  14  10   82.50   23.29   1
  -2 -14  10   34.71   18.58   3
  -2  14  10    3.69   17.94   2
   2  14 -10   20.18   17.38   1
  -2  14  10   13.07   20.93   1
  -1  14  10   21.31   20.01   1
  -1 -14  10   37.01   18.35   3
  -1  14  10   12.54   18.55   2
   1  14 -10   33.56   19.55   1
   0  14  10   -5.46   17.84   1
   0  14  10   26.21   16.82   2
   0 -14  10   14.90   18.14   3
   0  14 -10    7.42   19.79   1
   1 -14  10   15.12   18.56   3
   1  14  10   50.10   20.66   1
  -1  14 -10    8.46   20.24   1
   1  14  10   -5.50   13.36   2
  -2  14 -10   19.88   22.61   1
   2  14  10   28.44   19.04   1
   2 -14  10   18.38   17.54   3
   3  14  10   84.44   23.28   1
  -3  14 -10   97.68   25.95   1
   4  14  10   -7.50   17.86   1
  -4  14 -10  -30.93   21.20   1
  -5  14 -10   73.95   27.97   1
   5  14  10   41.42   23.16   1
  -6  15  10  -27.54   17.44   2
  -6 -15  10   34.04   24.00   3
  -5 -15  10   13.02   21.48   3
  -5  15  10   13.37   18.90   2
  -4 -15  10   14.76   21.01   3
  -4  15  10   30.14   18.41   2
  -4  15  10   21.47   21.75   1
  -3  15  10   45.44   21.84   1
  -3 -15  10   47.42   21.25   3
  -3  15  10   38.36   19.53   2
   3  15 -10   50.91   17.98   1
  -2 -15  10   27.96   18.48   3
  -2  15  10  -17.76   15.97   2
  -2  15  10   15.87   20.38   1
   2  15 -10   14.97   16.71   1
  -1 -15  10   24.77   18.48   3
  -1  15  10   -6.44   17.61   2
   1  15 -10   13.22   18.79   1
  -1  15  10    4.24   18.89   1
   0 -15  10    0.17   17.15   3
   0  15  10    8.99   10.29   2
   0  15 -10   -3.96   18.29   1
   0  15  10  -16.42   18.05   1
   1 -15  10   50.27   20.65   3
   1  15  10   64.63   22.82   1
  -1  15 -10   28.97   20.94   1
  -2  15 -10  -13.60   21.07   1
   2  15  10   14.36   19.17   1
   3  15  10   10.68   20.11   1
  -3  15 -10  -19.89   22.15   1
  -4  15 -10  -32.76   22.13   1
   4  15  10    1.34   20.03   1
  -5 -16  10   59.38   25.99   3
  -5  16  10    9.25   19.31   2
  -4  16  10   35.99   20.40   2
  -4 -16  10   39.47   21.85   3
  -4  16  10   48.71   24.18   1
   3  16 -10   52.57   18.45   1
  -3  16  10   23.73   19.08   2
  -3  16  10   10.30   21.38   1
  -3 -16  10   21.88   20.72   3
  -2  16  10   51.48   19.15   2
  -2  16  10   65.19   24.03   1
   2  16 -10   29.76   18.97   1
  -2 -16  10   33.95   19.75   3
  -1 -16  10  100.35   22.55   3
   1  16 -10  128.71   24.35   1
  -1  16  10   91.45   23.79   1
   0  16  10   38.60   22.27   1
   0 -16  10   50.87   21.08   3
   0  16 -10    0.47   18.52   1
  -1  16 -10   57.87   22.68   1
   1  16  10   73.79   23.23   1
   1 -16  10   20.71   18.93   3
   2  16  10    2.05   19.44   1
  -2  16 -10   -7.98   21.35   1
  -3  16 -10  -19.77   21.89   1
   3  16  10   61.73   23.35   1
   4  16  10  -16.90   19.55   1
  -4  16 -10   -0.66   24.35   1
  -5 -17  10   -0.37   23.75   3
  -5  17  10   29.61   21.67   2
  -4 -17  10  -18.06   19.82   3
  -4  17  10  -24.06   17.02   2
  -4  17  10   30.50   24.92   1
  -3  17  10   23.50   22.60   1
  -3  17  10  -15.33   18.05   2
  -3 -17  10  -47.86   17.20   3
   3  17 -10   37.82   18.71   1
  -2  17  10   17.64   22.30   1
  -2 -17  10  -21.56   17.95   3
   2  17 -10   29.16   17.61   1
  -1 -17  10  -23.01   17.50   3
   1  17 -10   -9.65   18.68   1
  -1  17  10    4.97   20.87   1
   0  17  10   24.75   22.51   1
   0 -17  10   25.39   21.00   3
   0  17 -10   29.08   21.03   1
   1 -17  10   -0.78   19.89   3
   1  17  10   15.35   21.85   1
  -1  17 -10   27.85   23.34   1
  -2  17 -10  -30.90   20.47   1
   2  17  10   24.26   21.51   1
   3  17  10   18.57   22.71   1
  -3  17 -10    4.46   24.73   1
  -4 -18  10   61.52   25.20   3
  -4  18  10   60.27   27.02   1
  -4  18  10   38.04   21.70   2
  -3 -18  10   -0.07   21.74   3
  -3  18  10    1.67   21.58   1
   3  18 -10   35.23   19.41   1
   2  18 -10   -2.60   18.11   1
  -2 -18  10    4.36   20.71   3
  -2  18  10   11.25   22.03   1
   1  18 -10   41.74   21.58   1
  -1 -18  10    0.38   20.56   3
  -1  18  10   48.81   24.55   1
   0  18 -10   -8.84   19.07   1
   0 -18  10   -3.97   20.25   3
   0  18  10   17.65   21.98   1
   1  18  10   19.14   22.34   1
   1 -18  10   11.92   20.63   3
  -1  18 -10  -40.11   19.88   1
   2  18  10   29.74   23.26   1
  -2  18 -10  -25.69   21.98   1
   2  19 -10   45.91   22.05   1
  -2  19  10   53.33   24.40   1
  -2 -19  10   67.44   24.66   3
  -1  19  10   30.58   24.71   1
   1  19 -10   39.71   21.72   1
  -1 -19  10   -9.46   20.67   3
   0 -19  10    1.68   20.14   3
   0  19  10    1.56   22.86   1
   0  19 -10   -4.88   19.62   1
   1  19  10   16.67   24.68   1
  -1  19 -10   13.67   22.37   1
  -9   0  11   30.29   20.51   2
  -8   0  11  -10.08   18.60   2
  -7   0  11   -4.38   17.08   2
  -6   0  11   -6.12   15.53   2
  -5   0  11  -26.17   13.27   2
  -4   0  11  -17.84   12.24   2
  -3   0  11  168.04   20.13   2
  -2   0  11    1.52   12.27   2
  -1   0  11  647.40   30.20   2
   0   0  11    2.48   11.42   2
   0   0  11    2.91    6.95   3
   0   0 -11   -7.06    7.23   1
   1   0  11  112.82   17.20   2
   1   0  11  115.94   11.37   3
  -1   0 -11  110.19   12.40   1
  -2   0 -11    1.41    6.06   1
   2   0  11    3.42   12.31   2
   3   0  11   -0.25   13.93   2
  -3   0 -11   13.61   13.06   1
  -4   0 -11    1.75   13.42   1
   4   0  11   -7.35   15.56   2
   5   0  11    0.12   14.74   2
  -5   0 -11   14.26   14.56   1
  -6   0 -11   33.30   16.78   1
   6   0  11   -0.20   15.11   2
  -7   0 -11   21.74   17.64   1
  -9  -1  11  -13.64   19.98   2
  -9   1  11    0.73   21.10   2
  -8  -1  11  -11.17   17.84   2
  -8   1  11   -1.40   18.63   2
  -7  -1  11   57.62   21.57   2
  -7   1  11  104.21   23.58   2
  -6  -1  11   10.80   17.24   2
  -6   1  11   -3.69   16.12   2
  -5  -1  11    6.38   14.30   2
  -5   1  11   17.73   15.36   2
  -4  -1  11   30.88   14.69   2
  -4   1  11   12.94   13.51   2
  -3  -1  11   10.02   12.57   2
  -3   1  11   30.00   14.76   2
  -2   1  11  137.70   18.78   2
  -2  -1  11  117.20   17.53   2
  -1  -1  11   28.91   13.28   2
  -1   1  11   41.05   14.31   2
   0  -1  11  126.91   12.85   3
   0   1 -11  109.94   11.30   1
   0  -1  11  101.16   16.16   2
   0   1  11   89.22   16.07   2
   1   1  11    4.44    6.74   3
  -1   1 -11   18.43    9.52   1
   1   1  11   27.16    9.56   1
   1  -1  11    3.30   11.71   2
   1   1  11   10.58   11.67   2
   1  -1  11    9.99    7.72   3
   2   1  11   32.68   14.95   2
  -2   1 -11    6.26    7.43   1
   2   1  11   43.17   12.41   1
   2  -1  11   41.83   14.76   2
   3   1  11   38.00   16.73   2
   3  -1  11   41.33   16.04   2
  -3   1 -11   48.47   15.30   1
   3   1  11   70.20   16.07   1
  -4  -1 -11  193.60   21.24   1
   4  -1  11  142.30   22.76   2
  -4   1 -11  194.15   22.75   1
   4   1  11  192.62   24.99   2
  -5  -1 -11   35.35   15.71   1
   5   1  11   -6.25   14.79   2
   5  -1  11   -7.38   14.58   2
  -5   1 -11   20.08   15.54   1
  -6  -1 -11   97.69   19.74   1
   6  -1  11   49.17   18.09   2
  -6   1 -11   47.54   19.03   1
   6   1  11   98.46   22.24   2
  -7   1 -11   26.03   18.35   1
  -7  -1 -11   43.83   17.73   1
  -9  -2  11   -4.30   20.86   2
  -9   2  11   13.75   20.98   2
  -8  -2  11   12.41   19.78   2
  -8   2  11    4.05   20.67   2
  -7  -2  11   -1.55   17.54   2
  -7   2  11  -43.75   15.17   2
  -6   2  11   66.48   20.72   2
  -6  -2  11   25.93   17.50   2
  -5   2  11  131.14   21.13   2
  -5  -2  11   92.96   18.68   2
  -4   2  11  348.78   26.23   2
  -4  -2  11  294.86   24.64   2
  -3  -2  11  270.51   22.44   2
  -3   2  11  248.73   23.33   2
  -2   2  11   32.56   14.36   2
  -2  -2  11   61.30   15.09   2
  -1   2  11    1.73   11.75   2
   1   2 -11   -3.31    7.25   1
  -1  -2  11   17.01   11.61   2
  -1   2  11   -2.12    5.12   1
  -1  -2  11   14.61    9.14   3
   0   2 -11   32.58    9.57   1
   0  -2  11   19.11    7.87   3
   0  -2  11   37.99   12.72   2
   0   2  11   47.72   13.77   2
   0   2  11   42.25    8.44   1
   1   2  11   58.36   11.40   1
   1  -2  11   50.61   13.93   2
  -1   2 -11   68.59   11.72   1
   1   2  11   59.89   15.01   2
   1  -2  11   64.54   10.59   3
   2  -2  11   80.19   17.42   2
  -2   2 -11   29.74   10.43   1
   2   2  11   45.89   15.33   2
   2   2  11   84.79   14.47   1
   2  -2  11   60.92   10.91   3
  -3   2 -11  180.77   20.73   1
   3  -2  11  186.94   22.83   2
   3   2  11  162.27   22.80   2
   3   2  11  144.36   19.04   1
   4   2  11   49.27   18.42   2
   4  -2  11  122.64   21.20   2
   4   2  11   91.44   19.00   1
  -4   2 -11   44.38   16.69   1
   5   2  11   16.91   16.91   1
  -5   2 -11   12.46   16.13   1
   5   2  11   32.38   16.81   2
   5  -2  11   -5.32   15.94   2
  -6   2 -11   11.19   16.57   1
  -6  -2 -11    6.10   13.40   1
   6   2  11   23.15   16.80   2
  -7   2 -11   18.92   18.72   1
  -7  -2 -11   36.31   17.10   1
  -9   3  11   13.73   21.84   2
  -9  -3  11  -13.59   19.59   2
  -8   3  11   18.64   22.39   2
  -8  -3  11    5.10   20.45   2
  -7  -3  11   -4.39   15.96   2
  -7   3  11   -7.56   16.87   2
  -6   3  11   -5.45   16.67   2
  -6  -3  11   -6.15   15.99   2
  -5   3  11    1.34   14.97   2
  -5  -3  11   13.92   14.55   2
  -4   3  11  101.81   19.11   2
  -4  -3  11   80.09   17.88   2
  -3  -3  11   79.57   14.41   3
  -3  -3  11  114.91   16.88   2
  -3   3  11  112.99   18.60   2
  -2  -3  11   18.26   10.96   3
  -2   3  11   14.32   13.63   2
  -2  -3  11    0.17   11.34   2
  -1   3  11   39.81   14.36   2
  -1  -3  11   30.06   10.29   3
  -1  -3  11   18.33   11.94   2
   1   3 -11   31.07    9.15   1
  -1   3  11   17.89    7.03   1
   0   3  11    6.70   12.97   2
   0  -3  11    5.14    6.80   3
   0  -3  11   22.48   11.62   2
   0   3  11    6.25    7.43   1
   0   3 -11    3.13    9.25   1
  -1   3 -11   14.44   10.59   1
   1  -3  11    2.21    8.49   3
   1   3  11  -11.70   11.19   2
   1  -3  11   21.07   11.65   2
   1   3  11    3.93    8.92   1
   2   3  11  261.95   19.45   1
  -2   3 -11  175.42   17.42   1
   2  -3  11  266.02   18.63   3
   2  -3  11  236.02   23.19   2
   2   3  11  259.39   24.09   2
   3   3  11   -2.31   12.46   1
   3   3  11    6.85   15.60   2
   3  -3  11   34.05   15.62   2
  -3   3 -11   39.17   15.54   1
   4   3  11   15.51   14.74   1
   4  -3  11    0.89   15.20   2
  -4   3 -11   12.46   14.91   1
   4   3  11   18.12   18.07   2
   5   3  11   24.78   17.55   1
   5   3  11   19.98   16.66   2
  -5   3 -11    5.02   16.06   1
   5  -3  11    3.38   15.75   2
   6   3  11    8.93   16.70   2
   6   3  11   23.21   18.49   1
  -6   3 -11    2.72   16.45   1
  -7   3 -11   76.22   22.45   1
  -9   4  11   -3.54   19.76   2
  -9  -4  11   16.35   16.17   3
  -8  -4  11   46.55   23.02   2
  -8   4  11   52.15   24.53   2
  -7   4  11   21.02   19.56   2
  -7  -4  11    8.20   18.06   2
  -6  -4  11   28.87   17.30   2
  -6   4  11   -3.98   16.01   2
  -5   4  11   -2.10   14.85   2
  -5  -4  11   -4.51   13.72   2
  -5  -4  11   -4.45   11.72   3
  -4  -4  11   -2.56   11.55   3
  -4   4  11   13.35   14.82   2
  -4  -4  11    6.24   14.04   2
  -3  -4  11   52.09   14.94   2
  -3   4  11   19.23   14.71   2
  -3  -4  11   26.24   12.47   3
  -2  -4  11  611.26   29.15   3
  -2   4  11  675.11   19.18   1
  -2  -4  11  680.93   29.55   2
  -2   4  11  717.30   33.51   2
  -1   4  11  110.07   17.99   2
  -1  -4  11  131.47   16.95   2
  -1   4  11  126.20   11.29   1
   1   4 -11  123.41   12.71   1
  -1  -4  11  128.38   15.36   3
   0  -4  11  700.09   30.45   2
   0   4 -11  670.76   24.86   1
   0   4  11  680.62   32.06   2
   0   4  11  679.54   24.21   1
   0  -4  11  741.63   28.01   3
   1  -4  11   11.93   12.06   2
  -1   4 -11    7.09   11.19   1
   1   4  11    9.31   13.25   2
   1  -4  11    1.38    8.90   3
   1   4  11   11.26    9.28   1
   2  -4  11    1.70   13.01   2
   2  -4  11   14.99   10.13   3
   2   4  11    1.60   13.79   2
   2   4  11    5.41   10.88   1
  -2   4 -11   -0.94   12.43   1
  -3   4 -11   10.66   15.03   1
   3   4  11    8.31   16.07   2
   3   4  11  -14.29   11.86   1
   3  -4  11    1.35   13.27   2
   4   4  11    2.20   14.37   1
   4   4  11   -6.49   14.64   2
  -4   4 -11   -1.81   14.63   1
   4  -4  11   11.72   15.79   2
   5   4  11   14.49   16.67   2
   5  -4  11   -0.63   15.33   2
  -5   4 -11    4.46   16.19   1
   5   4  11   22.09   16.17   1
   6   4  11    0.91   17.71   1
  -6   4 -11  -14.37   16.77   1
   6   4  11   10.14   16.20   2
   7   4  11  -19.68   18.24   1
  -7   4 -11   11.01   19.11   1
  -8   5  11   73.06   25.40   2
  -7  -5  11   23.41   16.34   3
  -7  -5  11    2.55   17.13   2
  -7   5  11    8.83   20.00   2
  -6   5  11   70.27   21.72   2
  -6  -5  11  102.50   20.62   2
  -6  -5  11   91.42   19.74   3
  -5  -5  11   37.14   16.66   2
  -5   5  11   11.57   16.16   2
  -5  -5  11    4.32   12.66   3
  -4   5  11   52.01   17.51   2
  -4  -5  11   69.64   16.45   2
  -4  -5  11   38.23   14.54   3
  -3   5  11   10.08   14.40   2
  -3  -5  11   15.11   13.09   2
  -3  -5  11   15.30   12.78   3
  -2   5  11  132.26   12.27   1
  -2   5  11   98.66   18.67   2
  -2  -5  11   96.48   16.29   2
  -2  -5  11   97.84   15.74   3
   1   5 -11   40.48   11.66   1
  -1  -5  11   15.36   11.74   2
  -1   5  11   20.14    8.56   1
  -1  -5  11   24.42   11.95   3
  -1   5  11   22.36   14.56   2
   0   5  11   53.32   11.48   1
   0   5  11   23.81   14.23   2
   0  -5  11   51.81   13.81   2
   0  -5  11   40.14   11.99   3
   0   5 -11   39.03   12.91   1
  -1   5 -11   61.42   14.58   1
   1   5  11   54.55   15.80   2
   1   5  11   65.02   12.99   1
   1  -5  11   83.04   15.68   2
   1  -5  11   69.11   12.52   3
   2   5  11  195.73   19.86   1
   2  -5  11  242.00   23.74   2
  -2   5 -11  172.65   19.62   1
   2   5  11  198.62   23.32   2
   2  -5  11  222.31   18.64   3
   3  -5  11   52.38   17.10   2
   3   5  11   76.39   18.78   2
   3   5  11   65.95   16.20   1
  -3   5 -11   97.42   18.49   1
   4   5  11    9.91   16.64   2
  -4   5 -11   22.20   17.09   1
   4  -5  11   14.14   16.39   2
   4   5  11   23.92   16.16   1
  -5   5 -11   39.85   18.58   1
   5  -5  11   35.08   18.04   2
   5   5  11   35.23   18.56   2
   5   5  11   21.24   16.74   1
  -6   5 -11  -23.21   17.57   1
   6   5  11   29.39   17.99   2
   6   5  11   -3.76   17.06   1
   7   5  11   13.70   21.03   1
  -7   5 -11  -39.26   17.03   1
  -8  -6  11   12.93   17.23   3
  -8   6  11   13.13   20.68   2
  -7   6  11   15.28   19.42   2
  -7  -6  11   31.61   17.26   3
  -6   6  11    3.37   17.95   2
  -6  -6  11   15.56   15.60   3
  -5  -6  11   24.46   14.56   3
  -5  -6  11    9.10   14.68   2
  -5   6  11   -3.93   14.98   2
  -4   6  11  334.35   28.42   2
  -4  -6  11  404.96   25.39   2
  -4  -6  11  341.26   26.04   3
  -3   6  11   15.94   15.93   2
  -3  -6  11  -14.16   11.56   2
  -3  -6  11    5.73   12.11   3
  -2   6  11   16.86   14.82   2
  -2  -6  11    7.74   11.76   3
  -2  -6  11   18.86   11.66   2
   2   6 -11   15.30    9.87   1
  -2   6  11   15.34    9.82   1
  -1  -6  11    3.61   10.56   3
  -1  -6  11   11.07   11.30   2
  -1   6  11   23.52    9.73   1
  -1   6  11   13.64   14.65   2
   1   6 -11   11.41   12.05   1
   0  -6  11  -19.88    9.13   2
   0   6  11    8.77    9.61   1
   0   6  11   18.88   14.07   2
   0   6 -11  -12.58   12.14   1
   0  -6  11   -6.86   10.61   3
   1  -6  11    9.06    9.09   3
   1  -6  11   16.22   12.93   2
   1   6  11   38.45   16.03   2
   1   6  11   19.29   11.54   1
  -1   6 -11   12.57   14.01   1
   2   6  11  129.01   18.36   1
  -2   6 -11   95.21   18.48   1
   2  -6  11  117.18   19.21   2
   2  -6  11  101.84   16.40   3
   2   6  11   76.46   18.80   2
   3   6  11   29.83   16.53   2
   3  -6  11   -2.65   14.54   2
   3   6  11   -4.24   13.67   1
  -3   6 -11    1.79   15.02   1
   4   6  11   -2.98   14.16   1
   4  -6  11   10.23   16.60   2
  -4   6 -11   -8.13   16.45   1
   4   6  11    3.33   17.08   2
   5   6  11  -17.05   14.22   1
  -5   6 -11  -14.47   16.43   1
   5   6  11    0.83   15.00   2
   6   6  11   12.10   17.35   2
  -6   6 -11  -18.87   17.96   1
   6   6  11   20.31   18.44   1
  -7   6 -11    3.13   20.31   1
   7   6  11  -19.43   18.56   1
  -8   7  11   51.65   23.38   2
  -8  -7  11   17.67   19.53   3
  -7   7  11    9.10   17.69   2
  -7  -7  11  -17.10   15.18   3
  -6  -7  11    4.97   15.33   3
  -6   7  11   11.79   18.45   2
  -5   7  11   23.17   16.98   2
  -5  -7  11   38.44   16.50   3
  -4  -7  11  150.48   20.61   3
  -4   7  11  121.64   22.02   2
  -4  -7  11   93.12   17.45   2
  -3  -7  11  153.98   20.85   3
  -3  -7  11  138.81   17.88   2
  -3   7  11  169.07   23.43   2
   2   7 -11  233.13   18.39   1
  -2   7  11  198.86   17.19   1
  -2  -7  11  196.15   20.66   3
  -2  -7  11  228.49   19.86   2
  -2   7  11  228.49   24.66   2
  -1   7  11  -25.69   13.16   2
   1   7 -11   25.99   13.16   1
  -1   7  11   -0.71   10.84   1
  -1  -7  11    2.78   11.40   3
  -1  -7  11    4.00   11.29   2
   0  -7  11   -2.91   10.94   2
   0   7 -11   -5.59   13.69   1
   0   7  11  -13.26   13.45   2
   0  -7  11    4.06   11.05   3
   0   7  11   -9.30    9.51   1
   1   7  11  101.04   16.10   1
   1  -7  11   87.60   15.66   3
   1  -7  11  182.34   19.88   2
   1   7  11  106.99   19.48   2
   2   7  11  -18.30   11.34   1
   2  -7  11   -2.96   12.84   2
  -2   7 -11    9.84   16.35   1
   2  -7  11    1.32   12.29   3
   2   7  11   -3.19   15.01   2
   3   7  11   -6.33   13.54   1
   3  -7  11   16.85   15.40   2
   3   7  11   -2.49   15.55   2
  -3   7 -11   -6.27   15.30   1
   4   7  11  -16.11   14.83   2
   4  -7  11   -7.08   16.36   2
   4   7  11  -11.39   14.55   1
  -4   7 -11    1.90   16.91   1
  -5   7 -11  -21.14   15.11   1
   5   7  11   10.63   16.92   1
   5   7  11   17.35   15.98   2
   6   7  11   24.16   20.85   1
   6   7  11   41.76   19.05   2
  -6   7 -11   19.88   20.37   1
   7   7  11   -3.92   18.71   1
  -8  -8  11   -0.46   18.68   3
  -8   8  11  -19.95   18.70   2
  -7  -8  11    5.70   17.48   3
  -7   8  11   -3.80   19.35   2
  -6  -8  11   -4.04   14.99   3
  -6   8  11   31.26   18.72   2
  -5  -8  11   -1.26   15.84   3
  -5   8  11  -27.84   13.53   2
  -4   8  11    5.27   16.75   2
  -4  -8  11    0.72   14.79   3
  -3  -8  11  172.95   22.47   3
  -3  -8  11  168.50   18.67   2
  -3   8  11  134.70   22.63   2
  -2   8  11   87.91   20.05   2
  -2  -8  11   55.59   17.13   3
  -2  -8  11   67.10   14.33   2
  -2   8  11   79.56   15.35   1
   2   8 -11  109.14   16.31   1
  -1   8  11  378.82   29.09   2
  -1  -8  11  391.22   23.33   2
  -1   8  11  351.67   22.64   1
   1   8 -11  380.14   24.14   1
  -1  -8  11  403.50   27.05   3
   0   8  11  183.97   22.58   2
   0   8 -11  181.31   22.09   1
   0   8  11  186.88   18.95   1
   0  -8  11  181.45   19.95   3
   0  -8  11  189.42   19.92   2
   1   8  11   84.45   17.04   1
   1   8  11   83.13   19.28   2
   1  -8  11  105.03   17.81   2
   1  -8  11  116.95   17.69   3
   2   8  11    3.86   12.82   1
  -2   8 -11    7.39   18.62   1
   2  -8  11   12.73   14.38   2
   2   8  11   22.20   16.71   2
   2  -8  11   -7.75    7.66   3
   3   8  11    3.82   16.06   2
   3  -8  11  -12.89   13.15   2
   3   8  11    5.32   14.91   1
  -3   8 -11   -5.54   17.08   1
  -4   8 -11  -20.89   16.27   1
   4   8  11    4.98   16.57   1
   4   8  11  -14.64   14.63   2
   5   8  11    7.41   16.63   1
   5   8  11   35.58   16.95   2
  -5   8 -11  -19.20   17.54   1
   6   8  11   17.44   16.30   2
   6   8  11   -4.40   17.80   1
  -6   8 -11   -7.98   20.31   1
  -8  -9  11   -6.02   19.38   3
  -8   9  11  -13.83   19.31   2
  -7  -9  11   17.64   18.78   3
  -7   9  11   13.56   19.09   2
  -6  -9  11    9.47   17.28   3
  -6   9  11  -20.40   14.77   2
  -5  -9  11  -14.18   15.89   3
  -5   9  11    2.89   16.77   2
  -4   9  11   68.99   20.64   2
  -4  -9  11   44.44   18.40   3
  -3   9  11  104.10   19.11   1
  -3  -9  11  101.87   20.01   3
  -3   9  11   85.41   20.97   2
  -2   9  11   56.56   15.30   1
  -2   9  11   47.52   18.51   2
  -2  -9  11   48.42   17.05   3
   2   9 -11   49.63   15.86   1
   1   9 -11   13.83   15.77   1
  -1   9  11    7.01   13.43   1
  -1  -9  11   -8.65   12.42   3
  -1  -9  11   11.23   11.78   2
  -1   9  11   10.27   16.58   2
   0   9  11  174.71   20.26   1
   0   9  11  140.55   22.23   2
   0   9 -11  191.01   22.57   1
   0  -9  11  204.84   20.22   2
   0  -9  11  136.08   19.27   3
   1   9  11   37.58   17.69   2
  -1   9 -11   53.71   19.18   1
   1  -9  11   43.71   13.98   2
   1   9  11   41.60   15.66   1
   1  -9  11   53.42   15.72   3
   2   9  11  210.93   23.82   1
   2   9  11  138.95   22.25   2
   2  -9  11  211.83   23.31   2
  -2   9 -11  189.68   25.57   1
   2  -9  11  191.32   23.18   3
   3  -9  11   18.13   15.98   2
   3   9  11    6.11   16.70   2
  -3   9 -11   31.80   20.27   1
   3   9  11  -11.39   15.17   1
   4   9  11   48.25   19.53   1
  -4   9 -11   76.97   22.47   1
   4   9  11   62.80   19.91   2
  -5   9 -11   -5.99   18.68   1
   5   9  11    1.89   16.81   1
   5   9  11   38.89   16.95   2
   6   9  11    6.72   19.08   1
   6   9  11    6.28   17.15   2
  -6   9 -11   -6.84   21.22   1
  -8  10  11   26.25   21.13   2
  -8 -10  11   -8.21   19.15   3
  -7 -10  11   17.44   19.62   3
  -7  10  11   16.83   20.73   2
  -6  10  11   12.76   18.47   2
  -6 -10  11    9.75   17.21   3
  -5  10  11  184.96   26.74   2
  -5 -10  11  149.52   24.41   3
  -4 -10  11   13.76   17.93   3
  -4  10  11   20.82   17.06   2
  -3  10  11   20.07   18.00   1
  -3  10  11    9.77   18.08   2
  -3 -10  11   39.55   17.70   3
  -2  10  11   31.79   15.52   1
   2  10 -11    1.63   14.89   1
  -2  10  11   15.05   17.38   2
  -2 -10  11   19.56   16.07   3
  -1 -10  11    9.75   15.07   3
  -1  10  11    4.96   16.82   2
  -1  10  11    6.04   14.34   1
   1  10 -11   -3.41   15.77   1
   0 -10  11  -12.60   13.12   3
   0  10 -11   -8.81   10.60   1
   0  10  11  -19.63   13.38   1
   0 -10  11   -3.14   10.94   2
   0  10  11    6.52   16.14   2
   1  10  11   85.21   17.61   1
   1  10  11   84.04   20.14   2
  -1  10 -11   56.28   21.20   1
   1 -10  11   73.35   18.51   3
   1 -10  11   78.89   17.35   2
  -2  10 -11   16.87   19.90   1
   2 -10  11    2.17   13.91   2
   2  10  11   -4.55   16.20   2
   2 -10  11   40.49   17.99   3
   2  10  11    8.54   15.92   1
   3  10  11   23.53   17.19   1
  -3  10 -11    6.73   20.45   1
   3  10  11   -0.41   16.98   2
   4  10  11    4.84   16.60   1
  -4  10 -11   50.80   22.29   1
   4  10  11    6.02   15.45   2
  -5  10 -11   26.59   22.82   1
   5  10  11   13.75   19.02   1
   5  10  11   44.56   17.75   2
  -6  10 -11    8.49   21.63   1
   6  10  11   -0.09   19.67   1
   6  10  11   16.11   16.95   2
  -7 -11  11   17.37   20.70   3
  -7  11  11   49.67   22.86   2
  -6  11  11    8.46   18.49   2
  -6 -11  11   -4.55   17.87   3
  -5  11  11   -2.71   17.11   2
  -5 -11  11  -29.14   15.95   3
  -4  11  11   13.44   17.20   2
  -4 -11  11   -2.65   16.23   3
  -3  11  11   89.71   21.56   1
  -3  11  11   81.76   22.91   2
  -3 -11  11  108.60   21.73   3
  -2 -11  11   27.58   17.12   3
   2  11 -11   27.53   17.00   1
  -2  11  11   -4.10   17.71   2
  -2  11  11   -8.07   15.05   1
   1  11 -11   21.94   17.91   1
  -1 -11  11   45.44   17.68   3
  -1  11  11   24.03   18.80   2
  -1  11  11   17.30   16.19   1
   0 -11  11   -1.89   15.17   3
   0  11  11  -31.90   14.91   1
   0  11 -11   -3.98   16.57   1
   0  11  11    5.03   17.84   2
  -1  11 -11   43.12   21.13   1
   1 -11  11    5.99   16.35   3
   1  11  11   21.16   16.82   1
   1 -11  11   22.53   13.58   2
   1  11  11    8.94   17.45   2
   2  11  11   57.53   19.69   1
   2  11  11   53.98   19.83   2
  -2  11 -11   39.94   21.90   1
   2 -11  11   50.91   19.44   3
   2 -11  11   65.28   17.90   2
  -3  11 -11   16.34   20.01   1
   3  11  11   63.14   20.23   2
   3  11  11   14.24   17.07   1
  -4  11 -11   24.22   22.58   1
   4  11  11    0.73   17.67   1
   4  11  11   19.12   15.73   2
   5  11  11   88.24   22.40   1
  -5  11 -11   80.45   26.08   1
   5  11  11   34.10   17.77   2
   6  11  11    0.47   20.68   1
  -6  11 -11   -5.55   23.03   1
  -7 -12  11  -28.45   18.03   3
  -7  12  11    6.89   19.76   2
  -6  12  11  -16.53   16.49   2
  -6 -12  11  -18.96   18.24   3
  -5 -12  11   42.85   20.17   3
  -5  12  11    5.33   17.74   2
  -4 -12  11    9.45   17.62   3
  -4  12  11   24.87   18.68   2
  -3  12  11    7.33   17.70   2
  -3 -12  11    2.07   15.92   3
  -3  12  11    8.76   17.84   1
   2  12 -11   60.58   20.56   1
  -2  12  11   78.15   20.00   1
  -2  12  11   47.22   20.75   2
  -2 -12  11   76.54   20.31   3
   1  12 -11  126.62   18.64   1
  -1  12  11  177.95   25.25   2
  -1 -12  11  146.62   23.20   3
  -1  12  11  167.89   24.12   1
   0 -12  11  112.86   21.95   3
   0  12 -11  147.40   24.38   1
   0  12  11  118.84   23.07   2
   0  12  11   86.78   21.70   1
   1  12  11   20.31   17.36   1
   1 -12  11    4.33   17.27   3
  -1  12 -11    6.56   21.11   1
   1  12  11    0.94   16.87   2
   2 -12  11    3.03   17.33   3
  -2  12 -11    0.55   19.02   1
   2  12  11   -5.08   16.11   2
   2  12  11   42.94   19.18   1
   3  12  11  -15.12   15.60   2
  -3  12 -11   -8.43   19.50   1
   3  12  11   34.50   18.95   1
   4  12  11   18.58   17.89   1
  -4  12 -11  -16.69   20.13   1
   4  12  11   -6.43   15.31   2
   5  12  11   -0.85   19.53   1
  -5  12 -11  -47.84   22.85   1
  -7 -13  11    6.81   20.11   3
  -7  13  11   18.79   21.04   2
  -6 -13  11   25.78   21.39   3
  -6  13  11   43.27   21.11   2
  -5 -13  11  -26.04   16.58   3
  -5  13  11  -33.34   15.44   2
  -4  13  11   10.15   17.06   2
  -4 -13  11   42.29   19.62   3
  -3  13  11   14.21   19.75   1
  -3  13  11   14.86   17.01   2
  -3 -13  11    2.89   16.87   3
  -2 -13  11   33.76   18.45   3
   2  13 -11   31.57   17.05   1
  -2  13  11   27.71   19.64   2
  -2  13  11   17.21   18.97   1
   1  13 -11  -14.35   12.32   1
  -1  13  11  -23.44   17.01   2
  -1 -13  11   -7.01   15.88   3
  -1  13  11  -11.79   17.18   1
   0  13 -11    3.76   19.29   1
   0  13  11   -0.38   18.49   1
   0 -13  11   -2.71   17.03   3
   0  13  11   -0.71   17.48   2
   1  13  11  140.39   23.86   1
   1 -13  11   91.67   21.48   3
   1  13  11   76.51   20.69   2
  -1  13 -11  133.17   24.93   1
   2  13  11   18.27   17.15   1
   2 -13  11   10.02   17.19   3
  -2  13 -11   13.46   21.21   1
   2  13  11   -8.28   14.95   2
   3  13  11   83.79   22.20   1
  -3  13 -11   56.45   24.19   1
  -4  13 -11    1.57   21.49   1
   4  13  11   -7.68   18.49   1
   5  13  11   11.42   21.29   1
  -5  13 -11  -18.56   24.03   1
  -6 -14  11   48.56   24.08   3
  -6  14  11   19.06   21.51   2
  -5 -14  11  -29.20   18.69   3
  -5  14  11    2.78   19.13   2
  -4  14  11   47.97   21.61   2
  -4 -14  11   78.64   22.63   3
  -3  14  11   -0.07   18.89   1
  -3 -14  11   -8.63   17.17   3
  -3  14  11    8.06   17.70   2
  -2  14  11   12.56   17.52   2
  -2 -14  11   11.67   17.62   3
   2  14 -11   30.79    7.92   1
  -2  14  11   19.53   19.07   1
  -1 -14  11   46.18   18.81   3
   1  14 -11   13.27   17.58   1
  -1  14  11    9.53   18.04   1
  -1  14  11  -10.23   17.29   2
   0  14  11    6.17   17.11   2
   0  14  11    6.51   18.45   1
   0 -14  11  -19.37   16.07   3
   0  14 -11   26.77   19.46   1
   1  14  11    1.74   15.32   2
   1  14  11   29.32   19.62   1
  -1  14 -11    2.36   19.82   1
   1 -14  11   15.67   18.89   3
  -2  14 -11   43.36   21.38   1
   2 -14  11   40.24   19.08   3
   2  14  11   33.30   19.48   1
   3  14  11    7.81   18.93   1
  -3  14 -11  -36.16   18.40   1
   4  14  11   97.80   25.12   1
  -4  14 -11   46.00   26.15   1
  -6 -15  11   -3.62   21.43   3
  -6  15  11   18.02   19.78   2
  -5  15  11    8.00   19.48   2
  -5 -15  11  -17.99   19.74   3
  -4  15  11    9.79   19.78   2
  -4 -15  11   36.99   23.58   3
  -3  15  11  -15.46   18.53   1
  -3  15  11  -30.50   15.84   2
  -3 -15  11   -7.32   18.61   3
   2  15 -11   74.42   20.02   1
  -2 -15  11   32.71   18.96   3
  -2  15  11   62.67   22.40   1
  -2  15  11   27.24   18.78   2
  -1  15  11   27.25   20.51   1
   1  15 -11   -8.27   15.84   1
  -1 -15  11  -16.12   15.38   3
  -1  15  11   -0.13   18.48   2
   0  15  11   19.19   18.42   2
   0  15 -11   -6.58   18.60   1
   0 -15  11    2.74   18.56   3
   0  15  11   16.54   18.58   1
   1 -15  11   11.18   18.87   3
   1  15  11   -1.79   18.40   1
  -1  15 -11   -2.45   19.81   1
   2  15  11   15.15   19.27   1
   2 -15  11   -0.10   19.58   3
  -2  15 -11    2.81   21.21   1
  -3  15 -11    5.60   22.61   1
   3  15  11   22.81   20.76   1
  -4  15 -11  -38.71   22.16   1
   4  15  11   15.69   21.67   1
  -5 -16  11   12.21   23.95   3
  -5  16  11   11.43   20.33   2
  -4 -16  11   19.10   23.32   3
  -4  16  11   13.07   19.98   2
  -3 -16  11   68.66   23.15   3
  -3  16  11   34.45   22.36   1
  -3  16  11   31.50   20.25   2
   2  16 -11   48.32   19.70   1
  -2  16  11   16.38   18.57   2
  -2 -16  11   48.38   21.46   3
  -2  16  11   55.78   22.21   1
  -1 -16  11   19.08   20.01   3
  -1  16  11   -3.40   17.58   2
   1  16 -11   27.65   19.77   1
  -1  16  11    8.68   19.83   1
   0  16  11  190.39   28.09   1
   0 -16  11  203.12   28.37   3
   0  16 -11  157.69   26.76   1
   1 -16  11  -10.74   18.86   3
   1  16  11   17.91   20.59   1
  -1  16 -11    0.82   19.93   1
  -2  16 -11  -12.10   21.16   1
   2  16  11   29.42   21.53   1
  -3  16 -11   -2.40   23.47   1
   3  16  11   -6.12   20.05   1
  -4 -17  11    0.52   22.10   3
  -4  17  11  -35.16   16.97   2
  -3  17  11   51.72   24.64   1
  -3  17  11   21.01   21.34   2
  -3 -17  11   -4.20   20.14   3
  -2 -17  11    9.07   20.27   3
  -2  17  11  -10.45   17.50   2
  -2  17  11    6.40   21.58   1
   2  17 -11   21.45   18.90   1
  -1  17  11   22.49   21.51   1
  -1 -17  11    1.92   20.03   3
   1  17 -11   16.80   19.18   1
   0  17  11   17.83   21.26   1
   0  17 -11   34.28   20.91   1
   0 -17  11    5.71   19.74   3
   1 -17  11    0.89   20.08   3
   1  17  11   26.00   21.81   1
  -1  17 -11   21.75   21.68   1
  -2  17 -11   44.29   26.02   1
   2  17  11   90.12   25.22   1
  -3 -18  11   31.55   22.44   3
  -2  18  11    7.08   21.57   1
   2  18 -11    9.50   18.56   1
  -2 -18  11   13.68   20.56   3
   1  18 -11   28.60   21.23   1
  -1  18  11    7.45   21.31   1
  -1 -18  11   -7.44   19.40   3
   0 -18  11    2.05   20.34   3
   0  18 -11    2.93   20.62   1
   0  18  11   55.99   23.53   1
  -1  18 -11    2.10   20.85   1
   1  18  11   74.97   25.98   1
   1 -18  11  -14.20   20.77   3
   1  19 -11   59.36   22.49   1
  -1  19  11   35.70   24.00   1
  -1 -19  11   29.67   23.12   3
   0  19  11   50.81   25.03   1
  -9   0  12  -46.28   19.32   2
  -8   0  12    4.06   21.60   2
  -7   0  12  -12.09   18.10   2
  -6   0  12   -8.78   16.61   2
  -5   0  12    7.99   15.94   2
  -4   0  12   39.86   17.37   2
  -3   0  12  -10.41   12.79   2
  -2   0  12   95.87   17.73   2
  -1   0  12  -11.64   11.60   2
   0   0  12  165.09   14.54   3
   0   0  12  123.43   18.31   2
   0   0 -12  173.87   13.40   1
  -1   0 -12   -4.64    8.97   1
   1   0  12   -3.22    7.90   3
   1   0  12   -4.77   13.15   2
   2   0  12   30.12   14.81   2
  -2   0 -12   21.95    8.02   1
  -3   0 -12    3.49   13.19   1
   3   0  12   -5.85   15.06   2
  -4   0 -12   -9.60   12.58   1
   4   0  12   12.69   15.79   2
   5   0  12   19.78   15.93   2
  -5   0 -12   30.14   15.45   1
   6   0  12   10.99   16.11   2
  -6   0 -12   54.55   18.01   1
  -7   0 -12   -6.26   17.18   1
  -9  -1  12  -15.39   21.84   2
  -9   1  12  -26.29   20.12   2
  -8   1  12   37.06   23.56   2
  -8  -1  12   46.11   22.42   2
  -7  -1  12  -14.59   17.64   2
  -7   1  12   24.74   20.19   2
  -6  -1  12   -0.18   17.20   2
  -6   1  12    0.93   17.43   2
  -5   1  12   11.95   16.37   2
  -5  -1  12   20.12   16.75   2
  -4  -1  12   -7.87   14.22   2
  -4   1  12   12.41   15.53   2
  -3   1  12  252.84   24.46   2
  -3  -1  12  238.09   22.91   2
  -2  -1  12   44.68   15.84   2
  -2   1  12   64.53   17.04   2
  -1  -1  12   88.80   12.79   3
  -1   1  12   81.79   17.08   2
  -1  -1  12   47.37   14.99   2
   0   1  12   -9.81   11.71   2
   0   1 -12   -3.95    7.80   1
   0  -1  12  -14.28   11.78   2
   0  -1 -12   -5.33    6.82   1
   0  -1  12   -7.32    7.71   3
   1   1  12   27.51    8.35   3
   1  -1  12   24.63    9.35   3
   1  -1  12    8.67   13.06   2
   1   1  12   45.23   14.94   2
  -1   1 -12   19.99   11.03   1
   2  -1  12  108.30   18.99   2
  -2   1 -12   88.26   12.24   1
   2   1  12   95.00   18.96   2
  -3  -1 -12  100.70   17.41   1
   3  -1  12   71.24   19.35   2
  -3   1 -12  110.43   18.41   1
   3   1  12   82.84   20.55   2
   4   1  12   33.12   17.16   2
  -4  -1 -12   24.85   14.79   1
   4  -1  12   -3.34   15.68   2
  -4   1 -12   12.63   15.28   1
   5  -1  12    6.12   15.65   2
  -5   1 -12   22.16   16.28   1
   5   1  12   15.45   16.38   2
  -5  -1 -12   26.67   14.95   1
   6  -1  12   -6.47   15.32   2
   6   1  12   37.44   18.41   2
  -6   1 -12    2.15   15.97   1
  -6  -1 -12   46.79   16.66   1
  -7   1 -12   29.41   19.73   1
  -7  -1 -12   49.14   19.90   1
  -9   2  12  -29.44   19.28   2
  -9  -2  12  -10.62   21.59   2
  -8   2  12   25.23   21.91   2
  -8  -2  12  -11.16   19.02   2
  -7   2  12   17.66   20.50   2
  -7  -2  12    1.78   17.59   2
  -6  -2  12   46.46   20.21   2
  -6   2  12    1.45   17.30   2
  -5   2  12   93.03   20.66   2
  -5  -2  12   86.47   19.73   2
  -4   2  12  143.16   22.08   2
  -4  -2  12  156.39   21.95   2
  -3  -2  12  171.95   20.98   2
  -3   2  12  175.57   21.98   2
  -2  -2  12   21.11   10.96   3
  -2  -2  12   26.86   14.32   2
  -2   2  12   44.32   15.87   2
  -1  -2  12   40.73   13.67   2
  -1  -2  12   13.70    9.93   3
  -1   2  12   30.20   14.68   2
  -1   2  12   20.82    6.53   1
   0   2  12   21.11   14.27   2
   0   2 -12  -19.14    8.06   1
   0   2  12    2.22    7.41   1
   0  -2  12   -3.96    7.92   3
   0  -2  12   17.15   12.27   2
   1   2  12   -4.49   13.03   2
   1   2  12   -3.00    8.96   1
   1  -2  12   -4.13   12.57   2
   1  -2  12  -12.89    7.76   3
  -1   2 -12   -5.14    9.96   1
   1   2  12   15.69    7.51   3
   2   2  12   56.50   13.96   1
   2   2  12   56.00   16.90   2
  -2   2 -12   14.62    8.34   1
   2  -2  12   38.24   16.45   2
   3  -2  12   53.89   18.54   2
   3   2  12   33.97   17.84   2
  -3   2 -12   32.42   15.86   1
   3   2  12   50.45   15.97   1
   4   2  12  -16.14   14.82   2
   4  -2  12    2.24   15.15   2
  -4   2 -12   15.45   15.29   1
   4   2  12    7.44   16.58   1
  -5   2 -12  -13.82   14.17   1
   5  -2  12    6.38   16.53   2
   5   2  12    4.27   15.72   2
   6  -2  12   22.05   18.08   2
   6   2  12    4.36   16.63   2
  -6  -2 -12   62.52   18.17   1
  -6   2 -12   26.67   18.32   1
  -7  -2 -12   28.51   17.50   1
  -7   2 -12   14.22   19.41   1
  -8   3  12    8.11   21.17   2
  -8  -3  12   12.54   20.26   2
  -7   3  12  -11.26   18.41   2
  -7  -3  12  -18.92   17.16   2
  -6  -3  12   14.34   18.04   2
  -6   3  12   -6.25   16.26   2
  -5  -3  12  -11.68   15.09   2
  -5   3  12    7.70   16.34   2
  -4   3  12   83.42   20.23   2
  -4  -3  12   91.74   18.83   2
  -3   3  12  119.04   20.48   2
  -3  -3  12  117.61   19.37   2
  -3  -3  12  114.21   16.86   3
  -2   3  12  152.52   20.89   2
  -2  -3  12   80.09   17.00   2
  -2  -3  12   98.09   15.24   3
  -1   3  12   -1.85   13.82   2
  -1  -3  12    6.87   10.20   3
  -1  -3  12    6.61   12.53   2
  -1   3  12   -0.90    6.49   1
   0  -3  12   19.42   13.00   2
   0   3  12   -2.56    7.82   1
   0  -3  12   -3.60    5.68   3
   0   3 -12   11.68   10.15   1
   0   3  12   -7.25   12.61   2
   1  -3  12  268.46   22.72   2
  -1   3 -12  270.22   18.87   1
   1   3  12  251.06   18.20   1
   1  -3  12  250.65   18.66   3
   1   3  12  243.45   23.77   2
   2  -3  12   -7.80   13.49   2
   2   3  12    3.47   11.22   1
   2   3  12  -15.43   13.40   2
  -2   3 -12   -8.43    7.65   1
   3   3  12   71.00   20.65   2
   3  -3  12   73.09   19.40   2
  -3   3 -12   79.88   17.99   1
   3   3  12   38.72   15.04   1
  -4   3 -12   13.93   15.49   1
   4   3  12   31.85   18.19   2
   4   3  12   -4.17   14.25   1
   4  -3  12   -8.16   15.47   2
   5  -3  12    2.43   16.75   2
  -5   3 -12    7.31   15.47   1
   5   3  12  -17.79   15.22   1
   5   3  12   -1.16   16.22   2
   6   3  12   56.41   22.00   1
  -6   3 -12   70.82   20.25   1
   6   3  12   74.30   22.74   2
  -7  -3 -12   51.69   17.88   1
  -7   3 -12    5.98   19.06   1
  -8  -4  12  -18.04   19.08   2
  -8  -4  12   43.18   17.09   3
  -8   4  12   -1.49   20.46   2
  -7  -4  12    8.61   18.68   2
  -7   4  12   -5.67   18.28   2
  -6   4  12  -28.00   15.38   2
  -6  -4  12    5.56   16.73   2
  -6  -4  12    3.61   13.06   3
  -5   4  12   20.15   16.91   2
  -5  -4  12   -3.71   15.68   2
  -5  -4  12   -7.77   11.44   3
  -4   4  12   22.58   16.81   2
  -4  -4  12   29.95   14.67   3
  -4  -4  12  -14.94   13.23   2
  -3  -4  12   -1.94   13.91   2
  -3  -4  12   -2.50   11.43   3
  -3   4  12    8.63   15.01   2
  -2  -4  12   -7.60    9.92   3
  -2   4  12    4.96   14.46   2
  -2  -4  12  -21.30   11.11   2
  -1   4  12  644.14   33.62   2
  -1  -4  12  649.97   29.26   3
  -1  -4  12  622.74   29.63   2
  -1   4  12  615.90   21.03   1
   0  -4  12    4.50    9.49   3
   0   4  12   24.49    9.49   1
   0   4 -12   -4.00   11.42   1
   0  -4  12    0.75   11.92   2
   0   4  12    7.39   13.63   2
   1   4  12  194.85   17.31   1
   1   4  12  202.64   22.00   2
   1  -4  12  192.62   16.90   3
  -1   4 -12  212.38   18.93   1
   1  -4  12  182.50   21.40   2
   2   4  12   33.13   16.62   2
   2  -4  12   32.51   16.15   2
   2   4  12   46.62   14.09   1
   3   4  12   -4.41   16.39   2
   3  -4  12    2.68   15.26   2
   3   4  12  -13.50   13.12   1
  -3   4 -12   -9.32   13.73   1
   4  -4  12    3.23   16.17   2
   4   4  12   -6.10   15.03   2
   4   4  12   11.79   14.84   1
  -4   4 -12   -6.15   14.26   1
   5   4  12   18.86   16.73   1
   5  -4  12   12.37   17.67   2
   5   4  12   28.09   17.44   2
  -5   4 -12   28.28   17.13   1
   6   4  12   -3.60   16.36   2
   6   4  12   -9.51   17.72   1
  -6   4 -12  -21.58   16.47   1
   7   4  12  -16.60   19.95   1
  -7   4 -12  -13.39   18.48   1
  -8  -5  12    0.91   16.71   3
  -8   5  12  -23.57   19.84   2
  -7  -5  12   93.70   20.19   3
  -7   5  12   56.79   21.40   2
  -6  -5  12   18.50   15.05   3
  -6  -5  12    5.60   16.85   2
  -6   5  12   12.69   18.40   2
  -5  -5  12  -13.69   15.37   2
  -5  -5  12  -10.26   13.09   3
  -5   5  12   31.27   18.66   2
  -4   5  12   15.27   16.77   2
  -4  -5  12    7.76   13.40   3
  -4  -5  12    2.64   14.64   2
  -3  -5  12  214.87   22.25   2
  -3   5  12  237.03   26.17   2
  -3  -5  12  232.26   22.44   3
  -2  -5  12    3.27   11.95   3
  -2   5  12    9.28   15.03   2
  -2  -5  12    0.98   13.18   2
  -1   5  12   -1.07   14.27   2
  -1  -5  12    3.96   12.96   2
  -1  -5  12    8.69   11.74   3
  -1   5  12   25.71    9.50   1
   0   5  12   76.02   18.24   2
   0   5 -12  100.34   15.28   1
   0  -5  12   98.80   14.72   3
   0  -5  12   81.87   16.54   2
   0   5  12   80.69   12.75   1
   1  -5  12   30.88   15.52   2
   1   5  12   24.71   11.92   1
   1  -5  12   45.78   13.59   3
   1   5  12   51.54   17.13   2
  -1   5 -12   43.91   15.01   1
   2   5  12   68.46   15.33   1
   2   5  12   28.23   17.80   2
   2  -5  12   45.13   14.04   3
  -2   5 -12   29.07   14.37   1
   2  -5  12   73.88   18.11   2
  -3   5 -12   45.74   17.11   1
   3   5  12   35.11   15.63   1
   3   5  12   26.53   18.03   2
   3  -5  12   28.52   16.71   2
   4   5  12   94.15   21.05   2
   4   5  12  102.97   20.27   1
  -4   5 -12   53.29   18.88   1
   4  -5  12   62.11   20.13   2
   5   5  12    7.19   16.06   2
  -5   5 -12   38.90   18.85   1
   5  -5  12   41.26   18.68   2
   5   5  12   40.22   17.66   1
   6   5  12   15.98   19.53   1
  -6   5 -12   28.53   20.63   1
   6   5  12   28.46   20.08   2
  -8  -6  12   32.18   18.00   3
  -8   6  12   -9.04   20.47   2
  -7  -6  12    0.62   15.90   3
  -7   6  12   -4.49   17.99   2
  -6   6  12   -5.47   16.34   2
  -6  -6  12   16.14   15.69   3
  -5  -6  12  263.88   24.99   2
  -5   6  12  184.27   26.78   2
  -5  -6  12  253.19   25.55   3
  -4  -6  12   48.40   16.52   3
  -4   6  12   20.14   18.05   2
  -4  -6  12   18.01   15.88   2
  -3   6  12  151.64   22.93   2
  -3  -6  12  176.21   20.83   2
  -3  -6  12  160.90   20.81   3
  -2  -6  12    1.87   11.94   3
  -2  -6  12  -14.09   12.59   2
  -2   6  12   -2.06   15.57   2
  -1   6  12   -2.00    9.37   1
  -1  -6  12    4.16   12.27   3
  -1  -6  12   38.97   14.08   2
  -1   6  12   22.58   16.69   2
   1   6 -12   11.91   12.90   1
   0  -6  12  -11.76   11.34   2
   0   6  12   -3.36   14.83   2
   0   6 -12    0.94   13.19   1
   0   6  12    6.05   10.23   1
   0  -6  12   16.21   12.41   3
  -1   6 -12    5.82   14.55   1
   1   6  12   -0.32   15.06   2
   1  -6  12    2.40   13.83   2
   1   6  12    6.52   11.31   1
   1  -6  12   -7.88    6.41   3
   2   6  12    5.00   14.68   2
  -2   6 -12    3.55   14.86   1
   2   6  12   -0.56   13.07   1
   2  -6  12   -2.67   14.01   2
   2  -6  12    5.79   12.65   3
  -3   6 -12   31.91   16.72   1
   3  -6  12   30.41   17.15   2
   3   6  12   62.26   19.86   2
   3   6  12   46.91   16.14   1
  -4   6 -12    9.92   17.19   1
   4   6  12   34.50   17.12   1
   4   6  12   36.42   18.04   2
   4  -6  12   49.95   19.17   2
   5   6  12   22.42   17.31   2
   5   6  12  -12.29   16.30   1
  -5   6 -12  -20.48   16.65   1
  -6   6 -12  -47.92   16.76   1
   6   6  12   13.04   16.97   2
   6   6  12   -4.59   17.94   1
  -8  -7  12  -10.97   16.51   3
  -8   7  12  -12.32   19.33   2
  -7  -7  12   37.22   19.01   3
  -7   7  12   14.90   20.05   2
  -6  -7  12   35.06   18.25   3
  -6   7  12    7.30   17.25   2
  -5  -7  12   24.52   16.69   3
  -5   7  12   15.00   18.83   2
  -4   7  12   48.21   20.17   2
  -4  -7  12   67.11   18.00   3
  -4  -7  12   86.23   18.08   2
  -3  -7  12  151.16   21.27   3
  -3  -7  12  172.39   20.55   2
  -3   7  12  165.72   24.32   2
  -2   7  12   19.32   17.19   2
  -2  -7  12   18.67   14.53   3
  -2  -7  12   28.07   14.21   2
  -1  -7  12  109.79   18.26   3
  -1   7  12  131.33   22.85   2
  -1   7  12   98.71   14.55   1
  -1  -7  12  117.64   17.94   2
   1   7 -12  146.61   18.18   1
   0  -7  12    4.35   12.53   2
   0   7  12   11.20   11.80   1
   0  -7  12    0.93   12.37   3
   0   7 -12    7.62   14.75   1
   0   7  12    8.73   16.17   2
   1   7  12   12.42   15.79   2
   1  -7  12   16.94   14.50   2
   1   7  12    5.00   12.62   1
   1  -7  12   -1.43   11.83   3
  -1   7 -12    8.67   16.40   1
   2  -7  12  118.65   20.52   2
  -2   7 -12  117.37   21.34   1
   2   7  12  100.87   20.98   2
   2   7  12  149.20   19.99   1
   2  -7  12  132.29   18.98   3
  -3   7 -12   12.57   17.88   1
   3   7  12   10.48   17.13   2
   3   7  12    1.68   14.95   1
   3  -7  12   42.09   18.07   2
  -4   7 -12  -12.03   16.44   1
   4   7  12  -10.99   14.59   2
   4  -7  12   -3.84   15.78   2
   4   7  12   -3.67   14.22   1
   5   7  12   37.01   18.74   2
  -5   7 -12    7.14   18.82   1
   5   7  12   51.13   19.62   1
   6   7  12  -10.05   16.55   2
   6   7  12   28.49   19.98   1
  -6   7 -12  -45.22   16.82   1
[truncated: 112,331 more chars]
