# Supplementary material for: Various Structural Types of Cyanide-Bridged FeIII–MnIII Bimetallic Coordination Polymers (CPs) and Polynuclear Clusters Based-on A New mer-Tricyanoiron(III)Building Block: Synthesis, Crystal Structures, and Magnetic Properties
Source: Polymers (Basel). 2019 Sep 27;11(10):1585. doi: 10.3390/polym11101585 (PMC6835830; doi:10.3390/polym11101585)
Supplement: Supplementary file 1 [file polymers-11-01585-s001.zip › 5.cif]

 
data_test
 
_audit_creation_method            'SHELXL-2018/3'
_shelx_SHELXL_version_number      '2018/3'
_chemical_name_systematic         ?
_chemical_name_common             ?
_chemical_melting_point           ?
_chemical_formula_moiety          ?
_chemical_formula_sum
 'C43.50 H41 Fe Mn N9.50 O4.75' 
_chemical_formula_weight          883.65

loop_
 _atom_type_symbol
 _atom_type_description
 _atom_type_scat_dispersion_real
 _atom_type_scat_dispersion_imag
 _atom_type_scat_source
 'C'  'C'   0.0033   0.0016
 'International Tables Vol C Tables 4.2.6.8 and 6.1.1.4'
 'H'  'H'   0.0000   0.0000
 'International Tables Vol C Tables 4.2.6.8 and 6.1.1.4'
 'N'  'N'   0.0061   0.0033
 'International Tables Vol C Tables 4.2.6.8 and 6.1.1.4'
 'O'  'O'   0.0106   0.0060
 'International Tables Vol C Tables 4.2.6.8 and 6.1.1.4'
 'Mn'  'Mn'   0.3368   0.7283
 'International Tables Vol C Tables 4.2.6.8 and 6.1.1.4'
 'Fe'  'Fe'   0.3463   0.8444
 'International Tables Vol C Tables 4.2.6.8 and 6.1.1.4'
 
_space_group_crystal_system       monoclinic
_space_group_IT_number            14
_space_group_name_H-M_alt         'P 21/n'
_space_group_name_Hall            '-P 2yn'
 
_shelx_space_group_comment
;
The symmetry employed for this shelxl refinement is uniquely defined
by the following loop, which should always be used as a source of
symmetry information in preference to the above space-group names.
They are only intended as comments.
;
 
loop_
 _space_group_symop_operation_xyz
 'x, y, z'
 '-x+1/2, y+1/2, -z+1/2'
 '-x, -y, -z'
 'x-1/2, -y-1/2, z-1/2'
 
_cell_length_a                    14.3852(11)
_cell_length_b                    15.3085(11)
_cell_length_c                    21.6557(17)
_cell_angle_alpha                 90
_cell_angle_beta                  105.6450(10)
_cell_angle_gamma                 90
_cell_volume                      4592.2(6)
_cell_formula_units_Z             4
_cell_measurement_temperature     293(2) 
_cell_measurement_reflns_used     1890 
_cell_measurement_theta_min       2.674
_cell_measurement_theta_max       26.006
 
_exptl_crystal_description       block 
_exptl_crystal_colour             dark-brown
_exptl_crystal_density_meas       ?
_exptl_crystal_density_method     ?
_exptl_crystal_density_diffrn     1.278          
_exptl_crystal_F_000              1830
_exptl_transmission_factor_min    ?
_exptl_transmission_factor_max    ?
_exptl_crystal_size_max           0.310
_exptl_crystal_size_mid           0.230
_exptl_crystal_size_min           0.180
_exptl_absorpt_coefficient_mu     0.643
_shelx_estimated_absorpt_T_min    0.826
_shelx_estimated_absorpt_T_max    0.893
_exptl_absorpt_correction_type    multi-scan
_exptl_absorpt_correction_T_min   0.825
_exptl_absorpt_correction_T_max   0.894
_exptl_absorpt_process_details    
;
SADABS '(Bruker,  2004)'
;
_exptl_absorpt_special_details    ?
_diffrn_ambient_temperature       293(2)
_diffrn_radiation_wavelength      0.71073
_diffrn_radiation_type            MoK\a
_diffrn_source                    'fine-focus sealed tube'
_diffrn_measurement_device_type   'Bruker APEX II CCD area-detector'
_diffrn_measurement_method         '\f and \w scans'
_diffrn_detector_area_resol_mean  ?
_diffrn_reflns_number             22457
_diffrn_reflns_av_unetI/netI      0.0402
_diffrn_reflns_av_R_equivalents   0.0325
_diffrn_reflns_limit_h_min        -15
_diffrn_reflns_limit_h_max        17
_diffrn_reflns_limit_k_min        -12
_diffrn_reflns_limit_k_max        18
_diffrn_reflns_limit_l_min        -25
_diffrn_reflns_limit_l_max        19
_diffrn_reflns_theta_min          1.953
_diffrn_reflns_theta_max          25.009
_diffrn_reflns_theta_full         25.009
_diffrn_measured_fraction_theta_max   0.996
_diffrn_measured_fraction_theta_full  0.996
_diffrn_reflns_Laue_measured_fraction_max    0.996
_diffrn_reflns_Laue_measured_fraction_full   0.996
_diffrn_reflns_point_group_measured_fraction_max   0.996
_diffrn_reflns_point_group_measured_fraction_full  0.996
_reflns_number_total              8062
_reflns_number_gt                 6079
_reflns_threshold_expression      'I > 2\s(I)'
_reflns_Friedel_coverage          0.000
_reflns_Friedel_fraction_max      .
_reflns_Friedel_fraction_full     .
 
_reflns_special_details
;
 Reflections were merged by SHELXL according to the crystal
 class for the calculation of statistics and refinement.
 
 _reflns_Friedel_fraction is defined as the number of unique
 Friedel pairs measured divided by the number that would be
 possible theoretically, ignoring centric projections and
 systematic absences.
;
 
_computing_data_collection        'APEX2 (Bruker, 2004)' 
_computing_cell_refinement        'SAINT-Plus (Bruker, 2001)'
_computing_data_reduction         'SAINT-Plus' 
_computing_structure_solution     'SHELXL-2018/3 (Sheldrick, 2018)'
_computing_structure_refinement   'SHELXL-2018/3 (Sheldrick, 2018)'
_computing_molecular_graphics     'SHELXL (Sheldrick, 2018)'
_computing_publication_material   'SHELXL'
_refine_special_details           ?
_refine_ls_structure_factor_coef  Fsqd
_refine_ls_matrix_type            full
_refine_ls_weighting_scheme       calc
_refine_ls_weighting_details
'w=1/[\s^2^(Fo^2^)+(0.1446P)^2^+9.8253P] where P=(Fo^2^+2Fc^2^)/3'
_atom_sites_solution_primary      ?
_atom_sites_solution_secondary    ?
_atom_sites_solution_hydrogens    mixed
_refine_ls_hydrogen_treatment     constr
_refine_ls_extinction_method      none
_refine_ls_extinction_coef        .
_refine_ls_number_reflns          8062
_refine_ls_number_parameters      577
_refine_ls_number_restraints      21
_refine_ls_R_factor_all           0.0993
_refine_ls_R_factor_gt            0.0777
_refine_ls_wR_factor_ref          0.2482
_refine_ls_wR_factor_gt           0.2253
_refine_ls_goodness_of_fit_ref    1.041
_refine_ls_restrained_S_all       1.044
_refine_ls_shift/su_max           0.029
_refine_ls_shift/su_mean          0.000
 
loop_
 _atom_site_label
 _atom_site_type_symbol
 _atom_site_fract_x
 _atom_site_fract_y
 _atom_site_fract_z
 _atom_site_U_iso_or_equiv
 _atom_site_adp_type
 _atom_site_occupancy
 _atom_site_site_symmetry_order  
 _atom_site_calc_flag
 _atom_site_refinement_flags_posn
 _atom_site_refinement_flags_adp
 _atom_site_refinement_flags_occupancy
 _atom_site_disorder_assembly
 _atom_site_disorder_group
Mn1 Mn 0.74122(5) 0.20734(4) 0.23901(3) 0.0362(2) Uani 1 1 d . . . . .
Fe1 Fe 0.79628(6) -0.05422(4) 0.08475(4) 0.0426(3) Uani 1 1 d . . . . .
O1 O 0.6418(3) 0.2577(2) 0.17270(16) 0.0444(8) Uani 1 1 d . . . . .
O2 O 0.8350(3) 0.2690(2) 0.21115(18) 0.0466(9) Uani 1 1 d . . . . .
O3 O 0.8559(4) 0.1047(3) -0.0453(2) 0.0763(14) Uani 1 1 d . . . . .
O4 O 0.0981(6) 0.1101(6) 0.4568(4) 0.067(2) Uani 0.5 1 d . . P . .
H4 H 0.129201 0.140971 0.486065 0.101 Uiso 0.5 1 calc R U P . .
O5 O 0.885(2) 0.6161(18) 0.9521(13) 0.134(9) Uani 0.25 1 d . U P . .
H5C H 0.854645 0.652436 0.930561 0.160 Uiso 0.25 1 d R U P . .
H5B H 0.864244 0.605084 0.981088 0.160 Uiso 0.25 1 d R U P . .
O6 O 0.7119(7) 0.3104(5) 0.0637(3) 0.123(2) Uani 1 1 d . . . . .
H6 H 0.698784 0.287490 0.094515 0.185 Uiso 1 1 calc R U . . .
N1 N 0.7527(3) 0.0988(3) 0.1670(2) 0.0448(10) Uani 1 1 d . . . . .
N2 N 0.8608(5) -0.2217(4) 0.0283(4) 0.083(2) Uani 1 1 d . . . . .
N3 N 0.7203(3) 0.3207(3) 0.3055(2) 0.0445(10) Uani 1 1 d . . . . .
N4 N 0.9290(3) -0.0013(3) 0.1039(2) 0.0523(11) Uani 1 1 d . U . . .
N5 N 0.7785(4) 0.0105(3) 0.0067(2) 0.0514(11) Uani 1 1 d . . . . .
N6 N 0.6554(3) -0.0852(3) 0.0413(2) 0.0474(11) Uani 1 1 d . . . . .
N7 N 1.1041(7) 0.0886(6) 0.1077(4) 0.117(3) Uani 1 1 d . U . . .
N8 N 0.6512(3) 0.1377(3) 0.27454(19) 0.0392(9) Uani 1 1 d . . . . .
N9 N 0.8373(3) 0.1471(3) 0.30899(19) 0.0409(10) Uani 1 1 d . . . . .
N10 N 0.3729(10) 0.0988(13) 0.3389(8) 0.100(5) Uani 0.5 1 d . . P . .
C1 C 0.7662(4) 0.0426(3) 0.1359(2) 0.0383(11) Uani 1 1 d . . . . .
C2 C 0.8386(4) -0.1598(4) 0.0491(3) 0.0519(14) Uani 1 1 d . . . . .
C3 C 0.7913(4) -0.1302(3) 0.1570(2) 0.0374(11) Uani 1 1 d . . . . .
C4 C 1.0067(4) -0.0066(4) 0.1566(3) 0.0562(14) Uani 1 1 d . U . . .
C5 C 0.9976(6) -0.0578(6) 0.2122(4) 0.087(3) Uani 1 1 d . . . . .
H5A H 0.940431 -0.086691 0.211557 0.105 Uiso 1 1 calc R U . . .
C6 C 1.0751(6) -0.0617(6) 0.2644(4) 0.100(3) Uani 1 1 d . . . . .
H6A H 1.070302 -0.091911 0.300648 0.120 Uiso 1 1 calc R U . . .
C7 C 1.1628(6) -0.0206(7) 0.2643(5) 0.103(3) Uani 1 1 d . . . . .
H7 H 1.215588 -0.026187 0.300046 0.123 Uiso 1 1 calc R U . . .
C8 C 1.1716(6) 0.0250(7) 0.2156(4) 0.095(3) Uani 1 1 d . . . . .
H8 H 1.230272 0.051582 0.216979 0.114 Uiso 1 1 calc R U . . .
C9 C 1.0963(5) 0.0341(5) 0.1627(4) 0.0688(18) Uani 1 1 d . U . . .
C10 C 0.9390(5) 0.0500(4) 0.0578(3) 0.0582(15) Uani 1 1 d . U . . .
C11 C 1.0245(5) 0.0980(5) 0.0582(3) 0.0682(17) Uani 1 1 d . U . . .
H11 H 1.025174 0.135422 0.024488 0.082 Uiso 1 1 calc R U . . .
C12 C 0.8520(4) 0.0581(4) -0.0001(3) 0.0501(13) Uani 1 1 d . U . . .
C13 C 0.6247(4) -0.0518(3) -0.0178(3) 0.0471(13) Uani 1 1 d . . . . .
C14 C 0.5957(4) -0.1346(3) 0.0620(3) 0.0469(12) Uani 1 1 d . . . . .
H14 H 0.616811 -0.156662 0.103414 0.056 Uiso 1 1 calc R U . . .
C15 C 0.5025(4) -0.1564(4) 0.0260(3) 0.0508(13) Uani 1 1 d . . . . .
H15 H 0.464150 -0.193282 0.042789 0.061 Uiso 1 1 calc R U . . .
C16 C 0.4685(4) -0.1226(4) -0.0344(3) 0.0577(15) Uani 1 1 d . . . . .
H16 H 0.406659 -0.135506 -0.059504 0.069 Uiso 1 1 calc R U . . .
C17 C 0.5326(5) -0.0654(4) -0.0581(3) 0.0535(14) Uani 1 1 d . . . . .
C18 C 0.5046(6) -0.0249(5) -0.1188(3) 0.0715(19) Uani 1 1 d . . . . .
H18 H 0.443050 -0.033854 -0.145659 0.086 Uiso 1 1 calc R U . . .
C19 C 0.5678(5) 0.0271(5) -0.1375(3) 0.0733(19) Uani 1 1 d . . . . .
H19 H 0.548610 0.054370 -0.177348 0.088 Uiso 1 1 calc R U . . .
C20 C 0.6639(5) 0.0413(4) -0.0975(3) 0.0640(17) Uani 1 1 d . . . . .
H20 H 0.706869 0.076037 -0.111858 0.077 Uiso 1 1 calc R U . . .
C21 C 0.6917(5) 0.0036(4) -0.0384(3) 0.0519(14) Uani 1 1 d . . . . .
C22 C 0.4035(5) 0.2019(5) 0.1924(4) 0.075(2) Uani 1 1 d . . . . .
H22 H 0.375017 0.170355 0.219189 0.090 Uiso 1 1 calc R U . . .
C23 C 0.5056(4) 0.2050(4) 0.2064(3) 0.0501(13) Uani 1 1 d . . . . .
C24 C 0.5480(4) 0.2534(3) 0.1656(2) 0.0458(13) Uani 1 1 d . . . . .
C25 C 0.4862(4) 0.2970(4) 0.1126(3) 0.0536(14) Uani 1 1 d . . . . .
H25 H 0.512525 0.329388 0.085107 0.064 Uiso 1 1 calc R U . . .
C26 C 0.3866(5) 0.2919(5) 0.1013(3) 0.0691(19) Uani 1 1 d . . . . .
H26 H 0.347344 0.321369 0.066336 0.083 Uiso 1 1 calc R U . . .
C27 C 0.3452(5) 0.2449(5) 0.1399(4) 0.080(2) Uani 1 1 d . . . . .
H27 H 0.278399 0.241604 0.131148 0.097 Uiso 1 1 calc R U . . .
C28 C 0.5588(4) 0.1490(4) 0.2565(3) 0.0498(13) Uani 1 1 d . . . . .
H28 H 0.522904 0.117085 0.278508 0.060 Uiso 1 1 calc R U . . .
C29 C 1.0805(6) 0.2126(7) 0.3024(5) 0.105(3) Uani 1 1 d . . . . .
H29 H 1.113023 0.179668 0.337712 0.126 Uiso 1 1 calc R U . . .
C30 C 0.9781(4) 0.2117(4) 0.2832(3) 0.0620(16) Uani 1 1 d . . . . .
C31 C 0.9303(4) 0.2629(3) 0.2311(3) 0.0486(13) Uani 1 1 d . . . . .
C32 C 0.9855(5) 0.3117(5) 0.1991(4) 0.0667(17) Uani 1 1 d . . . . .
H32 H 0.954622 0.346536 0.164487 0.080 Uiso 1 1 calc R U . . .
C33 C 1.0832(6) 0.3088(6) 0.2178(5) 0.098(3) Uani 1 1 d . . . . .
H33 H 1.118270 0.340014 0.194825 0.118 Uiso 1 1 calc R U . . .
C34 C 1.1317(6) 0.2603(7) 0.2706(6) 0.117(4) Uani 1 1 d . . . . .
H34 H 1.198773 0.260492 0.283962 0.140 Uiso 1 1 calc R U . . .
C35 C 0.9298(5) 0.1582(4) 0.3200(3) 0.0580(15) Uani 1 1 d . . . . .
H35 H 0.968863 0.128852 0.355023 0.070 Uiso 1 1 calc R U . . .
C36 C 0.7999(4) 0.0940(3) 0.3559(2) 0.0467(12) Uani 1 1 d . . . . .
C37 C 0.6956(4) 0.0647(3) 0.3200(3) 0.0455(12) Uani 1 1 d . . . . .
C39 C 0.6956(5) -0.0159(4) 0.2790(3) 0.0580(15) Uani 1 1 d . . . . .
H39A H 0.630758 -0.028404 0.254356 0.087 Uiso 1 1 calc R U . . .
H39B H 0.720615 -0.064823 0.306146 0.087 Uiso 1 1 calc R U . . .
H39C H 0.735269 -0.005503 0.250512 0.087 Uiso 1 1 calc R U . . .
C40 C 0.6354(5) 0.0461(4) 0.3680(3) 0.0643(17) Uani 1 1 d . . . . .
H40A H 0.623172 0.099941 0.387118 0.096 Uiso 1 1 calc R U . . .
H40B H 0.670528 0.007223 0.400794 0.096 Uiso 1 1 calc R U . . .
H40C H 0.575219 0.019654 0.345689 0.096 Uiso 1 1 calc R U . . .
C41 C 0.8017(5) 0.1539(4) 0.4124(3) 0.0620(16) Uani 1 1 d . . . . .
H41A H 0.865758 0.176611 0.429382 0.093 Uiso 1 1 calc R U . . .
H41B H 0.783230 0.121437 0.445135 0.093 Uiso 1 1 calc R U . . .
H41C H 0.757451 0.201305 0.398317 0.093 Uiso 1 1 calc R U . . .
C42 C 0.8654(5) 0.0152(4) 0.3800(3) 0.0639(17) Uani 1 1 d . . . . .
H42A H 0.879156 -0.013978 0.344171 0.096 Uiso 1 1 calc R U . . .
H42B H 0.833493 -0.024510 0.401808 0.096 Uiso 1 1 calc R U . . .
H42C H 0.924668 0.034747 0.408950 0.096 Uiso 1 1 calc R U . . .
C43 C 0.1507(17) 0.0469(12) 0.4479(7) 0.113(8) Uani 0.5 1 d . . P . .
H43A H 0.210102 0.069288 0.442100 0.170 Uiso 0.5 1 calc R U P . .
H43B H 0.117198 0.014870 0.410323 0.170 Uiso 0.5 1 calc R U P . .
H43C H 0.164302 0.008823 0.484445 0.170 Uiso 0.5 1 calc R U P . .
C44 C 0.7770(9) 0.2600(7) 0.0445(5) 0.120(4) Uani 1 1 d . . . . .
H44A H 0.788668 0.284610 0.006498 0.179 Uiso 1 1 calc R U . . .
H44B H 0.751719 0.201956 0.035488 0.179 Uiso 1 1 calc R U . . .
H44C H 0.836333 0.257947 0.077930 0.179 Uiso 1 1 calc R U . . .
C45 C 0.4056(14) 0.2435(17) 0.3775(11) 0.149(11) Uani 0.5 1 d . . P . .
H47A H 0.416258 0.278380 0.343197 0.223 Uiso 0.5 1 calc R U P . .
H47B H 0.462554 0.244187 0.412966 0.223 Uiso 0.5 1 calc R U P . .
H47C H 0.352257 0.266882 0.390879 0.223 Uiso 0.5 1 calc R U P . .
C46 C 0.3860(9) 0.1622(13) 0.3574(7) 0.069(4) Uani 0.5 1 d . . P . .
 
loop_
 _atom_site_aniso_label
 _atom_site_aniso_U_11
 _atom_site_aniso_U_22
 _atom_site_aniso_U_33
 _atom_site_aniso_U_23
 _atom_site_aniso_U_13
 _atom_site_aniso_U_12
Mn1 0.0460(5) 0.0279(4) 0.0333(4) 0.0003(3) 0.0086(3) 0.0020(3)
Fe1 0.0648(5) 0.0279(4) 0.0435(4) 0.0009(3) 0.0292(4) -0.0025(3)
O1 0.049(2) 0.044(2) 0.0388(19) 0.0053(15) 0.0094(16) 0.0076(16)
O2 0.051(2) 0.0362(19) 0.054(2) 0.0065(16) 0.0180(17) 0.0023(16)
O3 0.086(3) 0.085(3) 0.060(3) 0.025(2) 0.023(2) -0.020(3)
O4 0.068(5) 0.063(6) 0.049(5) -0.004(4) -0.021(4) 0.012(5)
O5 0.196(19) 0.109(15) 0.089(13) -0.046(12) 0.026(13) -0.062(14)
O6 0.182(7) 0.111(5) 0.086(5) 0.026(4) 0.054(5) 0.041(5)
N1 0.059(3) 0.035(2) 0.042(2) -0.0048(19) 0.015(2) 0.002(2)
N2 0.109(5) 0.045(3) 0.122(5) -0.020(3) 0.079(4) -0.006(3)
N3 0.061(3) 0.033(2) 0.040(2) -0.0044(19) 0.014(2) 0.003(2)
N4 0.054(3) 0.047(3) 0.060(3) -0.002(2) 0.023(2) -0.010(2)
N5 0.065(3) 0.040(3) 0.053(3) 0.006(2) 0.025(2) 0.001(2)
N6 0.060(3) 0.038(2) 0.047(3) -0.0047(19) 0.018(2) -0.002(2)
N7 0.131(6) 0.129(7) 0.089(5) 0.003(5) 0.028(4) -0.018(6)
N8 0.052(3) 0.032(2) 0.033(2) -0.0027(17) 0.0109(18) -0.0008(18)
N9 0.053(3) 0.028(2) 0.038(2) -0.0007(17) 0.0068(19) 0.0018(18)
N10 0.070(9) 0.117(13) 0.109(12) 0.026(11) 0.016(8) -0.027(9)
C1 0.045(3) 0.032(3) 0.038(3) 0.006(2) 0.011(2) -0.001(2)
C2 0.068(4) 0.040(3) 0.061(3) -0.007(3) 0.039(3) -0.011(3)
C3 0.043(3) 0.027(2) 0.041(3) -0.002(2) 0.010(2) 0.000(2)
C4 0.054(3) 0.057(4) 0.053(3) -0.010(3) 0.008(3) 0.006(3)
C5 0.063(4) 0.102(6) 0.084(5) 0.025(4) -0.003(4) -0.023(4)
C6 0.069(5) 0.128(7) 0.081(5) 0.046(5) -0.016(4) -0.029(5)
C7 0.068(5) 0.135(8) 0.093(6) 0.009(6) 0.000(4) -0.033(5)
C8 0.068(5) 0.122(7) 0.088(6) -0.003(5) 0.007(4) -0.032(5)
C9 0.060(4) 0.069(4) 0.083(5) -0.009(3) 0.028(4) -0.017(3)
C10 0.081(4) 0.048(3) 0.057(3) 0.003(3) 0.038(3) 0.003(3)
C11 0.079(4) 0.071(4) 0.062(4) 0.004(3) 0.033(3) -0.025(3)
C12 0.064(3) 0.047(3) 0.045(3) 0.007(2) 0.026(3) -0.003(3)
C13 0.056(3) 0.043(3) 0.042(3) -0.011(2) 0.011(2) 0.000(2)
C14 0.048(3) 0.036(3) 0.057(3) 0.001(2) 0.013(2) -0.005(2)
C15 0.053(3) 0.041(3) 0.060(4) -0.001(3) 0.016(3) -0.005(2)
C16 0.052(3) 0.051(3) 0.062(4) -0.018(3) 0.003(3) 0.002(3)
C17 0.074(4) 0.042(3) 0.041(3) -0.007(2) 0.010(3) 0.011(3)
C18 0.075(5) 0.076(5) 0.052(4) -0.006(3) -0.003(3) 0.001(4)
C19 0.079(5) 0.087(5) 0.049(4) 0.001(3) 0.008(3) 0.001(4)
C20 0.085(5) 0.066(4) 0.046(3) -0.001(3) 0.027(3) -0.005(3)
C21 0.071(4) 0.043(3) 0.044(3) -0.001(2) 0.020(3) 0.000(3)
C22 0.054(4) 0.076(5) 0.093(5) 0.009(4) 0.017(4) -0.008(3)
C23 0.048(3) 0.048(3) 0.050(3) -0.002(2) 0.006(2) 0.000(2)
C24 0.055(3) 0.036(3) 0.040(3) -0.011(2) 0.003(2) 0.004(2)
C25 0.061(4) 0.049(3) 0.043(3) -0.003(2) 0.000(3) 0.007(3)
C26 0.064(4) 0.066(4) 0.062(4) 0.001(3) -0.009(3) 0.010(3)
C27 0.049(4) 0.087(5) 0.095(6) 0.013(4) 0.000(4) 0.003(4)
C28 0.056(3) 0.044(3) 0.050(3) 0.000(2) 0.016(3) -0.005(3)
C29 0.054(4) 0.119(7) 0.133(8) 0.051(6) 0.009(5) 0.005(4)
C30 0.050(3) 0.060(4) 0.074(4) 0.004(3) 0.014(3) -0.001(3)
C31 0.054(3) 0.037(3) 0.057(3) -0.004(2) 0.019(3) 0.003(2)
C32 0.056(4) 0.065(4) 0.084(5) 0.008(4) 0.026(3) 0.000(3)
C33 0.073(5) 0.099(6) 0.135(8) 0.028(6) 0.050(5) -0.003(5)
C34 0.047(4) 0.137(9) 0.165(10) 0.043(8) 0.025(5) -0.004(5)
C35 0.061(4) 0.049(3) 0.058(4) 0.008(3) 0.006(3) 0.008(3)
C36 0.066(3) 0.033(3) 0.039(3) 0.003(2) 0.011(2) 0.003(2)
C37 0.065(3) 0.033(3) 0.039(3) 0.005(2) 0.015(2) 0.000(2)
C39 0.090(5) 0.032(3) 0.050(3) -0.003(2) 0.016(3) -0.005(3)
C40 0.074(4) 0.070(4) 0.053(4) 0.013(3) 0.024(3) -0.003(3)
C41 0.095(5) 0.047(3) 0.039(3) -0.001(2) 0.010(3) -0.005(3)
C42 0.079(4) 0.043(3) 0.066(4) 0.017(3) 0.013(3) 0.011(3)
C43 0.19(2) 0.079(12) 0.040(8) 0.004(7) -0.021(10) -0.021(13)
C44 0.163(10) 0.112(8) 0.096(7) 0.010(6) 0.054(7) 0.022(7)
C45 0.095(14) 0.17(2) 0.15(2) -0.100(18) -0.024(13) 0.050(14)
C46 0.038(7) 0.106(13) 0.060(8) -0.013(8) 0.007(6) -0.006(8)
 
_geom_special_details
;
 All esds (except the esd in the dihedral angle between two l.s. planes)
 are estimated using the full covariance matrix.  The cell esds are taken
 into account individually in the estimation of esds in distances, angles
 and torsion angles; correlations between esds in cell parameters are only
 used when they are defined by crystal symmetry.  An approximate (isotropic)
 treatment of cell esds is used for estimating esds involving l.s. planes.
;
 
loop_
 _geom_bond_atom_site_label_1
 _geom_bond_atom_site_label_2
 _geom_bond_distance
 _geom_bond_site_symmetry_2
 _geom_bond_publ_flag
Mn1 O2 1.874(4) . ?
Mn1 O1 1.896(3) . ?
Mn1 N9 1.982(4) . ?
Mn1 N8 1.985(4) . ?
Mn1 N1 2.315(4) . ?
Mn1 N3 2.326(4) . ?
Fe1 N5 1.916(5) . ?
Fe1 C2 1.958(6) . ?
Fe1 C3 1.966(5) . ?
Fe1 C1 1.967(5) . ?
Fe1 N4 2.011(5) . ?
Fe1 N6 2.047(5) . ?
O1 C24 1.318(6) . ?
O2 C31 1.325(7) . ?
O3 C12 1.224(7) . ?
O4 C43 1.27(2) . ?
O4 H4 0.8200 . ?
O5 H5C 0.7790 . ?
O5 H5B 0.7813 . ?
O6 C44 1.362(11) . ?
O6 H6 0.8200 . ?
N1 C1 1.141(6) . ?
N2 C2 1.131(7) . ?
N3 C3 1.151(6) 2_655 ?
N4 C10 1.309(7) . ?
N4 C4 1.367(8) . ?
N5 C12 1.326(7) . ?
N5 C21 1.366(8) . ?
N6 C14 1.309(7) . ?
N6 C13 1.338(7) . ?
N7 C11 1.349(11) . ?
N7 C9 1.483(11) . ?
N8 C28 1.292(7) . ?
N8 C37 1.513(6) . ?
N9 C35 1.298(7) . ?
N9 C36 1.509(7) . ?
N10 C46 1.05(2) . ?
C4 C9 1.406(9) . ?
C4 C5 1.471(10) . ?
C5 C6 1.359(10) . ?
C5 H5A 0.9300 . ?
C6 C7 1.410(11) . ?
C6 H6A 0.9300 . ?
C7 C8 1.300(12) . ?
C7 H7 0.9300 . ?
C8 C9 1.355(11) . ?
C8 H8 0.9300 . ?
C10 C11 1.431(9) . ?
C10 C12 1.518(9) . ?
C11 H11 0.9300 . ?
C13 C17 1.391(8) . ?
C13 C21 1.443(8) . ?
C14 C15 1.398(8) . ?
C14 H14 0.9300 . ?
C15 C16 1.368(9) . ?
C15 H15 0.9300 . ?
C16 C17 1.462(9) . ?
C16 H16 0.9300 . ?
C17 C18 1.410(9) . ?
C18 C19 1.350(10) . ?
C18 H18 0.9300 . ?
C19 C20 1.437(10) . ?
C19 H19 0.9300 . ?
C20 C21 1.362(8) . ?
C20 H20 0.9300 . ?
C22 C27 1.384(10) . ?
C22 C23 1.418(9) . ?
C22 H22 0.9300 . ?
C23 C24 1.412(8) . ?
C23 C28 1.432(8) . ?
C24 C25 1.414(8) . ?
C25 C26 1.389(9) . ?
C25 H25 0.9300 . ?
C26 C27 1.356(10) . ?
C26 H26 0.9300 . ?
C27 H27 0.9300 . ?
C28 H28 0.9300 . ?
C29 C34 1.351(12) . ?
C29 C30 1.418(10) . ?
C29 H29 0.9300 . ?
C30 C31 1.394(9) . ?
C30 C35 1.444(9) . ?
C31 C32 1.402(8) . ?
C32 C33 1.354(10) . ?
C32 H32 0.9300 . ?
C33 C34 1.383(13) . ?
C33 H33 0.9300 . ?
C34 H34 0.9300 . ?
C35 H35 0.9300 . ?
C36 C41 1.524(8) . ?
C36 C42 1.533(8) . ?
C36 C37 1.557(8) . ?
C37 C39 1.522(7) . ?
C37 C40 1.547(8) . ?
C39 H39A 0.9600 . ?
C39 H39B 0.9600 . ?
C39 H39C 0.9600 . ?
C40 H40A 0.9600 . ?
C40 H40B 0.9600 . ?
C40 H40C 0.9600 . ?
C41 H41A 0.9600 . ?
C41 H41B 0.9600 . ?
C41 H41C 0.9600 . ?
C42 H42A 0.9600 . ?
C42 H42B 0.9600 . ?
C42 H42C 0.9600 . ?
C43 H43A 0.9600 . ?
C43 H43B 0.9600 . ?
C43 H43C 0.9600 . ?
C44 H44A 0.9600 . ?
C44 H44B 0.9600 . ?
C44 H44C 0.9600 . ?
C45 C46 1.32(3) . ?
C45 H47A 0.9600 . ?
C45 H47B 0.9600 . ?
C45 H47C 0.9600 . ?
 
loop_
 _geom_angle_atom_site_label_1
 _geom_angle_atom_site_label_2
 _geom_angle_atom_site_label_3
 _geom_angle
 _geom_angle_site_symmetry_1
 _geom_angle_site_symmetry_3
 _geom_angle_publ_flag
O2 Mn1 O1 90.71(16) . . ?
O2 Mn1 N9 93.83(17) . . ?
O1 Mn1 N9 175.21(17) . . ?
O2 Mn1 N8 175.03(17) . . ?
O1 Mn1 N8 94.27(17) . . ?
N9 Mn1 N8 81.20(18) . . ?
O2 Mn1 N1 87.52(16) . . ?
O1 Mn1 N1 87.58(16) . . ?
N9 Mn1 N1 91.10(16) . . ?
N8 Mn1 N1 92.76(16) . . ?
O2 Mn1 N3 92.74(16) . . ?
O1 Mn1 N3 88.19(15) . . ?
N9 Mn1 N3 93.10(16) . . ?
N8 Mn1 N3 87.34(16) . . ?
N1 Mn1 N3 175.77(16) . . ?
N5 Fe1 C2 93.5(2) . . ?
N5 Fe1 C3 169.4(2) . . ?
C2 Fe1 C3 84.7(2) . . ?
N5 Fe1 C1 96.3(2) . . ?
C2 Fe1 C1 169.5(2) . . ?
C3 Fe1 C1 86.41(19) . . ?
N5 Fe1 N4 82.4(2) . . ?
C2 Fe1 N4 92.0(2) . . ?
C3 Fe1 N4 108.1(2) . . ?
C1 Fe1 N4 85.5(2) . . ?
N5 Fe1 N6 80.5(2) . . ?
C2 Fe1 N6 90.1(2) . . ?
C3 Fe1 N6 89.08(19) . . ?
C1 Fe1 N6 95.29(19) . . ?
N4 Fe1 N6 162.8(2) . . ?
C24 O1 Mn1 127.4(3) . . ?
C31 O2 Mn1 129.1(3) . . ?
C43 O4 H4 109.5 . . ?
H5C O5 H5B 111.4 . . ?
C44 O6 H6 109.5 . . ?
C1 N1 Mn1 173.4(4) . . ?
C3 N3 Mn1 172.4(4) 2_655 . ?
C10 N4 C4 116.1(5) . . ?
C10 N4 Fe1 112.2(4) . . ?
C4 N4 Fe1 131.7(4) . . ?
C12 N5 C21 124.5(5) . . ?
C12 N5 Fe1 117.5(4) . . ?
C21 N5 Fe1 118.1(4) . . ?
C14 N6 C13 118.0(5) . . ?
C14 N6 Fe1 129.5(4) . . ?
C13 N6 Fe1 112.4(4) . . ?
C11 N7 C9 117.8(7) . . ?
C28 N8 C37 120.9(4) . . ?
C28 N8 Mn1 122.5(4) . . ?
C37 N8 Mn1 116.4(3) . . ?
C35 N9 C36 118.8(5) . . ?
C35 N9 Mn1 123.2(4) . . ?
C36 N9 Mn1 117.6(3) . . ?
N1 C1 Fe1 177.1(5) . . ?
N2 C2 Fe1 178.2(5) . . ?
N3 C3 Fe1 172.3(4) 2_645 . ?
N4 C4 C9 125.0(6) . . ?
N4 C4 C5 118.8(6) . . ?
C9 C4 C5 116.2(6) . . ?
C6 C5 C4 118.0(7) . . ?
C6 C5 H5A 121.0 . . ?
C4 C5 H5A 121.0 . . ?
C5 C6 C7 120.9(8) . . ?
C5 C6 H6A 119.5 . . ?
C7 C6 H6A 119.5 . . ?
C8 C7 C6 121.5(8) . . ?
C8 C7 H7 119.2 . . ?
C6 C7 H7 119.2 . . ?
C7 C8 C9 120.7(8) . . ?
C7 C8 H8 119.6 . . ?
C9 C8 H8 119.6 . . ?
C8 C9 C4 122.5(7) . . ?
C8 C9 N7 121.3(7) . . ?
C4 C9 N7 116.1(7) . . ?
N4 C10 C11 125.1(6) . . ?
N4 C10 C12 116.3(5) . . ?
C11 C10 C12 118.6(5) . . ?
N7 C11 C10 119.6(7) . . ?
N7 C11 H11 120.2 . . ?
C10 C11 H11 120.2 . . ?
O3 C12 N5 128.2(6) . . ?
O3 C12 C10 120.2(5) . . ?
N5 C12 C10 111.6(5) . . ?
N6 C13 C17 123.8(5) . . ?
N6 C13 C21 116.4(5) . . ?
C17 C13 C21 119.7(5) . . ?
N6 C14 C15 124.5(5) . . ?
N6 C14 H14 117.8 . . ?
C15 C14 H14 117.8 . . ?
C16 C15 C14 119.0(5) . . ?
C16 C15 H15 120.5 . . ?
C14 C15 H15 120.5 . . ?
C15 C16 C17 117.7(5) . . ?
C15 C16 H16 121.1 . . ?
C17 C16 H16 121.1 . . ?
C13 C17 C18 120.2(6) . . ?
C13 C17 C16 117.0(5) . . ?
C18 C17 C16 122.8(6) . . ?
C19 C18 C17 119.6(7) . . ?
C19 C18 H18 120.2 . . ?
C17 C18 H18 120.2 . . ?
C18 C19 C20 121.6(7) . . ?
C18 C19 H19 119.2 . . ?
C20 C19 H19 119.2 . . ?
C21 C20 C19 119.6(6) . . ?
C21 C20 H20 120.2 . . ?
C19 C20 H20 120.2 . . ?
C20 C21 N5 128.3(6) . . ?
C20 C21 C13 119.3(6) . . ?
N5 C21 C13 112.5(5) . . ?
C27 C22 C23 121.5(7) . . ?
C27 C22 H22 119.3 . . ?
C23 C22 H22 119.3 . . ?
C24 C23 C22 118.7(6) . . ?
C24 C23 C28 123.8(5) . . ?
C22 C23 C28 117.0(6) . . ?
O1 C24 C23 123.6(5) . . ?
O1 C24 C25 118.1(5) . . ?
C23 C24 C25 118.2(5) . . ?
C26 C25 C24 120.6(6) . . ?
C26 C25 H25 119.7 . . ?
C24 C25 H25 119.7 . . ?
C27 C26 C25 121.6(6) . . ?
C27 C26 H26 119.2 . . ?
C25 C26 H26 119.2 . . ?
C26 C27 C22 119.3(7) . . ?
C26 C27 H27 120.3 . . ?
C22 C27 H27 120.3 . . ?
N8 C28 C23 127.2(5) . . ?
N8 C28 H28 116.4 . . ?
C23 C28 H28 116.4 . . ?
C34 C29 C30 121.4(8) . . ?
C34 C29 H29 119.3 . . ?
C30 C29 H29 119.3 . . ?
C31 C30 C29 118.6(6) . . ?
C31 C30 C35 124.0(6) . . ?
C29 C30 C35 117.3(6) . . ?
O2 C31 C30 123.0(5) . . ?
O2 C31 C32 118.5(5) . . ?
C30 C31 C32 118.5(6) . . ?
C33 C32 C31 121.1(7) . . ?
C33 C32 H32 119.4 . . ?
C31 C32 H32 119.4 . . ?
C32 C33 C34 121.0(8) . . ?
C32 C33 H33 119.5 . . ?
C34 C33 H33 119.5 . . ?
C29 C34 C33 119.3(8) . . ?
C29 C34 H34 120.4 . . ?
C33 C34 H34 120.4 . . ?
N9 C35 C30 126.5(5) . . ?
N9 C35 H35 116.7 . . ?
C30 C35 H35 116.7 . . ?
N9 C36 C41 106.5(4) . . ?
N9 C36 C42 110.7(5) . . ?
C41 C36 C42 108.9(5) . . ?
N9 C36 C37 106.8(4) . . ?
C41 C36 C37 112.3(5) . . ?
C42 C36 C37 111.4(5) . . ?
N8 C37 C39 106.6(4) . . ?
N8 C37 C40 111.0(5) . . ?
C39 C37 C40 109.3(5) . . ?
N8 C37 C36 107.0(4) . . ?
C39 C37 C36 112.0(5) . . ?
C40 C37 C36 110.9(5) . . ?
C37 C39 H39A 109.5 . . ?
C37 C39 H39B 109.5 . . ?
H39A C39 H39B 109.5 . . ?
C37 C39 H39C 109.5 . . ?
H39A C39 H39C 109.5 . . ?
H39B C39 H39C 109.5 . . ?
C37 C40 H40A 109.5 . . ?
C37 C40 H40B 109.5 . . ?
H40A C40 H40B 109.5 . . ?
C37 C40 H40C 109.5 . . ?
H40A C40 H40C 109.5 . . ?
H40B C40 H40C 109.5 . . ?
C36 C41 H41A 109.5 . . ?
C36 C41 H41B 109.5 . . ?
H41A C41 H41B 109.5 . . ?
C36 C41 H41C 109.5 . . ?
H41A C41 H41C 109.5 . . ?
H41B C41 H41C 109.5 . . ?
C36 C42 H42A 109.5 . . ?
C36 C42 H42B 109.5 . . ?
H42A C42 H42B 109.5 . . ?
C36 C42 H42C 109.5 . . ?
H42A C42 H42C 109.5 . . ?
H42B C42 H42C 109.5 . . ?
O4 C43 H43A 109.5 . . ?
O4 C43 H43B 109.5 . . ?
H43A C43 H43B 109.5 . . ?
O4 C43 H43C 109.5 . . ?
H43A C43 H43C 109.5 . . ?
H43B C43 H43C 109.5 . . ?
O6 C44 H44A 109.5 . . ?
O6 C44 H44B 109.5 . . ?
H44A C44 H44B 109.5 . . ?
O6 C44 H44C 109.5 . . ?
H44A C44 H44C 109.5 . . ?
H44B C44 H44C 109.5 . . ?
C46 C45 H47A 109.5 . . ?
C46 C45 H47B 109.5 . . ?
H47A C45 H47B 109.5 . . ?
C46 C45 H47C 109.5 . . ?
H47A C45 H47C 109.5 . . ?
H47B C45 H47C 109.5 . . ?
N10 C46 C45 176(2) . . ?
 
_refine_diff_density_max    2.116
_refine_diff_density_min   -0.902
_refine_diff_density_rms    0.119

_shelx_res_file
;
TITL test in P2(1)/n
    test.res
    created by SHELXL-2018/3 at 07:39:46 on 03-Jul-2019
CELL 0.71073  14.3852  15.3085  21.6557  90.000 105.645  90.000
ZERR    4.00   0.0011   0.0011   0.0017   0.000   0.001   0.000
LATT 1
SYMM 0.5-X, 0.5+Y, 0.5-Z
SFAC C  H  N  O  Mn Fe
UNIT 174 164 38 19 4 4
omit -2   2   1
omit     1   1   0
omit     4   0   0
omit    -1   5   4
omit    -1   0   1
omit     3   3   0
omit     6   3   2
omit     2   3   0
omit     2   2   3
omit     1   5   0
omit    -1   1   7
omit     0   4   4
omit    -5   3   2
omit    -3   4   7
omit    -3   0   3
omit     0   3   4
omit     1   2   4
omit    -3   0   5
omit    -1   6   1
omit     1   5   3
omit     0   6   6
omit     1   5   1
omit     2   6   1
omit    -3   1   6
omit    -1   1   2
omit     0   1   6
omit    -2   3   1
omit     2   7   4
omit    -4   5   2
omit     2   2   2
OMIT  -3.00  50.02
L.S. 8
ACTA
BOND $h
FMAP 2
PLAN 1
isor 0.01 0.02 o5
delu 0.01 0.02  n4 c4 c4 c9 c11 n7 c10 c12
size 0.23 0.31 0.18
TEMP 0
WGHT    0.144600    9.825301
FVAR       0.27544
MN1   5    0.741225    0.207345    0.239014    11.00000    0.04600    0.02793 =
         0.03333    0.00028    0.00863    0.00204
FE1   6    0.796277   -0.054222    0.084755    11.00000    0.06478    0.02793 =
         0.04349    0.00088    0.02917   -0.00254
O1    4    0.641831    0.257682    0.172696    11.00000    0.04874    0.04425 =
         0.03885    0.00526    0.00941    0.00758
O2    4    0.834954    0.269043    0.211153    11.00000    0.05148    0.03619 =
         0.05417    0.00653    0.01801    0.00234
O3    4    0.855855    0.104651   -0.045314    11.00000    0.08600    0.08465 =
         0.06019    0.02504    0.02297   -0.01984
O4    4    0.098148    0.110102    0.456773    10.50000    0.06759    0.06280 =
         0.04922   -0.00409   -0.02105    0.01187
AFIX 147
H4    2    0.129201    0.140971    0.486065    10.50000   -1.50000
AFIX   0
O5    4    0.884812    0.616051    0.952088    10.25000    0.19572    0.10901 =
         0.08870   -0.04636    0.02591   -0.06153
AFIX   3
H5C   2    0.854645    0.652436    0.930561    10.25000   -1.20000
H5B   2    0.864244    0.605084    0.981088    10.25000   -1.20000
AFIX   0
O6    4    0.711875    0.310446    0.063689    11.00000    0.18241    0.11141 =
         0.08645    0.02639    0.05408    0.04071
AFIX 147
H6    2    0.698784    0.287490    0.094515    11.00000   -1.50000
AFIX   0
N1    3    0.752713    0.098756    0.167009    11.00000    0.05886    0.03463 =
         0.04166   -0.00482    0.01468    0.00151
N2    3    0.860799   -0.221724    0.028347    11.00000    0.10879    0.04534 =
         0.12166   -0.01970    0.07867   -0.00586
N3    3    0.720255    0.320727    0.305494    11.00000    0.06084    0.03331 =
         0.03967   -0.00445    0.01396    0.00310
N4    3    0.928958   -0.001265    0.103946    11.00000    0.05362    0.04726 =
         0.06027   -0.00239    0.02283   -0.01004
N5    3    0.778471    0.010467    0.006707    11.00000    0.06537    0.04035 =
         0.05347    0.00643    0.02486    0.00126
N6    3    0.655357   -0.085236    0.041334    11.00000    0.05965    0.03792 =
         0.04659   -0.00466    0.01790   -0.00181
N7    3    1.104110    0.088557    0.107672    11.00000    0.13074    0.12912 =
         0.08874    0.00269    0.02778   -0.01762
N8    3    0.651237    0.137746    0.274545    11.00000    0.05213    0.03171 =
         0.03349   -0.00271    0.01092   -0.00084
N9    3    0.837286    0.147099    0.308989    11.00000    0.05347    0.02797 =
         0.03790   -0.00066    0.00678    0.00175
N10   3    0.372908    0.098827    0.338871    10.50000    0.07009    0.11716 =
         0.10889    0.02632    0.01601   -0.02750
C1    1    0.766171    0.042582    0.135904    11.00000    0.04522    0.03169 =
         0.03804    0.00640    0.01108   -0.00129
C2    1    0.838628   -0.159819    0.049105    11.00000    0.06825    0.03951 =
         0.06053   -0.00743    0.03890   -0.01101
C3    1    0.791285   -0.130247    0.156959    11.00000    0.04330    0.02671 =
         0.04145   -0.00249    0.01033   -0.00037
C4    1    1.006667   -0.006643    0.156619    11.00000    0.05370    0.05737 =
         0.05339   -0.01001    0.00755    0.00645
C5    1    0.997558   -0.057835    0.212155    11.00000    0.06292    0.10187 =
         0.08424    0.02484   -0.00330   -0.02338
AFIX  43
H5A   2    0.940431   -0.086691    0.211557    11.00000   -1.20000
AFIX   0
C6    1    1.075127   -0.061709    0.264378    11.00000    0.06928    0.12760 =
         0.08128    0.04579   -0.01564   -0.02882
AFIX  43
H6A   2    1.070302   -0.091911    0.300648    11.00000   -1.20000
AFIX   0
C7    1    1.162810   -0.020586    0.264345    11.00000    0.06772    0.13508 =
         0.09290    0.00873   -0.00030   -0.03272
AFIX  43
H7    2    1.215588   -0.026187    0.300046    11.00000   -1.20000
AFIX   0
C8    1    1.171613    0.024983    0.215572    11.00000    0.06770    0.12186 =
         0.08825   -0.00298    0.00663   -0.03186
AFIX  43
H8    2    1.230272    0.051582    0.216979    11.00000   -1.20000
AFIX   0
C9    1    1.096253    0.034138    0.162722    11.00000    0.05959    0.06903 =
         0.08291   -0.00934    0.02796   -0.01711
C10   1    0.938955    0.050033    0.057818    11.00000    0.08120    0.04815 =
         0.05682    0.00270    0.03846    0.00294
C11   1    1.024487    0.097979    0.058180    11.00000    0.07929    0.07109 =
         0.06204    0.00352    0.03261   -0.02458
AFIX  43
H11   2    1.025174    0.135422    0.024488    11.00000   -1.20000
AFIX   0
C12   1    0.852026    0.058133   -0.000068    11.00000    0.06431    0.04733 =
         0.04508    0.00722    0.02597   -0.00334
C13   1    0.624651   -0.051824   -0.017800    11.00000    0.05577    0.04264 =
         0.04182   -0.01118    0.01120   -0.00028
C14   1    0.595721   -0.134584    0.061970    11.00000    0.04767    0.03611 =
         0.05654    0.00090    0.01328   -0.00456
AFIX  43
H14   2    0.616811   -0.156662    0.103414    11.00000   -1.20000
AFIX   0
C15   1    0.502487   -0.156360    0.025957    11.00000    0.05263    0.04066 =
         0.05976   -0.00104    0.01608   -0.00451
AFIX  43
H15   2    0.464150   -0.193282    0.042789    11.00000   -1.20000
AFIX   0
C16   1    0.468480   -0.122560   -0.034403    11.00000    0.05238    0.05101 =
         0.06242   -0.01814    0.00315    0.00219
AFIX  43
H16   2    0.406659   -0.135506   -0.059504    11.00000   -1.20000
AFIX   0
C17   1    0.532643   -0.065389   -0.058105    11.00000    0.07368    0.04231 =
         0.04132   -0.00730    0.00979    0.01139
C18   1    0.504636   -0.024857   -0.118756    11.00000    0.07505    0.07582 =
         0.05222   -0.00582   -0.00258    0.00091
AFIX  43
H18   2    0.443050   -0.033854   -0.145659    11.00000   -1.20000
AFIX   0
C19   1    0.567788    0.027114   -0.137546    11.00000    0.07862    0.08726 =
         0.04865    0.00099    0.00799    0.00128
AFIX  43
H19   2    0.548610    0.054370   -0.177348    11.00000   -1.20000
AFIX   0
C20   1    0.663899    0.041303   -0.097513    11.00000    0.08539    0.06593 =
         0.04582   -0.00073    0.02666   -0.00460
AFIX  43
H20   2    0.706869    0.076037   -0.111858    11.00000   -1.20000
AFIX   0
C21   1    0.691703    0.003576   -0.038422    11.00000    0.07150    0.04276 =
         0.04401   -0.00104    0.01984   -0.00012
C22   1    0.403478    0.201942    0.192441    11.00000    0.05401    0.07594 =
         0.09265    0.00885    0.01696   -0.00823
AFIX  43
H22   2    0.375017    0.170355    0.219189    11.00000   -1.20000
AFIX   0
C23   1    0.505601    0.205001    0.206423    11.00000    0.04823    0.04773 =
         0.05041   -0.00156    0.00630   -0.00004
C24   1    0.547977    0.253410    0.165558    11.00000    0.05544    0.03608 =
         0.04026   -0.01134    0.00306    0.00446
C25   1    0.486216    0.297000    0.112595    11.00000    0.06070    0.04869 =
         0.04336   -0.00258   -0.00003    0.00739
AFIX  43
H25   2    0.512525    0.329388    0.085107    11.00000   -1.20000
AFIX   0
C26   1    0.386623    0.291870    0.101268    11.00000    0.06385    0.06636 =
         0.06229    0.00148   -0.00865    0.00984
AFIX  43
H26   2    0.347344    0.321369    0.066336    11.00000   -1.20000
AFIX   0
C27   1    0.345246    0.244905    0.139891    11.00000    0.04853    0.08657 =
         0.09502    0.01318    0.00000    0.00287
AFIX  43
H27   2    0.278399    0.241604    0.131148    11.00000   -1.20000
AFIX   0
C28   1    0.558848    0.148951    0.256518    11.00000    0.05615    0.04425 =
         0.05001    0.00005    0.01604   -0.00476
AFIX  43
H28   2    0.522904    0.117085    0.278508    11.00000   -1.20000
AFIX   0
C29   1    1.080454    0.212613    0.302417    11.00000    0.05420    0.11871 =
         0.13312    0.05081    0.00902    0.00529
AFIX  43
H29   2    1.113023    0.179668    0.337712    11.00000   -1.20000
AFIX   0
C30   1    0.978072    0.211730    0.283168    11.00000    0.05024    0.05964 =
         0.07416    0.00383    0.01353   -0.00084
C31   1    0.930251    0.262940    0.231060    11.00000    0.05405    0.03743 =
         0.05700   -0.00395    0.01932    0.00308
C32   1    0.985546    0.311676    0.199108    11.00000    0.05636    0.06471 =
         0.08354    0.00815    0.02645   -0.00034
AFIX  43
H32   2    0.954622    0.346536    0.164487    11.00000   -1.20000
AFIX   0
C33   1    1.083214    0.308847    0.217803    11.00000    0.07331    0.09884 =
         0.13518    0.02768    0.05016   -0.00316
AFIX  43
H33   2    1.118270    0.340014    0.194825    11.00000   -1.20000
AFIX   0
C34   1    1.131670    0.260302    0.270564    11.00000    0.04694    0.13713 =
         0.16493    0.04344    0.02546   -0.00407
AFIX  43
H34   2    1.198773    0.260492    0.283962    11.00000   -1.20000
AFIX   0
C35   1    0.929780    0.158248    0.319960    11.00000    0.06114    0.04869 =
         0.05811    0.00758    0.00577    0.00839
AFIX  43
H35   2    0.968863    0.128852    0.355023    11.00000   -1.20000
AFIX   0
C36   1    0.799854    0.093976    0.355896    11.00000    0.06629    0.03252 =
         0.03943    0.00345    0.01128    0.00350
C37   1    0.695640    0.064722    0.320041    11.00000    0.06542    0.03272 =
         0.03893    0.00461    0.01481   -0.00048
C39   1    0.695563   -0.015946    0.278974    11.00000    0.09027    0.03217 =
         0.04983   -0.00250    0.01615   -0.00525
AFIX 137
H39A  2    0.630758   -0.028404    0.254356    11.00000   -1.50000
H39B  2    0.720615   -0.064823    0.306146    11.00000   -1.50000
H39C  2    0.735269   -0.005503    0.250512    11.00000   -1.50000
AFIX   0
C40   1    0.635429    0.046121    0.367955    11.00000    0.07403    0.07006 =
         0.05288    0.01313    0.02437   -0.00310
AFIX 137
H40A  2    0.623172    0.099941    0.387118    11.00000   -1.50000
H40B  2    0.670528    0.007223    0.400794    11.00000   -1.50000
H40C  2    0.575219    0.019654    0.345689    11.00000   -1.50000
AFIX   0
C41   1    0.801748    0.153871    0.412408    11.00000    0.09536    0.04695 =
         0.03866   -0.00135    0.00959   -0.00509
AFIX 137
H41A  2    0.865758    0.176611    0.429382    11.00000   -1.50000
H41B  2    0.783230    0.121437    0.445135    11.00000   -1.50000
H41C  2    0.757451    0.201305    0.398317    11.00000   -1.50000
AFIX   0
C42   1    0.865420    0.015196    0.379955    11.00000    0.07884    0.04280 =
         0.06598    0.01697    0.01260    0.01138
AFIX 137
H42A  2    0.879156   -0.013978    0.344171    11.00000   -1.50000
H42B  2    0.833493   -0.024510    0.401808    11.00000   -1.50000
H42C  2    0.924668    0.034747    0.408950    11.00000   -1.50000
AFIX   0
C43   1    0.150677    0.046872    0.447861    10.50000    0.19043    0.07938 =
         0.03995    0.00446   -0.02113   -0.02054
AFIX 137
H43A  2    0.210102    0.069288    0.442100    10.50000   -1.50000
H43B  2    0.117198    0.014870    0.410323    10.50000   -1.50000
H43C  2    0.164302    0.008823    0.484445    10.50000   -1.50000
AFIX   0
C44   1    0.776951    0.260018    0.044484    11.00000    0.16310    0.11165 =
         0.09556    0.00970    0.05438    0.02249
AFIX 137
H44A  2    0.788668    0.284610    0.006498    11.00000   -1.50000
H44B  2    0.751719    0.201956    0.035488    11.00000   -1.50000
H44C  2    0.836333    0.257947    0.077930    11.00000   -1.50000
AFIX   0
C45   1    0.405622    0.243490    0.377494    10.50000    0.09472    0.17212 =
         0.14700   -0.09998   -0.02385    0.04981
AFIX 137
H47A  2    0.416258    0.278380    0.343197    10.50000   -1.50000
H47B  2    0.462554    0.244187    0.412966    10.50000   -1.50000
H47C  2    0.352257    0.266882    0.390879    10.50000   -1.50000
AFIX   0
C46   1    0.386046    0.162190    0.357422    10.50000    0.03828    0.10558 =
         0.05967   -0.01286    0.00747   -0.00551
HKLF 4


REM  test in P2(1)/n
REM wR2 = 0.2482, GooF = S = 1.041, Restrained GooF = 1.044 for all data
REM R1 = 0.0777 for 6079 Fo > 4sig(Fo) and 0.0993 for all 8062 data
REM 577 parameters refined using 21 restraints

END

WGHT      0.1441      9.8437

REM Highest difference peak  2.116,  deepest hole -0.902,  1-sigma level  0.119
Q1    1   0.8532 -0.0519  0.1132  11.00000  0.05    2.12
;
_shelx_res_checksum   10750

_shelx_hkl_file
;
   1   0   0   -1.86    0.14
   2   0   0 1158.90   25.61
   3   0   0   -0.93    0.65
   4   0   0   64.90    2.91
  -4   0   0   66.78    3.12
   5   0   0    0.68    0.97
  -5   0   0   -0.02    1.15
   5   0   0   -0.52    0.85
   6   0   0   99.26    4.27
   6   0   0  101.01    3.62
   7   0   0    1.87    1.42
   7   0   0    1.90    1.23
   8   0   0  146.69    5.10
   8   0   0  152.21    6.11
   9   0   0   -1.08    1.20
   9   0   0    2.18    1.78
  10   0   0    7.41    2.28
  11   0   0   -1.14    1.94
  12   0   0   54.86    4.61
  13   0   0    2.04    2.34
  14   0   0   37.47    4.41
  15   0   0    0.73    2.80
  16   0   0    2.40    3.32
  17   0   0    1.90    3.06
   1  -1   0  146.37    3.65
   2  -1   0   26.18    1.38
   2   1   0   28.80    1.31
  -3   1   0 1007.00   23.83
   3   1   0  975.43   22.52
   3  -1   0 1020.52   22.70
  -4   1   0   98.67    3.82
   4  -1   0   94.50    3.64
   4   1   0   98.99    3.61
   5   1   0  425.69   11.13
  -5   1   0  428.41   11.61
   5   1   0  436.58   10.97
   5  -1   0  419.52   11.22
   6  -1   0  176.44    6.06
   6   1   0  168.83    5.84
  -6   1   0  164.15    5.98
   6   1   0  168.85    5.49
   7  -1   0  345.51    8.71
   7  -1   0  314.80    9.86
  -7   1   0  326.34   10.13
   7   1   0  343.59    9.42
   7   1   0  340.60    9.94
   8   1   0   96.24    4.18
   8  -1   0   92.71    4.76
   8   1   0   93.65    4.68
   8  -1   0   89.29    3.55
  -8   1   0   90.88    4.98
   9  -1   0   38.28    3.31
   9   1   0   43.80    3.48
  -9   1   0   42.04    3.56
   9   1   0   45.67    3.28
  10   1   0   72.34    4.06
  10  -1   0   63.34    4.46
  10   1   0   84.13    5.01
  11   1   0    2.33    2.20
  11  -1   0    1.82    2.15
  12   1   0   54.81    4.76
  12  -1   0   65.43    5.16
  13   1   0    9.95    2.95
  13  -1   0    4.75    2.58
  14  -1   0    4.87    2.92
  14   1   0    2.19    2.80
  15  -1   0    2.29    3.07
  15   1   0   10.91    3.56
  16   1   0    3.99    3.33
  16  -1   0    2.73    3.00
  17  -1   0    2.30    3.37
  17   1   0    5.84    3.55
   0  -2   0  167.59    4.13
   1   2   0   52.33    1.50
   1  -2   0   48.94    1.66
  -2   2   0  181.47    5.28
   2   2   0  178.59    4.64
   2  -2   0  182.64    4.87
   2   2   0  186.20    5.18
  -3   2   0   11.49    1.24
   3   2   0   14.86    1.16
   3  -2   0    8.88    1.15
   3   2   0   14.64    1.44
  -4   2   0   29.63    2.32
   4   2   0   22.02    1.85
   4   2   0   26.56    1.85
   4  -2   0   27.96    1.96
  -5   2   0  232.72    7.31
   5   2   0  222.15    6.74
   5   2   0  232.06    6.92
   5  -2   0  225.75    7.04
   6  -2   0  223.13    7.40
  -6   2   0  239.76    7.74
   6   2   0  237.37    7.30
   7  -2   0    4.09    1.62
   7   2   0    4.36    1.51
  -7   2   0    8.31    1.91
   7   2   0    3.05    1.14
   8   2   0  449.71   12.77
   8   2   0  454.56   12.50
  -8   2   0  444.49   13.24
   8  -2   0  433.21   12.90
   9   2   0  200.67    7.19
   9   2   0  189.92    7.36
   9  -2   0  183.60    7.49
  -9   2   0  199.11    8.02
  10   2   0  233.54    8.10
  10  -2   0  221.01    8.81
 -10   2   0  220.22    8.95
  10   2   0  243.32    8.82
  11  -2   0  223.17    9.22
 -11   2   0  224.20    9.31
  11   2   0  227.90    9.01
  12   2   0   83.76    5.65
  12  -2   0   72.85    5.39
  13  -2   0    9.38    3.12
  13   2   0   10.39    3.05
  14   2   0   18.97    3.64
  14  -2   0   23.06    4.02
  15   2   0   10.06    3.26
  15  -2   0   13.27    3.58
  16   2   0    4.77    3.04
  16  -2   0    0.98    3.30
  17   2   0    2.10    3.22
  17  -2   0    8.29    3.56
   0  -3   0    0.68    0.36
  -1   3   0  875.19   21.19
   1   3   0  884.74   19.53
   1   3   0  885.28   20.51
   1  -3   0  876.08   19.52
  -2   3   0  166.24    5.27
   2   3   0  173.43    4.42
   2   3   0  175.03    5.33
   3  -3   0  199.09    5.73
   3   3   0  206.89    5.46
   3   3   0  198.44    6.11
  -3   3   0  200.07    6.24
   4  -3   0   27.71    2.09
   4   3   0   22.36    1.72
   4   3   0   28.11    2.39
  -4   3   0   28.73    2.38
   5   3   0   19.80    1.94
  -5   3   0   17.34    1.88
   5  -3   0   18.64    1.91
   5   3   0   18.90    1.72
   6   3   0  312.37    8.83
  -6   3   0  311.20    9.58
   6  -3   0  299.73    9.10
   6   3   0  305.20    9.20
   7  -3   0   13.46    2.00
  -7   3   0   10.80    2.10
   7   3   0    7.61    1.80
   7   3   0   10.77    1.78
   8   3   0   14.29    2.30
   8  -3   0   12.89    2.29
   8   3   0   16.32    2.25
  -8   3   0   15.46    2.51
   9   3   0   59.40    4.06
  -9   3   0   72.36    4.95
   9  -3   0   57.96    4.40
  10  -3   0   37.07    3.58
  10   3   0   31.96    3.12
 -10   3   0   31.35    3.72
  10   3   0   38.19    3.49
 -11   3   0    5.89    3.03
  11  -3   0    2.32    2.48
  11   3   0    2.99    2.32
  11   3   0    2.11    2.23
  12   3   0  100.28    6.00
 -12   3   0   94.86    6.85
  12  -3   0   98.33    6.26
  13  -3   0   37.62    4.50
  13   3   0   35.17    4.20
  14  -3   0    6.64    3.19
  14   3   0    7.06    3.13
  15   3   0    0.78    2.53
  15  -3   0    6.71    3.29
  16   3   0    1.54    3.10
  16  -3   0   10.63    4.21
  17   3   0   -6.58    2.47
  17  -3   0    1.36    3.53
   0  -4   0 2602.86   55.93
   0   4   0 2508.07   57.09
  -1  -4   0  171.68    4.24
  -1   4   0  182.98    5.70
   1   4   0  182.43    5.54
   1  -4   0  175.85    4.58
  -1   4   0  176.00    5.05
   2   4   0  306.06    7.31
   2   4   0  315.05    8.63
   2  -4   0  315.89    7.78
  -2   4   0  294.54    8.70
   3   4   0  226.40    5.88
  -3   4   0  214.81    7.00
   3   4   0  232.56    7.06
   4  -4   0   50.53    2.67
   4   4   0   51.50    3.03
  -4   4   0   48.73    2.94
   4   4   0   45.72    2.33
   5   4   0  230.81    6.70
   5  -4   0  224.83    7.09
   5   4   0  222.35    7.41
  -5   4   0  230.16    7.69
   6   4   0   11.35    1.88
   6   4   0    7.59    1.48
  -6   4   0   10.80    1.95
   6  -4   0    8.73    1.74
  -7   4   0   12.70    2.24
   7  -4   0    6.82    1.80
   7   4   0   10.67    2.10
   7   4   0   12.33    1.84
   8   4   0   18.21    2.66
  -8   4   0   18.00    2.78
   8   4   0   17.56    2.29
   8  -4   0   15.21    2.52
   9  -4   0   13.62    2.55
   9   4   0   14.61    2.33
   9   4   0   13.89    2.64
  -9   4   0   10.82    2.75
 -10   4   0   11.37    3.06
  10   4   0   11.21    2.44
  10   4   0   14.02    2.81
  10  -4   0   16.18    2.79
  11  -4   0   34.68    3.99
 -11   4   0   26.61    4.02
  11   4   0   29.66    3.47
 -12   4   0    8.52    3.59
  12   4   0    5.08    2.55
  12   4   0    5.08    2.24
  12  -4   0    2.88    2.60
  13  -4   0    0.02    2.81
  13   4   0    2.39    2.53
 -13   4   0    7.34    3.52
  14   4   0    4.31    2.88
  14  -4   0    6.71    3.08
  15  -4   0    1.61    3.16
  15   4   0   -5.47    2.30
  16   4   0    2.03    3.04
  16  -4   0    5.69    3.88
  17   4   0   -0.30    2.67
   0   5   0    0.29    0.93
   0  -5   0    1.49    0.53
  -1   5   0   36.80    2.49
  -1  -5   0   32.41    1.20
   1   5   0   35.01    2.48
  -1   5   0   35.69    2.15
   1  -5   0   32.47    1.55
   2   5   0   51.98    2.97
  -2   5   0   46.79    3.01
  -2   5   0   49.79    2.33
   2   5   0   47.31    1.72
   2  -5   0   45.09    2.14
  -3   5   0    1.15    1.08
   3  -5   0    0.32    0.79
   3   5   0    0.36    0.62
   3   5   0    0.20    1.12
   4   5   0  250.49    6.67
  -4   5   0  246.32    8.08
   4  -5   0  229.87    7.06
   4   5   0  247.69    7.93
   5   5   0   59.91    3.80
   5   5   0   64.30    2.88
  -5   5   0   59.37    3.59
   5  -5   0   58.52    3.24
   6  -5   0   14.45    2.00
   6   5   0   17.14    2.32
  -6   5   0   13.50    2.09
   6   5   0   15.39    1.76
   7   5   0   85.50    4.01
   7   5   0   78.48    4.71
  -7   5   0   76.87    4.75
   7  -5   0   81.01    4.41
  -8   5   0   64.37    4.50
   8  -5   0   64.91    4.30
   8   5   0   72.19    4.70
   8   5   0   60.77    3.81
   9   5   0   37.81    3.71
   9   5   0   29.18    2.96
  -9   5   0   35.00    3.59
   9  -5   0   29.15    3.19
  10   5   0    4.49    2.43
  10   5   0    2.29    1.95
 -10   5   0    2.30    2.58
  10  -5   0    1.37    2.12
  11   5   0    1.41    2.68
  11   5   0    4.62    2.31
  11  -5   0    5.69    2.44
 -11   5   0    6.41    3.19
 -12   5   0   15.20    3.78
  12   5   0   23.73    3.61
  12   5   0   27.48    3.55
  12  -5   0   19.60    3.67
  13  -5   0    0.44    2.47
  13   5   0    1.64    2.45
 -13   5   0    5.76    3.49
 -14   5   0   14.65    4.42
  14  -5   0   14.87    3.91
  14   5   0    7.18    3.09
  15  -5   0   -0.52    2.89
  15   5   0    0.85    2.62
  16  -5   0   -0.84    3.48
  16   5   0    5.39    3.21
  17   5   0    2.72    2.97
   0   6   0   45.29    2.69
   0  -6   0   49.10    1.73
   0   6   0   49.46    3.03
  -1   6   0  117.14    4.27
   1  -6   0  117.83    3.40
  -1  -6   0  114.38    2.97
   1   6   0  113.19    4.56
  -1   6   0  108.62    4.66
  -2  -6   0   51.33    1.81
   2   6   0   52.76    3.36
  -2   6   0   54.84    2.70
  -2   6   0   56.62    3.40
   2  -6   0   57.51    2.40
  -3   6   0   34.25    2.11
   3   6   0   40.88    2.96
  -3   6   0   46.47    3.20
   3  -6   0   38.80    2.24
   3   6   0   39.09    1.77
  -4   6   0  158.04    6.19
   4   6   0  150.20    4.56
   4   6   0  151.94    6.16
   4  -6   0  151.02    5.14
   5  -6   0  454.32   12.18
   5   6   0  463.98   13.32
  -5   6   0  446.58   13.42
   5   6   0  449.79   11.43
  -6   6   0    6.35    1.96
   6   6   0    3.89    1.23
   6   6   0    7.45    2.22
   6  -6   0    4.31    1.58
   7  -6   0  486.14   13.61
   7   6   0  477.84   14.28
   7   6   0  467.73   12.74
  -7   6   0  477.18   14.54
   8   6   0    3.23    2.31
  -8   6   0   -0.71    1.65
   8  -6   0    1.12    1.78
   8   6   0    1.38    1.48
  -9   6   0  182.57    8.15
   9   6   0  179.57    7.92
   9  -6   0  184.34    7.62
   9   6   0  184.02    7.05
 -10   6   0   18.55    3.56
  10  -6   0   30.26    3.54
  10   6   0   28.94    3.22
  10   6   0   25.04    3.69
  11  -6   0   59.03    4.87
  11   6   0   53.28    4.31
 -11   6   0   57.58    5.23
  11   6   0   56.26    4.92
  12   6   0   26.40    3.48
 -12   6   0   22.35    4.21
  12  -6   0   23.62    3.81
  12   6   0   23.54    3.85
  13  -6   0   46.72    4.95
 -13   6   0   42.02    5.23
  13   6   0   40.99    4.33
  13   6   0   51.47    4.97
 -14   6   0   -5.08    3.41
  14  -6   0    1.70    2.93
  14   6   0    2.61    2.64
  15   6   0   15.16    3.64
  15  -6   0   14.34    4.02
  16   6   0    2.11    2.89
  16  -6   0    1.57    3.89
  17   6   0    5.80    3.41
   0   7   0   -0.95    1.12
   0   7   0    1.18    1.20
   0  -7   0    1.22    0.52
  -1   7   0   55.35    3.43
   1   7   0   58.38    3.53
  -1  -7   0   59.61    1.84
  -1   7   0   58.50    3.17
   1  -7   0   56.35    2.17
  -2   7   0   67.64    3.30
  -2  -7   0   66.00    2.10
   2  -7   0   70.97    2.72
  -2   7   0   66.39    3.86
   2   7   0   67.56    3.76
   3   7   0   30.54    1.60
   3  -7   0   28.83    2.01
   3   7   0   29.78    2.80
  -3   7   0   34.33    2.91
  -3   7   0   30.40    2.27
  -4   7   0  618.65   14.92
   4   7   0  609.65   14.41
   4  -7   0  609.34   15.26
   4   7   0  615.58   16.88
  -4   7   0  611.82   17.20
  -5   7   0   -0.54    0.87
  -5   7   0   -1.29    1.42
   5  -7   0    0.95    0.70
   5   7   0    2.71    1.74
   5   7   0    3.29    1.03
  -6   7   0   77.65    4.89
   6  -7   0   81.58    4.19
   6   7   0   94.16    5.33
   6   7   0   77.28    3.54
  -7   7   0    3.21    2.06
   7   7   0    2.95    2.19
   7   7   0    5.35    1.43
   7  -7   0    3.72    1.75
   8   7   0   69.83    3.91
  -8   7   0   64.24    5.04
   8   7   0   65.86    4.88
   8  -7   0   68.97    4.45
   9   7   0   -1.17    1.43
   9   7   0   -1.20    2.32
  -9   7   0    1.01    2.32
   9  -7   0    0.93    2.01
 -10   7   0   24.96    3.92
  10   7   0   25.19    3.86
  10  -7   0   24.74    3.41
  10   7   0   32.65    3.23
  11   7   0    8.64    2.43
 -11   7   0   12.94    3.56
  11   7   0   11.10    3.22
  11  -7   0   15.71    3.28
 -12   7   0    2.21    3.31
  12  -7   0    4.03    2.90
  12   7   0    6.22    2.46
  12   7   0    3.18    2.98
  13  -7   0   33.43    4.66
 -13   7   0   29.47    4.83
  13   7   0   37.51    4.03
  13   7   0   26.18    4.22
  14  -7   0   -0.11    2.70
  14   7   0    0.77    2.44
 -14   7   0    1.68    3.66
 -15   7   0   16.62    4.94
  15  -7   0   11.91    4.05
  16  -7   0    0.55    3.63
   0   8   0  135.87    5.47
   0   8   0  131.01    5.66
   0  -8   0  135.86    3.58
  -1   8   0   82.29    4.52
   1   8   0   73.81    4.17
  -1   8   0   78.15    3.89
   1  -8   0   79.28    2.69
   2  -8   0  200.44    5.65
  -2  -8   0  200.31    4.87
   2   8   0  194.54    7.26
  -2   8   0  197.03    6.61
  -2   8   0  198.36    7.57
   3  -8   0  886.02   20.53
   3   8   0  866.50   22.71
  -3   8   0  865.66   23.40
  -3  -8   0  877.80   19.60
  -3   8   0  878.16   21.28
   4  -8   0  474.50   12.16
   4   8   0  455.54   11.14
  -4   8   0  464.67   12.03
   4   8   0  446.32   13.74
  -4   8   0  469.18   14.28
   5  -8   0  279.35    8.42
   5   8   0  265.74    9.60
  -5   8   0  259.37    9.67
   5   8   0  268.52    7.37
  -6   8   0   45.20    3.94
   6   8   0   42.04    4.05
   6   8   0   45.38    2.68
   7   8   0  142.06    7.03
   7  -8   0  149.27    6.31
   7   8   0  137.71    5.19
  -7   8   0  144.92    7.15
   8  -8   0   13.39    2.58
   8   8   0   18.41    2.24
  -8   8   0    8.91    2.62
   8   8   0   16.26    3.13
   9  -8   0   24.69    3.22
  -9   8   0   19.50    3.54
   9   8   0   18.75    3.51
   9   8   0   22.72    2.65
 -10   8   0   44.84    4.89
  10   8   0   40.26    3.46
  10   8   0   46.34    4.84
  10  -8   0   51.64    4.40
 -11   8   0   37.87    4.76
  11  -8   0   36.82    4.19
  11   8   0   33.65    4.51
  12   8   0    1.80    3.06
  12  -8   0    3.72    2.65
 -12   8   0    5.29    3.52
 -13   8   0    8.59    4.01
  13  -8   0   12.62    3.74
  13   8   0   17.26    3.95
 -14   8   0    2.24    3.87
  14   8   0   -1.04    2.92
  14  -8   0    3.11    3.33
 -15   8   0   10.87    4.52
  15  -8   0    4.10    3.47
  16  -8   0    5.95    4.06
   0   9   0    0.06    1.24
   0   9   0   -0.93    1.33
  -1   9   0    3.13    1.61
   1   9   0    1.88    1.37
   1   9   0    0.83    1.58
  -1   9   0    3.05    1.54
   1  -9   0    1.99    0.73
   2   9   0   31.59    3.11
   2  -9   0   33.11    1.94
  -2   9   0   24.37    2.48
  -2   9   0   26.64    2.86
  -3   9   0  284.62   10.26
   3  -9   0  280.12    7.90
  -3   9   0  285.18    8.68
   3   9   0  291.03    9.99
   4  -9   0   31.51    2.49
  -4   9   0   32.71    2.75
   4   9   0   26.11    3.12
  -4   9   0   27.16    3.29
   5  -9   0  283.14    8.66
  -5   9   0  287.88   10.59
   5   9   0  267.54   10.22
   6  -9   0   49.03    3.59
   6   9   0   52.91    4.51
  -6   9   0   42.11    4.08
   7   9   0  184.23    8.44
  -7   9   0  196.69    8.59
   8  -9   0  145.05    6.48
   8   9   0  131.68    7.39
  -8   9   0  126.23    7.19
  -9   9   0    1.34    2.50
   9  -9   0   -2.53    1.85
   9   9   0   -0.99    2.60
  10  -9   0   -0.72    2.17
  10   9   0   -0.41    2.72
 -10   9   0   -2.30    2.44
  11   9   0    2.16    2.94
 -11   9   0    2.01    3.23
  11  -9   0    2.67    2.49
  12  -9   0    0.35    2.78
  12   9   0    5.23    3.46
 -12   9   0    1.48    3.39
 -13   9   0    1.84    3.71
  13   9   0    1.56    3.17
  13  -9   0    3.37    3.09
 -14   9   0    9.81    4.60
  14   9   0    7.65    3.93
  14  -9   0    9.56    3.77
  15  -9   0    0.46    2.94
 -15   9   0   -1.23    4.03
   0  10   0   62.07    4.23
   0  10   0   69.06    4.41
   1  10   0   67.82    4.49
  -1  10   0   71.39    4.19
   1  10   0   63.36    4.41
  -1  10   0   65.84    4.45
  -2  10   0   -0.52    1.58
   2  10   0    1.93    1.98
  -2  10   0    0.59    1.59
  -3  10   0   81.54    4.37
   3  10   0   83.33    5.19
  -3  10   0   83.53    5.57
   4 -10   0  306.62    8.76
  -4  10   0  291.07    9.05
   4  10   0  288.09   10.66
  -4  10   0  295.25   11.05
  -5  10   0   41.95    4.10
   5  10   0   51.16    4.63
   5 -10   0   50.45    3.39
   6  10   0  163.15    7.94
  -6  10   0  170.87    8.14
   6 -10   0  174.84    6.67
   7 -10   0    2.10    1.84
  -7  10   0    1.85    2.35
   7  10   0    2.63    2.60
   8  10   0  219.13    9.95
  -8  10   0  224.98   10.01
   9 -10   0   91.91    5.62
   9  10   0   84.28    6.35
  -9  10   0   86.27    6.30
  10  10   0    3.08    3.24
 -10  10   0   -1.70    2.74
  10 -10   0    7.34    2.72
  11  10   0   -3.47    2.86
 -11  10   0   -0.26    2.89
  11 -10   0   -0.67    2.45
  12 -10   0   48.42    5.06
 -12  10   0   57.72    6.12
  12  10   0   62.81    6.13
 -13  10   0    0.24    3.66
  13 -10   0    3.50    3.20
  13  10   0    1.03    3.30
  14  10   0   40.16    5.59
  14 -10   0   38.04    5.24
 -14  10   0   27.38    5.48
  15 -10   0   -0.51    3.60
 -15  10   0   -6.52    3.81
  15  10   0   -2.29    3.39
   0  11   0   -1.42    1.61
   0  11   0   -1.48    1.38
   1  11   0    5.87    2.27
  -1  11   0   -1.88    1.73
   1  11   0    4.03    1.92
  -1  11   0    5.16    2.21
  -2  11   0    2.49    2.21
   2  11   0   -0.43    1.58
   2  11   0    2.90    2.11
  -2  11   0   -0.50    1.87
  -3  11   0   36.25    3.27
  -3  11   0   38.34    4.08
   3  11   0   30.43    3.71
  -4  11   0   67.83    5.39
   4  11   0   46.27    4.32
  -5  11   0   77.50    5.90
   5  11   0   84.20    5.90
  -6  11   0    0.46    2.44
   6  11   0   -0.41    2.12
  -7  11   0   17.64    3.42
   7  11   0   11.43    3.39
   8  11   0   -2.35    2.60
  -8  11   0   -0.06    2.65
   9  11   0   -1.79    2.47
  -9  11   0    0.09    2.80
  10  11   0    2.91    3.39
 -10  11   0   -1.91    2.95
  10 -11   0    0.55    2.53
 -11  11   0   -1.69    2.85
  11  11   0   -0.78    3.16
  11 -11   0    0.58    2.64
  12  11   0   15.64    4.15
 -12  11   0   13.69    4.53
  12 -11   0   15.45    3.67
  13  11   0    4.48    3.93
 -13  11   0    2.22    3.94
  13 -11   0    3.99    3.15
  14  11   0   16.36    4.87
 -14  11   0   16.64    5.05
  14 -11   0   25.85    4.67
   0  12   0  270.03    9.93
   0  12   0  258.24   10.30
   1  12   0  113.13    6.44
  -1  12   0  137.22    6.61
  -1  12   0  118.65    6.83
   1  12   0  118.22    6.53
  -2  12   0  113.29    6.49
  -2  12   0  104.26    5.57
   2  12   0  103.02    6.10
   2  12   0  108.64    6.19
   3  12   0   23.06    3.25
  -3  12   0   21.00    3.06
   3  12   0   22.82    3.49
  -3  12   0   20.20    3.55
   4  12   0  126.06    7.19
  -4  12   0  119.36    7.06
   5  12   0   -2.89    2.42
  -5  12   0    2.05    2.51
  -6  12   0   46.57    4.83
   6  12   0   46.84    4.86
   7  12   0    1.53    2.75
  -7  12   0    3.50    2.77
  -8  12   0   48.22    5.16
   8  12   0   54.21    5.41
   9  12   0   -0.69    2.82
  -9  12   0    2.81    2.83
 -10  12   0   -0.86    3.11
  10  12   0   -2.03    3.06
 -11  12   0    5.97    3.88
  11  12   0    7.79    3.85
  12  12   0   -2.68    3.43
 -12  12   0    6.24    4.28
  13  12   0    0.29    3.91
 -13  12   0    2.78    4.06
  14  12   0    2.27    4.10
 -14  12   0    0.00    4.31
   0  13   0   -0.72    2.28
   0  13   0    3.11    2.32
   1  13   0    3.36    2.28
  -1  13   0   -1.67    1.80
  -1  13   0    0.13    2.33
   1  13   0   -0.13    2.41
   2  13   0   46.08    4.52
  -2  13   0   42.38    4.41
   2  13   0   43.16    4.25
  -2  13   0   41.65    3.99
   3  13   0    5.95    2.93
   3  13   0    6.27    2.57
  -3  13   0    5.24    2.57
  -4  13   0  312.34   12.37
   4  13   0  303.23   11.82
   5  13   0   17.46    3.66
  -5  13   0   28.63    4.09
   6  13   0   99.56    6.80
  -6  13   0  110.47    7.50
   7  13   0    4.09    2.98
  -7  13   0    4.27    3.16
   8  13   0   36.10    4.97
  -8  13   0   44.30    5.39
   9  13   0    1.50    3.35
  -9  13   0    1.39    3.21
 -10  13   0    4.29    3.71
  10  13   0    2.98    3.86
  11  13   0    1.74    3.44
 -11  13   0   -1.03    3.62
 -12  13   0    2.68    4.17
  12  13   0    7.30    4.38
 -13  13   0   -0.97    4.10
  13  13   0    1.44    4.10
   0  14   0  109.59    6.88
   0  14   0  104.04    6.36
   1  14   0   -0.13    2.61
  -1  14   0   -0.24    2.56
  -1  14   0   -0.28    2.28
   1  14   0    2.47    2.32
   2  14   0   19.09    3.62
  -2  14   0   16.38    3.51
   2  14   0   22.43    3.46
  -2  14   0   14.62    3.14
   3  14   0   12.73    3.49
   3  14   0   18.27    3.13
  -3  14   0   12.94    3.49
   4  14   0    8.31    2.69
   4  14   0   15.22    3.73
  -4  14   0   16.93    3.79
   5  14   0    1.49    2.09
   5  14   0    3.04    2.59
  -5  14   0    2.29    2.79
   6  14   0    0.05    2.63
  -6  14   0   -0.56    2.53
   7  14   0    3.54    3.07
  -7  14   0    0.96    3.08
  -8  14   0    1.68    3.35
   8  14   0    0.59    3.49
  -9  14   0   69.95    6.70
   9  14   0   70.08    6.81
 -10  14   0   -0.69    3.70
  10  14   0    1.22    3.81
  11  14   0   59.71    6.84
 -11  14   0   60.10    6.87
 -12  14   0    5.66    4.59
  12  14   0   12.83    4.86
   0  15   0   -1.35    2.21
   0  15   0   -2.10    2.42
  -1  15   0    0.69    2.39
  -1  15   0    4.16    2.54
   1  15   0    0.73    2.66
   1  15   0    2.87    2.57
  -2  15   0   56.02    5.55
   2  15   0   56.73    5.14
   2  15   0   55.86    5.13
  -3  15   0   -2.86    2.51
   3  15   0    3.37    2.46
   3  15   0    0.68    2.96
   4  15   0   87.25    6.76
  -4  15   0   80.82    6.64
   4  15   0   94.47    6.24
   5  15   0    3.10    3.30
  -5  15   0    2.02    3.15
   6  15   0   44.30    5.41
  -6  15   0   35.93    5.26
  -7  15   0   -2.45    2.59
   7  15   0   -0.40    3.20
   8  15   0   -2.03    3.33
  -8  15   0    4.27    3.90
  -9  15   0    3.69    3.68
   9  15   0   -1.33    3.16
 -10  15   0   -0.80    3.86
  10  15   0    2.81    3.71
  11  15   0   10.59    4.58
 -11  15   0    2.96    4.31
   0  16   0    4.11    3.13
   0  16   0    6.54    2.95
  -1  16   0  207.28   10.25
   1  16   0  188.06    9.78
   1  16   0  186.81    9.42
   2  16   0    0.12    2.43
   2  16   0    0.14    3.07
  -2  16   0   -0.19    2.80
   3  16   0   44.92    4.90
   3  16   0   57.19    5.70
  -3  16   0   52.61    5.80
   4  16   0   -1.46    2.13
   4  16   0    2.50    3.36
  -4  16   0   -0.28    3.01
  -5  16   0    5.76    3.69
   5  16   0   12.24    4.14
  -6  16   0    1.04    3.22
   6  16   0    4.10    3.28
   7  16   0    5.02    3.75
  -7  16   0   -2.25    2.95
   8  16   0   19.55    4.86
  -8  16   0   21.67    5.14
   9  16   0    8.63    4.25
  -9  16   0   -0.28    4.13
 -10  16   0    9.51    4.87
  10  16   0   26.37    5.56
   0  17   0   -1.97    2.82
   0  17   0   -1.59    2.86
   1  17   0    8.77    3.63
  -1  17   0    9.31    3.60
   1  17   0    3.06    2.93
  -2  17   0    0.91    3.12
   2  17   0    0.70    3.26
   2  17   0    0.11    2.78
   3  17   0    7.29    3.07
  -3  17   0   15.01    4.27
   3  17   0    8.94    3.81
  -4  17   0    8.80    3.78
   4  17   0   -0.57    3.43
   5  17   0   22.52    4.78
  -5  17   0   14.27    4.56
  -6  17   0   -3.30    2.74
   6  17   0    0.38    3.57
   7  17   0   16.90    4.67
  -7  17   0   18.52    4.78
   8  17   0   -0.05    3.29
  -8  17   0   -0.58    3.41
   9  17   0   13.38    5.00
  -9  17   0   16.58    5.08
   0  18   0   21.83    4.70
   1  18   0   78.14    6.83
  -1  18   0   84.21    7.35
   1  18   0   71.84    6.55
   2  18   0   13.10    3.72
   2  18   0   19.20    4.54
  -2  18   0   23.96    4.94
   3  18   0   27.58    4.97
  -3  18   0   24.54    5.00
   4  18   0    0.16    3.44
  -4  18   0    1.86    3.96
   5  18   0   38.86    5.59
  -5  18   0   45.37    6.21
  -6  18   0   -3.12    3.49
   6  18   0    7.81    4.36
   7  18   0    8.92    4.51
  -7  18   0    7.33    4.31
   0  19   0    1.84    2.99
   1  19   0   24.69    4.98
  -1  19   0   15.81    4.71
  -2  19   0   -4.51    3.10
   2  19   0    1.45    3.87
   2  19   0    0.27    3.00
   3  19   0   14.72    4.28
  -3  19   0   17.50    5.05
  -4  19   0   -0.61    3.86
   4  19   0    4.15    4.03
  -5  19   0    7.33    4.22
   5  19   0    3.84    3.97
  17   0  -1   16.94    4.11
  16   0  -1   -0.13    2.94
  15   0  -1    5.93    3.04
  14   0  -1   -0.77    2.51
  13   0  -1   13.68    3.15
  12   0  -1   -0.93    2.19
  11   0  -1    3.66    2.27
  10   0  -1   -1.67    1.43
   9   0  -1   83.95    4.61
   9   0  -1   80.88    3.74
   8   0  -1    0.37    1.27
   8   0  -1   -0.46    1.06
   7   0  -1  703.45   17.21
   7   0  -1  726.18   18.21
   6   0  -1   -1.18    0.83
   6   0  -1    0.38    0.89
   5   0  -1  613.70   15.28
   5   0  -1  629.37   14.80
   4   0  -1    0.13    0.81
   3   0  -1 2262.06   49.43
   2   0  -1   -0.21    0.37
   1   0  -1 4029.12   89.12
   0   0  -1   -0.81    0.05
   0   0   1   -0.73    0.06
   1   0   1 5609.18  121.46
   2   0   1   -1.75    0.51
   3   0   1 9997.18  216.53
  -4   0  -1    0.07    1.00
   4   0   1    1.35    0.85
   5   0   1 1752.54   39.12
  -5   0  -1 1740.64   40.64
   5   0   1 1700.22   39.03
  -6   0  -1    1.44    1.39
   6   0   1    1.02    1.03
   6   0   1    0.68    1.19
   7   0   1   45.47    2.66
   7   0   1   39.26    3.02
   8   0   1    0.78    1.18
   8   0   1    0.13    1.27
   9   0   1  248.67    7.50
   9   0   1  227.51    8.48
  10   0   1    1.93    1.92
  11   0   1   98.64    5.88
  12   0   1   -1.20    2.17
  13   0   1    4.04    2.63
  14   0   1   -2.85    2.50
  15   0   1    2.24    3.06
  16   0   1    4.10    3.23
  17   0   1   -5.57    2.68
  17   1  -1    5.60    3.09
  17  -1  -1    2.74    3.24
  16  -1  -1    8.31    3.39
  16   1  -1   17.46    4.18
  15  -1  -1    0.54    2.64
  15   1  -1    3.21    2.75
  14   1  -1   44.28    4.84
  14  -1  -1   55.52    5.29
  13   1  -1    1.72    2.48
  13  -1  -1    2.05    2.41
  12   1  -1   -0.42    1.93
  12  -1  -1   -1.33    1.82
  11   1  -1   30.13    3.55
  11  -1  -1   27.46    3.41
  10   1  -1    5.59    1.85
  10  -1  -1    7.81    2.30
  10   1  -1    4.99    1.99
   9   1  -1   52.29    3.87
   9   1  -1   58.84    3.52
   9  -1  -1   60.90    4.16
   8   1  -1   22.72    2.49
   8  -1  -1   24.68    1.94
  -8   1   1   22.33    2.70
   8   1  -1   25.97    2.26
   8  -1  -1   21.97    2.48
  -7   1   1   21.49    2.50
   7  -1  -1   23.09    2.41
   7  -1  -1   22.57    1.75
   7   1  -1   25.42    2.09
   7   1  -1   19.24    2.16
   6  -1  -1   31.03    2.44
   6   1  -1   31.62    2.54
  -6   1   1   33.35    2.94
   6   1  -1   35.53    2.36
  -5   1   1   -1.03    1.19
   5   1  -1    1.16    0.95
   5  -1  -1   -0.03    0.93
   5   1  -1    1.13    1.01
  -4   1   1  777.74   19.57
   4  -1  -1  798.50   18.69
   4   1  -1  808.44   18.55
   3  -1  -1    4.10    0.93
  -3   1   1    4.45    1.13
   3   1  -1    2.52    0.86
   2   1  -1    4.79    0.64
   2  -1  -1    6.11    0.72
   1   1  -1  369.48    8.40
   1  -1  -1  363.88    8.48
   1  -1   1   30.54    1.22
   1   1   1   37.03    1.28
   2   1   1   27.49    1.45
   2  -1   1   27.23    1.40
   3  -1   1  316.41    8.14
   3   1   1  315.09    8.09
  -3   1  -1  318.26    8.34
   4   1   1  288.87    7.85
   4  -1   1  294.03    7.96
  -4   1  -1  286.69    8.06
   5  -1   1  461.31   12.17
   5   1   1  469.22   12.16
  -5   1  -1  468.79   12.41
   5   1   1  476.28   11.94
   6   1   1  295.84    8.44
   6  -1   1  291.47    8.89
  -6   1  -1  307.53    9.03
   6   1   1  306.95    8.96
   6  -1   1  311.35    7.93
   7   1   1   28.48    2.54
   7  -1   1   35.30    2.32
  -7   1  -1   29.64    2.62
   7   1   1   35.33    2.72
   7  -1   1   28.39    2.59
   8  -1   1   99.06    3.87
  -8   1  -1  105.87    5.03
   8   1   1   99.89    4.93
   8  -1   1  100.68    4.95
   8   1   1   97.25    4.35
  -9   1  -1  230.08    8.47
   9   1   1  230.04    7.59
   9  -1   1  226.83    8.52
   9   1   1  237.71    8.49
  10  -1   1   44.13    3.79
  10   1   1   43.75    3.86
  10   1   1   45.82    3.40
  11   1   1  189.57    8.17
  11  -1   1  180.15    8.13
  12  -1   1    9.59    2.85
  12   1   1   15.27    3.05
  13  -1   1    4.12    2.53
  13   1   1    4.08    2.69
  14  -1   1    2.43    2.55
  14   1   1    5.98    2.83
  15   1   1   16.63    3.90
  15  -1   1   15.80    3.83
  16   1   1    1.68    3.11
  16  -1   1   -0.89    2.62
  17   1   1    6.07    3.75
  17  -1   1    5.85    3.22
  17  -2  -1    2.54    3.57
  17   2  -1    3.91    3.31
  16   2  -1    3.58    2.92
  16  -2  -1    0.62    3.06
  15   2  -1    0.14    2.70
  15  -2  -1    1.74    2.85
  14   2  -1    4.41    2.94
  14  -2  -1   10.61    3.25
  13  -2  -1   79.94    5.99
  13   2  -1   86.27    5.95
  12  -2  -1    3.29    2.46
  12   2  -1    3.11    2.23
  11  -2  -1  142.12    7.19
  11   2  -1  152.82    7.08
 -10   2   1  154.03    7.31
  10   2  -1  154.58    6.79
  10   2  -1  151.52    6.31
  10  -2  -1  148.09    6.96
   9   2  -1  620.80   16.69
   9   2  -1  603.91   16.23
   9  -2  -1  613.21   17.01
  -9   2   1  605.29   17.53
   8   2  -1  156.35    6.18
   8  -2  -1  170.68    6.62
  -8   2   1  161.19    6.79
   8   2  -1  168.83    6.14
  -7   2   1  105.14    5.04
   7   2  -1   75.87    3.90
   7   2  -1  106.08    4.50
   7  -2  -1  103.46    4.66
   6  -2  -1 1208.16   28.32
  -6   2   1 1190.16   29.66
   6   2  -1 1206.43   28.00
   5   2  -1  940.20   21.93
   5  -2  -1  872.04   21.60
  -5   2   1  931.42   22.84
   5   2  -1  905.32   21.37
   4   2  -1  220.07    6.33
   4  -2  -1  208.72    6.25
  -4   2   1  216.37    6.73
   4   2  -1  205.76    5.98
   3   2  -1  124.24    3.80
  -3   2   1  132.22    4.51
   3  -2  -1  125.43    4.13
   3   2  -1  134.90    4.29
   2   2  -1   19.23    1.39
   2   2  -1   16.85    1.02
  -2   2   1   18.19    1.41
   2  -2  -1   17.75    1.23
   1   2  -1 1632.39   36.84
   0  -2   1 1251.06   28.33
   0  -2  -1 1214.84   27.08
   1   2   1    1.46    0.41
   1  -2   1    0.32    0.39
   2   2   1  147.39    4.43
   2  -2   1  148.01    4.11
  -2   2  -1  140.36    4.39
   2   2   1  142.00    3.99
   3   2   1   88.64    3.08
   3  -2   1   83.26    3.13
   3   2   1   84.56    3.35
  -3   2  -1   79.18    3.23
   4   2   1  211.65    6.35
   4  -2   1  210.53    6.28
  -4   2  -1  204.88    6.44
   4   2   1  213.12    6.18
   5  -2   1    3.86    1.18
   5   2   1    3.48    1.13
  -5   2  -1    3.32    1.23
   5   2   1    3.99    1.26
  -6   2  -1  101.59    4.58
   6  -2   1  108.79    4.52
   6   2   1  102.69    4.31
  -7   2  -1  185.55    6.94
   7   2   1  200.58    6.83
   7  -2   1  193.46    6.90
   8   2   1   27.91    2.68
   8  -2   1   29.28    2.95
   8   2   1   25.67    2.52
  -8   2  -1   26.26    2.83
   9   2   1   52.11    3.75
   9  -2   1   52.54    3.96
   9   2   1   46.42    3.69
  -9   2  -1   55.71    4.24
  10   2   1   69.99    4.80
  10   2   1   67.04    4.19
  10  -2   1   71.00    4.78
 -10   2  -1   70.71    5.07
  11  -2   1   96.18    6.05
  11   2   1   98.59    5.93
 -11   2  -1  107.64    6.51
  12   2   1   78.35    5.40
  12  -2   1   68.76    5.56
  13  -2   1   46.16    4.79
  13   2   1   34.36    4.22
  14   2   1   37.33    4.55
  14  -2   1   37.35    4.78
  15  -2   1   17.60    4.14
  15   2   1    6.06    3.31
  16  -2   1   14.51    4.25
  16   2   1   14.31    3.81
  17   2   1    0.87    2.96
  17  -3  -1   21.76    4.94
  17   3  -1    8.56    3.57
  16   3  -1    5.22    3.28
  16  -3  -1   -5.54    2.88
  15   3  -1   48.81    5.19
  15  -3  -1   44.51    5.31
  14   3  -1   -2.20    2.42
  14  -3  -1    1.38    2.54
  13   3  -1   35.68    4.17
  13  -3  -1   26.74    4.01
 -12   3   1    0.89    2.97
  12  -3  -1    4.66    2.71
  12   3  -1    5.93    2.65
 -11   3   1  169.45    8.20
  11   3  -1  158.10    7.28
  11   3  -1  158.20    6.98
  11  -3  -1  152.97    7.54
  10   3  -1    0.06    1.82
  10  -3  -1    1.34    1.89
  10   3  -1    2.31    2.08
 -10   3   1    3.71    2.74
   9   3  -1  206.87    7.58
   9  -3  -1  203.88    7.97
  -9   3   1  206.04    8.39
   8  -3  -1   94.35    5.02
   8   3  -1   86.27    4.70
  -8   3   1   92.80    5.30
   8   3  -1   87.72    4.51
   7   3  -1  111.17    4.71
  -7   3   1  111.71    5.39
   7  -3  -1  109.76    4.94
   7   3  -1  111.02    4.96
   6   3  -1   70.11    3.50
   6  -3  -1   69.50    3.84
   6   3  -1   78.55    3.95
  -6   3   1   73.12    4.16
   5  -3  -1  148.86    5.19
   5   3  -1  148.86    4.86
  -5   3   1  138.25    5.45
   5   3  -1  145.99    5.34
   4   3  -1   30.02    2.21
  -4   3   1   31.01    2.54
   4   3  -1   28.01    1.80
   4  -3  -1   29.35    2.18
   3   3  -1   10.26    0.99
   3  -3  -1    8.04    1.22
   3   3  -1   10.49    1.38
  -3   3   1   10.95    1.43
   2   3  -1   11.36    1.39
  -2   3   1   13.20    1.39
   2   3  -1   11.39    0.92
   1   3  -1 1346.35   30.17
  -1   3   1 1284.93   31.00
   1  -3  -1 1333.60   29.08
   0  -3   1 2854.53   64.03
   0  -3  -1 2819.84   61.48
   1   3   1  593.56   13.97
   1   3   1  570.55   12.94
  -1   3  -1  570.53   14.40
   1  -3   1  567.58   12.98
   2   3   1  330.55    7.81
  -2   3  -1  315.49    8.77
   2   3   1  314.39    8.56
   3   3   1   99.13    3.29
   3   3   1   94.16    3.77
   3  -3   1   94.69    3.40
  -3   3  -1   99.76    3.85
   4   3   1  460.91   12.19
  -4   3  -1  456.52   12.44
   4  -3   1  468.66   11.82
   4   3   1  466.16   11.57
   5   3   1    7.23    1.42
  -5   3  -1    6.60    1.41
   5  -3   1    6.55    1.40
   5   3   1    3.40    1.16
  -6   3  -1    2.93    1.48
   6   3   1    5.32    1.39
   6  -3   1    3.67    1.43
   6   3   1    2.71    1.51
   7   3   1  105.12    4.75
   7  -3   1   98.22    4.84
  -7   3  -1  118.10    5.29
   7   3   1  106.67    4.88
   8  -3   1   66.80    4.13
   8   3   1   66.18    4.08
  -8   3  -1   69.43    4.45
   8   3   1   67.44    3.96
   9  -3   1   29.28    3.19
   9   3   1   23.74    2.86
  -9   3  -1   21.40    3.07
  10  -3   1   88.65    5.55
  10   3   1  100.10    5.34
  10   3   1   79.83    4.79
 -10   3  -1  109.11    6.25
  11  -3   1   13.17    3.00
  11   3   1    8.04    2.41
 -11   3  -1    8.39    3.22
  11   3   1    6.27    2.59
  12  -3   1   53.69    4.98
  12   3   1   49.77    4.60
 -12   3  -1   53.05    5.12
  13   3   1    1.79    2.51
  13  -3   1    1.30    2.74
  14  -3   1   16.32    3.81
  14   3   1    7.84    3.17
  15  -3   1   13.45    4.07
  15   3   1   10.42    3.51
  16  -3   1   -2.04    3.23
  16   3   1   -1.96    2.62
  17   3   1    3.34    3.15
  17   4  -1   -5.07    2.64
  17  -4  -1    3.27    3.96
  16  -4  -1   11.47    4.25
  16   4  -1   14.42    3.86
  15  -4  -1   -0.70    2.80
  15   4  -1    0.95    2.89
  14  -4  -1    5.70    3.29
  14   4  -1    8.50    3.15
  13   4  -1   -0.29    2.42
  13  -4  -1   -0.87    2.56
 -13   4   1    1.58    3.21
  12  -4  -1   83.13    5.92
 -12   4   1   76.18    6.33
  12   4  -1   81.57    5.46
  12   4  -1   63.16    4.83
 -11   4   1   23.85    3.91
  11  -4  -1   20.75    3.45
  11   4  -1   19.01    2.99
  10  -4  -1   43.52    4.09
  10   4  -1   61.45    4.24
 -10   4   1   60.41    4.85
  10   4  -1   54.67    4.61
  -9   4   1    3.52    2.44
   9  -4  -1    5.19    2.07
   9   4  -1    4.21    1.79
   9   4  -1    4.16    2.14
   8   4  -1  159.32    6.76
   8   4  -1  172.61    6.39
   8  -4  -1  165.54    6.87
  -8   4   1  166.24    7.25
   7   4  -1   44.18    2.99
   7   4  -1   50.40    3.66
  -7   4   1   47.98    3.88
   7  -4  -1   47.37    3.44
   6  -4  -1   57.16    3.43
  -6   4   1   53.90    3.79
   6   4  -1   48.86    2.88
   6   4  -1   57.98    3.64
   5  -4  -1   25.79    2.09
   5   4  -1   25.14    2.39
  -5   4   1   23.19    2.33
   5   4  -1   25.97    1.94
   4   4  -1   66.02    2.63
   4  -4  -1   58.08    2.97
  -4   4   1   60.59    3.42
   4   4  -1   66.44    3.34
   3   4  -1  136.24    3.83
  -3   4   1  127.50    4.87
   3   4  -1  134.11    4.84
   2  -4  -1  705.13   16.12
   2   4  -1  715.47   17.18
   2   4  -1  691.77   15.51
  -2   4   1  674.13   17.50
   1   4  -1    4.01    1.12
   1  -4  -1    4.39    0.90
  -1   4   1    4.79    1.05
  -1   4   1    3.97    1.01
   0  -4  -1  252.46    6.16
   0  -4   1  256.52    5.98
   0   4  -1  263.89    7.08
   0   4   1  254.52    7.23
   0   4   1  259.39    7.12
  -1  -4  -1    4.84    0.64
   1   4   1    4.58    1.16
   1  -4   1    3.57    0.66
  -1   4  -1    5.88    0.96
  -1   4  -1    4.79    1.09
   2  -4   1   60.86    2.43
  -2   4  -1   57.29    3.02
   2   4   1   64.49    2.26
   2   4   1   62.02    3.09
   3   4   1    1.94    0.77
   3   4   1    2.26    1.28
  -3   4  -1    2.85    1.12
  -4   4  -1  567.58   15.20
   4  -4   1  552.74   14.06
   4   4   1  573.15   14.86
   4   4   1  577.99   13.79
   5   4   1  116.88    4.99
  -5   4  -1  116.71    4.87
   5  -4   1  117.20    4.56
   5   4   1  117.92    4.34
  -6   4  -1  564.93   15.86
   6  -4   1  572.62   15.08
   6   4   1  582.29   14.74
   6   4   1  581.20   15.56
  -7   4  -1  354.19   11.05
   7   4   1  350.38   10.84
   7  -4   1  342.62   10.51
   7   4   1  352.68   10.30
   8   4   1  197.75    7.48
  -8   4  -1  172.40    7.30
   8  -4   1  187.27    7.22
   8   4   1  191.22    7.06
   9   4   1  100.93    5.35
  -9   4  -1  113.95    6.12
   9  -4   1  121.92    6.07
   9   4   1  111.64    5.75
  10   4   1    7.50    2.41
 -10   4  -1    8.48    2.81
  10   4   1    6.00    2.20
  10  -4   1    4.57    2.33
  11  -4   1    0.53    2.33
  11   4   1   -0.82    1.81
  11   4   1   -0.33    2.00
 -11   4  -1    5.42    2.98
 -12   4  -1   -2.11    2.60
  12   4   1    2.89    1.89
  12  -4   1    2.83    2.67
  12   4   1   -2.41    2.08
  13  -4   1   -0.38    2.73
 -13   4  -1    0.79    3.22
  13   4   1   -2.44    2.20
  14  -4   1    6.18    3.14
  14   4   1    2.86    2.72
  15   4   1    7.18    3.28
  15  -4   1    6.17    3.58
  16   4   1    1.96    2.66
  16  -4   1    2.33    3.46
  17   4   1   -1.01    2.97
  17   5  -1   -1.38    2.84
  16   5  -1   -5.64    2.33
  16  -5  -1   -4.85    3.12
  15  -5  -1   12.30    4.03
  15   5  -1    5.23    3.10
  14   5  -1    8.04    3.09
 -14   5   1   17.18    4.17
  14  -5  -1   13.45    3.58
 -13   5   1   13.53    3.98
  13  -5  -1    4.78    3.07
  13   5  -1   11.50    3.06
  12   5  -1    4.52    2.40
  12   5  -1   -3.62    2.43
 -12   5   1   -1.78    2.85
  12  -5  -1   -0.15    2.38
 -11   5   1  126.30    7.49
  11  -5  -1  125.74    6.87
  11   5  -1  133.37    6.44
  11   5  -1  119.09    6.71
 -10   5   1   42.23    4.37
  10   5  -1   35.40    3.74
  10   5  -1   44.04    3.61
  10  -5  -1   35.06    3.68
   9   5  -1    6.95    1.93
   9   5  -1    2.04    2.25
   9  -5  -1    2.05    2.07
  -9   5   1    5.16    2.56
   8   5  -1   32.06    2.71
   8  -5  -1   29.44    3.00
  -8   5   1   34.35    3.58
   8   5  -1   20.90    2.98
   7  -5  -1   14.68    2.10
   7   5  -1   19.94    2.01
  -7   5   1   18.16    2.55
   7   5  -1   16.68    2.48
   6  -5  -1    4.64    1.55
  -6   5   1    5.47    1.69
   6   5  -1    7.02    1.34
   6   5  -1    6.80    1.83
   5  -5  -1   53.87    3.03
   5   5  -1   57.83    3.69
  -5   5   1   52.82    3.49
   5   5  -1   63.69    2.79
  -4   5   1  133.83    5.42
   4   5  -1  138.40    4.25
   4  -5  -1  149.07    4.96
   4   5  -1  135.83    5.38
  -3   5   1    2.26    1.23
   3   5  -1    2.48    1.32
   3   5  -1    0.98    0.61
   3  -5  -1    1.52    0.91
   2  -5  -1   45.29    2.20
   2   5  -1   41.87    1.43
  -2   5   1   35.33    2.56
   2   5  -1   37.94    2.83
  -2   5   1   37.02    2.17
   1   5  -1   93.33    3.94
   1  -5  -1   92.99    3.10
  -1   5   1   98.82    3.61
  -1   5   1   92.49    3.97
   0  -5   1  139.01    3.39
   0   5   1  136.37    4.81
   0  -5  -1  139.21    3.77
   0   5  -1  140.00    4.73
   0   5   1  137.08    4.72
  -1   5  -1  155.68    5.52
   1   5   1  158.12    5.41
   1  -5   1  157.39    4.15
  -1  -5  -1  152.28    4.04
  -1   5  -1  155.07    4.91
   2   5   1    7.13    0.83
  -2   5  -1    8.51    1.07
   2  -5   1    7.81    1.03
   2   5   1    7.36    1.50
  -2   5  -1    7.43    1.39
   3  -5   1   56.03    2.65
  -3   5  -1   59.77    3.35
   3   5   1   54.95    3.38
   3   5   1   54.66    2.31
   4   5   1  282.36    8.62
   4  -5   1  252.55    7.58
   4   5   1  272.48    7.25
  -4   5  -1  257.69    8.47
   5   5   1  102.35    4.02
   5   5   1  111.75    4.97
  -5   5  -1  107.15    5.02
   5  -5   1  107.41    4.43
   6   5   1  245.21    7.54
  -6   5  -1  249.77    8.63
   6  -5   1  248.62    8.02
   6   5   1  251.99    8.61
   7   5   1    6.66    2.10
   7   5   1    5.84    1.59
  -7   5  -1    4.96    1.86
   7  -5   1    3.47    1.68
   8   5   1    4.40    1.65
  -8   5  -1    2.09    1.93
   8   5   1    3.46    1.96
   8  -5   1    0.89    1.66
   9   5   1   44.11    3.57
   9   5   1   43.50    3.96
   9  -5   1   39.63    3.71
  -9   5  -1   42.21    4.01
 -10   5  -1    2.63    2.42
  10  -5   1    5.09    2.27
  10   5   1   10.46    2.75
  10   5   1    0.38    1.76
  11   5   1   68.78    4.88
 -11   5  -1   62.94    5.36
  11  -5   1   62.84    5.01
  11   5   1   77.13    5.59
  12   5   1    9.24    2.98
 -12   5  -1   12.01    3.48
  12  -5   1    8.60    2.88
  12   5   1    5.90    2.60
  13  -5   1    5.14    2.82
  13   5   1    3.35    2.51
 -13   5  -1    7.14    3.49
  14   5   1    2.25    2.69
  14  -5   1    3.90    3.22
  15  -5   1   -0.55    3.18
  15   5   1    2.91    2.82
  16   5   1   18.72    4.04
  16  -5   1   22.30    5.08
  17   5   1   -2.41    2.59
  17   6  -1    0.35    2.95
  16   6  -1    0.81    2.77
  16  -6  -1    0.88    3.40
  15  -6  -1   14.48    4.21
 -15   6   1    9.81    4.31
  15   6  -1   10.73    3.36
  14  -6  -1   29.84    4.50
  14   6  -1   21.44    3.76
 -14   6   1   21.50    4.79
  13  -6  -1    4.03    2.97
 -13   6   1    0.71    2.98
  13   6  -1    9.56    3.25
  13   6  -1    1.73    2.51
 -12   6   1    8.11    3.61
  12  -6  -1   12.12    3.20
  12   6  -1    9.03    3.10
  12   6  -1   13.80    2.91
  11   6  -1    3.13    2.18
  11  -6  -1    1.61    2.56
 -11   6   1    3.61    3.05
  11   6  -1    2.32    2.72
  10   6  -1   17.30    3.32
  10  -6  -1   17.11    3.05
 -10   6   1   16.55    3.59
  10   6  -1   20.89    2.78
   9   6  -1   27.87    2.84
  -9   6   1   28.29    3.80
   9   6  -1   29.34    3.71
   9  -6  -1   26.92    3.22
   8  -6  -1  520.61   15.06
   8   6  -1  517.61   14.14
  -8   6   1  524.38   16.17
   8   6  -1  543.52   15.85
   7   6  -1   32.48    3.32
   7   6  -1   29.94    2.44
  -7   6   1   27.04    3.05
   7  -6  -1   30.37    2.85
  -6   6   1  450.65   13.78
   6   6  -1  443.00   11.77
   6  -6  -1  472.16   12.73
   6   6  -1  459.73   13.52
   5   6  -1   58.78    2.75
   5   6  -1   50.00    3.82
  -5   6   1   56.85    3.69
   5  -6  -1   56.33    3.24
   4   6  -1  670.26   17.33
  -4   6   1  633.49   17.65
   4   6  -1  649.99   15.12
  -3   6   1    0.20    0.85
   3   6  -1    1.16    1.37
  -3   6   1    1.53    1.17
   3   6  -1    0.66    0.59
   3  -6  -1    0.75    0.94
  -2   6   1  381.67   11.30
   2   6  -1  407.59   11.18
  -2  -6   1  375.18    8.89
  -2   6   1  414.09   10.36
   2  -6  -1  389.44    9.77
  -1   6   1   95.27    4.20
   1   6  -1   94.90    4.20
  -1   6   1   92.35    3.83
   1  -6  -1   99.59    3.22
   0   6   1   55.27    3.00
   0  -6  -1   58.28    2.17
   0   6   1   58.98    3.09
   0   6  -1   55.01    3.04
   1  -6   1   70.30    2.31
   1   6   1   71.64    3.64
  -1   6  -1   67.73    3.21
  -1   6  -1   62.00    3.49
  -1  -6  -1   66.17    2.21
  -2   6  -1    7.23    1.53
   2  -6   1    6.98    1.00
   2   6   1    6.14    1.51
  -2   6  -1    7.81    1.24
  -2  -6  -1    6.60    0.83
  -3   6  -1  191.36    6.85
   3  -6   1  185.22    5.65
  -3   6  -1  189.36    5.58
   3   6   1  184.65    6.74
   3   6   1  193.25    5.26
   4   6   1   85.04    4.40
   4   6   1   83.57    3.18
  -4   6  -1   80.98    4.40
   4  -6   1   78.37    3.49
  -4   6  -1   84.07    3.02
   5   6   1   20.76    1.76
  -5   6  -1   19.03    2.42
   5  -6   1   22.66    2.14
   5   6   1   21.42    2.55
  -6   6  -1  393.84   12.42
   6  -6   1  399.44   11.48
   6   6   1  400.19   10.87
   6   6   1  419.95   12.50
  -7   6  -1   -0.72    1.73
   7   6   1    0.84    1.22
   7   6   1    1.45    1.84
   7  -6   1    0.98    1.50
   8   6   1  124.77    5.42
  -8   6  -1  126.04    6.27
   8   6   1  127.42    6.34
   8  -6   1  113.12    5.71
   9   6   1    4.06    2.59
   9   6   1    9.98    2.15
   9  -6   1    5.74    2.31
  -9   6  -1    5.93    2.67
  10   6   1   31.48    3.27
  10  -6   1   26.58    3.34
 -10   6  -1   21.20    3.48
  10   6   1   27.08    3.76
  11   6   1   16.20    2.74
  11   6   1   17.30    3.41
 -11   6  -1   16.97    3.62
  11  -6   1   14.70    3.04
 -12   6  -1   48.02    5.15
  12   6   1   48.04    4.73
  12  -6   1   43.58    4.58
  12   6   1   45.59    4.31
  13  -6   1    0.17    2.36
 -13   6  -1   -1.06    3.33
  13   6   1    0.73    2.60
  13   6   1    2.29    2.33
 -14   6  -1   28.81    4.95
  14   6   1   24.79    3.83
  14  -6   1   27.67    4.45
  15   6   1   -2.25    2.51
  15  -6   1    5.24    3.64
  16  -6   1    6.01    3.87
  16   6   1    7.60    3.55
  16  -7  -1    9.72    4.36
 -15   7   1   -5.19    3.75
  15  -7  -1    2.01    3.03
  14  -7  -1   20.88    4.41
 -14   7   1   27.51    4.95
 -13   7   1   -1.89    3.11
  13   7  -1    5.72    2.80
  13  -7  -1    1.78    2.93
  13   7  -1    6.94    3.40
  12  -7  -1   62.28    5.32
  12   7  -1   66.70    5.61
 -12   7   1   62.33    5.88
  12   7  -1   61.86    4.75
  11   7  -1   27.81    3.97
  11   7  -1   24.51    3.07
  11  -7  -1   23.92    3.59
 -11   7   1   29.08    4.30
 -10   7   1   14.47    3.45
  10   7  -1   10.13    3.09
  10  -7  -1   14.68    2.99
  10   7  -1   12.06    2.31
  -9   7   1   21.69    3.59
   9   7  -1   23.67    3.59
   9  -7  -1   25.42    3.22
   9   7  -1   19.36    2.46
   8   7  -1   23.51    3.49
   8  -7  -1   22.84    2.85
  -8   7   1   26.41    3.52
   8   7  -1   26.56    2.49
   7   7  -1   38.36    3.61
  -7   7   1   33.43    3.41
   7   7  -1   35.35    2.68
   7  -7  -1   36.88    3.09
   6  -7  -1   20.47    2.29
   6   7  -1   21.29    1.85
  -6   7   1   19.54    2.75
   6   7  -1   26.59    3.07
  -5   7   1   89.48    4.88
   5   7  -1   88.41    3.33
   5   7  -1   87.64    4.92
  -4   7   1   42.60    2.47
  -4   7   1   48.87    3.77
   4   7  -1   43.73    3.42
   4   7  -1   48.58    2.10
   4  -7  -1   44.87    2.75
   3   7  -1    1.09    0.57
   3   7  -1    0.19    1.41
  -3   7   1    1.37    1.08
  -3   7   1    3.95    1.45
   3  -7  -1    1.44    0.97
  -2   7   1   64.89    3.94
  -2   7   1   64.45    3.30
   2  -7  -1   68.34    2.85
   2   7  -1   72.13    3.79
  -1   7   1  116.28    4.61
   1   7  -1  111.57    4.74
  -1   7   1  121.78    5.13
   1  -7  -1  115.41    3.65
   0   7   1   83.21    4.03
   0   7   1   83.83    4.14
   0   7  -1   84.21    3.95
   0  -7  -1   86.00    2.82
   1   7   1  159.24    6.01
   1   7   1  161.84    5.96
   1  -7   1  160.71    4.28
  -1  -7  -1  156.68    4.19
  -1   7  -1  156.19    6.19
  -1   7  -1  151.16    5.49
  -2   7  -1  238.21    8.31
  -2  -7  -1  242.58    6.09
   2   7   1  253.12    8.24
   2  -7   1  241.13    6.44
  -2   7  -1  230.02    7.13
  -3   7  -1   23.11    1.89
   3   7   1   28.84    2.81
  -3   7  -1   20.70    2.35
   3   7   1   23.17    1.61
   3  -7   1   25.43    1.93
  -4   7  -1   53.63    3.90
   4   7   1   61.28    2.71
  -4   7  -1   63.30    2.83
   4   7   1   58.14    3.97
   4  -7   1   58.23    3.15
   5   7   1  179.38    7.27
  -5   7  -1  180.38    5.18
  -5   7  -1  173.02    7.16
   5   7   1  175.25    5.57
  -6   7  -1    9.44    2.23
   6   7   1    6.48    1.41
   6   7   1    7.21    2.16
   6  -7   1    7.51    1.79
  -7   7  -1   25.41    3.17
   7   7   1   26.48    3.36
   7  -7   1   28.14    2.79
   7   7   1   26.82    2.36
   8   7   1    6.84    2.56
   8   7   1    9.03    1.93
   8  -7   1    9.11    2.19
  -8   7  -1    7.89    2.55
   9  -7   1   46.22    4.00
   9   7   1   49.64    3.72
   9   7   1   45.25    4.35
  -9   7  -1   43.66    4.47
  10   7   1   17.08    3.46
  10  -7   1   15.71    3.05
 -10   7  -1   10.88    3.20
  10   7   1    9.45    2.28
  11   7   1   12.17    2.55
  11  -7   1    8.29    2.90
  11   7   1    9.72    3.11
 -11   7  -1    3.73    3.14
 -12   7  -1   -0.30    3.01
  12  -7   1   -2.23    2.35
  12   7   1   -0.99    1.95
  12   7   1   -5.74    2.23
  13   7   1    8.88    2.86
 -13   7  -1    9.60    3.92
  13   7   1   10.26    3.61
  13  -7   1   10.23    3.61
  14  -7   1    5.60    3.59
 -14   7  -1   10.65    4.15
  14   7   1    3.89    2.70
  15  -7   1   -3.96    3.00
  16  -7   1    0.39    3.80
  16  -8  -1    5.96    3.88
 -16   8   1    4.46    4.60
  15  -8  -1    1.89    3.43
 -15   8   1    3.96    4.15
  14   8  -1    8.76    3.92
 -14   8   1    7.30    4.26
  14  -8  -1   15.42    3.87
 -13   8   1    5.03    3.89
  13  -8  -1   11.22    3.58
  13   8  -1   12.85    3.83
  12   8  -1    1.60    3.07
 -12   8   1    3.28    3.50
  12  -8  -1    1.14    2.60
 -11   8   1   11.61    3.54
  11   8  -1   11.07    3.28
  11  -8  -1    8.82    2.98
  10  -8  -1   21.52    3.28
 -10   8   1   19.21    3.87
  10   8  -1   15.18    3.42
   9   8  -1   15.48    3.41
   9   8  -1   11.12    2.19
  -9   8   1   11.23    3.14
   9  -8  -1    8.76    2.53
   8   8  -1   61.31    3.69
   8   8  -1   56.85    4.86
   8  -8  -1   62.26    4.44
  -8   8   1   62.36    5.16
  -7   8   1    9.67    2.74
   7  -8  -1   14.93    2.38
   7   8  -1   16.19    1.92
   7   8  -1   12.29    2.82
  -6   8   1   85.26    5.10
   6   8  -1   82.41    3.45
   6   8  -1   72.50    4.86
   5   8  -1    5.72    1.07
   5   8  -1    2.65    1.89
   5  -8  -1    1.38    1.31
  -5   8   1    1.24    1.90
   4   8  -1  347.95   11.16
   4   8  -1  347.39    8.43
   4  -8  -1  343.86    9.61
  -4   8   1  341.21   11.38
  -4   8   1  340.03    9.44
  -3  -8   1  254.90    6.17
  -3   8   1  256.73    7.78
   3  -8  -1  267.64    7.47
   3   8  -1  263.03    9.01
  -3   8   1  255.55    9.18
   2   8  -1  104.44    5.02
   2  -8  -1  102.24    3.64
  -2   8   1  105.37    5.15
  -2   8   1   95.59    4.36
  -1   8   1   30.21    2.53
  -1   8   1   35.35    3.06
   1   8  -1   27.80    2.54
   1  -8  -1   32.07    1.81
   0   8  -1  127.19    5.24
   0   8  -1  131.17    5.81
   0  -8  -1  128.96    3.80
   0   8   1  129.50    5.41
   0   8   1  129.30    5.59
  -1  -8  -1  137.39    3.84
  -1   8  -1  135.19    5.33
  -1   8  -1  138.17    5.95
   1   8   1  140.89    5.75
   1   8   1  130.82    5.72
   1  -8   1  140.57    3.87
  -2   8  -1  546.06   15.83
  -2  -8  -1  537.96   12.56
  -2   8  -1  543.64   14.27
   2  -8   1  560.90   13.07
   2   8   1  541.68   15.30
  -3  -8  -1 1371.40   30.36
  -3   8  -1 1354.13   31.98
  -3   8  -1 1353.36   34.59
   3   8   1 1385.85   33.62
   3  -8   1 1377.80   30.99
   4  -8   1 1123.64   26.06
   4   8   1 1150.06   28.41
  -4   8  -1 1094.92   28.97
  -4   8  -1 1111.57   26.23
   4   8   1 1097.88   25.26
   5  -8   1  156.86    5.80
   5   8   1  163.51    5.23
   5   8   1  167.55    7.17
  -5   8  -1  156.58    7.05
   6   8   1  184.28    7.74
  -6   8  -1  170.82    7.59
   6   8   1  166.92    5.70
  -7   8  -1   56.06    4.46
   7   8   1   59.43    3.38
   7  -8   1   58.49    3.92
   7   8   1   61.62    4.85
  -8   8  -1   59.41    4.79
   8   8   1   59.43    5.01
   8   8   1   60.07    3.75
   8  -8   1   63.69    4.39
   9  -8   1   17.59    2.93
   9   8   1   19.05    2.51
   9   8   1   12.06    3.35
  -9   8  -1   19.38    3.31
  10  -8   1   32.99    3.83
  10   8   1   30.85    3.19
  10   8   1   36.29    4.53
 -10   8  -1   37.10    4.49
 -11   8  -1   14.14    3.80
  11  -8   1   10.40    3.10
  11   8   1    7.59    3.22
 -12   8  -1    5.89    3.60
  12  -8   1   12.11    3.42
  12   8   1    8.05    3.45
 -13   8  -1    2.19    3.62
  13   8   1    2.64    3.29
  13  -8   1    2.96    3.23
  14  -8   1    9.52    3.75
  14   8   1    9.84    3.71
 -14   8  -1   -0.32    3.73
  15  -8   1    5.98    3.71
 -16   9   1   -5.18    4.26
  15  -9  -1   12.74    4.16
 -15   9   1    3.03    4.26
 -14   9   1   -3.33    3.50
  14   9  -1    1.02    3.32
  14  -9  -1   -0.33    2.97
  13  -9  -1    3.38    3.19
  13   9  -1   10.98    4.05
 -13   9   1    2.80    3.34
 -12   9   1    0.79    3.35
  12  -9  -1    0.72    2.71
  12   9  -1    2.33    3.33
  11  -9  -1    2.14    2.49
  11   9  -1   -1.67    2.61
 -11   9   1   -1.25    2.94
 -10   9   1    5.26    2.93
  10   9  -1    3.25    2.90
  10  -9  -1    7.45    2.63
   9   9  -1   49.92    5.01
  -9   9   1   54.27    5.23
   9  -9  -1   55.09    4.56
   8   9  -1    3.03    2.67
  -8   9   1    3.14    2.39
   8  -9  -1    3.42    2.01
  -7   9   1    8.27    2.57
   7   9  -1   11.87    3.08
   7  -9  -1    6.63    1.78
  -6   9   1   33.97    3.59
   6   9  -1   32.78    3.65
   6  -9  -1   40.88    3.27
   5   9  -1   19.99    3.11
  -5   9   1   25.21    3.35
   5  -9  -1   21.05    2.28
   4  -9  -1   83.77    3.89
  -4   9   1   86.73    5.24
  -4   9   1   95.40    4.13
   4   9  -1   92.19    5.36
  -3   9   1   10.58    2.22
  -3   9   1    8.73    1.82
   3  -9  -1   11.70    1.54
   3   9  -1   11.96    2.47
   2  -9  -1  240.32    6.74
  -2   9   1  243.18    7.93
  -2   9   1  243.03    8.92
   2   9  -1  238.55    8.52
   1   9  -1    1.96    1.67
  -1   9   1    3.56    1.67
  -1   9   1    2.93    1.62
   1  -9  -1    2.84    0.91
   0   9   1  167.61    6.58
   0   9  -1  162.57    6.40
   0   9  -1  164.45    6.90
   0  -9  -1  167.58    4.57
   0   9   1  164.62    6.82
  -1   9  -1    0.23    1.30
   1   9   1   -0.40    1.18
   1  -9   1    0.18    0.59
  -1   9  -1    0.47    1.46
   1   9   1    1.31    1.67
  -2   9  -1    9.91    1.83
  -2   9  -1    9.17    2.16
   2   9   1    9.62    2.11
   2  -9   1    8.70    1.17
   3  -9   1   80.92    3.39
  -3   9  -1   69.44    3.77
   3   9   1   69.13    4.82
  -3   9  -1   81.10    4.91
   4   9   1   83.45    5.27
  -4   9  -1   84.95    5.11
  -4   9  -1   84.84    3.98
   4  -9   1   85.95    3.82
   5  -9   1    3.78    1.54
  -5   9  -1    4.14    1.94
   5   9   1    3.86    2.29
  -6   9  -1  147.62    7.24
   6   9   1  149.63    7.43
   6  -9   1  158.06    6.16
  -7   9  -1   75.58    5.26
   7   9   1   76.28    5.80
  -8   9  -1   45.57    4.57
   8   9   1   49.60    4.86
   8  -9   1   50.40    4.05
   9  -9   1   11.01    2.77
   9   9   1   12.11    3.25
  -9   9  -1   20.32    3.50
  10  -9   1   35.42    4.06
  10   9   1   30.52    4.29
 -10   9  -1   36.46    4.64
  11  -9   1   -1.96    2.26
  11   9   1    2.09    2.92
 -11   9  -1    0.25    3.02
 -12   9  -1   27.84    4.67
  12   9   1   29.68    4.51
  12  -9   1   31.36    4.35
  13   9   1   12.01    3.92
 -13   9  -1    2.43    3.66
  13  -9   1    4.73    3.23
 -14   9  -1   18.13    4.82
  14   9   1   26.34    4.75
  14  -9   1   16.05    4.23
  15  -9   1    8.98    4.04
 -15   9  -1    9.03    4.85
  15 -10  -1    2.50    3.50
 -15  10   1   -3.97    4.15
  15  10  -1    6.09    4.24
  14 -10  -1    0.89    3.17
 -14  10   1   -0.24    3.82
  14  10  -1    0.85    3.70
 -13  10   1    7.48    3.96
  13 -10  -1   10.06    3.50
  13  10  -1    7.20    3.90
  12 -10  -1    7.51    3.24
 -12  10   1    8.87    3.89
  12  10  -1    5.60    3.28
  11  10  -1   18.46    4.15
 -11  10   1    7.86    3.80
  11 -10  -1   15.81    3.52
  10  10  -1    4.45    3.18
  10 -10  -1    4.96    2.55
 -10  10   1    2.20    3.04
   9  10  -1  129.52    7.79
  -9  10   1  124.88    7.63
   9 -10  -1  136.23    6.79
   8 -10  -1    7.31    2.51
   8  10  -1    9.38    3.29
  -8  10   1    8.54    3.09
   7 -10  -1  369.75   11.46
   7  10  -1  359.95   13.01
  -7  10   1  364.66   13.21
   6 -10  -1    8.00    2.04
  -6  10   1   12.62    2.82
   6  10  -1   10.42    2.87
   5  10  -1  448.58   14.83
   5 -10  -1  488.33   13.04
  -5  10   1  489.46   15.53
   4  10  -1   41.34    4.00
  -4  10   1   59.52    4.70
  -4  10   1   47.74    3.42
   4 -10  -1   48.81    3.19
  -3  10   1  809.00   22.85
  -3  10   1  824.82   20.82
   3  10  -1  828.53   22.31
   2  10  -1   24.77    3.11
  -2  10   1   22.93    3.04
  -2  10   1   21.94    2.56
  -1  10   1    6.75    2.14
  -1  10   1    3.85    1.81
   1  10  -1    6.37    1.99
   0  10  -1   44.34    3.83
   0  10   1   41.95    3.55
   0  10   1   36.31    3.35
   0  10  -1   36.60    3.26
   1  10   1    4.86    1.81
   1  10   1    0.54    1.76
  -1  10  -1    4.69    1.92
  -1  10  -1    1.08    1.65
  -2  10  -1    2.73    1.82
   2  10   1    2.57    1.75
  -2  10  -1    1.64    1.66
   2  10   1    2.11    1.85
  -3  10  -1   25.31    3.22
   3  10   1   24.80    3.21
  -3  10  -1   26.80    2.65
   4  10   1   97.84    5.79
  -4  10  -1   99.42    5.96
  -5  10  -1   -0.29    1.98
   5 -10   1   -1.16    1.38
   5  10   1    0.25    2.10
   6 -10   1   25.80    2.67
  -6  10  -1   17.99    3.16
   6  10   1   23.78    3.69
  -7  10  -1   17.33    3.40
   7 -10   1   11.73    2.40
   7  10   1   10.11    3.15
   8  10   1  154.16    8.18
  -8  10  -1  154.51    8.09
   9 -10   1   44.58    4.11
   9  10   1   42.21    4.97
  -9  10  -1   41.97    4.65
  10 -10   1    0.89    2.29
  10  10   1    4.98    3.16
 -10  10  -1   -2.24    2.79
 -11  10  -1   17.07    4.23
  11 -10   1   16.92    3.44
  11  10   1   23.34    4.46
  12  10   1    7.27    3.84
  12 -10   1    6.96    3.31
 -12  10  -1    2.43    3.52
  13  10   1   42.54    5.62
 -13  10  -1   40.25    5.67
  13 -10   1   46.01    5.23
  14  10   1    5.79    3.89
  14 -10   1   -3.12    3.03
 -14  10  -1   -3.30    3.68
  15 -10   1   11.46    4.45
  15  10   1    4.69    4.20
 -15  10  -1    8.83    4.84
  15  11  -1   11.70    4.61
 -15  11   1    7.09    4.99
  15 -11  -1    7.64    4.03
 -14  11   1   -2.92    4.09
  14  11  -1    0.59    3.89
  14 -11  -1    4.25    3.51
  13 -11  -1   22.52    4.32
 -13  11   1   18.64    4.96
  13  11  -1   29.13    5.21
  12 -11  -1   23.19    4.04
 -12  11   1   25.79    5.05
  12  11  -1   33.59    5.18
  11 -11  -1    7.91    2.99
  11  11  -1    2.81    3.52
 -11  11   1    3.76    3.66
  10 -11  -1    3.75    2.73
  10  11  -1    0.49    3.07
 -10  11   1    1.05    3.11
   9 -11  -1   41.09    3.90
  -9  11   1   26.94    4.45
   9  11  -1   38.11    4.67
   8  11  -1   15.07    3.74
  -8  11   1    9.68    3.21
  -7  11   1    7.65    3.00
   7  11  -1   11.71    3.17
   6  11  -1   19.98    3.42
  -6  11   1   23.96    3.55
  -5  11   1   -2.84    1.98
   5  11  -1   -0.61    2.19
  -4  11   1   58.33    4.89
   4  11  -1   49.89    4.36
  -3  11   1  105.02    6.10
  -3  11   1  102.38    5.15
   3  11  -1  105.98    5.90
   2  11  -1    8.67    2.41
  -2  11   1    7.30    2.19
  -2  11   1   12.90    2.78
   1  11  -1  193.84    8.35
   1  11  -1  194.27    7.90
  -1  11   1  208.97    7.84
  -1  11   1  198.37    8.55
   0  11  -1   84.92    5.30
   0  11   1   97.00    5.55
   0  11  -1   91.32    5.17
   0  11   1   80.33    5.03
  -1  11  -1   74.80    5.29
  -1  11  -1   79.68    4.69
   1  11   1   77.94    5.09
   1  11   1   77.26    4.97
  -2  11  -1   43.32    3.61
   2  11   1   52.18    4.30
  -2  11  -1   57.10    4.76
   2  11   1   46.36    3.97
   3  11   1    6.02    2.49
   3  11   1    8.54    2.18
  -3  11  -1    6.45    2.47
  -3  11  -1    6.20    2.15
   4  11   1   11.28    3.02
  -4  11  -1    8.61    2.87
   5  11   1    2.80    2.54
  -5  11  -1    2.47    2.34
   6  11   1    9.14    3.13
  -6  11  -1   11.74    3.18
   7  11   1   19.12    3.64
  -7  11  -1   19.98    3.66
   8  11   1   -0.70    2.51
  -8  11  -1   -0.60    2.61
  -9  11  -1    5.79    3.22
   9  11   1    0.20    2.89
 -10  11  -1   43.09    5.13
  10  11   1   55.19    5.81
  11  11   1   -1.37    3.25
  11 -11   1    2.89    2.72
 -11  11  -1   -6.76    2.77
  12 -11   1    0.82    2.91
 -12  11  -1    2.91    3.59
  12  11   1   -0.57    3.31
  13 -11   1    6.23    3.68
  13  11   1    8.57    4.30
 -13  11  -1   15.26    4.66
  14  11   1    6.66    4.23
 -14  11  -1   -3.27    3.90
  14 -11   1    3.00    3.56
  14  12  -1    1.66    4.22
 -14  12   1   -0.87    4.25
 -13  12   1    2.99    4.26
  13  12  -1    3.25    4.13
  12  12  -1   -2.19    3.37
 -12  12   1   -1.92    3.77
  11  12  -1    3.43    3.82
 -11  12   1   -2.37    3.03
  10  12  -1    4.49    3.41
 -10  12   1    3.53    3.29
   9  12  -1   70.08    6.25
  -9  12   1   44.70    5.25
  -8  12   1   13.38    3.61
   8  12  -1   10.26    3.41
  -7  12   1   10.76    3.25
   7  12  -1   16.97    3.56
   6  12  -1   16.25    3.61
  -6  12   1   16.59    3.46
  -5  12   1    0.45    2.49
   5  12  -1   -1.68    2.34
   4  12  -1   92.93    6.19
  -4  12   1   84.10    6.17
   3  12  -1   56.35    4.75
  -3  12   1   56.58    4.92
  -3  12   1   50.50    4.26
   2  12  -1   -0.10    1.92
   2  12  -1    1.77    2.32
  -2  12   1    1.03    1.97
  -2  12   1    0.39    2.19
   1  12  -1   86.41    5.72
  -1  12   1   86.32    5.32
  -1  12   1   94.81    6.08
   1  12  -1  110.24    6.03
   0  12   1   11.17    2.72
   0  12  -1   10.92    2.78
   0  12   1   11.48    2.82
   0  12  -1   12.21    2.91
   1  12   1   95.76    5.70
  -1  12  -1   94.14    5.43
  -1  12  -1  100.03    6.11
   1  12   1   89.34    5.54
  -2  12  -1   50.45    4.06
  -2  12  -1   49.10    4.62
   2  12   1   48.89    4.50
   2  12   1   51.54    4.43
  -3  12  -1  542.85   17.27
   3  12   1  493.61   16.07
  -3  12  -1  521.62   14.95
   3  12   1  510.13   16.00
   4  12   1  128.85    7.29
  -4  12  -1  115.67    7.25
   5  12   1  204.78    9.28
  -5  12  -1  201.77    9.50
  -6  12  -1   24.57    4.03
   6  12   1   30.42    4.12
   7  12   1   48.31    5.20
  -7  12  -1   61.08    5.59
  -8  12  -1   24.36    4.07
   8  12   1   28.59    4.47
  -9  12  -1   16.08    4.03
   9  12   1   25.65    4.50
  10  12   1    3.16    3.28
 -10  12  -1    4.21    3.41
 -11  12  -1    7.03    3.49
  11  12   1    5.42    4.00
 -12  12  -1   -1.97    3.64
  12  12   1    1.46    3.36
 -13  12  -1    3.94    4.30
  13  12   1    6.93    4.37
  14  12   1   -2.94    3.56
 -14  12  -1   -6.93    3.73
 -13  13   1    5.20    4.27
  13  13  -1    9.52    4.75
 -12  13   1   -2.02    4.02
  12  13  -1    1.50    3.88
  11  13  -1   17.02    4.49
 -11  13   1   18.31    4.84
  10  13  -1    0.15    3.55
 -10  13   1   -2.14    2.85
   9  13  -1   -4.73    2.39
  -9  13   1   -2.83    2.59
  -8  13   1    2.19    3.17
   8  13  -1    0.01    2.73
  -7  13   1   37.60    4.87
   7  13  -1   44.07    5.17
  -6  13   1   21.13    4.02
   6  13  -1   20.60    3.80
   5  13  -1   81.47    6.33
  -5  13   1   76.75    6.07
  -4  13   1    3.80    2.63
   4  13  -1    5.01    2.89
  -3  13   1  150.00    8.08
   3  13  -1  142.77    7.68
   3  13  -1  136.72    7.34
   2  13  -1   16.21    3.19
   2  13  -1   11.36    2.92
  -2  13   1   23.34    3.33
  -2  13   1   19.20    3.37
   1  13  -1  250.40   10.41
  -1  13   1  259.69   10.57
   1  13  -1  242.19    9.94
  -1  13   1  258.83    9.74
   0  13   1    1.29    2.32
   0  13   1    1.21    2.12
   0  13  -1    2.63    2.29
   0  13  -1    0.62    2.35
   1  13   1   35.47    4.11
  -1  13  -1   31.12    3.64
   1  13   1   30.21    3.72
  -1  13  -1   27.70    3.79
  -2  13  -1   12.47    2.89
  -2  13  -1    9.00    2.78
   2  13   1   14.91    3.03
   2  13   1   15.44    3.35
   3  13   1   13.51    2.87
   3  13   1   10.85    3.23
  -3  13  -1   10.97    3.14
  -4  13  -1    2.55    2.69
   4  13   1   -1.49    2.68
   4  13   1   -0.13    1.95
   5  13   1   42.91    4.62
  -5  13  -1   32.24    4.35
  -6  13  -1   -0.39    2.51
   6  13   1   -3.28    2.61
  -7  13  -1   45.35    5.25
   7  13   1   36.58    4.85
   8  13   1    7.51    3.60
  -8  13  -1   10.68    3.75
  -9  13  -1   64.94    6.36
   9  13   1   59.54    6.04
 -10  13  -1    0.06    3.01
  10  13   1    7.08    3.84
 -11  13  -1   34.22    5.34
  11  13   1   26.24    5.29
 -12  13  -1    1.33    3.87
  12  13   1   -2.69    3.58
 -13  13  -1    7.25    4.70
  13  13   1    7.57    4.50
  12  14  -1   10.28    4.51
 -12  14   1    2.74    4.68
 -11  14   1   15.93    4.78
  11  14  -1   11.84    4.79
  10  14  -1   56.32    6.49
 -10  14   1   57.46    6.53
   9  14  -1   12.20    4.09
  -9  14   1   10.19    4.16
  -8  14   1   48.30    5.79
   8  14  -1   41.63    5.42
  -7  14   1    1.85    3.09
   7  14  -1   -2.50    2.87
   6  14  -1   74.95    6.37
  -6  14   1   78.14    6.51
   5  14  -1    3.49    3.12
  -5  14   1    3.84    3.03
   4  14  -1   42.63    4.83
   4  14  -1   40.37    4.30
  -4  14   1   34.77    4.51
  -3  14   1    3.68    2.82
   3  14  -1    3.42    2.99
   3  14  -1    2.93    2.36
   2  14  -1    0.06    2.04
  -2  14   1   -1.55    2.23
   2  14  -1   -3.74    2.49
  -2  14   1    1.45    2.54
   1  14  -1   88.93    6.17
  -1  14   1   82.74    5.88
  -1  14   1   83.55    6.07
   1  14  -1   82.01    6.02
   0  14  -1    4.20    2.42
   0  14   1   -3.04    2.24
   0  14  -1   -0.09    2.54
   0  14   1    1.89    2.37
   1  14   1   55.10    4.98
  -1  14  -1   53.84    5.21
   1  14   1   53.27    4.76
  -1  14  -1   56.23    4.90
  -2  14  -1    9.18    3.07
   2  14   1    0.59    2.13
   2  14   1    6.50    3.06
  -2  14  -1    4.23    2.47
   3  14   1   28.30    4.25
   3  14   1   24.51    3.66
  -3  14  -1   25.60    4.07
   4  14   1   20.29    3.40
   4  14   1   15.01    3.77
  -4  14  -1   22.83    3.97
  -5  14  -1    0.74    2.52
   5  14   1    2.67    2.67
   6  14   1   14.74    3.88
  -6  14  -1   17.87    4.04
  -7  14  -1    4.47    3.22
   7  14   1    0.38    3.00
   8  14   1   -1.11    3.00
  -8  14  -1   -2.11    2.95
  -9  14  -1    5.06    3.80
   9  14   1    0.37    3.47
 -10  14  -1    6.81    4.24
  10  14   1   10.70    4.51
 -11  14  -1   26.89    5.46
  11  14   1   27.82    5.46
  12  14   1   21.06    5.41
 -12  14  -1   14.58    5.14
 -11  15   1   19.63    5.37
  11  15  -1   14.57    5.10
  10  15  -1   23.05    5.00
 -10  15   1   28.20    5.41
   9  15  -1   26.23    5.22
  -9  15   1   29.54    5.45
  -8  15   1   16.63    4.55
   8  15  -1   22.64    4.83
  -7  15   1    0.66    3.03
   7  15  -1    2.40    3.33
   6  15  -1   -3.35    2.50
  -6  15   1    3.29    3.01
  -5  15   1   31.47    5.05
   5  15  -1   37.50    4.23
   5  15  -1   44.22    5.25
   4  15  -1   -0.42    2.11
  -4  15   1   -2.62    2.53
   4  15  -1    0.34    2.89
   3  15  -1  192.46    9.56
   3  15  -1  198.89    9.41
  -3  15   1  201.03   10.20
   2  15  -1    0.89    2.58
   2  15  -1    2.65    2.67
  -2  15   1    3.09    2.80
   1  15  -1   31.93    4.22
   1  15  -1   24.14    4.00
  -1  15   1   31.19    4.13
  -1  15   1   28.35    4.27
   0  15  -1   19.38    3.74
   0  15   1   18.60    3.55
   0  15   1   19.08    3.68
   0  15  -1   23.26    3.81
   1  15   1   -1.22    2.07
   1  15   1   -0.69    2.36
  -1  15  -1   -0.88    2.45
  -1  15  -1   -4.38    2.15
   2  15   1    5.40    2.68
  -2  15  -1    2.01    2.87
   2  15   1    3.85    2.92
   3  15   1    0.54    2.12
   3  15   1    0.45    3.01
  -3  15  -1   -1.03    2.26
  -4  15  -1   -0.07    2.79
   4  15   1    7.00    3.28
   5  15   1    4.50    3.49
  -5  15  -1    2.96    3.10
   6  15   1    1.08    3.06
  -6  15  -1   -1.39    2.87
   7  15   1    1.42    3.14
  -7  15  -1   -0.65    3.19
   8  15   1    6.10    4.09
  -8  15  -1    8.68    3.75
  -9  15  -1   11.61    4.60
   9  15   1   13.76    4.35
 -10  15  -1   -0.10    3.81
  10  15   1    3.07    4.07
  11  15   1    6.36    4.50
 -11  15  -1    5.21    4.04
 -10  16   1    4.61    4.13
  10  16  -1    8.83    4.60
  -9  16   1   18.60    4.94
   9  16  -1   33.35    5.75
  -8  16   1   -0.84    3.26
   8  16  -1    1.49    3.41
  -7  16   1   33.31    5.43
   7  16  -1   31.28    5.08
  -6  16   1    7.02    3.84
   6  16  -1    4.28    3.42
   5  16  -1   62.67    6.24
  -5  16   1   60.71    6.27
   4  16  -1   -3.71    2.51
   4  16  -1   -1.14    2.20
  -4  16   1    0.54    2.86
  -3  16   1   26.90    4.52
   3  16  -1   26.50    4.30
   3  16  -1   33.83    4.45
   2  16  -1   29.41    4.41
   2  16  -1   31.74    4.61
  -2  16   1   34.17    4.95
   1  16  -1    1.87    3.05
   1  16  -1    4.33    2.77
  -1  16   1    3.98    3.06
  -1  16   1   -2.34    2.60
   0  16   1  170.53    9.34
   0  16  -1  155.94    9.00
   0  16  -1  161.60    8.45
   0  16   1  153.60    8.42
   1  16   1   -1.31    2.88
   1  16   1    4.97    2.69
  -1  16  -1    0.43    2.63
   2  16   1   75.52    6.02
  -2  16  -1   62.31    6.18
   2  16   1   63.22    5.93
   3  16   1    0.48    2.26
  -3  16  -1    1.63    3.01
   3  16   1   -1.08    2.70
  -4  16  -1   55.24    6.06
   4  16   1   48.58    5.65
   5  16   1    5.91    3.78
  -5  16  -1   10.98    4.08
   6  16   1   15.94    4.25
  -6  16  -1   22.74    4.73
   7  16   1    0.32    3.41
  -7  16  -1   -0.06    3.44
  -8  16  -1   21.68    5.02
   8  16   1   19.14    4.89
   9  16   1    0.51    3.67
  -9  16  -1    5.22    3.86
 -10  16  -1    9.29    4.73
  10  16   1   10.08    4.71
   9  17  -1   -0.18    3.59
  -9  17   1   -4.17    3.82
  -8  17   1   -0.12    3.83
   8  17  -1    4.44    4.04
   7  17  -1    1.64    3.68
  -7  17   1    1.21    3.66
   6  17  -1    1.68    3.56
  -6  17   1    2.48    3.40
  -5  17   1   -1.00    3.22
   5  17  -1   -1.99    3.19
  -4  17   1   10.61    4.20
   4  17  -1    9.81    3.33
   4  17  -1   11.49    4.07
   3  17  -1    3.33    2.92
   3  17  -1    5.09    3.54
  -3  17   1    9.76    3.85
  -2  17   1   39.64    5.28
   2  17  -1   32.66    4.66
   2  17  -1   31.31    4.78
   1  17  -1    4.83    3.11
  -1  17   1    0.25    2.89
   1  17  -1    8.35    3.42
   0  17   1   47.17    5.52
   0  17  -1   39.18    4.86
   0  17   1   46.16    5.18
   0  17  -1   44.75    5.00
  -1  17  -1   20.64    4.40
   1  17   1   13.70    3.80
   1  17   1   21.85    4.25
   2  17   1    3.22    2.68
   2  17   1   -1.65    3.16
  -2  17  -1    5.93    3.30
  -3  17  -1    2.65    3.36
   3  17   1   -1.84    3.03
  -4  17  -1   -2.00    3.11
   4  17   1    1.39    3.45
  -5  17  -1    3.52    3.75
   5  17   1   -5.67    3.09
   6  17   1   16.09    4.72
  -6  17  -1   23.40    5.17
  -7  17  -1    1.87    3.83
   7  17   1    5.02    3.62
   8  17   1   35.14    5.78
  -8  17  -1   26.43    5.58
   9  17   1    5.71    3.93
  -9  17  -1    6.90    4.36
   7  18  -1    4.39    4.16
  -7  18   1   -1.60    3.46
  -6  18   1   29.36    5.55
   6  18  -1   31.99    5.67
  -5  18   1    5.62    3.89
   5  18  -1    4.40    3.99
  -4  18   1   43.03    6.10
   4  18  -1   48.42    5.97
  -3  18   1   15.60    4.70
   3  18  -1   16.01    3.91
   3  18  -1   23.52    4.64
   2  18  -1   59.62    6.17
  -2  18   1   50.94    6.16
   2  18  -1   57.14    6.08
   1  18  -1    4.90    3.40
  -1  18   1    8.32    4.02
   1  18  -1    5.61    3.60
   0  18   1  145.49    9.33
   0  18  -1  144.62    9.62
   1  18   1   30.24    4.83
  -1  18  -1   23.12    4.92
   1  18   1   28.10    4.86
   2  18   1   26.79    4.66
  -2  18  -1   26.62    5.18
   2  18   1   26.95    4.98
  -3  18  -1   36.30    5.44
   3  18   1   40.24    5.60
   4  18   1   28.28    5.06
  -4  18  -1   25.94    5.31
   5  18   1   11.53    4.54
  -5  18  -1    9.67    4.74
   6  18   1   11.62    4.50
  -6  18  -1    3.64    3.82
   7  18   1    3.26    4.19
  -7  18  -1   -1.87    3.28
  -5  19   1   -3.08    3.59
   5  19  -1   -0.53    3.85
  -4  19   1   10.29    4.61
   4  19  -1    0.21    3.70
   3  19  -1    4.88    4.01
  -3  19   1   -1.19    3.62
  -2  19   1   39.44    5.91
   2  19  -1   35.88    5.13
   2  19  -1   32.86    5.42
   1  19  -1    0.19    2.58
  -1  19   1   -0.18    3.27
   0  19   1   32.24    5.41
   0  19  -1   41.97    5.79
   1  19   1   -2.10    2.92
   1  19   1    1.35    3.52
  -1  19  -1   -0.12    3.28
   2  19   1   -3.37    3.37
  -2  19  -1   -1.22    3.43
  -3  19  -1   -5.37    3.19
   3  19   1   -2.92    3.52
   4  19   1    1.53    3.87
  -4  19  -1   -0.83    3.36
  -5  19  -1    0.66    3.96
   5  19   1    0.64    4.01
  17   0  -2    1.69    3.11
  16   0  -2   50.29    5.52
  15   0  -2   -0.44    2.64
  14   0  -2   35.04    4.42
  13   0  -2   -1.11    2.40
  12   0  -2  152.58    7.47
  11   0  -2   -0.73    2.01
  10   0  -2  167.03    7.09
   9   0  -2   -1.98    1.38
   9   0  -2   -2.61    1.19
   8   0  -2    5.76    1.68
   8   0  -2   11.07    1.55
   7   0  -2   -0.63    0.98
   7   0  -2   -1.18    1.11
   6   0  -2   49.14    2.44
   6   0  -2   43.59    2.91
   5   0  -2    1.12    0.83
   5   0  -2    1.07    1.08
   4   0  -2   28.39    2.09
   3   0  -2   -0.04    0.62
   2   0  -2   65.36    2.33
   1   0  -2   -0.38    0.28
   0   0  -2  520.60   11.74
   1   0   2    0.31    0.36
   2   0   2  147.59    4.24
   3   0   2    0.84    0.77
   4   0   2 2171.83   48.59
   4   0   2 2211.80   49.13
   5   0   2    0.18    0.93
   5   0   2   -0.87    0.86
  -5   0  -2    3.10    1.16
   6   0   2 1839.47   42.68
   6   0   2 1913.69   42.68
  -6   0  -2 1874.03   44.10
   7   0   2    1.56    1.29
   7   0   2   -1.46    1.13
  -7   0  -2    2.41    1.54
   8   0   2  284.59    9.45
   8   0   2  294.61    8.56
   9   0   2   -0.48    1.62
   9   0   2    3.23    1.46
  10   0   2  145.92    6.94
  11   0   2    2.58    2.25
  12   0   2  246.40   10.23
  13   0   2   -0.09    2.22
  14   0   2    1.14    2.69
  15   0   2    0.80    2.62
  16   0   2    1.92    3.17
  17  -1  -2    1.85    2.97
  17   1  -2    3.17    3.26
  16  -1  -2    3.10    3.02
  16   1  -2    3.39    3.25
  15  -1  -2   -0.58    2.44
  15   1  -2    1.20    2.80
  14   1  -2    3.71    2.53
  14  -1  -2    4.71    2.63
  13  -1  -2   14.25    3.16
  13   1  -2   17.67    3.37
  12  -1  -2   15.64    3.10
  12   1  -2   14.21    3.01
  11  -1  -2   56.25    4.60
  11   1  -2   68.30    4.81
  10  -1  -2    2.62    1.91
  10   1  -2    2.18    1.67
  10   1  -2    1.85    1.73
   9   1  -2  102.05    4.67
   9  -1  -2  110.75    5.52
   9   1  -2  106.81    5.29
   8   1  -2    0.08    1.32
   8  -1  -2    1.21    1.49
   8   1  -2    0.80    1.38
   8  -1  -2    0.21    0.99
   7   1  -2    7.47    1.45
   7   1  -2    7.19    1.60
  -7   1   2    6.20    1.92
   7  -1  -2    5.14    1.50
   7  -1  -2    7.52    1.16
  -6   1   2    5.75    1.75
   6  -1  -2    2.71    1.17
   6   1  -2    4.07    1.10
   6   1  -2    2.60    1.14
   5   1  -2  236.90    6.64
   5  -1  -2  220.69    6.87
   5   1  -2  225.38    6.76
  -5   1   2  226.87    7.37
   4   1  -2   87.56    3.36
  -4   1   2   88.47    3.96
   4  -1  -2   91.66    3.55
   3   1  -2   13.05    1.11
   3  -1  -2   11.78    1.18
  -3   1   2   13.83    1.50
   2   1  -2  373.04    8.83
   2  -1  -2  375.24    9.06
   1   1  -2  285.69    6.68
   1  -1  -2  288.29    6.85
   0  -1  -2   -0.36    0.44
   1  -1   2   12.03    0.94
   1   1   2   13.17    0.98
   2   1   2  376.65    9.39
   2  -1   2  385.74    9.27
   2   1   2  368.87    9.17
   3   1   2 1644.82   37.22
   3   1   2 1697.69   37.98
   3  -1   2 1690.57   37.34
  -4   1  -2  426.46   11.01
   4  -1   2  423.77   10.96
   4   1   2  418.41   10.92
   5   1   2  394.78   10.66
   5  -1   2  395.89    9.86
  -5   1  -2  387.68   10.62
   5  -1   2  392.19   10.68
   6   1   2    2.67    1.41
   6   1   2    3.77    1.39
   6  -1   2    3.51    1.14
  -6   1  -2    2.98    1.47
   6  -1   2    4.45    1.50
   7  -1   2  279.91    9.02
   7  -1   2  291.26    7.97
   7   1   2  276.29    8.96
  -7   1  -2  290.07    8.94
   7   1   2  291.29    8.51
   8   1   2  353.45   10.16
   8   1   2  353.57   10.93
   8  -1   2  348.73   10.87
  -8   1  -2  345.39   10.64
   8  -1   2  347.24    9.55
   9   1   2    4.44    1.74
  -9   1  -2    9.27    2.41
   9  -1   2    3.44    2.01
   9   1   2    3.38    1.93
  10  -1   2  208.53    8.45
  10   1   2  207.01    8.36
  10   1   2  195.07    7.32
  11  -1   2    9.40    2.84
  11   1   2   12.06    2.90
  12   1   2  121.47    6.99
  12  -1   2  117.17    6.97
  13  -1   2   17.45    3.48
  13   1   2   17.60    3.58
  14  -1   2   12.61    3.67
  14   1   2   10.70    3.47
  15  -1   2   13.73    3.65
  15   1   2   12.50    3.58
  16  -1   2   -2.92    2.29
  16   1   2    5.47    3.36
  17  -2  -2    5.33    3.48
  17   2  -2    2.23    3.30
  16   2  -2   -1.42    2.68
  16  -2  -2    4.31    3.31
  15   2  -2    1.95    2.96
  15  -2  -2    5.14    3.12
  14  -2  -2   19.76    3.89
  14   2  -2   24.10    3.85
  13   2  -2    4.69    2.52
  13  -2  -2    2.47    2.60
  12  -2  -2   25.68    3.54
  12   2  -2   26.79    3.53
  11   2  -2   27.08    3.04
  11  -2  -2   24.42    3.46
  11   2  -2   29.41    3.36
  10   2  -2   82.92    4.63
 -10   2   2   69.93    5.37
  10  -2  -2   80.63    5.00
  10   2  -2   90.88    5.05
  -9   2   2   11.27    2.72
   9  -2  -2   13.42    2.53
   9   2  -2   10.50    2.23
   9   2  -2   16.74    2.38
  -8   2   2  176.05    7.29
   8  -2  -2  180.81    6.82
   8   2  -2  161.65    6.34
   8   2  -2  182.95    6.41
   7  -2  -2  228.09    7.66
   7   2  -2  226.47    7.41
  -7   2   2  228.74    8.11
   6   2  -2 1635.54   37.17
   6  -2  -2 1635.24   37.58
  -6   2   2 1640.21   39.62
  -5   2   2 1144.27   28.46
   5   2  -2 1198.34   27.30
   5   2  -2 1162.00   26.59
   5  -2  -2 1128.96   26.91
  -4   2   2  214.30    6.88
   4  -2  -2  218.00    6.53
   4   2  -2  225.76    6.20
   4   2  -2  225.31    6.52
   3   2  -2  267.28    6.84
   3  -2  -2  264.53    7.23
  -3   2   2  269.91    7.71
   3   2  -2  268.93    7.34
   2   2  -2  835.06   19.67
  -2   2   2  839.49   20.33
   2   2  -2  855.36   18.80
   2  -2  -2  845.26   19.21
   0  -2   2 5847.86  127.43
   1   2   2  622.88   14.80
   1   2   2  623.50   14.15
   2   2   2   62.48    2.37
   2  -2   2   64.11    2.44
   2   2   2   60.61    2.75
  -2   2  -2   57.76    2.48
   3   2   2   18.24    1.70
   3  -2   2   22.16    1.74
  -3   2  -2   21.19    1.65
   3   2   2   25.49    1.65
   4   2   2    1.44    0.96
   4   2   2    2.30    1.11
  -4   2  -2    2.29    0.96
   4  -2   2    2.23    1.05
  -5   2  -2  193.99    6.20
   5  -2   2  179.86    6.18
   5   2   2  187.32    6.06
   5   2   2  186.07    6.10
  -6   2  -2   98.37    4.45
   6  -2   2   89.04    4.35
   6   2   2   96.22    4.33
   6   2   2   95.63    4.19
   7  -2   2   53.87    2.51
   7  -2   2   53.27    3.48
  -7   2  -2   50.21    3.46
   7   2   2   50.64    3.38
   8  -2   2    2.32    1.71
  -8   2  -2    2.03    1.87
   8   2   2    2.83    1.69
   8   2   2    3.24    1.57
  -9   2  -2    3.23    2.08
   9   2   2    3.73    1.91
   9   2   2    0.88    1.64
   9  -2   2    3.49    2.03
 -10   2  -2   59.96    4.74
  10   2   2   71.03    4.69
  10   2   2   61.49    4.10
  10  -2   2   76.25    5.09
  11  -2   2   10.85    2.95
 -11   2  -2   15.79    3.19
  11   2   2   17.93    3.19
  12   2   2    4.49    2.63
  12  -2   2    4.43    2.71
  13  -2   2   13.53    3.49
  13   2   2    7.40    2.77
  14  -2   2    4.02    2.94
  14   2   2    6.42    3.20
  15  -2   2   11.25    3.69
  15   2   2    6.62    3.34
  16  -2   2   -1.04    2.75
  16   2   2    0.69    2.62
  17   2   2   10.21    3.75
  17   3  -2    6.17    3.79
  17  -3  -2   10.72    4.06
  16   3  -2    3.51    3.21
  16  -3  -2    5.13    3.51
  15   3  -2    1.72    2.80
  15  -3  -2    1.78    3.10
  14   3  -2   28.32    3.87
  14  -3  -2   29.23    4.39
  13  -3  -2    0.46    2.23
  13   3  -2   -0.37    2.29
  12  -3  -2   25.98    3.65
  12   3  -2   33.00    3.68
  11  -3  -2    3.88    2.53
  11   3  -2    4.70    2.18
  11   3  -2    1.85    2.24
 -11   3   2    2.77    2.98
 -10   3   2  124.24    6.66
  10  -3  -2  125.70    6.50
  10   3  -2  123.12    5.92
  10   3  -2  133.40    5.98
  -9   3   2   53.65    4.64
   9  -3  -2   47.01    3.93
   9   3  -2   49.91    3.75
   8  -3  -2  502.69   14.31
   8   3  -2  501.94   13.84
  -8   3   2  516.48   15.16
   8   3  -2  507.06   14.10
   7   3  -2  492.68   13.18
   7  -3  -2  504.08   13.77
   7   3  -2  509.99   13.73
  -7   3   2  475.01   14.35
   6  -3  -2 1307.80   30.39
   6   3  -2 1274.82   29.75
   6   3  -2 1283.16   30.69
  -6   3   2 1301.22   32.07
   5   3  -2   28.78    2.38
   5  -3  -2   28.83    2.35
   5   3  -2   25.32    2.10
  -5   3   2   33.06    2.68
   4  -3  -2  161.61    5.58
   4   3  -2  191.89    5.97
   4   3  -2  179.89    5.20
  -4   3   2  182.38    6.16
   3   3  -2  859.82   19.48
  -3   3   2  860.76   21.42
   3  -3  -2  845.13   20.06
   3   3  -2  901.88   20.82
   2   3  -2 1266.56   27.63
  -2   3   2 1222.49   29.87
   2   3  -2 1289.95   29.09
  -1   3   2  132.45    4.14
   1   3  -2  125.62    4.07
   1   3  -2  122.77    3.08
   1  -3  -2  118.12    3.57
   0   3   2 3709.12   82.29
   0  -3   2 3746.34   80.88
   0  -3  -2 3737.65   80.18
   0   3  -2 3682.89   82.25
   1  -3   2  369.93    8.70
   1   3   2  361.84    9.51
   1   3   2  370.24    8.75
  -2   3  -2  835.47   20.98
   2   3   2  887.14   19.52
   2   3   2  857.04   20.50
   3   3   2   52.08    2.35
  -3   3  -2   51.21    2.62
   3  -3   2   51.12    2.49
   3   3   2   50.80    2.95
  -4   3  -2  132.84    4.95
   4   3   2  137.98    4.63
   4  -3   2  142.36    4.84
   4   3   2  133.96    5.07
   5   3   2   95.29    4.23
   5   3   2  100.20    4.08
  -5   3  -2  102.11    4.32
   5  -3   2  106.75    4.34
  -6   3  -2   78.69    4.15
   6   3   2   77.97    4.06
   6   3   2   87.25    4.00
   6  -3   2   81.34    4.08
   7  -3   2    2.32    1.56
  -7   3  -2    2.32    1.51
   7   3   2    2.58    1.53
   7   3   2    4.40    1.64
   8  -3   2   52.33    3.72
   8   3   2   49.00    3.82
   8   3   2   48.97    3.64
  -8   3  -2   53.34    3.88
   9   3   2   20.56    2.72
  -9   3  -2   20.78    2.93
   9  -3   2   18.98    2.87
   9   3   2   11.22    2.17
  10  -3   2    2.67    2.08
  10   3   2    2.63    1.39
 -10   3  -2    9.45    2.70
  10   3   2    2.79    2.09
 -11   3  -2    3.41    2.64
  11   3   2    4.09    2.35
  11  -3   2    0.83    2.20
  11   3   2    1.58    2.24
 -12   3  -2   11.16    3.62
  12   3   2   11.01    3.03
  12  -3   2   14.42    3.39
  13   3   2   38.44    4.37
  13  -3   2   31.74    4.39
  14   3   2   26.44    4.02
  14  -3   2   15.20    3.66
  15  -3   2   15.82    4.21
  15   3   2   16.24    3.72
  16  -3   2   -0.58    3.28
  16   3   2   -2.17    2.67
  17   3   2    9.17    3.65
  17  -4  -2    7.13    3.91
  17   4  -2   18.83    4.40
  16  -4  -2   -2.85    2.92
  16   4  -2    2.42    3.05
  15  -4  -2   52.46    5.72
  15   4  -2   47.93    5.07
  14  -4  -2    4.59    3.07
  14   4  -2   -0.36    2.54
  13  -4  -2  119.62    7.35
  13   4  -2  120.36    6.84
 -13   4   2  124.83    7.88
  12   4  -2   36.13    3.91
  12  -4  -2   40.50    4.28
 -12   4   2   44.29    4.94
  12   4  -2   47.16    4.24
 -11   4   2  141.69    7.83
  11  -4  -2  138.61    7.23
  11   4  -2  140.95    6.67
  10   4  -2   63.23    4.65
  10  -4  -2   63.76    4.88
 -10   4   2   59.52    4.99
  10   4  -2   63.11    4.33
  -9   4   2   47.48    4.34
   9  -4  -2   57.24    4.44
   9   4  -2   55.15    3.87
   9   4  -2   57.10    4.31
  -8   4   2   61.03    4.38
   8   4  -2   53.94    3.53
   8  -4  -2   52.37    3.81
   8   4  -2   52.65    3.91
   7   4  -2  106.94    4.99
   7   4  -2  109.14    4.54
   7  -4  -2  109.56    5.11
  -7   4   2  107.02    5.52
   6  -4  -2   92.91    4.51
   6   4  -2   95.86    4.50
  -6   4   2   98.16    4.86
   6   4  -2   98.77    4.08
   5  -4  -2   89.58    3.97
   5   4  -2   89.97    4.30
  -5   4   2   91.46    4.39
   5   4  -2   91.89    3.56
   4  -4  -2   49.65    2.76
   4   4  -2   51.61    2.38
  -4   4   2   62.01    3.46
   4   4  -2   56.76    3.14
   3  -4  -2  142.72    4.73
   3   4  -2  150.00    5.23
   3   4  -2  138.41    3.98
  -3   4   2  148.67    5.32
   2   4  -2 2772.55   59.92
  -2   4   2 2737.03   63.92
   2  -4  -2 2696.21   60.07
   2   4  -2 2824.45   62.07
   1   4  -2  347.74    9.21
   1  -4  -2  340.10    8.43
  -1   4   2  344.94    8.89
  -1   4   2  346.04    9.39
   0   4   2 1509.84   41.50
   0  -4  -2 1859.68   39.09
   0   4  -2 1855.57   40.61
   0   4   2 1838.54   40.62
   0  -4   2 1888.44   39.30
   1   4   2    2.10    0.87
  -1   4  -2    1.75    0.78
   1   4   2    2.44    1.06
  -1  -4  -2    1.93    0.67
   1  -4   2    1.74    0.64
  -2   4  -2  179.79    5.04
  -2   4  -2  168.72    5.82
   2   4   2  175.07    5.88
   2   4   2  184.80    4.99
   2  -4   2  184.67    5.05
   3   4   2   39.24    2.10
   3   4   2   43.82    2.94
  -3   4  -2   40.35    2.53
   4   4   2   14.10    1.92
  -4   4  -2   12.36    1.58
   4  -4   2   13.09    1.54
   4   4   2   13.98    1.42
   5  -4   2  584.56   15.10
   5   4   2  599.08   15.76
  -5   4  -2  594.22   16.04
   5   4   2  591.90   14.81
  -6   4  -2    1.87    1.39
   6   4   2    1.08    1.66
   6  -4   2    2.93    1.43
   6   4   2    4.71    1.38
   7  -4   2  125.46    5.49
   7   4   2  120.81    5.22
   7   4   2  127.35    5.72
  -7   4  -2  137.67    5.86
   8   4   2   78.02    4.68
   8   4   2   85.94    4.55
   8  -4   2   81.04    4.75
  -8   4  -2   83.49    4.92
   9   4   2  367.27   11.41
  -9   4  -2  363.13   11.96
   9   4   2  353.87   11.66
   9  -4   2  352.96   11.71
  10  -4   2    5.07    2.22
 -10   4  -2   -4.07    2.26
  10   4   2   -1.98    1.63
  10   4   2    1.17    2.14
  11   4   2  109.80    6.10
  11  -4   2  107.14    6.42
  11   4   2  108.67    6.06
 -11   4  -2  100.13    6.71
  12  -4   2   30.24    4.06
  12   4   2   31.94    3.83
 -12   4  -2   25.44    4.08
  13   4   2   -1.24    2.03
  13  -4   2   -2.36    2.41
  14   4   2   11.81    3.27
  14  -4   2   14.81    3.78
  15  -4   2    4.91    3.19
  15   4   2    1.88    2.84
  16  -4   2   -0.64    3.12
  16   4   2   -2.28    2.68
  17   4   2   -1.58    2.77
  17   5  -2   -2.61    3.05
  16  -5  -2    1.12    3.51
  16   5  -2    8.77    3.45
  15  -5  -2   14.54    4.12
  15   5  -2    7.45    3.37
  14   5  -2    9.56    3.10
 -14   5   2    2.26    3.64
  14  -5  -2    3.07    3.03
 -13   5   2   20.74    4.41
  13   5  -2   22.39    3.55
  13  -5  -2   15.78    3.54
  12   5  -2   16.78    3.39
  12   5  -2   19.39    3.11
 -12   5   2   27.85    4.41
  12  -5  -2   19.86    3.51
  11   5  -2   16.83    3.17
  11   5  -2   16.86    2.73
 -11   5   2   10.84    3.55
  11  -5  -2    6.84    2.80
  10  -5  -2   11.41    2.79
 -10   5   2    7.93    3.12
  10   5  -2   11.80    2.30
  10   5  -2    9.37    2.69
   9   5  -2   42.25    3.37
   9   5  -2   39.22    3.66
   9  -5  -2   42.06    3.81
  -9   5   2   52.17    4.54
   8  -5  -2  196.26    7.53
   8   5  -2  191.18    6.86
   8   5  -2  208.43    7.89
  -8   5   2  198.70    8.30
  -7   5   2   19.29    2.74
   7   5  -2   19.06    1.95
   7   5  -2   16.94    2.54
   7  -5  -2   16.94    2.26
   6  -5  -2  214.09    7.25
   6   5  -2  206.12    6.39
   6   5  -2  212.20    7.53
  -6   5   2  200.64    7.67
   5  -5  -2    1.13    1.20
  -5   5   2    0.69    1.25
   5   5  -2   -0.10    1.16
   5   5  -2   -0.85    0.82
  -4   5   2   26.43    2.38
   4   5  -2   26.66    1.66
   4  -5  -2   28.61    2.28
   4   5  -2   27.25    2.36
  -3   5   2   22.38    2.16
   3   5  -2   19.99    1.25
   3   5  -2   19.43    2.06
   2   5  -2  145.68    5.26
   2  -5  -2  148.45    4.66
   2   5  -2  144.82    3.55
  -2   5   2  151.04    5.44
  -2   5   2  143.23    4.59
  -1   5   2  444.20   11.64
   1  -5  -2  477.77   11.06
   1   5  -2  468.54   12.12
  -1   5   2  446.21   12.27
   0   5  -2  233.66    6.85
   0   5   2  236.01    6.93
   0  -5   2  234.73    5.47
   0  -5  -2  230.96    5.96
   0   5   2  231.73    7.00
  -1  -5  -2   10.64    1.00
   1   5   2   12.11    1.74
   1  -5   2   10.25    0.95
  -1   5  -2   11.53    1.36
   1   5   2    4.46    1.07
  -2   5  -2   44.73    2.20
   2  -5   2   41.54    2.02
   2   5   2   40.05    1.93
   2   5   2   44.28    2.82
  -2   5  -2   38.58    2.78
  -3   5  -2    0.25    0.96
   3   5   2    2.79    0.90
   3  -5   2    0.58    0.85
  -3   5  -2    0.94    0.68
   3   5   2    0.49    1.24
   4   5   2  208.94    7.22
   4  -5   2  201.29    6.38
   4   5   2  213.70    6.21
  -4   5  -2  212.84    7.29
   5  -5   2   60.86    3.28
   5   5   2   53.66    3.76
  -5   5  -2   51.57    3.54
   5   5   2   53.12    2.82
   6   5   2   18.13    1.96
   6  -5   2   15.46    2.08
  -6   5  -2   20.48    2.42
   6   5   2   21.01    2.64
  -7   5  -2   82.72    4.77
   7  -5   2   77.77    4.42
   7   5   2   82.70    4.20
   7   5   2   88.25    5.00
  -8   5  -2    2.35    1.94
   8   5   2    3.53    2.14
   8  -5   2    5.75    2.00
   8   5   2    7.63    1.85
   9   5   2   32.94    3.10
   9   5   2   29.81    3.46
   9  -5   2   33.63    3.48
  -9   5  -2   37.83    3.79
 -10   5  -2  127.61    6.89
  10   5   2  128.86    6.75
  10   5   2  130.26    6.14
  10  -5   2  130.05    6.75
  11  -5   2    4.95    2.52
  11   5   2   15.42    2.86
 -11   5  -2   12.74    3.30
  11   5   2    8.62    2.81
 -12   5  -2   36.50    4.53
  12   5   2   41.76    4.34
  12   5   2   36.47    3.84
  12  -5   2   42.36    4.58
  13   5   2    7.96    2.85
  13  -5   2   16.69    3.68
 -13   5  -2   17.52    3.93
  14   5   2    8.66    3.03
  14  -5   2    7.69    3.59
  15   5   2    7.71    3.13
  15  -5   2   10.31    4.15
  16   5   2    6.85    3.34
  16  -5   2    2.46    3.99
  16  -6  -2   11.20    4.15
  16   6  -2    4.91    3.44
  15  -6  -2    5.07    3.61
  15   6  -2    1.86    2.83
 -15   6   2    0.77    4.10
  14  -6  -2   -0.55    2.82
  14   6  -2    3.58    2.75
 -14   6   2    1.74    3.71
  13  -6  -2    1.72    3.01
  13   6  -2   -2.19    2.63
  13   6  -2   -3.22    2.09
 -13   6   2    1.63    3.41
  12   6  -2    8.09    3.23
  12   6  -2    9.05    2.60
 -12   6   2   14.07    3.92
  12  -6  -2   10.58    3.02
  11   6  -2   12.89    3.24
  11   6  -2   11.81    2.67
 -11   6   2   16.56    3.84
  11  -6  -2   12.41    3.17
  10   6  -2   -0.36    2.42
  10  -6  -2   -1.46    2.06
 -10   6   2    1.77    2.60
  10   6  -2    1.22    1.87
   9  -6  -2  215.00    8.46
   9   6  -2  206.20    7.53
  -9   6   2  211.53    9.18
   9   6  -2  202.92    8.44
   8   6  -2    4.32    1.62
  -8   6   2    1.80    2.08
   8  -6  -2    1.96    1.84
   8   6  -2    7.43    2.47
   7   6  -2  102.20    4.28
  -7   6   2  107.70    5.61
   7   6  -2  102.02    5.29
   7  -6  -2   95.88    4.91
  -6   6   2    1.13    1.65
   6   6  -2    1.20    1.04
   6   6  -2    1.07    1.73
   6  -6  -2    2.13    1.48
   5  -6  -2  698.66   17.58
   5   6  -2  690.72   16.46
   5   6  -2  703.04   18.56
  -5   6   2  706.95   19.18
   4   6  -2   36.17    1.89
  -4   6   2   36.38    2.05
  -4   6   2   42.93    3.19
   4   6  -2   41.06    3.33
   3  -6  -2  600.59   14.55
  -3   6   2  574.27   16.03
  -3   6   2  593.59   14.41
   3   6  -2  591.34   13.36
   3   6  -2  601.33   15.80
  -2   6   2    0.20    1.02
   2  -6  -2    3.15    1.05
  -2   6   2    0.19    1.02
   2   6  -2    1.09    1.19
  -1   6   2  500.51   12.96
   1  -6  -2  520.26   12.12
   1   6  -2  499.02   13.32
  -1   6   2  494.86   13.60
   0  -6  -2   85.63    2.86
   0  -6   2   84.96    2.20
   0   6   2   77.43    3.74
   0   6   2   82.91    3.75
   0   6  -2   79.78    3.66
   1  -6   2  312.12    7.36
  -1  -6  -2  289.36    7.40
   1   6   2  304.46    8.96
  -1   6  -2  295.65    8.45
   2   6   2   12.72    1.82
  -2   6  -2   11.43    1.42
  -2   6  -2    9.13    1.63
   2  -6   2    9.08    1.08
  -2  -6  -2   10.35    1.06
  -3   6  -2  991.48   23.31
   3  -6   2  987.38   23.01
   3   6   2  993.47   24.74
  -3   6  -2 1007.09   25.58
   3   6   2 1006.26   22.72
  -4   6  -2  204.82    7.62
   4  -6   2  214.32    6.56
   4   6   2  209.77    7.54
  -4   6  -2  215.28    6.03
   4   6   2  213.02    6.25
  -5   6  -2   58.70    2.43
  -5   6  -2   51.53    3.62
   5  -6   2   64.29    3.37
   5   6   2   59.98    3.97
   5   6   2   59.19    3.01
   6  -6   2   15.03    2.10
   6   6   2   14.86    1.85
  -6   6  -2   13.17    2.28
   6   6   2   13.32    2.41
   7   6   2   22.79    3.08
   7   6   2   24.32    2.34
  -7   6  -2   15.61    2.43
   7  -6   2   21.38    2.54
   8   6   2   14.16    2.15
   8   6   2   10.03    2.72
   8  -6   2   14.60    2.59
  -8   6  -2   17.90    2.81
  -9   6  -2    9.82    2.70
   9   6   2    9.90    2.86
   9   6   2   11.63    2.17
   9  -6   2    5.98    2.30
 -10   6  -2   -1.11    2.27
  10   6   2   -1.99    1.60
  10  -6   2   -0.62    2.21
  10   6   2    0.76    2.51
  11   6   2   -0.98    1.76
  11  -6   2   -1.96    2.21
 -11   6  -2   -0.31    2.62
  11   6   2    1.87    2.47
 -12   6  -2    4.43    3.24
  12   6   2   -3.04    1.69
  12   6   2   -1.76    2.41
  12  -6   2   -0.96    2.38
  13   6   2   -2.24    2.05
 -13   6  -2    2.78    3.35
  13  -6   2    2.37    2.71
  13   6   2   -2.21    2.65
  14  -6   2    0.04    3.08
  14   6   2   -2.64    2.10
  15  -6   2   10.90    4.14
  15   6   2   12.61    3.50
  16  -6   2   -0.44    3.84
  16   6   2    0.96    3.02
 -16   7   2    2.09    4.18
  16  -7  -2    3.09    3.83
  15  -7  -2    1.91    3.44
 -15   7   2    0.05    3.97
 -14   7   2   -3.94    3.40
  14  -7  -2   -0.33    3.00
  13  -7  -2   15.98    3.71
 -13   7   2    6.51    3.78
  13   7  -2   15.65    3.83
  13   7  -2    9.51    2.91
 -12   7   2    9.57    3.78
  12   7  -2    5.08    3.06
  12   7  -2    7.98    2.53
  12  -7  -2   13.18    3.30
  11   7  -2    0.20    2.52
 -11   7   2    1.50    3.01
  11   7  -2    0.57    1.93
  11  -7  -2   -1.83    1.99
 -10   7   2   23.02    3.75
  10  -7  -2   18.39    3.31
  10   7  -2   20.05    3.59
  10   7  -2   18.56    2.75
   9  -7  -2   63.58    4.72
   9   7  -2   63.71    5.18
  -9   7   2   57.34    5.00
   9   7  -2   59.11    3.98
  -8   7   2    5.08    2.41
   8   7  -2    9.31    2.70
   8   7  -2    6.25    1.70
   8  -7  -2    6.10    2.03
  -7   7   2   30.32    3.36
   7   7  -2   34.38    2.55
   7  -7  -2   30.75    2.91
   7   7  -2   34.58    3.57
   6  -7  -2   14.66    2.17
  -6   7   2   17.44    2.69
   6   7  -2   14.49    1.62
   6   7  -2   15.82    2.61
   5   7  -2   98.26    3.52
  -5   7   2  102.87    3.46
   5   7  -2   98.81    5.15
  -5   7   2   97.65    5.16
   4  -7  -2  239.74    7.30
   4   7  -2  239.35    6.11
   4   7  -2  233.83    8.24
  -4   7   2  240.05    6.74
  -4   7   2  235.31    8.49
   3   7  -2    0.87    1.48
  -3   7   2    2.03    1.10
   3  -7  -2    0.70    1.01
   3   7  -2    0.41    0.44
  -3   7   2    0.87    1.34
  -2   7   2  155.44    5.42
  -2   7   2  166.45    6.27
   2  -7  -2  149.88    4.94
   2   7  -2  159.75    6.14
  -1   7   2    4.71    1.45
   1   7  -2    8.32    1.67
  -1   7   2    6.01    1.47
   1  -7  -2    7.82    1.15
   0   7  -2  300.53    9.08
   0  -7  -2  314.68    7.77
   0   7   2  299.46    9.14
   0   7   2  313.52    9.48
  -1   7  -2  403.26   12.12
   1   7   2  396.66   11.44
  -1  -7  -2  394.98    9.58
   1  -7   2  410.21    9.48
   1   7   2  399.60   11.38
  -1   7  -2  389.53   10.92
   2  -7   2   93.28    3.27
  -2   7  -2   93.25    3.84
  -2  -7  -2   97.19    3.19
   2   7   2   88.56    4.45
  -2   7  -2   95.76    4.73
   3   7   2  317.91   10.08
   3  -7   2  325.73    8.63
   3   7   2  311.01    8.25
  -3   7  -2  319.26    8.82
  -3   7  -2  325.00   10.49
  -4   7  -2  116.86    4.11
   4  -7   2  116.59    4.45
  -4   7  -2  113.70    5.48
   4   7   2  111.76    5.45
   4   7   2  114.12    4.07
   5   7   2   93.80    5.18
  -5   7  -2   99.36    5.28
   5   7   2  100.24    3.97
  -5   7  -2  100.73    3.59
   6   7   2   42.43    3.87
   6  -7   2   44.75    3.32
   6   7   2   41.79    2.81
  -6   7  -2   47.34    3.78
   7   7   2    1.51    1.38
  -7   7  -2    0.79    1.69
   7   7   2    1.85    2.26
   7  -7   2    3.66    1.74
  -8   7  -2   61.63    4.65
   8   7   2   56.72    3.65
   8  -7   2   64.12    4.40
   8   7   2   66.00    5.00
   9   7   2   22.99    3.69
   9   7   2   32.83    3.01
  -9   7  -2   21.77    3.45
   9  -7   2   27.04    3.30
  10   7   2    9.90    2.30
 -10   7  -2    3.90    2.73
  10   7   2    5.53    2.83
  10  -7   2    2.59    2.23
  11  -7   2    0.73    2.48
 -11   7  -2   -0.40    2.72
  11   7   2   -2.12    2.31
  11   7   2    2.19    2.04
  12   7   2    6.26    3.13
  12  -7   2   15.56    3.56
  12   7   2   12.42    2.89
 -12   7  -2   15.46    3.89
  13  -7   2    1.39    3.05
  13   7   2    0.39    2.91
  13   7   2    0.66    2.25
 -13   7  -2   -2.98    3.16
  14   7   2   10.96    3.23
  14  -7   2   12.22    3.79
  15  -7   2    2.69    3.63
  16  -8  -2   11.98    4.45
 -16   8   2    0.77    4.52
 -15   8   2    9.88    4.81
  15  -8  -2   10.44    4.00
  14   8  -2   14.64    4.22
 -14   8   2   20.45    4.67
  14  -8  -2   19.57    4.21
  13   8  -2   37.86    5.01
 -13   8   2   35.22    4.99
  13  -8  -2   34.69    4.70
  12   8  -2   48.83    5.30
  12  -8  -2   57.71    5.16
 -12   8   2   44.31    5.23
  11   8  -2   -2.22    2.51
  11  -8  -2    0.43    2.21
 -11   8   2    2.51    2.96
 -10   8   2   51.26    5.12
  10  -8  -2   42.35    4.24
  10   8  -2   44.66    4.67
   9   8  -2   59.59    5.15
  -9   8   2   67.91    5.78
   9  -8  -2   61.65    4.75
  -8   8   2   79.63    5.51
   8   8  -2   76.89    5.48
   8  -8  -2   75.14    4.78
   8   8  -2   71.03    3.90
   7  -8  -2  119.71    5.64
   7   8  -2  116.57    6.28
   7   8  -2  125.57    4.73
  -7   8   2  133.18    6.68
   6  -8  -2   30.73    2.65
   6   8  -2   48.12    2.57
  -6   8   2   46.82    3.99
   6   8  -2   47.83    3.99
   5   8  -2   73.28    4.67
   5   8  -2   66.89    2.70
  -5   8   2   65.71    3.03
   5  -8  -2   71.33    3.78
  -5   8   2   65.98    4.48
   4   8  -2   97.16    5.22
   4   8  -2   96.98    2.96
  -4   8   2   88.61    5.04
  -4   8   2   92.04    3.95
   4  -8  -2   98.30    4.23
  -3   8   2  270.93    9.52
   3  -8  -2  285.37    8.01
  -3   8   2  281.33    8.27
   3   8  -2  277.85    9.38
  -2   8   2  327.90   10.63
   2  -8  -2  334.84    8.83
   2   8  -2  320.13   10.32
  -2   8   2  345.24    9.73
  -1   8   2   86.89    4.21
   1   8  -2   85.84    4.31
  -1   8   2   86.30    4.43
   1  -8  -2   89.63    3.34
   0   8   2    1.99    1.27
   0   8  -2    1.24    1.35
   0  -8  -2    0.69    0.87
   0   8   2    0.64    1.27
   1   8   2  155.76    6.08
  -1   8  -2  156.40    5.80
   1  -8   2  157.30    4.25
  -1  -8  -2  156.52    4.50
  -1   8  -2  155.82    6.56
   1   8   2  152.47    6.18
  -2   8  -2  184.92    6.18
  -2   8  -2  169.88    7.15
   2   8   2  184.08    6.90
   2  -8   2  171.20    5.10
  -2  -8  -2  166.33    4.92
  -3   8  -2  548.10   14.24
   3   8   2  532.62   15.54
  -3  -8  -2  553.04   13.24
  -3   8  -2  572.60   16.39
   3  -8   2  548.76   13.62
   4  -8   2  541.42   14.00
  -4   8  -2  552.08   13.98
  -4   8  -2  550.96   16.29
   4   8   2  547.79   15.92
   4   8   2  548.30   13.47
  -5   8  -2  445.21   14.11
   5   8   2  463.39   14.02
   5   8   2  445.48   11.62
   5  -8   2  439.88   12.24
   6   8   2  452.33   14.21
  -6   8  -2  453.93   14.43
   6   8   2  440.09   11.93
  -7   8  -2   78.16    5.29
   7   8   2   76.68    5.30
   7  -8   2   74.59    4.42
   7   8   2   73.59    3.87
   8   8   2   59.91    4.96
  -8   8  -2   59.85    5.04
   8  -8   2   57.52    4.30
   8   8   2   59.45    3.81
   9  -8   2   82.42    5.25
   9   8   2   71.66    4.33
   9   8   2   79.48    6.02
  -9   8  -2   69.00    5.57
  10   8   2    3.70    2.85
  10   8   2    9.70    2.28
  10  -8   2    9.09    2.75
 -10   8  -2    4.69    2.97
 -11   8  -2   -1.43    2.63
  11   8   2   -0.03    2.44
  11   8   2    2.05    2.08
  11  -8   2   -0.21    2.34
  12   8   2    9.98    3.58
  12  -8   2   15.24    3.68
 -12   8  -2   11.47    3.76
  13   8   2   13.06    3.84
 -13   8  -2    7.99    3.97
  13  -8   2    5.70    3.14
  14   8   2    7.95    3.81
  14  -8   2    7.05    3.70
 -14   8  -2    0.22    3.75
  15  -8   2    1.76    3.68
 -16   9   2    3.72    4.65
  16  -9  -2   -0.85    3.75
  15  -9  -2   -0.69    3.13
 -15   9   2    0.56    4.02
 -14   9   2    7.23    4.47
  14   9  -2    6.67    3.73
  14  -9  -2   11.55    3.82
 -13   9   2    0.27    3.50
  13  -9  -2    5.24    3.18
  13   9  -2    3.83    3.62
  12  -9  -2    4.73    2.86
  12   9  -2    2.29    3.19
 -12   9   2   -0.01    3.37
  11   9  -2    4.23    3.07
 -11   9   2    4.47    3.36
  11  -9  -2    5.98    2.75
  10  -9  -2    3.29    2.42
 -10   9   2   -2.04    2.76
  10   9  -2    3.35    2.66
   9   9  -2   -0.61    2.60
   9  -9  -2    2.59    2.19
  -9   9   2   -1.25    2.54
  -8   9   2    2.66    2.54
   8   9  -2    1.38    2.46
   8  -9  -2   -0.04    1.69
   7  -9  -2  133.00    5.88
  -7   9   2  125.73    6.91
   7   9  -2  127.78    6.75
   6  -9  -2    1.10    1.51
  -6   9   2    0.36    2.06
   6   9  -2    3.51    2.09
  -5   9   2  101.61    5.95
   5   9  -2   93.09    5.58
   5  -9  -2   99.39    4.54
   4   9  -2   25.58    3.03
  -4   9   2   29.09    2.42
   4  -9  -2   27.18    2.34
  -4   9   2   32.12    3.32
   3   9  -2   64.55    4.36
   3  -9  -2   63.86    3.22
  -3   9   2   60.81    4.29
  -3   9   2   69.93    3.75
  -2   9   2   10.68    1.98
   2   9  -2   11.80    2.24
   2  -9  -2   10.65    1.40
  -2   9   2   11.28    2.11
  -1   9   2  281.58    8.99
  -1   9   2  279.44    9.60
   1   9  -2  272.04    9.21
   1  -9  -2  278.34    7.45
   0  -9  -2   76.26    2.94
   0   9  -2   71.11    4.12
   0   9   2   75.77    4.27
   0   9   2   76.78    4.35
   1   9   2   41.81    3.24
  -1  -9  -2   34.88    1.96
   1   9   2   43.34    3.36
  -1   9  -2   35.24    3.21
  -1   9  -2   33.94    2.87
  -2  -9  -2    4.82    0.97
   2   9   2    2.38    1.35
  -2   9  -2    6.69    2.12
  -2   9  -2    2.90    1.50
   2  -9   2    4.17    1.01
   2   9   2    6.96    2.13
   3  -9   2  137.68    4.66
  -3   9  -2  132.89    5.29
   3   9   2  138.54    6.54
  -3   9  -2  131.44    6.60
   4  -9   2   82.64    3.81
   4   9   2   77.02    4.96
  -4   9  -2   72.47    5.15
  -4   9  -2   83.37    3.89
  -5   9  -2    4.37    1.93
   5  -9   2   -0.66    1.27
   5   9   2    0.27    2.15
   6   9   2   33.02    3.85
   6  -9   2   26.74    2.66
  -6   9  -2   26.54    3.53
   7   9   2   11.92    3.25
  -7   9  -2   20.38    3.33
  -8   9  -2    6.90    2.76
   8   9   2    7.40    3.11
   8  -9   2    4.11    2.15
  -9   9  -2   53.75    4.89
   9  -9   2   51.56    4.28
   9   9   2   50.80    4.91
 -10   9  -2    8.93    3.41
  10   9   2    6.21    3.27
  10  -9   2    5.97    2.65
  11  -9   2   40.98    4.39
 -11   9  -2   30.17    4.67
  11   9   2   38.81    4.64
  12  -9   2   14.11    3.64
  12   9   2   13.58    3.77
 -12   9  -2   20.39    4.39
  13  -9   2   51.19    5.47
  13   9   2   46.80    5.60
 -13   9  -2   55.39    6.08
  14  -9   2   15.81    4.23
  14   9   2    8.75    3.99
 -14   9  -2    7.55    4.25
  15  -9   2   11.95    4.51
  15 -10  -2    2.23    3.46
  15  10  -2    1.43    3.75
 -15  10   2   -1.01    3.80
 -14  10   2    2.98    4.21
  14  10  -2    0.75    3.90
  14 -10  -2    6.60    3.40
  13  10  -2    2.28    3.64
  13 -10  -2    5.53    3.14
 -13  10   2    5.49    4.16
  12  10  -2   10.73    3.96
  12 -10  -2    4.71    3.00
 -12  10   2    9.84    4.16
  11 -10  -2    4.93    2.73
 -11  10   2   -1.92    3.17
  11  10  -2    1.80    3.13
  10 -10  -2   -0.84    2.20
  10  10  -2    1.80    2.95
 -10  10   2   -1.47    2.87
   9  10  -2   28.28    4.12
  -9  10   2   34.21    4.63
   9 -10  -2   31.53    3.79
   8 -10  -2  115.60    6.01
   8  10  -2  113.83    6.91
  -8  10   2  121.83    7.38
   7 -10  -2   32.89    3.03
   7  10  -2   27.60    3.91
  -7  10   2   26.14    3.75
   6 -10  -2  292.68    9.53
  -6  10   2  298.00   11.45
   6  10  -2  303.90   11.24
   5  10  -2   18.02    3.18
   5 -10  -2   21.62    2.41
  -5  10   2   19.46    3.14
   4 -10  -2 1312.34   29.87
  -4  10   2 1263.53   33.45
  -4  10   2 1261.04   30.48
   4  10  -2 1264.34   32.48
  -3  10   2   13.89    2.68
  -3  10   2   11.99    2.27
   3  10  -2   13.02    2.77
   3 -10  -2   12.95    1.76
   2  10  -2  432.83   13.49
  -2  10   2  458.95   13.02
  -2  10   2  454.09   14.16
  -1  10   2    4.94    1.92
  -1  10   2    3.40    1.76
   1  10  -2    3.25    1.85
   0  10  -2  177.88    7.75
   0  10   2  184.27    7.50
   0  10   2  175.44    7.17
   0  10  -2  180.49    7.07
   1  10   2    3.89    1.78
  -1  10  -2    1.31    1.63
   1  10   2    2.74    2.05
  -1  10  -2    3.13    1.87
   2  10   2   25.18    3.20
  -2  10  -2   28.09    3.39
  -2  10  -2   30.16    2.88
   2  10   2   21.65    2.76
  -3  10  -2   43.15    3.32
  -3  10  -2   44.40    4.14
   3  10   2   45.88    4.06
  -4  10  -2   -1.99    1.72
   4  10   2   -2.22    2.12
   5  10   2    3.04    2.47
  -5  10  -2    6.43    2.42
   5 -10   2    3.16    1.55
   6  10   2    4.09    2.83
   6 -10   2    5.71    1.82
  -6  10  -2    3.51    2.43
   7 -10   2  135.25    6.04
   7  10   2  131.26    7.41
  -7  10  -2  138.01    7.50
  -8  10  -2   51.32    4.93
   8  10   2   62.15    5.62
   9  10   2   26.05    4.26
   9 -10   2   26.53    3.40
  -9  10  -2   27.20    4.04
  10  10   2   24.18    4.18
 -10  10  -2   26.77    4.38
  10 -10   2   27.35    3.78
  11 -10   2   11.85    3.42
 -11  10  -2    9.01    3.67
  11  10   2   11.58    3.84
 -12  10  -2    4.76    3.82
  12 -10   2    0.70    2.88
  12  10   2    2.39    3.38
  13 -10   2    7.19    3.63
  13  10   2    6.97    4.01
 -13  10  -2    0.72    3.70
  14  10   2    5.98    3.92
 -14  10  -2   -1.62    4.07
  14 -10   2    4.81    3.55
  15 -10   2    7.66    4.18
  15  10   2   12.53    4.51
 -15  11   2    1.83    4.43
  15 -11  -2    2.81    3.68
  15  11  -2    0.70    3.97
  14  11  -2    5.58    4.26
  14 -11  -2   18.00    4.40
 -14  11   2    4.91    4.50
  13 -11  -2    8.63    3.38
  13  11  -2    2.30    3.77
 -13  11   2    6.62    4.32
  12  11  -2    9.00    3.80
  12 -11  -2    3.53    2.93
 -12  11   2    3.63    3.55
 -11  11   2   93.95    7.66
  11 -11  -2   95.78    6.41
  11  11  -2   93.33    7.28
  10  11  -2   40.29    5.09
  10 -11  -2   35.97    4.05
 -10  11   2   30.12    4.89
   9 -11  -2    4.20    2.36
  -9  11   2    5.92    3.24
   9  11  -2    5.02    3.07
   8  11  -2   73.19    5.82
  -8  11   2   63.82    5.69
   8 -11  -2   55.80    4.20
   7  11  -2   12.16    3.33
  -7  11   2   15.04    3.51
  -6  11   2   23.83    3.65
   6  11  -2   18.55    3.50
  -5  11   2   -1.26    2.07
   5  11  -2    0.42    2.26
   4  11  -2    6.39    2.54
  -4  11   2    4.89    2.63
  -3  11   2    4.64    2.02
   3  11  -2    7.48    2.51
  -3  11   2    2.53    2.32
   2  11  -2   54.64    4.45
  -2  11   2   56.99    4.80
  -2  11   2   58.98    4.09
   1  11  -2   46.16    3.90
  -1  11   2   43.91    3.93
  -1  11   2   45.09    3.70
   0  11   2  155.19    7.09
   0  11  -2  154.76    6.73
   0  11  -2  145.22    7.26
   0  11   2  151.42    6.84
   1  11   2   61.14    4.66
  -1  11  -2   57.61    4.09
   1  11   2   63.92    4.53
  -1  11  -2   54.40    4.49
  -2  11  -2   40.60    3.38
   2  11   2   47.28    3.92
  -2  11  -2   38.67    4.02
   2  11   2   35.38    3.71
  -3  11  -2  287.30   11.10
  -3  11  -2  278.00    9.30
   3  11   2  291.29   10.79
   4  11   2  133.12    6.38
   4  11   2  128.10    7.08
  -4  11  -2  132.92    7.47
  -5  11  -2   66.17    5.30
   5  11   2   77.65    5.89
   6  11   2    2.33    2.56
  -6  11  -2   -2.31    2.24
   7  11   2    0.49    2.80
  -7  11  -2    2.15    2.75
  -8  11  -2   52.27    5.16
   8  11   2   44.72    4.98
  -9  11  -2   60.75    5.77
   9  11   2   55.31    5.49
 -10  11  -2   34.25    4.89
  10  11   2   27.45    4.49
  11  11   2   38.60    5.38
 -11  11  -2   31.68    5.00
 -12  11  -2   13.90    4.14
  12  11   2   15.25    4.41
  13  11   2    3.88    3.76
 -13  11  -2    2.59    3.97
 -14  11  -2   -1.57    3.79
  14  11   2    1.04    3.77
  14  12  -2   17.82    5.16
 -14  12   2   26.17    5.82
 -13  12   2   -0.54    4.02
  13  12  -2    5.69    4.32
 -12  12   2   22.90    5.20
  12  12  -2   28.87    5.23
  11  12  -2   18.91    4.50
 -11  12   2   21.78    4.94
  10  12  -2   -3.72    3.20
 -10  12   2   -3.23    2.74
  -9  12   2    5.10    3.19
   9  12  -2    6.59    3.70
  -8  12   2   47.79    5.31
   8  12  -2   47.41    5.30
   7  12  -2    7.26    3.00
  -7  12   2    2.67    2.85
   6  12  -2    2.97    2.61
  -6  12   2    1.82    2.46
  -5  12   2   26.23    3.97
   5  12  -2   22.19    3.85
   4  12  -2   36.20    4.02
  -4  12   2   36.00    4.16
   3  12  -2   59.53    4.76
  -3  12   2   56.57    4.41
  -3  12   2   54.26    4.84
   2  12  -2    2.12    2.29
  -2  12   2   -0.59    2.21
  -2  12   2    0.65    2.16
  -1  12   2  120.45    6.23
  -1  12   2  122.00    6.88
   1  12  -2  117.85    6.39
   1  12  -2  125.21    6.89
   0  12   2   54.33    4.62
   0  12  -2   57.88    4.56
   0  12   2   55.17    4.77
   0  12  -2   53.03    4.60
   1  12   2   41.59    4.00
   1  12   2   48.46    4.38
  -1  12  -2   49.66    4.04
  -1  12  -2   44.60    4.26
   2  12   2  300.80   11.14
   2  12   2  292.41   10.83
  -2  12  -2  291.97   10.15
  -2  12  -2  301.76   11.63
   3  12   2   20.46    2.83
   3  12   2   32.38    3.95
  -3  12  -2   37.80    4.31
   4  12   2  259.25    9.73
  -4  12  -2  255.15   10.96
   4  12   2  249.67   10.41
   5  12   2   58.68    5.37
  -5  12  -2   65.67    5.75
   6  12   2   65.75    5.68
  -6  12  -2   78.57    6.29
   7  12   2   40.83    5.03
  -7  12  -2   51.57    5.32
   8  12   2   71.37    6.14
  -8  12  -2   68.65    5.95
  -9  12  -2    2.13    3.10
   9  12   2   -3.60    2.98
  10  12   2   48.33    5.82
 -10  12  -2   46.14    5.61
 -11  12  -2   12.11    3.99
  11  12   2    5.51    4.03
 -12  12  -2   32.90    5.57
  12  12   2   32.98    5.61
  13  12   2    1.91    3.83
 -13  12  -2   -2.32    3.75
 -13  13   2   -0.90    4.31
  13  13  -2    5.98    4.45
 -12  13   2   -1.69    3.86
  12  13  -2   -8.02    3.25
 -11  13   2   -6.17    3.05
  11  13  -2   -2.50    3.38
  10  13  -2    8.73    3.99
 -10  13   2   12.14    4.23
  -9  13   2   12.37    3.89
   9  13  -2    5.47    3.43
   8  13  -2   10.34    3.73
  -8  13   2    8.65    3.67
  -7  13   2    1.16    2.73
   7  13  -2    7.03    3.36
  -6  13   2    8.47    3.34
   6  13  -2   14.50    3.48
   5  13  -2   -3.13    2.41
  -5  13   2   -2.28    2.25
   4  13  -2    3.35    2.72
  -4  13   2    2.46    2.61
   3  13  -2   45.77    4.59
  -3  13   2   53.09    4.99
  -2  13   2   90.70    5.98
   2  13  -2   86.77    5.88
  -2  13   2   92.38    5.65
   2  13  -2   75.06    5.74
  -1  13   2   37.62    3.93
   1  13  -2   38.85    4.19
   1  13  -2   41.24    4.26
  -1  13   2   40.03    4.36
   0  13  -2   95.42    5.87
   0  13  -2  103.69    6.42
   0  13   2   95.23    6.05
   0  13   2   93.30    6.08
  -1  13  -2   70.97    5.52
  -1  13  -2   77.69    5.19
   1  13   2   76.48    5.65
   1  13   2   79.58    5.63
  -2  13  -2   47.18    4.08
  -2  13  -2   39.78    4.37
   2  13   2   45.88    4.65
   2  13   2   41.40    4.07
   3  13   2    7.80    2.57
   3  13   2    9.77    3.03
  -3  13  -2   10.47    3.14
   4  13   2   12.05    2.68
   4  13   2   14.74    3.57
  -4  13  -2   17.11    3.51
  -5  13  -2   26.06    4.17
   5  13   2   21.00    3.81
  -6  13  -2    4.82    3.00
   6  13   2    3.34    3.19
  -7  13  -2   13.91    3.99
   7  13   2   14.09    3.96
   8  13   2   26.33    4.51
  -8  13  -2   21.33    4.16
  -9  13  -2   12.40    4.14
   9  13   2    4.33    3.76
  10  13   2   14.34    4.55
 -10  13  -2   11.61    4.25
  11  13   2   -1.05    3.79
 -11  13  -2    8.03    3.96
  12  13   2    9.81    4.61
 -12  13  -2    6.51    4.39
  13  13   2   -0.84    3.81
 -13  13  -2   -4.84    3.94
 -13  14   2    1.77    4.32
  13  14  -2    5.98    4.28
  12  14  -2   20.02    5.33
 -12  14   2   14.24    5.28
 -11  14   2    2.38    4.04
  11  14  -2    4.27    3.99
  10  14  -2   19.00    4.92
 -10  14   2   28.31    5.18
   9  14  -2    4.11    3.44
  -9  14   2    3.10    3.63
  -8  14   2   15.59    4.30
   8  14  -2   13.87    3.91
  -7  14   2   56.58    5.79
   7  14  -2   53.28    5.76
  -6  14   2    4.89    3.23
   6  14  -2    2.91    3.00
  -5  14   2   73.77    6.51
   5  14  -2   77.66    6.44
   4  14  -2   53.53    5.09
  -4  14   2   48.58    5.08
   3  14  -2  129.60    7.26
   3  14  -2  132.63    7.60
  -3  14   2  132.67    7.93
  -2  14   2    7.91    2.90
  -2  14   2   12.49    3.33
   2  14  -2   10.54    2.96
   2  14  -2    8.45    3.14
   1  14  -2  125.82    7.40
  -1  14   2  139.26    7.72
  -1  14   2  132.39    7.03
   1  14  -2  118.19    7.03
   0  14   2   31.56    4.03
   0  14  -2   28.60    3.94
   0  14  -2   29.17    3.98
   0  14   2   29.56    3.95
  -1  14  -2  100.82    6.75
  -1  14  -2  103.84    6.42
   1  14   2  103.23    6.55
   1  14   2  112.18    6.76
  -2  14  -2   35.04    4.61
   2  14   2   46.79    4.83
   2  14   2   40.72    4.40
   3  14   2   30.64    4.11
   3  14   2   21.15    3.55
  -3  14  -2   25.17    4.24
   4  14   2   13.40    3.71
  -4  14  -2    8.90    3.26
  -5  14  -2    4.68    2.84
   5  14   2    4.94    3.20
   6  14   2   12.70    3.86
  -6  14  -2   14.46    3.94
   7  14   2   -3.22    2.46
  -7  14  -2   -1.80    2.53
   8  14   2   15.84    4.34
  -8  14  -2   15.85    4.08
   9  14   2   18.07    4.59
  -9  14  -2   20.13    4.71
 -10  14  -2    6.69    3.97
  10  14   2    6.05    4.04
 -11  14  -2    3.17    4.09
  11  14   2    4.20    4.38
 -12  14  -2    5.27    4.54
  12  14   2   -3.00    3.93
 -12  15   2    4.74    4.50
  12  15  -2   10.50    4.75
 -11  15   2    1.87    4.39
  11  15  -2    3.54    4.37
 -10  15   2   29.91    5.75
  10  15  -2   37.13    5.85
  -9  15   2   41.45    5.92
   9  15  -2   38.61    5.73
  -8  15   2   23.06    4.89
   8  15  -2   22.12    4.71
  -7  15   2   17.46    4.38
   7  15  -2   12.76    3.87
  -6  15   2   10.26    3.46
   6  15  -2   17.35    4.02
   5  15  -2    5.52    3.29
  -5  15   2    9.65    3.53
  -4  15   2    2.14    2.64
   4  15  -2    2.86    2.42
   4  15  -2    1.97    3.09
   3  15  -2   19.58    3.82
  -3  15   2   17.83    4.00
   3  15  -2   20.32    3.74
   2  15  -2   58.56    5.39
   2  15  -2   59.83    5.28
  -2  15   2   54.88    5.49
  -1  15   2   21.44    3.88
  -1  15   2   19.95    3.64
   1  15  -2   21.40    3.78
   1  15  -2   20.02    3.76
   0  15   2    2.27    2.59
   0  15   2   -1.43    2.59
   0  15  -2    5.14    2.74
   0  15  -2   -3.48    2.35
  -1  15  -2   12.74    3.39
   1  15   2   16.18    3.60
  -1  15  -2   21.82    3.63
   1  15   2   19.72    3.49
   2  15   2   36.87    4.59
   2  15   2   36.21    4.28
  -2  15  -2   24.71    4.19
   3  15   2   -0.07    2.03
   3  15   2   -1.34    2.60
  -3  15  -2   -0.82    2.40
  -4  15  -2   22.12    4.29
   4  15   2   20.12    4.19
  -5  15  -2   14.09    3.96
   5  15   2   14.18    4.04
  -6  15  -2   18.09    4.33
   6  15   2    9.77    3.68
  -7  15  -2   -1.29    3.05
   7  15   2   -0.25    3.17
   8  15   2    3.77    3.80
  -8  15  -2    6.60    3.78
   9  15   2   -2.58    3.13
  -9  15  -2   -2.79    3.38
 -10  15  -2    5.04    4.15
  10  15   2    4.65    4.17
 -11  15  -2   -2.54    3.88
  11  15   2    5.25    4.30
 -10  16   2   -3.06    3.87
  10  16  -2    1.68    4.06
   9  16  -2   29.86    5.21
  -9  16   2   15.10    4.96
   8  16  -2    4.93    3.90
  -8  16   2   13.06    4.59
   7  16  -2   -2.02    2.98
  -7  16   2    4.37    3.83
   6  16  -2   95.41    7.30
  -6  16   2   90.58    7.51
   5  16  -2    5.08    2.83
  -5  16   2   -1.92    2.80
   5  16  -2   -1.25    3.20
   4  16  -2   87.61    6.96
   4  16  -2   80.68    6.36
  -4  16   2   67.00    6.66
   3  16  -2    6.86    3.57
   3  16  -2    8.90    3.20
  -3  16   2    5.52    3.26
  -2  16   2   71.34    6.46
   2  16  -2   88.25    6.70
   2  16  -2   79.18    6.19
  -1  16   2   15.13    3.69
   1  16  -2   18.53    4.02
  -1  16   2   12.98    3.59
   1  16  -2   17.11    3.92
   0  16   2   29.29    4.46
   0  16  -2   24.84    4.15
   0  16   2   33.98    4.67
   0  16  -2   27.69    4.41
   1  16   2   27.78    4.20
  -1  16  -2   20.72    3.97
   1  16   2   26.04    4.45
  -2  16  -2   -0.93    2.55
   2  16   2   -1.78    2.03
   2  16   2   -3.02    2.80
   3  16   2   14.97    4.09
  -3  16  -2   22.55    4.36
  -4  16  -2    2.37    3.24
   4  16   2   -1.39    2.82
   5  16   2   25.71    4.78
  -5  16  -2   20.92    4.55
   6  16   2    5.33    3.39
  -6  16  -2    2.22    3.49
   7  16   2   20.52    4.86
  -7  16  -2   20.42    4.74
  -8  16  -2   14.08    4.75
   8  16   2   10.89    4.45
  -9  16  -2   36.55    6.00
   9  16   2   19.98    5.26
 -10  16  -2   -0.96    4.25
  10  16   2    5.50    4.10
  -9  17   2    6.74    4.26
   9  17  -2    8.58    4.55
   8  17  -2    7.35    3.92
  -8  17   2   -3.22    3.68
   7  17  -2    2.03    3.44
  -7  17   2   -1.31    3.51
   6  17  -2   11.40    4.00
  -6  17   2   14.76    4.48
  -5  17   2   -1.59    3.32
   5  17  -2   -0.87    3.22
   4  17  -2    7.73    3.84
   4  17  -2    8.10    3.31
  -4  17   2   16.00    4.31
  -3  17   2   -5.60    2.74
   3  17  -2    0.02    3.19
   3  17  -2    1.47    2.72
   2  17  -2   10.03    3.74
  -2  17   2    8.37    3.78
   2  17  -2    4.78    2.93
   1  17  -2   16.37    3.91
   1  17  -2    4.92    2.97
  -1  17   2   13.37    3.96
   0  17  -2   10.22    3.46
   0  17   2    3.37    3.33
   0  17  -2    6.58    3.41
   0  17   2    5.49    3.33
  -1  17  -2   18.89    3.99
   1  17   2   31.03    4.75
   1  17   2   21.27    4.10
   2  17   2    3.20    2.89
   2  17   2    8.67    3.71
  -2  17  -2    9.80    3.69
  -3  17  -2   19.39    4.47
   3  17   2   16.41    4.32
  -4  17  -2    2.18    3.59
   4  17   2    1.75    3.39
  -5  17  -2    1.59    3.52
   5  17   2    1.97    3.45
   6  17   2    7.29    3.95
  -6  17  -2   -1.65    3.12
   7  17   2    8.00    4.27
  -7  17  -2    5.56    3.93
  -8  17  -2    3.88    4.16
   8  17   2    3.45    4.07
   7  18  -2    8.29    4.06
  -7  18   2   10.91    4.80
  -6  18   2    8.36    4.35
   6  18  -2    7.71    4.44
   5  18  -2   18.84    4.73
  -5  18   2   13.29    4.30
   4  18  -2   10.08    4.07
  -4  18   2    9.50    4.21
   4  18  -2   10.03    3.74
  -3  18   2   43.42    6.02
   3  18  -2   64.88    6.27
   3  18  -2   50.56    5.76
   2  18  -2   59.09    6.11
   2  18  -2   81.60    6.96
  -2  18   2   66.90    6.76
  -1  18   2   71.01    6.85
   1  18  -2   83.37    6.86
   1  18  -2   70.38    6.53
   0  18  -2   38.54    5.03
   0  18   2   52.71    5.97
   1  18   2  105.99    7.78
  -1  18  -2  121.30    9.03
   1  18   2   96.82    7.97
   2  18   2    8.17    3.91
  -2  18  -2    7.17    4.02
  -3  18  -2   19.55    4.83
   3  18   2   23.62    4.82
   4  18   2   17.31    4.51
  -4  18  -2   15.42    4.48
  -5  18  -2   23.96    5.40
   5  18   2   13.26    4.79
  -6  18  -2   16.91    4.97
   6  18   2   17.56    4.91
   7  18   2    0.27    3.93
  -7  18  -2    3.86    4.37
   5  19  -2   -3.07    3.55
  -5  19   2    0.99    4.08
   4  19  -2    0.57    3.63
  -4  19   2   -9.63    2.78
   3  19  -2    2.62    3.59
   3  19  -2    0.51    2.91
  -3  19   2    3.00    3.75
  -2  19   2    1.50    3.69
   2  19  -2    3.90    3.74
   2  19  -2    0.76    3.08
  -1  19   2   14.07    4.59
   1  19  -2   11.58    3.94
   0  19   2    2.15    3.61
   0  19  -2    4.19    3.83
  -1  19  -2   29.33    5.36
   1  19   2   29.22    5.04
  -2  19  -2    5.23    3.94
   2  19   2    7.72    4.08
   3  19   2   16.44    4.74
  -3  19  -2   17.37    4.84
  -4  19  -2    0.67    3.68
   4  19   2    6.83    4.26
  17   0  -3    2.55    3.36
  16   0  -3   -2.02    2.76
  15   0  -3   18.44    3.81
  14   0  -3   -1.53    2.09
  13   0  -3  230.65    9.81
  12   0  -3   -1.56    1.80
  11   0  -3  395.23   12.88
  10   0  -3    2.36    1.93
   9   0  -3  326.14   10.69
   9   0  -3  350.75    9.64
   8   0  -3   -2.25    0.96
   8   0  -3   -1.45    1.05
   7   0  -3    3.22    1.34
   7   0  -3    2.19    1.14
   6   0  -3   -0.54    1.03
   6   0  -3   -0.37    0.82
   5   0  -3   21.09    1.58
   5   0  -3   21.66    1.83
   4   0  -3   -0.60    0.84
   3   0  -3  165.19    4.92
   2   0  -3    0.64    0.57
   1   0  -3   21.82    1.18
   0   0  -3   -1.95    0.32
   1   0   3    4.07    0.79
   2   0   3   -0.03    0.60
   2   0   3   -0.14    0.70
   4   0   3    1.22    0.97
   4   0   3   -0.42    0.89
   5   0   3  499.16   12.34
  -5   0  -3  484.41   12.32
   5   0   3  462.99   12.65
   6   0   3    5.72    1.51
   6   0   3    4.75    1.59
  -6   0  -3    3.72    1.46
   7   0   3  204.89    6.61
   7   0   3  198.15    7.34
  -7   0  -3  211.20    6.84
   8   0   3   -0.09    1.63
   8   0   3   -0.01    1.30
  -8   0  -3    2.09    1.60
   9   0   3 1049.46   25.85
   9   0   3 1080.06   27.11
  10   0   3    1.58    1.87
  11   0   3   15.15    3.01
  12   0   3   -1.74    2.13
  13   0   3   40.66    4.65
  14   0   3   -3.15    2.09
  15   0   3   24.50    4.23
  16   0   3   -0.67    2.59
  17  -1  -3    3.08    2.92
  17   1  -3    2.72    3.33
  16   1  -3    7.44    3.50
  16  -1  -3    9.23    3.58
  15   1  -3    0.60    2.80
  15  -1  -3   -0.57    2.71
  14   1  -3   21.79    3.73
  14  -1  -3   20.91    3.62
  13  -1  -3   12.62    3.21
  13   1  -3   13.31    2.97
  12  -1  -3    6.10    2.39
  12   1  -3    6.38    2.54
  11  -1  -3   -0.03    1.80
  11   1  -3    2.05    1.89
  10   1  -3    4.88    1.77
  10   1  -3    3.42    1.80
  10  -1  -3    2.30    1.85
   9  -1  -3   19.71    2.55
   9   1  -3   11.54    1.92
   9   1  -3   16.76    2.44
   8   1  -3   36.78    2.99
   8   1  -3   42.15    2.88
   8  -1  -3   42.57    3.40
   8  -1  -3   37.49    2.28
   7   1  -3   25.19    2.27
   7  -1  -3   22.06    2.28
   7   1  -3   23.50    2.05
   7  -1  -3   24.40    1.79
   6  -1  -3  284.67    8.68
   6   1  -3  298.35    8.24
   6   1  -3  292.12    8.55
  -5   1   3   16.42    2.12
   5  -1  -3   20.46    1.93
   5   1  -3   19.99    1.84
   5   1  -3   18.38    1.54
  -4   1   3   31.65    2.78
   4   1  -3   26.86    2.02
   4  -1  -3   23.98    2.01
   3   1  -3   10.41    1.09
  -3   1   3    7.66    1.43
   3  -1  -3   13.00    1.35
   3   1  -3    9.58    1.19
   2  -1  -3 3046.09   64.87
  -2   1   3 2948.26   68.57
   2   1  -3 2972.08   64.68
   1   1  -3  128.91    3.42
   1  -1  -3  126.24    3.60
   0  -1  -3  706.59   15.72
   0  -1   3  681.99   15.56
   1  -1   3  355.83    8.78
   1   1   3  371.64    8.88
   1   1   3  367.36    9.13
   2   1   3 1080.37   25.30
   2  -1   3 1146.51   25.38
   2   1   3 1152.79   25.97
   3   1   3  303.54    8.09
   3   1   3  308.07    8.19
   3  -1   3  290.76    8.06
  -4   1  -3 2622.97   59.86
   4  -1   3 2612.10   57.93
   4   1   3 2541.88   57.29
   4  -1   3 2585.03   57.40
   4   1   3 2619.19   58.38
   5   1   3    0.20    0.47
  -5   1  -3    2.10    1.06
   5  -1   3    2.79    1.20
   5  -1   3    2.77    1.08
   5   1   3    3.88    1.30
  -6   1  -3 2038.82   46.91
   6   1   3 1978.66   45.34
   6  -1   3 2068.92   45.21
   6   1   3 1868.28   45.56
   6  -1   3 2007.98   45.47
   7  -1   3  118.95    5.39
   7  -1   3  124.71    4.47
   7   1   3  119.34    5.34
  -7   1  -3  121.34    4.98
   7   1   3  113.03    4.75
  -8   1  -3  103.89    5.02
   8   1   3  104.62    5.22
   8   1   3  111.29    4.92
   8  -1   3  109.28    4.39
   8  -1   3  114.17    5.52
   9   1   3  216.91    8.33
   9  -1   3  221.67    8.56
  -9   1  -3  223.35    8.06
   9   1   3  212.00    7.59
  10   1   3   30.22    2.97
  10  -1   3   28.42    3.59
 -10   1  -3   26.09    3.18
  10   1   3   28.46    3.48
  11   1   3   33.98    3.75
  11  -1   3   45.76    4.28
  12   1   3   57.91    5.07
  12  -1   3   55.78    5.04
  13  -1   3   23.35    3.91
  13   1   3   20.80    3.64
  14  -1   3   -2.08    2.32
  14   1   3    3.30    2.65
  15  -1   3   18.14    4.13
  15   1   3   24.30    4.28
  16  -1   3    2.82    2.69
  16   1   3   -1.22    2.79
  17   2  -3   -5.72    2.56
  17  -2  -3    2.94    3.07
  16  -2  -3    2.91    3.20
  16   2  -3   -1.64    2.44
  15  -2  -3   -3.94    2.18
  15   2  -3    1.28    2.52
  14  -2  -3    2.95    2.66
  14   2  -3    4.32    2.53
  13   2  -3    0.02    2.22
  13  -2  -3    1.14    2.20
  12   2  -3    5.65    2.53
  12  -2  -3    8.81    2.84
  11  -2  -3   43.21    4.12
  11   2  -3   49.24    3.91
  11   2  -3   40.55    3.78
  10  -2  -3   28.34    3.23
  10   2  -3   32.40    3.25
  10   2  -3   33.43    3.13
   9   2  -3   71.38    4.12
   9  -2  -3   66.78    4.28
   9   2  -3   71.25    4.36
  -9   2   3   72.74    5.16
   8   2  -3    7.70    1.71
   8   2  -3    6.76    1.64
  -8   2   3    8.01    2.40
   8  -2  -3    6.06    1.87
   7  -2  -3   78.47    4.12
  -7   2   3   83.36    4.64
   7   2  -3   83.53    4.01
   6  -2  -3   15.53    2.01
   6   2  -3   13.49    1.58
  -6   2   3   15.74    2.31
   6   2  -3   19.23    1.82
   5   2  -3  423.31   11.05
  -5   2   3  390.65   11.66
   5  -2  -3  429.28   11.21
   5   2  -3  414.23   10.72
   4  -2  -3   69.59    3.25
   4   2  -3   62.27    2.78
  -4   2   3   70.19    3.51
   4   2  -3   66.04    2.92
   3   2  -3  736.55   17.01
   3  -2  -3  746.39   17.49
   3   2  -3  764.12   17.82
  -3   2   3  728.81   18.51
  -2   2   3 6277.88  142.41
   2   2  -3 6159.17  135.69
   2  -2  -3 6317.06  136.78
   2   2  -3 6312.06  138.65
   1  -2  -3 5245.21  113.17
   1   2  -3 5215.85  114.17
   1   2  -3 5331.70  116.00
   0   2   3 1138.85   25.89
   0  -2   3 1113.31   24.91
   0  -2  -3 1146.05   25.13
   1   2   3   36.16    1.80
   1   2   3   35.06    2.18
  -2   2  -3  108.65    3.72
   2   2   3  108.14    3.59
   2   2   3  108.87    3.98
   2  -2   3  106.04    3.58
   3   2   3    3.13    1.18
   3  -2   3    2.79    0.97
  -3   2  -3    1.90    0.78
   3   2   3    3.80    0.94
   4   2   3   19.16    1.87
  -4   2  -3   15.98    1.54
   4  -2   3   17.18    1.76
   4   2   3   15.48    1.57
   5   2   3  243.85    7.57
   5  -2   3  248.26    7.69
   5   2   3  243.80    7.53
  -5   2  -3  246.36    7.46
   6   2   3   28.19    2.55
   6   2   3   32.81    2.81
   6  -2   3   36.19    2.83
  -6   2  -3   37.04    2.77
  -7   2  -3  108.05    4.87
   7  -2   3   99.79    4.87
   7   2   3  102.63    4.80
  -8   2  -3    2.99    1.79
   8  -2   3    3.45    1.84
   8   2   3    0.72    0.99
   8   2   3    2.63    1.58
  -9   2  -3    9.51    2.43
   9   2   3   10.50    2.24
   9  -2   3    7.83    2.31
   9   2   3    5.71    2.07
  10  -2   3    3.43    2.25
 -10   2  -3    5.50    2.31
  10   2   3    3.86    2.07
  10   2   3    2.18    2.18
  11   2   3   29.91    3.55
  11  -2   3   24.32    3.60
  12  -2   3   -4.90    1.76
  12   2   3   -0.16    2.18
  13  -2   3   -1.67    2.62
  13   2   3   -2.57    2.08
  14   2   3    5.09    2.89
  14  -2   3    5.62    3.18
  15  -2   3    3.11    3.00
  15   2   3    2.55    2.91
  16   2   3    1.83    2.96
  16  -2   3    0.38    3.01
  17  -3  -3    2.93    3.29
  17   3  -3    7.37    3.77
  16  -3  -3   14.45    3.99
  16   3  -3    5.80    3.42
  15   3  -3    0.24    2.45
  15  -3  -3   -1.36    2.48
  14  -3  -3    2.33    2.82
  14   3  -3    2.18    2.62
  13   3  -3   -1.11    2.09
  13  -3  -3   -1.03    2.16
  12  -3  -3  163.76    8.15
  12   3  -3  168.94    7.70
  11  -3  -3   18.19    3.25
  11   3  -3   18.90    3.02
 -11   3   3   24.18    3.93
  11   3  -3   17.00    2.86
 -10   3   3   25.29    3.70
  10  -3  -3   13.17    2.65
  10   3  -3   14.70    2.51
  10   3  -3   16.22    2.65
  -9   3   3  141.70    7.18
   9  -3  -3  135.91    6.36
   9   3  -3  153.26    6.25
   8  -3  -3   34.78    3.14
   8   3  -3   31.41    2.75
   8   3  -3   33.23    2.83
  -8   3   3   32.75    3.40
   7  -3  -3  402.81   11.60
  -7   3   3  384.97   12.17
   7   3  -3  399.28   11.05
   7   3  -3  403.05   11.47
   6  -3  -3  342.32   10.11
   6   3  -3  349.90   10.15
   6   3  -3  351.17    9.63
  -6   3   3  351.78   10.90
   5   3  -3 1650.81   37.23
   5  -3  -3 1661.34   37.88
   5   3  -3 1672.94   38.61
  -5   3   3 1668.34   40.16
   4   3  -3    5.80    1.34
   4  -3  -3    5.88    1.33
  -4   3   3    6.03    1.47
   4   3  -3    6.70    1.10
  -3   3   3  535.50   13.98
   3   3  -3  533.20   13.46
   3  -3  -3  525.50   13.07
   3   3  -3  528.16   12.37
   2  -3  -3 5959.00  126.68
   2   3  -3 5746.62  127.10
  -2   3   3 5950.71  134.05
  -1   3   3 4498.24   97.07
  -1   3   3 4438.67  100.27
   1   3  -3 4319.79   97.21
   1   3  -3 4325.60   95.06
   0   3  -3  487.34   11.73
   0  -3   3  465.33   10.78
   0   3   3  467.43   11.74
   1   3   3  342.14    8.39
   1   3   3  331.26    9.04
  -1   3  -3  343.56    8.68
   1  -3   3  338.79    8.25
   2   3   3  288.04    7.37
  -2   3  -3  277.61    8.02
   2   3   3  273.65    7.91
  -3   3  -3  169.37    5.64
   3   3   3  175.93    5.80
   3  -3   3  168.50    5.28
   3   3   3  171.96    5.24
  -4   3  -3   29.64    2.26
   4  -3   3   30.04    2.28
   4   3   3   30.30    2.58
   4   3   3   31.71    2.18
   5   3   3  140.48    5.45
   5  -3   3  138.05    5.23
   5   3   3  149.06    5.24
  -5   3  -3  136.80    5.29
  -6   3  -3   46.40    3.20
   6   3   3   55.47    3.36
   6   3   3   52.02    3.43
   6  -3   3   51.85    3.27
   7  -3   3   11.87    2.00
   7   3   3   14.26    2.09
  -7   3  -3   10.46    1.91
   7   3   3   15.60    2.16
   8  -3   3    9.98    2.25
   8   3   3    7.95    2.02
  -8   3  -3   12.98    2.26
   8   3   3   13.28    2.28
   9   3   3   52.98    3.95
   9  -3   3   49.29    4.08
   9   3   3   55.00    3.92
  -9   3  -3   50.08    4.33
  10   3   3    1.43    1.12
  10  -3   3    6.21    2.29
 -10   3  -3    4.80    2.65
  10   3   3    4.75    2.09
 -11   3  -3   57.63    4.83
  11   3   3   56.34    4.35
  11   3   3   58.60    4.76
  11  -3   3   50.74    4.56
  12   3   3    3.83    2.43
  12  -3   3   -0.23    2.26
  13   3   3   12.61    3.08
  13  -3   3   12.57    3.42
  14   3   3   10.03    3.31
  14  -3   3    3.45    3.18
  15  -3   3   -1.91    2.61
  15   3   3   -4.37    2.50
  16  -3   3    6.99    4.08
  16   3   3    4.54    3.16
  18   4  -3    5.89    3.56
  17  -4  -3   -3.55    2.91
  17   4  -3    1.55    3.28
  16   4  -3   14.78    3.95
  16  -4  -3   16.12    4.10
  15  -4  -3    5.29    3.35
  15   4  -3    0.74    2.72
  14  -4  -3   32.76    4.43
  14   4  -3   46.57    4.67
  13  -4  -3   55.48    5.27
  13   4  -3   51.37    4.67
  12  -4  -3   91.60    6.16
 -12   4   3   87.93    6.33
  12   4  -3   79.59    5.33
  12   4  -3   66.94    5.02
  11   4  -3   75.29    4.94
  11  -4  -3   73.19    5.47
 -11   4   3   82.02    6.41
  10   4  -3  320.65   10.75
  10  -4  -3  309.32   10.91
 -10   4   3  313.10   11.75
  10   4  -3  315.70   10.35
   9   4  -3   72.42    4.39
   9  -4  -3   78.42    5.09
   9   4  -3   79.07    4.87
  -9   4   3   78.91    5.68
   8  -4  -3  623.00   16.56
   8   4  -3  563.81   16.19
  -8   4   3  598.72   17.39
   8   4  -3  595.35   15.64
   7  -4  -3   -1.72    1.38
   7   4  -3   -2.28    1.42
  -7   4   3    1.35    1.70
   6  -4  -3 1006.01   24.59
  -6   4   3  995.30   26.11
   6   4  -3 1022.86   23.80
   6   4  -3 1034.23   25.18
   5   4  -3   76.20    4.05
   5   4  -3   87.83    3.45
  -5   4   3   82.55    4.29
   5  -4  -3   81.59    3.96
  -4   4   3  599.25   16.34
   4  -4  -3  621.94   15.31
   4   4  -3  619.02   14.43
   4   4  -3  616.46   15.83
   3   4  -3  482.48   12.64
   3  -4  -3  471.14   12.07
   3   4  -3  482.02   11.19
  -3   4   3  480.71   13.03
   2   4  -3 3022.65   66.38
  -2   4   3 3113.14   68.14
   2   4  -3 3148.86   68.91
  -2   4   3 2978.73   70.82
   1  -4  -3  255.65    6.73
   1   4  -3  266.21    7.46
   1   4  -3  261.31    6.04
  -1   4   3  258.13    7.14
  -1   4   3  252.35    7.41
   0   4   3 1885.59   42.47
   0   4  -3 1873.50   42.37
   0  -4   3 1846.93   40.63
   0  -4  -3 1867.52   40.92
   1   4   3  253.71    7.46
  -1   4  -3  250.14    6.98
   1  -4   3  260.64    6.49
  -1  -4  -3  261.72    6.69
   2  -4   3   14.19    1.29
  -2   4  -3   15.62    1.71
  -2   4  -3   14.16    1.28
   2   4   3   15.55    1.29
   2   4   3   13.65    1.68
   3   4   3  210.17    5.98
   3   4   3  214.48    6.83
  -3   4  -3  215.30    6.77
   3  -4   3  172.42    5.84
  -3   4  -3  210.47    5.74
   4  -4   3   91.54    3.86
   4   4   3   93.93    4.26
   4   4   3   90.61    3.69
  -4   4  -3   91.59    4.16
   5   4   3  187.62    6.78
   5   4   3  186.60    6.12
   5  -4   3  187.92    6.39
  -5   4  -3  181.83    6.58
   6   4   3    7.01    1.94
   6   4   3   10.07    1.71
  -6   4  -3    6.71    1.70
   6  -4   3    9.90    1.82
   7   4   3   23.62    2.79
   7   4   3   24.89    2.50
  -7   4  -3   24.87    2.63
   7  -4   3   27.91    2.75
   8  -4   3  379.33   11.82
  -8   4  -3  370.85   11.88
   8   4   3  375.40   11.43
   8   4   3  373.83   11.78
  -9   4  -3   10.83    2.60
   9   4   3   12.50    2.57
   9  -4   3   13.44    2.70
   9   4   3   15.09    2.38
  10   4   3   21.46    3.14
  10  -4   3   21.10    3.16
 -10   4  -3   21.06    3.53
  10   4   3   22.46    3.09
  11  -4   3   30.17    3.83
  11   4   3   38.72    3.87
 -11   4  -3   41.13    4.33
  11   4   3   28.84    3.59
  12   4   3  106.00    6.44
  12  -4   3  118.21    7.00
  13  -4   3   14.84    3.68
  13   4   3   13.98    3.31
  14  -4   3   23.81    4.49
  14   4   3   21.44    3.72
  15   4   3    0.17    2.77
  15  -4   3    5.20    3.48
  16   4   3   13.41    3.87
  16  -4   3   15.47    4.61
  17  -5  -3    6.01    4.32
  17   5  -3   10.22    3.85
  16  -5  -3    5.94    3.78
  16   5  -3    8.89    3.61
  15  -5  -3   22.31    4.40
  15   5  -3   24.78    4.19
  14   5  -3   21.79    3.72
  14  -5  -3   16.80    3.90
 -14   5   3   18.35    4.11
 -13   5   3   55.70    5.84
  13   5  -3   48.41    4.54
  13  -5  -3   52.42    5.06
  12   5  -3   30.35    3.55
  12  -5  -3   27.90    3.97
 -12   5   3   29.75    4.57
  12   5  -3   28.61    3.80
  11   5  -3   10.76    2.50
 -11   5   3   12.65    3.64
  11  -5  -3   13.21    3.14
  11   5  -3   13.32    3.16
  10   5  -3    0.20    2.25
  10   5  -3    3.63    1.90
 -10   5   3    2.13    2.56
  10  -5  -3    1.54    2.05
   9   5  -3   73.49    4.36
   9   5  -3   74.63    4.95
  -9   5   3   62.76    5.12
   9  -5  -3   66.79    4.61
  -8   5   3   -0.71    1.92
   8   5  -3    3.05    1.48
   8  -5  -3    4.35    1.97
   8   5  -3    5.12    1.93
   7  -5  -3   27.26    2.74
  -7   5   3   26.57    2.94
   7   5  -3   28.41    2.27
   7   5  -3   26.11    2.81
   6   5  -3   64.73    3.95
   6  -5  -3   59.89    3.64
  -6   5   3   52.53    3.85
   6   5  -3   53.33    2.90
  -5   5   3  249.33    8.72
   5   5  -3  273.73    8.65
   5  -5  -3  255.36    8.06
   5   5  -3  268.86    7.22
   4   5  -3   19.08    2.18
   4  -5  -3   18.45    1.94
  -4   5   3   18.62    2.25
   4   5  -3   23.65    1.58
   3   5  -3  173.92    4.67
  -3   5   3  184.80    5.30
   3   5  -3  183.73    6.28
  -3   5   3  183.72    6.40
  -2   5   3  813.33   20.05
   2   5  -3  795.38   17.49
   2  -5  -3  774.41   18.40
  -2   5   3  782.15   18.71
   2   5  -3  768.97   19.44
  -1   5   3  919.00   22.97
   1   5  -3  941.16   22.52
  -1   5   3  932.15   22.14
   1  -5  -3  940.49   21.25
   0   5  -3    0.13    0.93
   0   5   3    0.23    0.50
   0  -5  -3    1.50    0.75
   0   5   3    1.47    1.12
   0  -5   3    1.46    0.51
   1   5   3   15.99    1.45
   1  -5   3   13.67    1.05
  -1  -5  -3   16.11    1.26
  -1   5  -3   15.07    1.45
   1   5   3   15.07    1.87
   2   5   3  433.74   11.97
   2   5   3  426.40   10.72
   2   5   3  464.57   11.37
  -2   5  -3  424.33   11.08
   2  -5   3  429.66   10.72
  -2   5  -3  443.50   12.41
  -3   5  -3  496.83   13.82
  -3   5  -3  487.37   12.20
   3   5   3  490.44   13.47
   3  -5   3  504.05   12.40
   3   5   3  493.37   12.23
   4   5   3  107.37    4.99
   4  -5   3  101.41    4.17
  -4   5  -3  105.70    4.80
  -4   5  -3  109.28    3.60
   4   5   3  102.70    4.00
  -5   5  -3   59.12    2.42
   5   5   3   59.96    3.78
  -5   5  -3   64.61    3.67
   5   5   3   54.19    3.10
   5  -5   3   50.33    3.15
   6   5   3    0.21    1.64
  -6   5  -3    0.60    1.36
  -6   5  -3    0.95    0.70
   6  -5   3    2.80    1.37
   6   5   3    1.37    1.17
   7   5   3   45.78    3.25
   7   5   3   52.82    3.88
   7  -5   3   53.10    3.56
  -7   5  -3   50.09    3.78
  -8   5  -3    4.83    2.03
   8   5   3    3.22    1.66
   8   5   3    6.50    2.31
   8  -5   3    5.11    1.98
   9   5   3    0.92    2.15
  -9   5  -3    1.75    2.16
   9   5   3    1.05    1.67
   9  -5   3   -0.10    1.79
  10   5   3    5.06    2.57
 -10   5  -3    2.17    2.66
  10   5   3   -0.82    1.81
  10  -5   3    0.14    2.20
  11   5   3    5.95    2.40
  11  -5   3    3.57    2.52
  11   5   3    6.34    2.66
 -11   5  -3    3.84    2.89
  12  -5   3   29.79    4.15
  12   5   3   34.78    3.98
 -12   5  -3   27.80    4.22
  12   5   3   30.51    3.75
  13   5   3   -0.57    2.24
  13  -5   3    7.28    3.13
  14   5   3   12.84    3.34
  14  -5   3   16.23    4.14
  15   5   3   12.60    3.50
  15  -5   3   10.06    3.95
  16   5   3   10.91    3.67
  16  -5   3   11.99    4.54
  16  -6  -3    0.86    3.31
  16   6  -3    6.13    3.48
  15   6  -3    4.04    2.94
  15  -6  -3    4.74    3.46
 -15   6   3    2.81    3.95
 -14   6   3   10.97    4.28
  14   6  -3   18.92    3.61
  14  -6  -3   16.94    4.06
  13   6  -3    7.85    2.83
 -13   6   3    5.74    3.86
  13  -6  -3    7.62    3.42
  13   6  -3   -0.25    2.99
  12   6  -3    5.32    2.37
  12  -6  -3    4.42    2.87
 -12   6   3    3.93    3.36
  12   6  -3    2.39    2.87
  11   6  -3   31.77    3.28
 -11   6   3   29.30    4.45
  11  -6  -3   25.04    3.79
  11   6  -3   26.10    3.91
  10   6  -3    8.37    2.90
  10  -6  -3    2.00    2.34
 -10   6   3    7.71    3.24
  10   6  -3    5.80    2.15
  -9   6   3   30.88    3.74
   9   6  -3   27.03    2.87
   9   6  -3   27.85    3.49
   9  -6  -3   30.39    3.52
   8  -6  -3    0.93    1.72
  -8   6   3    1.16    2.23
   8   6  -3    1.10    1.41
   8   6  -3    2.04    2.00
   7   6  -3    0.40    1.09
   7  -6  -3    0.30    1.41
  -7   6   3    1.83    1.81
   7   6  -3    2.36    1.72
   6   6  -3  275.45    9.32
   6   6  -3  268.72    7.63
   6  -6  -3  279.40    8.79
  -6   6   3  262.22    9.57
  -5   6   3   16.22    2.42
   5  -6  -3   18.77    2.15
   5   6  -3   20.20    1.58
   5   6  -3   13.82    2.30
  -4   6   3  696.05   19.40
   4   6  -3  730.88   16.65
   4   6  -3  738.72   19.08
  -4   6   3  750.39   17.31
  -3   6   3  379.24    9.79
  -3   6   3  376.85   11.20
   3  -6  -3  368.73   10.04
   3   6  -3  380.56   11.01
   3   6  -3  370.25    8.67
   2   6  -3  802.81   20.15
  -2   6   3  796.74   20.58
   2  -6  -3  800.49   18.83
  -2   6   3  798.81   19.32
   1   6  -3   30.20    2.50
  -1   6   3   29.01    2.44
  -1   6   3   28.31    2.35
   1  -6  -3   29.96    2.07
   0  -6  -3  495.23   11.64
   0  -6   3  473.43   10.92
   0   6   3  475.30   12.84
   0   6  -3  497.57   12.86
   0   6   3  476.76   12.93
  -1   6  -3  100.83    3.97
   1   6   3   97.43    3.94
  -1  -6  -3   91.52    3.23
   1  -6   3   95.99    3.03
   1   6   3   94.41    4.37
  -2  -6  -3  935.32   21.48
  -2   6  -3  959.74   22.46
   2   6   3  928.16   23.30
   2   6   3  964.94   23.02
   2  -6   3  945.64   21.48
  -2   6  -3  898.38   24.04
   3   6   3  149.43    4.86
  -3   6  -3  145.84    6.01
  -3   6  -3  150.52    4.92
   3   6   3  162.30    6.25
   3  -6   3  146.24    4.95
   4   6   3  979.56   23.74
   4   6   3  959.81   21.75
  -4   6  -3  935.87   24.07
  -4   6  -3  975.46   21.82
   4  -6   3  774.20   21.64
   5   6   3   44.02    2.74
  -5   6  -3   49.70    2.32
   5   6   3   52.89    3.80
   5  -6   3   45.37    2.98
  -5   6  -3   51.60    3.72
   6   6   3   17.46    2.74
   6   6   3   19.92    2.09
  -6   6  -3   20.12    2.59
   6  -6   3   24.53    2.42
   7   6   3   17.68    2.77
   7  -6   3   15.66    2.23
  -7   6  -3   20.09    2.71
   7   6   3   19.60    2.30
   8   6   3   85.19    4.66
   8   6   3   89.14    5.40
  -8   6  -3   91.49    5.49
   8  -6   3   94.37    5.20
   9  -6   3    0.93    1.80
   9   6   3    1.61    2.43
  -9   6  -3    1.16    2.29
   9   6   3   -1.39    1.45
 -10   6  -3   51.80    4.66
  10   6   3   47.18    3.90
  10  -6   3   50.35    4.54
  10   6   3   52.09    4.59
  11   6   3    3.20    2.18
  11  -6   3    3.62    2.58
  11   6   3    8.83    2.94
 -11   6  -3   -0.49    2.58
  12   6   3    0.40    2.23
  12   6   3   -0.24    2.53
  12  -6   3    1.40    2.78
 -12   6  -3   -1.25    2.84
  13  -6   3   13.06    3.83
  13   6   3   12.43    3.44
  13   6   3    6.05    2.73
  14  -6   3    3.14    3.41
  14   6   3   -3.15    2.16
  15  -6   3    4.59    3.78
  15   6   3    2.99    2.74
  16   6   3   -4.89    2.20
  16  -7  -3    1.99    3.62
  15  -7  -3    2.74    3.45
 -15   7   3    1.54    3.56
  14   7  -3   -2.55    2.93
  14  -7  -3   -0.03    2.93
 -14   7   3    2.29    4.02
  13   7  -3    9.42    2.92
 -13   7   3    9.44    3.97
  13  -7  -3    9.95    3.48
  13   7  -3    3.12    3.20
 -12   7   3   -0.41    3.11
  12   7  -3    6.34    2.44
  12  -7  -3    2.39    2.73
  12   7  -3   -1.81    2.67
 -11   7   3   59.03    5.61
  11   7  -3   45.59    4.72
  11  -7  -3   51.89    4.80
  11   7  -3   57.68    4.30
  10   7  -3   10.36    2.38
 -10   7   3   11.13    3.44
  10  -7  -3   13.61    2.90
  10   7  -3   13.73    3.28
   9   7  -3   13.48    3.08
   9  -7  -3    8.41    2.50
  -9   7   3   10.36    3.11
   9   7  -3   13.32    2.18
  -8   7   3   85.40    5.82
   8  -7  -3   79.27    4.83
   8   7  -3   80.48    3.99
   8   7  -3   73.96    5.17
   7   7  -3   14.60    2.68
   7   7  -3   14.27    1.78
   7  -7  -3   13.49    2.26
  -7   7   3   12.06    2.57
   6   7  -3   66.36    4.47
  -6   7   3   72.50    4.65
   6  -7  -3   70.24    4.08
   6   7  -3   68.86    3.07
   5   7  -3  118.47    5.59
  -5   7   3  108.08    5.60
  -5   7   3  119.25    3.94
   5  -7  -3  122.40    5.03
   5   7  -3  122.52    3.89
   4   7  -3    3.68    1.74
   4   7  -3    2.56    0.77
   4  -7  -3    5.10    1.43
  -4   7   3    7.68    1.86
  -4   7   3    4.79    1.24
   3   7  -3  150.91    6.15
  -3   7   3  154.80    6.34
   3  -7  -3  156.82    5.42
  -3   7   3  168.78    5.40
   2  -7  -3   83.62    3.52
  -2   7   3   79.33    4.27
   2   7  -3   85.27    4.20
  -2   7   3   80.45    3.68
  -1   7   3  115.49    4.66
   1  -7  -3  114.02    3.98
  -1   7   3  110.78    4.86
   1   7  -3  107.70    4.78
   0  -7  -3    0.16    0.78
   0  -7   3    0.41    0.43
   0   7  -3    0.22    1.11
   0   7   3   -0.61    1.02
   0   7   3   -0.65    1.25
  -1   7  -3  208.47    6.87
  -1  -7  -3  215.27    5.94
   1  -7   3  222.93    5.63
   1   7   3  213.80    7.41
  -2  -7  -3   51.40    2.42
   2   7   3   50.74    2.95
  -2   7  -3   51.68    2.82
  -2   7  -3   48.91    3.51
   2   7   3   47.00    3.36
   2  -7   3   47.09    2.36
  -3   7  -3   11.37    2.01
   3   7   3   10.71    2.22
   3  -7   3   13.12    1.53
  -3   7  -3   13.84    1.59
   3   7   3   14.09    1.46
  -4   7  -3  201.96    7.76
   4  -7   3  206.84    6.58
  -4   7  -3  207.90    6.29
   4   7   3  204.26    7.89
   4   7   3  203.42    6.27
  -5   7  -3   55.12    4.06
   5   7   3   45.89    3.96
   5   7   3   57.77    3.13
  -5   7  -3   59.58    2.77
   6  -7   3  295.03    9.34
  -6   7  -3  287.92   10.39
   6   7   3  291.40    8.84
   6   7   3  315.14   10.66
   7   7   3   17.37    2.94
  -7   7  -3   12.12    2.59
   7   7   3   19.79    2.29
   7  -7   3   18.27    2.47
  -8   7  -3  134.84    6.86
   8   7   3  135.94    5.80
   8  -7   3  136.78    6.38
   8   7   3  128.25    6.79
  -9   7  -3   20.82    3.36
   9  -7   3   20.65    3.20
   9   7   3   18.69    3.55
   9   7   3   28.36    2.96
  10  -7   3   18.28    3.13
  10   7   3   14.69    3.30
  10   7   3   18.81    2.83
 -10   7  -3   21.30    3.51
  11   7   3    0.33    1.90
 -11   7  -3   -1.70    2.72
  11   7   3   -0.28    2.68
  11  -7   3    2.02    2.59
  12   7   3   27.61    3.69
 -12   7  -3   23.26    4.24
  12  -7   3   22.32    3.81
  12   7   3   33.29    4.47
 -13   7  -3   10.05    3.94
  13  -7   3   10.28    3.61
  13   7   3   12.09    2.99
  13   7   3   13.33    3.69
  14   7   3   10.84    3.21
  14  -7   3    8.20    3.81
  15   7   3    1.69    2.81
  15  -7   3    0.43    3.23
 -16   8   3    5.73    4.53
  16  -8  -3    6.86    4.16
  15  -8  -3    7.02    3.85
 -15   8   3    4.88    4.58
  14   8  -3   15.03    4.12
 -14   8   3   11.41    4.51
  14  -8  -3   13.86    3.69
  13  -8  -3   39.59    4.88
 -13   8   3   33.62    5.44
  13   8  -3   32.59    4.79
  12   8  -3    9.30    3.45
 -12   8   3   11.97    3.81
  12  -8  -3    4.69    2.90
 -11   8   3    4.94    3.11
  11   8  -3    7.20    3.23
  11  -8  -3    8.49    2.89
  10   8  -3   49.62    4.85
 -10   8   3   41.47    4.89
  10  -8  -3   49.35    4.39
   9   8  -3  136.51    7.18
  -9   8   3  138.64    7.60
   9  -8  -3  148.48    7.06
  -8   8   3  159.95    7.91
   8   8  -3  176.20    7.85
   8  -8  -3  163.30    7.13
   7  -8  -3  212.27    7.83
  -7   8   3  195.89    8.58
   7   8  -3  201.82    8.48
  -6   8   3   72.31    4.90
   6   8  -3   80.49    4.97
   6  -8  -3   70.58    4.08
   6   8  -3   70.87    3.14
   5   8  -3   52.86    3.96
   5   8  -3   52.34    2.34
  -5   8   3   54.27    2.86
   5  -8  -3   52.91    3.32
  -5   8   3   54.93    4.39
   4   8  -3  333.91    7.96
  -4   8   3  333.69   11.17
  -4   8   3  348.47    9.39
   4  -8  -3  327.12    9.62
   4   8  -3  341.62   11.03
  -3   8   3   89.60    4.82
   3  -8  -3   86.44    3.84
   3   8  -3   82.96    4.65
  -3   8   3   91.89    4.05
   2   8  -3    7.55    1.81
  -2   8   3    8.79    1.91
  -2   8   3    8.76    1.80
   2  -8  -3    5.44    1.38
  -1   8   3  233.16    8.06
  -1   8   3  232.67    7.69
   1   8  -3  218.05    7.79
   1  -8  -3  233.97    6.62
   0   8   3   84.66    4.33
   0   8  -3   75.57    4.00
   0  -8  -3   80.47    3.09
   0   8   3   80.32    4.21
  -1   8  -3   85.26    4.75
  -1   8  -3   80.58    3.98
  -1  -8  -3   85.92    3.16
   1   8   3   75.37    4.24
   1  -8   3   86.00    2.77
   2  -8   3  229.00    6.36
  -2   8  -3  234.80    8.68
   2   8   3  237.84    7.75
  -2   8  -3  222.74    7.35
  -2  -8  -3  233.31    6.46
   2   8   3  225.90    8.15
  -3   8  -3   62.34    3.30
   3  -8   3   58.09    3.02
  -3  -8  -3   62.00    2.86
   3   8   3   60.81    3.51
  -3   8  -3   60.43    4.12
   3   8   3   56.33    4.28
  -4   8  -3   56.14    4.15
   4   8   3   62.83    4.58
   4   8   3   58.29    3.00
  -4   8  -3   60.75    3.17
   4  -8   3   58.46    3.26
  -5   8  -3  126.39    6.28
   5   8   3  106.93    5.92
   5  -8   3  115.48    5.01
   5   8   3  122.33    4.69
  -6   8  -3  101.10    5.64
   6   8   3   91.82    4.26
   6   8   3   90.90    5.63
  -7   8  -3   42.32    3.97
   7  -8   3   42.23    3.41
   7   8   3   47.49    3.32
   7   8   3   45.74    4.43
  -8   8  -3  253.01   10.21
   8  -8   3  257.64    9.38
   8   8   3  249.55    8.54
   8   8   3  267.87   10.54
   9  -8   3  139.29    6.88
   9   8   3  145.02    7.74
   9   8   3  127.31    5.90
  -9   8  -3  127.40    7.31
  10  -8   3    6.99    2.76
 -10   8  -3   13.64    3.45
  10   8   3    2.50    2.08
  10   8   3    1.62    2.47
  11   8   3   42.71    4.82
 -11   8  -3   40.04    4.82
  11   8   3   39.28    3.84
  11  -8   3   41.34    4.57
  12  -8   3    7.81    3.29
  12   8   3    8.64    3.50
 -12   8  -3   11.63    3.72
  13   8   3   26.41    4.56
 -13   8  -3   19.21    4.39
  13  -8   3   23.35    4.36
  14  -8   3    6.61    3.78
  14   8   3    3.46    3.28
  15  -8   3   11.02    4.35
 -16   9   3   -0.07    4.45
  16  -9  -3    4.96    4.08
 -15   9   3    3.36    4.10
  15  -9  -3    7.90    3.84
  15   9  -3   -0.76    3.60
 -14   9   3    6.78    4.34
  14  -9  -3    8.04    3.73
  14   9  -3    8.53    4.01
  13   9  -3    0.99    3.26
 -13   9   3   -4.54    3.34
  13  -9  -3    1.71    2.88
 -12   9   3    8.51    3.91
  12  -9  -3    6.52    3.15
  12   9  -3    1.16    3.21
 -11   9   3   -3.35    2.84
  11   9  -3   -4.46    2.57
  11  -9  -3   -1.85    2.28
 -10   9   3    2.37    3.33
  10   9  -3    4.78    3.04
  10  -9  -3    6.44    2.62
   9   9  -3    9.09    2.91
  -9   9   3    2.88    3.08
   9  -9  -3    7.29    2.38
  -8   9   3   10.72    3.19
   8  -9  -3   13.94    2.53
   8   9  -3   15.27    3.25
  -7   9   3   12.40    2.98
   7   9  -3   12.00    2.82
   7  -9  -3   10.15    2.22
  -6   9   3  173.55    7.75
   6  -9  -3  121.75    5.62
   6   9  -3  185.46    7.75
   5   9  -3   24.24    3.12
  -5   9   3   25.63    3.19
   5  -9  -3   27.58    2.50
  -4   9   3   40.20    2.95
   4  -9  -3   46.02    3.05
   4   9  -3   41.03    3.69
  -4   9   3   41.48    3.69
  -3   9   3    1.08    1.46
   3   9  -3   -0.57    1.59
  -3   9   3    1.76    1.59
   3  -9  -3    1.30    1.26
   2  -9  -3   17.01    1.76
  -2   9   3   17.19    2.17
  -2   9   3   13.88    2.27
   2   9  -3   13.65    2.38
  -1   9   3   44.39    3.59
   1   9  -3   41.38    3.43
  -1   9   3   42.37    3.54
   1  -9  -3   45.46    2.61
   0   9   3    2.81    1.74
   0   9  -3    2.84    1.56
   0  -9  -3    3.66    1.13
   0   9   3    5.52    1.62
   1   9   3   -0.72    1.58
  -1   9  -3    1.11    1.35
   1   9   3   -0.45    1.18
  -1  -9  -3   -0.30    0.86
  -1   9  -3   -1.43    1.42
   2  -9   3  164.42    4.86
  -2  -9  -3  160.27    4.91
  -2   9  -3  147.58    6.93
   2   9   3  155.00    6.29
   2   9   3  167.44    6.98
  -2   9  -3  156.02    6.03
   3  -9   3   60.81    3.00
   3   9   3   60.88    3.75
  -3  -9  -3   56.00    2.72
  -3   9  -3   59.74    3.49
  -3   9  -3   55.21    4.21
   3   9   3   59.66    4.34
   4   9   3    7.31    2.32
  -4   9  -3    8.91    1.65
  -4  -9  -3    9.27    1.47
  -4   9  -3    7.02    2.21
   4  -9   3    5.98    1.47
   5   9   3   16.72    1.94
   5  -9   3   20.28    2.22
  -5   9  -3   16.77    2.78
   5   9   3   18.41    3.23
   6  -9   3   31.37    2.91
  -6   9  -3   28.16    3.52
   6   9   3   32.26    2.57
   6   9   3   27.95    3.88
   7   9   3   10.41    3.00
  -7   9  -3   13.52    2.85
  -8   9  -3    3.02    2.56
   8  -9   3    2.30    2.23
   8   9   3    0.18    2.74
   9   9   3   29.61    4.28
   9  -9   3   23.69    3.39
  -9   9  -3   27.58    4.04
  10  -9   3    9.43    2.80
 -10   9  -3    8.34    3.08
  10   9   3    6.14    3.26
  11   9   3   12.25    3.67
  11  -9   3   10.04    3.13
 -11   9  -3    8.62    3.57
  12   9   3   22.36    4.25
  12  -9   3   28.64    4.32
 -12   9  -3   14.80    4.18
 -13   9  -3   15.25    4.27
  13  -9   3   14.26    3.97
  13   9   3    8.27    3.77
  14   9   3    7.26    3.74
  14  -9   3    4.02    3.50
  15  -9   3    4.72    3.71
  15 -10  -3    0.95    3.36
 -15  10   3   -3.06    3.92
  15  10  -3   -2.89    3.48
  14 -10  -3    8.19    3.59
 -14  10   3    6.20    4.57
  14  10  -3   -0.31    3.68
  13 -10  -3   -0.59    2.82
  13  10  -3   -2.27    3.25
 -13  10   3   -3.01    3.45
  12  10  -3   -2.19    3.10
  12 -10  -3    4.96    2.97
 -12  10   3   -2.01    2.98
  11 -10  -3   38.48    4.41
 -11  10   3   28.23    4.86
  11  10  -3   37.55    5.01
  10  10  -3   -2.89    2.31
  10 -10  -3    2.53    2.44
 -10  10   3   -3.24    2.62
   9  10  -3   94.11    6.63
   9 -10  -3   92.05    5.68
  -9  10   3  100.02    6.83
   8 -10  -3   63.76    4.70
  -8  10   3   55.93    5.04
   8  10  -3   47.88    4.87
  -7  10   3   32.84    3.94
   7  10  -3   32.21    4.02
   6 -10  -3   80.32    4.59
  -6  10   3   82.78    5.71
   6  10  -3   79.31    5.56
   5 -10  -3  219.37    7.47
  -5  10   3  212.68    9.01
   5  10  -3  210.31    8.72
   4  10  -3   42.73    3.98
   4 -10  -3   43.96    3.10
  -4  10   3   49.60    4.38
  -4  10   3   40.13    3.36
   3  10  -3  388.44   12.57
   3 -10  -3  384.87   10.59
  -3  10   3  400.27   13.03
  -3  10   3  388.41   11.46
  -2  10   3    0.56    1.63
   2  10  -3    1.08    1.69
  -2  10   3   -1.16    1.65
   2 -10  -3   -1.55    1.14
   1  10  -3  604.86   16.71
  -1  10   3  588.65   17.07
  -1  10   3  567.86   16.20
   0  10   3    2.18    1.85
   0  10  -3    3.47    1.88
   0  10   3    6.24    1.92
   1  10   3  508.84   14.94
   1  10   3  483.72   14.63
  -1  10  -3  490.55   14.19
  -1  10  -3  507.82   15.72
   2  10   3    2.69    2.08
  -2  10  -3    2.09    1.98
  -2  10  -3    0.08    1.62
   2  10   3   -0.28    0.96
   3  10   3  461.64   14.63
  -3  10  -3  472.80   15.30
  -3  10  -3  462.08   13.24
   3  10   3  484.97   14.06
   4  10   3    5.38    1.82
  -4  10  -3    2.07    1.99
   4  10   3    6.84    2.52
   5  10   3   86.23    5.99
  -5  10  -3   87.02    5.62
   6 -10   3   34.38    3.03
   6  10   3   35.26    4.21
  -6  10  -3   26.48    3.55
  -7  10  -3   15.09    3.16
   7 -10   3   11.18    2.46
   7  10   3    9.74    3.26
   8  10   3    3.20    3.06
  -8  10  -3    5.14    2.62
   8 -10   3    0.42    1.44
  -9  10  -3   26.93    4.28
   9  10   3   24.04    4.14
   9 -10   3   32.83    3.73
  10  10   3   10.03    3.70
 -10  10  -3   10.31    3.57
  10 -10   3   20.22    3.59
 -11  10  -3   11.13    3.76
  11  10   3   15.07    4.11
  11 -10   3   17.87    3.58
 -12  10  -3    6.03    3.84
  12 -10   3    4.15    3.27
  12  10   3   10.61    3.80
 -13  10  -3    6.46    3.95
  13 -10   3    2.78    3.31
  13  10   3    3.64    3.68
  14  10   3   13.45    4.64
  14 -10   3    7.79    3.80
 -14  10  -3    1.57    4.04
 -15  11   3    2.06    4.60
  15 -11  -3    3.10    3.76
  15  11  -3    0.41    4.00
 -14  11   3   -1.54    4.19
  14 -11  -3   -0.04    3.13
  14  11  -3    1.81    3.74
  13  11  -3   -1.47    3.56
  13 -11  -3    1.99    3.10
 -13  11   3    2.06    4.05
  12  11  -3   15.77    4.46
 -12  11   3   12.55    4.43
  12 -11  -3   14.50    3.60
  11 -11  -3   -0.83    2.53
 -11  11   3   -0.92    3.10
  11  11  -3    1.03    3.26
  10 -11  -3   13.82    3.12
  10  11  -3   11.01    3.69
 -10  11   3   14.05    4.06
   9  11  -3   13.41    3.54
  -9  11   3    8.62    3.42
   9 -11  -3   17.40    3.14
  -8  11   3    9.05    3.21
   8  11  -3    9.98    3.17
   7  11  -3   18.67    3.64
   7 -11  -3   22.48    2.86
  -7  11   3   20.25    3.86
  -6  11   3   57.06    5.04
   6  11  -3   48.83    4.61
   5  11  -3    2.76    2.45
  -5  11   3    8.51    2.90
   4  11  -3   22.68    3.32
  -4  11   3   19.39    3.35
   3  11  -3    0.63    1.82
  -3  11   3    2.65    2.30
  -3  11   3    0.94    1.85
  -2  11   3   65.09    4.29
  -2  11   3   60.33    4.85
   2  11  -3   57.51    4.52
   1  11  -3   -1.96    1.65
  -1  11   3    3.72    2.02
  -1  11   3   -1.06    1.81
   0  11  -3   18.06    3.05
   0  11   3   17.75    2.93
   0  11  -3   25.09    2.98
   0  11   3   21.94    2.95
  -1  11  -3   -1.02    1.71
  -1  11  -3    0.30    1.78
   1  11   3    2.88    2.03
   1  11   3    1.77    2.13
   2  11   3  205.21    8.55
  -2  11  -3  197.73    7.51
  -2  11  -3  192.94    8.89
  -3  11  -3  218.88    9.66
   3  11   3  226.14    9.25
  -3  11  -3  221.00    8.02
   3  11   3  241.49    8.81
   4  11   3  165.71    7.89
  -4  11  -3  167.15    8.07
   4  11   3  159.08    6.90
  -5  11  -3   43.79    4.56
   5  11   3   43.45    4.50
  -6  11  -3   52.25    4.81
   6  11   3   41.87    4.51
  -7  11  -3   39.71    4.68
   7  11   3   48.00    4.88
   8  11   3   -1.43    2.89
  -8  11  -3    1.72    2.60
   9  11   3    0.16    2.72
  -9  11  -3    2.65    2.83
 -10  11  -3    8.24    3.62
  10  11   3    2.16    3.14
 -11  11  -3   40.60    5.43
  11  11   3   40.56    5.47
 -12  11  -3   -2.85    3.19
  12  11   3   -1.39    3.40
  13  11   3    7.57    4.32
 -13  11  -3   -1.74    3.70
 -14  11  -3   -7.37    3.43
  14  11   3    9.17    4.41
 -14  12   3    5.82    4.86
  14  12  -3   -1.21    3.85
 -13  12   3   23.42    5.44
  13  12  -3   31.21    5.46
 -12  12   3   12.92    4.63
  12  12  -3   10.71    3.93
 -11  12   3    2.92    3.85
  11  12  -3    9.73    3.87
  10  12  -3   43.95    5.33
 -10  12   3   36.90    5.21
  -9  12   3  128.82    8.41
   9  12  -3  122.37    7.87
  -8  12   3   20.26    3.89
   8  12  -3   24.46    4.24
  -7  12   3   26.52    4.24
   7  12  -3   22.39    3.77
   6  12  -3   15.55    3.33
  -6  12   3   14.56    3.46
   5  12  -3   17.97    3.43
  -5  12   3   21.79    3.57
   4  12  -3    4.00    2.67
  -4  12   3    4.50    2.63
   3  12  -3   -1.54    2.07
  -3  12   3    1.14    2.25
  -3  12   3    0.27    1.89
   2  12  -3   20.61    3.30
  -2  12   3   25.51    3.13
  -2  12   3   22.76    3.32
   1  12  -3   26.04    3.39
  -1  12   3   29.76    3.59
  -1  12   3   17.43    3.03
   0  12  -3  133.87    6.47
   0  12   3  143.13    7.09
   0  12  -3  118.99    6.81
   0  12   3  120.56    6.38
   1  12   3   21.15    3.24
  -1  12  -3   20.33    2.90
  -1  12  -3   23.34    3.48
   1  12   3   19.66    3.07
  -2  12  -3   79.92    5.64
   2  12   3   73.08    5.58
  -2  12  -3   73.89    4.65
   2  12   3   73.83    5.02
  -3  12  -3  104.10    6.56
   3  12   3  101.05    5.73
   3  12   3  107.31    6.45
  -4  12  -3   20.89    3.72
   4  12   3   17.50    3.68
  -5  12  -3    2.63    2.61
   5  12   3    0.84    2.62
   6  12   3    2.47    2.84
  -6  12  -3    1.11    2.67
  -7  12  -3   73.19    6.35
   7  12   3   71.20    6.16
   8  12   3    2.86    3.21
  -8  12  -3    4.60    3.29
   9  12   3   70.13    6.44
  -9  12  -3   65.55    6.19
  10  12   3    7.25    3.48
 -10  12  -3    8.24    3.87
  11  12   3   81.65    7.39
 -11  12  -3   98.11    7.62
  12  12   3    1.38    3.88
 -12  12  -3   -3.32    3.46
 -13  12  -3    4.81    4.34
  13  12   3    3.93    3.76
 -14  13   3    5.66    4.77
  13  13  -3   14.49    4.99
 -13  13   3   27.59    6.00
 -12  13   3   -1.15    3.80
  12  13  -3   -2.76    3.69
  11  13  -3    0.76    3.59
 -11  13   3    6.43    4.08
  10  13  -3    9.79    3.80
 -10  13   3   -0.78    3.61
  -9  13   3   -0.16    3.24
   9  13  -3   -1.31    3.20
  -8  13   3   15.56    3.91
   8  13  -3   19.01    4.05
   7  13  -3   50.30    5.21
  -7  13   3   54.29    5.68
  -6  13   3    5.57    3.09
   6  13  -3    1.46    2.69
  -5  13   3   84.63    6.18
   5  13  -3   69.59    5.86
  -4  13   3   28.84    4.15
   4  13  -3   26.67    3.92
   3  13  -3   82.11    5.94
  -3  13   3   88.16    6.35
   2  13  -3   88.43    5.94
  -2  13   3   91.96    5.74
  -2  13   3   95.92    6.16
  -1  13   3    1.25    2.33
  -1  13   3    2.53    2.43
   1  13  -3    0.74    2.30
   1  13  -3    0.79    2.04
   0  13  -3  148.02    7.88
   0  13   3  157.78    7.74
   0  13  -3  176.38    7.77
   0  13   3  163.42    8.08
   1  13   3    6.69    2.84
  -1  13  -3   10.99    2.93
  -1  13  -3    6.72    2.49
   1  13   3    6.84    2.55
  -2  13  -3    2.97    2.25
   2  13   3    7.90    3.08
   2  13   3    6.20    2.51
  -2  13  -3    6.11    2.46
  -3  13  -3    7.15    2.90
   3  13   3    2.98    1.73
   3  13   3    3.79    3.02
   4  13   3    7.01    3.08
  -4  13  -3    8.53    3.05
   5  13   3   19.80    3.75
  -5  13  -3   16.67    3.76
   6  13   3    1.91    3.06
  -6  13  -3   -1.33    2.62
  -7  13  -3    6.22    2.99
   7  13   3    4.39    3.22
  -8  13  -3    4.37    3.31
   8  13   3   -3.00    2.82
   9  13   3    4.17    3.47
  -9  13  -3    5.20    3.33
  10  13   3   11.57    4.26
 -10  13  -3   12.31    4.33
  11  13   3    3.85    4.14
 -11  13  -3   -1.10    3.13
 -12  13  -3    4.80    4.30
  12  13   3   11.02    4.74
  13  14  -3   12.91    5.22
 -13  14   3   12.02    5.38
 -12  14   3    5.69    4.19
  12  14  -3   -4.05    3.66
  11  14  -3   12.50    4.49
 -11  14   3    5.55    4.17
  10  14  -3    5.93    4.11
 -10  14   3   10.60    4.53
   9  14  -3   67.64    6.47
  -9  14   3   65.81    6.69
   8  14  -3    4.63    3.30
  -8  14   3    6.68    3.77
  -7  14   3   20.24    4.40
   7  14  -3   16.03    3.91
  -6  14   3   -0.64    2.81
   6  14  -3   -4.73    2.56
  -5  14   3   26.69    4.33
   5  14  -3   26.12    4.19
  -4  14   3   36.04    4.65
   4  14  -3   24.03    3.90
   3  14  -3   63.83    5.48
  -3  14   3   74.61    6.16
  -2  14   3  180.51    9.01
   2  14  -3  178.82    8.57
  -2  14   3  177.36    8.00
   2  14  -3  162.57    8.61
  -1  14   3   33.75    4.26
   1  14  -3   29.98    3.94
  -1  14   3   32.66    4.17
   1  14  -3   31.90    4.08
   0  14  -3  267.72   10.50
   0  14   3  264.87   10.64
   0  14  -3  252.21   11.28
   0  14   3  286.26   11.20
  -1  14  -3   65.66    5.32
   1  14   3   63.88    5.39
  -1  14  -3   57.05    5.53
   1  14   3   62.70    5.52
  -2  14  -3  197.61   10.11
   2  14   3  210.79    9.70
   2  14   3  226.88    9.60
  -3  14  -3   40.25    4.83
   3  14   3   46.58    4.80
   4  14   3   48.19    5.24
  -4  14  -3   48.55    5.36
  -5  14  -3   39.07    4.94
   5  14   3   39.15    5.08
  -6  14  -3   -0.77    2.91
   6  14   3    5.01    3.23
  -7  14  -3    9.44    3.80
   7  14   3    4.72    3.41
  -8  14  -3    0.49    3.32
   8  14   3    2.94    3.42
  -9  14  -3    7.91    3.71
   9  14   3   10.54    4.00
 -10  14  -3   30.98    5.55
  10  14   3   19.37    5.06
 -11  14  -3   -0.93    3.81
  11  14   3    2.33    3.95
 -12  14  -3   -0.56    4.10
  12  14   3   -2.12    3.83
  12  15  -3   -1.35    4.14
 -12  15   3   -8.27    4.06
  11  15  -3   -1.46    3.57
 -11  15   3   -1.34    4.12
 -10  15   3    7.29    4.47
  10  15  -3    2.09    3.87
   9  15  -3    9.77    4.44
  -9  15   3   11.35    4.49
  -8  15   3    1.94    3.66
   8  15  -3   12.05    4.07
   7  15  -3   26.18    4.64
  -7  15   3   27.22    5.05
  -6  15   3   35.62    5.21
   6  15  -3   35.43    5.02
  -5  15   3   32.82    4.72
   5  15  -3   29.93    4.68
  -4  15   3   22.87    4.15
   4  15  -3   13.31    3.66
   3  15  -3   24.52    4.12
   3  15  -3   18.76    3.60
  -3  15   3   17.47    3.96
  -2  15   3   10.67    3.37
   2  15  -3    5.52    3.12
   2  15  -3    8.30    2.89
  -1  15   3    1.66    2.62
  -1  15   3    4.42    2.68
   1  15  -3    3.37    2.76
   1  15  -3    5.78    2.58
   0  15  -3   -2.24    2.42
   0  15   3    2.92    2.66
   0  15   3   -0.80    2.23
   0  15  -3   -0.55    2.42
   1  15   3   21.41    3.87
  -1  15  -3   13.72    3.36
   1  15   3   16.61    3.38
  -1  15  -3   13.00    3.47
   2  15   3    2.69    2.35
  -2  15  -3    4.68    2.79
   2  15   3    1.52    2.88
  -3  15  -3   56.42    5.53
   3  15   3   51.02    5.36
   4  15   3    9.88    3.74
  -4  15  -3   14.03    3.95
   5  15   3   22.04    4.17
  -5  15  -3   33.54    5.14
   6  15   3    7.32    3.72
  -6  15  -3   10.54    4.09
   7  15   3   12.72    4.02
  -7  15  -3   21.87    4.78
  -8  15  -3    2.80    3.52
   8  15   3    1.31    3.04
  -9  15  -3   10.02    4.31
   9  15   3    4.26    3.72
 -10  15  -3   -2.97    3.91
  10  15   3    3.38    4.00
  11  15   3    1.96    3.99
 -11  15  -3   -0.95    4.06
 -11  16   3    0.59    4.04
  11  16  -3   -3.02    3.86
 -10  16   3   43.27    6.58
  10  16  -3   50.98    6.35
  -9  16   3    0.68    4.02
   9  16  -3    1.68    3.65
   8  16  -3   27.56    5.19
  -8  16   3   31.30    5.59
  -7  16   3    5.61    3.75
   7  16  -3    3.04    3.74
  -6  16   3   34.11    5.40
   6  16  -3   30.01    4.86
   5  16  -3   56.45    6.13
  -5  16   3   64.09    6.38
  -4  16   3   22.80    4.61
   4  16  -3   28.72    4.76
   4  16  -3   23.34    3.96
   3  16  -3   12.14    3.83
  -3  16   3   14.60    3.86
   3  16  -3    7.81    3.00
  -2  16   3   -0.13    2.86
   2  16  -3   -4.48    2.57
   2  16  -3    2.17    2.82
  -1  16   3   67.10    5.67
  -1  16   3   55.41    5.71
   1  16  -3   78.28    6.23
   1  16  -3   60.42    5.65
   0  16   3   49.77    5.26
   0  16   3   40.09    4.84
   0  16  -3   32.22    4.59
   0  16  -3   33.58    4.51
   1  16   3    5.70    2.88
   1  16   3   14.32    3.85
  -1  16  -3    6.91    3.29
  -2  16  -3    2.60    2.58
   2  16   3    3.81    2.89
  -3  16  -3    2.63    3.20
   3  16   3   -0.58    3.01
  -4  16  -3    5.28    3.29
   4  16   3    3.03    3.35
   5  16   3    6.78    3.50
  -5  16  -3   -4.39    3.01
  -6  16  -3    8.20    4.07
   6  16   3   16.34    4.24
  -7  16  -3   -2.35    3.33
   7  16   3   -2.27    3.22
  -8  16  -3   18.94    5.10
   8  16   3   23.72    5.09
  -9  16  -3   -0.60    3.46
   9  16   3    2.47    4.08
  -9  17   3    2.65    4.24
   9  17  -3    2.59    3.77
   8  17  -3    0.81    3.66
  -8  17   3   -1.07    3.82
  -7  17   3    1.53    3.90
   7  17  -3   -0.29    3.51
   6  17  -3   15.35    4.55
  -6  17   3   22.12    5.06
  -5  17   3    1.76    3.23
   5  17  -3    0.86    2.59
   5  17  -3    2.50    3.49
   4  17  -3    6.33    3.78
  -4  17   3    3.18    3.59
   4  17  -3    5.53    2.99
   3  17  -3   89.78    6.90
  -3  17   3   79.41    7.11
   3  17  -3   68.70    6.50
  -2  17   3   27.25    4.75
   2  17  -3   22.07    4.38
   2  17  -3   24.74    4.45
   1  17  -3   14.18    3.98
  -1  17   3   22.19    4.35
   1  17  -3   21.80    4.11
   0  17  -3   -1.28    2.63
   0  17   3    6.64    3.34
   0  17   3    5.71    3.57
   0  17  -3    2.85    3.14
   1  17   3    8.46    3.46
  -1  17  -3    6.83    3.55
   1  17   3   10.76    3.81
   2  17   3   21.38    4.27
  -2  17  -3   10.85    3.77
   3  17   3    1.67    3.10
  -3  17  -3   -0.52    2.90
  -4  17  -3    2.67    3.35
   4  17   3    6.83    3.76
  -5  17  -3   -2.96    3.12
   5  17   3    1.54    3.10
   6  17   3   -2.84    2.97
  -6  17  -3   -1.13    3.46
   7  17   3   -0.27    3.75
  -7  17  -3    6.06    3.94
   8  17   3   -1.49    3.53
  -8  17  -3   -4.22    3.62
   7  18  -3    2.10    3.78
  -7  18   3    0.66    4.06
   6  18  -3   -0.35    3.73
  -6  18   3    3.63    4.21
   5  18  -3   -2.19    3.37
  -5  18   3   12.94    4.64
   4  18  -3    6.91    3.33
   4  18  -3   10.57    4.17
  -4  18   3    8.10    4.33
   3  18  -3    6.28    3.58
   3  18  -3   -1.71    2.61
  -3  18   3   -0.16    3.52
   2  18  -3   15.56    4.19
  -2  18   3    8.99    4.04
   2  18  -3   21.65    4.29
  -1  18   3   44.27    5.88
   1  18  -3   53.10    5.74
   1  18  -3   50.66    5.64
   0  18   3   77.13    6.92
   0  18  -3   81.31    7.00
  -1  18  -3   16.11    4.25
   1  18   3   17.04    4.49
  -2  18  -3    8.47    3.92
   2  18   3    3.08    3.66
   3  18   3    7.69    4.01
  -3  18  -3   10.17    4.22
   4  18   3   29.22    5.24
  -4  18  -3   23.19    5.31
  -5  18  -3   -1.08    3.70
   5  18   3   -3.12    3.37
  -6  18  -3   -0.95    3.59
   6  18   3    2.01    4.04
   5  19  -3    1.91    3.55
  -5  19   3   -2.48    3.12
   4  19  -3   11.82    3.89
   4  19  -3   13.47    4.33
  -4  19   3   14.57    4.85
  -3  19   3   -2.90    3.45
   3  19  -3   -0.15    3.28
   3  19  -3    2.38    3.10
   2  19  -3   10.18    3.66
  -2  19   3   12.29    4.24
   2  19  -3    5.24    3.65
  -1  19   3   -5.51    3.15
   1  19  -3   -0.93    2.95
   0  19  -3   -0.20    2.80
   0  19   3    2.14    3.63
  -1  19  -3   13.33    4.57
   1  19   3   18.31    4.56
  -2  19  -3   11.44    4.19
   2  19   3   15.94    4.58
   3  19   3    9.21    4.13
  -3  19  -3    9.03    4.36
   4  19   3   16.15    4.80
  -4  19  -3   24.20    5.43
  17   0  -4   -0.45    3.03
  16   0  -4    0.83    2.85
  15   0  -4    3.86    2.71
  14   0  -4    2.68    2.60
  13   0  -4   -0.20    2.54
  12   0  -4  128.58    6.88
  11   0  -4   -1.87    1.68
  10   0  -4  384.32   12.15
   9   0  -4    1.60    1.28
   9   0  -4   -2.48    1.48
   8   0  -4  220.92    6.84
   8   0  -4  224.41    7.84
   7   0  -4   -0.49    0.85
   7   0  -4    0.52    1.12
   6   0  -4   63.41    2.82
   6   0  -4   59.93    3.40
   5   0  -4    1.15    0.76
   5   0  -4    0.24    0.96
   4   0  -4  410.92   10.16
   4   0  -4  396.41   10.42
   3   0  -4   -0.82    0.84
   3   0  -4    0.05    0.35
   2   0  -4  339.25    8.42
   1   0  -4    0.56    0.59
   0   0  -4  499.94   11.75
   1   0   4   -0.94    0.69
   2   0   4   10.19    1.26
   2   0   4   11.48    1.26
   3   0   4    0.10    0.82
   3   0   4    0.98    0.88
  -5   0  -4    1.32    0.98
   5   0   4   -0.37    1.13
   5   0   4    2.59    1.15
  -6   0  -4   13.35    1.67
   6   0   4   12.67    2.05
   6   0   4   10.39    1.66
   7   0   4    0.46    1.32
   7   0   4    0.37    1.45
  -7   0  -4    1.51    1.39
   8   0   4   63.96    4.35
   8   0   4   73.22    3.88
  -8   0  -4   70.31    3.96
   9   0   4   -0.25    1.63
   9   0   4    2.25    2.23
  10   0   4  126.24    6.45
  11   0   4   -2.69    1.82
  12   0   4   73.72    5.43
  13   0   4    0.81    2.41
  14   0   4   38.62    4.80
  15   0   4    0.24    2.89
  16   0   4    5.43    3.34
  18   1  -4    6.66    3.31
  17   1  -4    0.42    3.06
  17  -1  -4    2.35    3.06
  16  -1  -4    7.25    3.54
  16   1  -4    6.47    3.38
  15  -1  -4   15.34    3.71
  15   1  -4   11.01    3.29
  14   1  -4    8.23    3.08
  14  -1  -4   12.08    3.29
  13   1  -4   21.39    3.40
  13  -1  -4   30.41    3.95
  12   1  -4   -0.18    1.88
  12  -1  -4    2.93    2.38
  11  -1  -4   16.57    2.82
  11   1  -4   16.26    2.85
  10   1  -4   18.74    2.34
  10  -1  -4   23.86    2.93
  10   1  -4   21.09    2.71
   9  -1  -4   38.43    2.50
   9   1  -4   39.24    3.24
   9  -1  -4   36.15    3.30
   9   1  -4   34.82    2.84
   8  -1  -4    1.25    1.15
   8   1  -4    0.73    1.34
   8  -1  -4    5.13    1.73
   8   1  -4    0.66    1.46
   7   1  -4    9.75    1.78
   7   1  -4    8.13    1.44
   7  -1  -4    8.21    1.17
   7  -1  -4    7.71    1.74
   6   1  -4    4.27    1.07
   6  -1  -4    5.59    0.98
   6  -1  -4    5.66    1.38
   6   1  -4    3.46    1.29
   5   1  -4   67.87    3.19
   5  -1  -4   61.90    3.20
   4   1  -4  100.03    3.74
   4  -1  -4   97.48    3.92
   4   1  -4   94.05    3.47
   3   1  -4   94.22    3.44
   3  -1  -4   96.58    3.58
   3   1  -4   94.42    3.39
   2   1  -4  117.75    3.92
   2   1  -4  119.73    3.67
   2  -1  -4  124.83    3.91
   1   1  -4 2048.04   44.55
   1  -1  -4 2043.05   44.69
   0   1  -4  319.73    7.91
   0  -1   4  324.10    7.93
   0   1   4  328.37    8.33
   0  -1  -4  327.13    8.07
   1   1   4  355.32    9.00
   1   1   4  360.79    9.31
   1  -1   4  370.76    9.00
   2   1   4  593.51   14.28
   2   1   4  565.39   13.86
   2  -1   4  577.80   13.89
  -3   1  -4  364.39    9.48
   3  -1   4  377.04    9.78
   3   1   4  365.39    9.72
   3   1   4  368.18    9.84
  -4   1  -4  162.65    4.97
   4   1   4  157.53    5.42
   4  -1   4  157.83    4.97
   4  -1   4  142.03    5.26
   4   1   4  160.51    5.37
   5   1   4  306.63    9.18
   5  -1   4  319.28    9.30
   5  -1   4  316.83    8.69
   5   1   4  314.86    9.07
  -5   1  -4  323.58    8.86
   6   1   4   13.80    2.02
  -6   1  -4   15.15    1.78
   6  -1   4   16.36    1.76
   6  -1   4   13.59    2.07
   7   1   4  375.63   11.29
   7  -1   4  378.75   11.39
   7  -1   4  367.66   10.27
   7   1   4  379.60   10.83
  -7   1  -4  368.06   10.68
   8   1   4   82.78    4.65
  -8   1  -4   87.40    4.48
   8  -1   4   86.93    4.09
   8  -1   4   89.88    4.88
   8   1   4   78.96    4.25
   9   1   4  311.10   10.34
   9  -1   4  283.34   10.10
  -9   1  -4  273.15    9.47
   9   1   4  283.84    9.30
  10  -1   4   72.39    5.17
  10   1   4   75.51    5.06
  11   1   4   23.68    3.40
  11  -1   4   21.50    3.52
  12  -1   4   50.08    4.67
  12   1   4   51.98    4.81
  13   1   4    0.74    2.32
  13  -1   4    0.79    2.53
  14   1   4    9.92    3.37
  14  -1   4   11.48    3.62
  15  -1   4    4.75    3.36
  15   1   4    0.20    2.93
  16   1   4    1.82    2.98
  16  -1   4    0.16    2.96
  18   2  -4    9.32    3.80
  17   2  -4    1.50    2.92
  17  -2  -4    4.00    2.84
  16   2  -4   18.25    3.88
  16  -2  -4   24.93    4.42
  15  -2  -4    2.41    2.65
  15   2  -4    2.64    2.77
  14  -2  -4   -3.03    1.83
  14   2  -4    5.54    2.76
  13   2  -4   22.36    3.47
  13  -2  -4   32.96    4.03
  12  -2  -4  115.80    6.56
  12   2  -4  114.19    6.19
  11   2  -4    2.97    2.11
  11  -2  -4    7.53    2.51
  11   2  -4    5.92    2.19
  10   2  -4   60.77    4.13
  10   2  -4   61.81    4.33
  10  -2  -4   69.76    4.79
   9   2  -4   25.64    2.83
   9   2  -4   28.36    2.62
   9  -2  -4   26.90    3.02
   8   2  -4   14.13    2.02
   8   2  -4   13.85    2.09
   8  -2  -4   11.14    2.05
  -8   2   4   17.93    2.65
   7   2  -4   12.63    1.77
   7  -2  -4   13.85    2.12
  -7   2   4   12.15    2.44
   6   2  -4    9.62    1.48
  -6   2   4    7.20    1.90
   6  -2  -4    9.74    1.74
   6   2  -4    7.00    1.48
  -5   2   4  128.57    5.39
   5   2  -4  137.50    4.83
   5   2  -4  130.00    4.64
   5  -2  -4  133.17    5.04
   4  -2  -4   75.39    3.53
   4   2  -4   78.79    3.15
  -4   2   4   75.21    3.96
   4   2  -4   74.72    3.24
   3  -2  -4 1080.93   24.84
   3   2  -4 1114.87   24.45
   3   2  -4 1078.58   25.29
  -3   2   4 1064.87   26.30
  -2   2   4   56.21    2.86
   2   2  -4   55.95    2.54
   2  -2  -4   56.17    2.50
   2   2  -4   58.19    2.28
   1   2  -4  621.82   14.16
   1  -2  -4  628.10   14.51
   1   2  -4  629.36   15.07
  -1   2   4  615.28   14.85
   0   2   4 2172.37   48.20
   0  -2  -4 2116.16   46.90
   1   2   4   93.93    3.24
   1   2   4   83.03    3.52
   1  -2   4   93.58    3.11
   2   2   4  635.65   15.71
   2   2   4  626.67   15.12
   2  -2   4  644.09   15.14
   3   2   4  458.02   11.97
  -3   2  -4  461.41   11.85
   3  -2   4  453.02   11.59
   3   2   4  450.09   11.55
   4   2   4  988.88   23.61
   4  -2   4  979.71   23.13
   4   2   4  953.22   23.00
  -4   2  -4  980.43   23.75
   5   2   4   43.41    3.06
  -5   2  -4   36.77    2.49
   5  -2   4   38.28    2.78
   5   2   4   42.86    2.96
   6  -2   4  565.15   15.11
   6   2   4  557.58   14.94
   6   2   4  565.58   15.00
  -6   2  -4  557.97   14.93
   7   2   4    7.22    1.80
   7  -2   4   11.38    2.05
   7   2   4    7.71    1.87
  -7   2  -4    7.72    1.75
   8   2   4  241.94    8.65
   8  -2   4  256.22    9.05
  -8   2  -4  240.62    8.33
  -9   2  -4    3.42    2.18
   9   2   4   -2.19    1.62
   9   2   4    2.65    1.77
   9  -2   4    2.19    1.93
  10   2   4    0.79    1.93
  10   2   4    2.32    1.88
  10  -2   4   -0.63    2.11
  11  -2   4   41.36    4.30
  11   2   4   33.00    3.88
  12   2   4    5.80    2.58
  12  -2   4    8.75    3.06
  13  -2   4   14.39    3.48
  13   2   4   12.75    3.26
  14  -2   4    2.39    2.82
  14   2   4    2.25    2.62
  15  -2   4    1.33    2.98
  15   2   4    0.50    2.95
  16  -2   4   -0.30    3.13
  16   2   4   -1.46    2.50
  18   3  -4    0.89    3.30
  17   3  -4    0.12    3.10
  17  -3  -4    4.43    3.16
  16  -3  -4    6.25    3.33
  16   3  -4    8.79    3.46
  15   3  -4    6.13    3.08
  15  -3  -4    9.28    3.36
  14   3  -4    0.72    2.39
  14  -3  -4    3.62    2.68
  13   3  -4  129.80    6.87
  13  -3  -4  110.41    6.86
  12   3  -4   -0.50    2.01
  12  -3  -4   -1.74    2.00
  11   3  -4   63.95    4.56
  11  -3  -4   44.99    4.33
  11   3  -4   53.05    4.44
 -10   3   4   23.31    3.77
  10   3  -4   23.19    2.89
  10   3  -4   18.83    2.58
  10  -3  -4   21.51    3.04
   9   3  -4  100.69    5.02
   9  -3  -4  102.74    5.56
  -9   3   4  101.24    5.95
  -8   3   4    5.72    2.38
   8  -3  -4    5.41    1.80
   8   3  -4    7.13    1.80
   8   3  -4    4.68    1.59
   7  -3  -4   57.05    3.71
   7   3  -4   53.93    3.53
  -7   3   4   51.20    4.17
   7   3  -4   52.88    3.22
   6   3  -4   10.59    1.53
  -6   3   4   10.21    2.05
   6  -3  -4   13.22    1.93
   6   3  -4    9.53    1.60
   5   3  -4   74.61    3.59
  -5   3   4   73.44    4.25
   5   3  -4   75.49    3.21
   5  -3  -4   70.93    3.60
   4   3  -4  300.95    8.60
   4  -3  -4  286.55    8.46
  -4   3   4  309.92    9.23
   4   3  -4  295.94    7.85
   3  -3  -4 2056.41   45.48
  -3   3   4 2084.41   48.23
   3   3  -4 2025.41   46.61
   3   3  -4 2027.87   44.80
  -2   3   4 5912.04  135.36
   2   3  -4 5828.33  131.14
   2  -3  -4 6108.49  128.01
  -2   3   4 5926.95  130.73
   2   3  -4 5934.85  128.33
   1   3  -4   26.72    1.94
  -1   3   4   29.93    2.01
   1  -3  -4   24.40    1.73
   1   3  -4   23.51    1.31
  -1   3   4   15.93    1.46
   0  -3  -4   89.47    3.12
   0   3  -4   88.51    3.32
   0  -3   4   89.57    2.82
   0   3   4   86.39    3.57
  -1  -3  -4 1533.86   33.58
   1   3   4 1573.57   34.89
   1   3   4 1532.40   33.60
   1  -3   4 1405.30   33.31
   2   3   4  110.60    4.31
   2   3   4  105.69    3.75
   2  -3   4  101.82    3.61
   3   3   4  637.81   15.22
  -3   3  -4  623.32   16.03
   3   3   4  614.77   15.85
   3  -3   4  618.61   15.23
  -4   3  -4  247.96    7.74
   4   3   4  249.99    7.49
   4  -3   4  257.42    7.64
   4   3   4  255.78    7.97
   5  -3   4  628.22   15.98
   5   3   4  628.65   16.33
  -5   3  -4  626.28   16.36
   5   3   4  595.51   15.68
   6   3   4  106.99    4.97
   6   3   4  112.03    4.87
  -6   3  -4  111.64    4.76
   6  -3   4  102.43    4.78
  -7   3  -4   20.07    2.34
   7   3   4   15.37    2.26
   7  -3   4   23.22    2.58
   7   3   4   21.67    2.49
   8   3   4  126.37    5.79
   8  -3   4  124.52    5.92
   8   3   4  111.69    5.59
  -8   3  -4  118.62    5.64
  -9   3  -4   36.76    3.38
   9   3   4   35.76    3.43
   9  -3   4   27.91    3.42
   9   3   4   36.01    3.35
  10  -3   4  124.54    6.61
 -10   3  -4  134.81    6.68
  10   3   4  128.39    6.52
  11   3   4    1.07    2.11
  11   3   4    4.26    2.29
  11  -3   4    8.28    2.92
  12  -3   4   19.77    3.54
  12   3   4   26.51    3.72
  13  -3   4    2.31    2.55
  13   3   4    2.03    2.49
  14  -3   4    6.39    3.22
  14   3   4   10.25    3.41
  15  -3   4    2.75    2.95
  15   3   4   -0.61    2.79
  16  -3   4    1.05    3.45
  16   3   4    3.55    2.95
  18   4  -4    0.32    3.15
  17  -4  -4   -0.78    3.39
  17   4  -4    0.33    2.78
  16  -4  -4    0.31    2.79
  16   4  -4    1.89    3.06
  15   4  -4   13.55    3.45
  15  -4  -4   11.33    3.67
  14   4  -4   18.22    3.56
  14  -4  -4   21.31    4.04
  13  -4  -4   15.13    3.60
  13   4  -4   11.72    2.80
 -12   4   4    4.81    3.27
  12  -4  -4   -0.29    2.35
  12   4  -4   -0.53    1.66
  12   4  -4    2.36    2.18
  11   4  -4   26.86    3.41
  11  -4  -4   45.61    4.32
 -11   4   4   44.26    4.69
  11   4  -4   39.03    3.69
 -10   4   4   69.64    5.51
  10   4  -4   69.11    4.70
  10  -4  -4   58.72    4.86
  10   4  -4   64.51    4.38
  -9   4   4  782.08   22.45
   9  -4  -4  784.64   21.24
   9   4  -4  807.68   20.50
   9   4  -4  818.49   21.23
   8   4  -4    0.16    1.60
   8  -4  -4   -0.06    1.62
   8   4  -4    1.52    1.37
  -8   4   4    2.21    2.05
   7  -4  -4 1060.32   25.49
   7   4  -4 1050.15   24.58
  -7   4   4 1005.14   26.91
   7   4  -4 1006.94   25.65
  -6   4   4  368.67   11.51
   6   4  -4  373.65   10.87
   6  -4  -4  367.07   10.70
   6   4  -4  347.51    9.78
  -5   4   4 1048.51   26.92
   5   4  -4 1065.48   25.98
   5  -4  -4 1065.74   25.34
   5   4  -4 1070.94   24.42
  -4   4   4  224.01    7.75
   4  -4  -4  243.75    7.35
   4   4  -4  235.36    6.46
   4   4  -4  244.64    7.63
   3   4  -4  885.50   19.59
  -3   4   4  856.95   20.16
   3   4  -4  858.04   21.22
  -3   4   4  868.88   21.89
   3  -4  -4  867.49   20.50
  -2   4   4 4474.33   99.08
   2   4  -4 4458.77   96.49
  -2   4   4 4483.75  102.76
   2  -4  -4 4523.07   97.01
   2   4  -4 4462.26   99.69
  -1   4   4 3040.88   67.89
   1   4  -4 3040.46   65.62
   1   4  -4 3021.53   68.12
  -1   4   4 3050.28   70.04
   0   4   4   32.55    2.46
   0  -4   4   36.01    1.64
   0   4  -4   36.70    2.14
   0   4   4   36.17    2.12
   1  -4   4  563.40   13.22
  -1   4  -4  558.68   13.99
   1   4   4  570.49   14.46
  -2   4  -4  386.56    9.96
   2   4   4  387.16    9.81
   2  -4   4  375.53    9.67
   2   4   4  381.72   10.66
  -3   4  -4   10.60    1.51
   3  -4   4    8.95    1.32
   3   4   4    7.53    1.54
   3   4   4    7.63    1.26
   4  -4   4  137.55    5.07
  -4   4  -4  140.27    5.39
   4   4   4  141.20    5.61
   4   4   4  133.59    4.91
  -5   4  -4    3.83    1.40
   5  -4   4    6.57    1.54
   5   4   4    5.06    1.37
   5   4   4    6.51    1.82
   6  -4   4    5.03    1.64
  -6   4  -4    5.29    1.61
   6   4   4   10.28    2.06
   6   4   4    4.14    1.49
  -7   4  -4   -0.76    1.39
   7   4   4    2.56    1.85
   7  -4   4    2.84    1.68
   7   4   4    1.72    1.46
   8   4   4   -0.99    1.84
   8  -4   4    1.86    1.95
   8   4   4    2.83    1.78
  -8   4  -4    0.27    1.73
   9  -4   4   10.76    2.71
   9   4   4   12.98    2.72
   9   4   4   10.75    2.24
  -9   4  -4   14.08    2.82
 -10   4  -4   61.88    4.85
  10   4   4   48.82    4.14
  10  -4   4   57.09    4.72
  10   4   4   47.90    4.22
 -11   4  -4   78.48    5.87
  11  -4   4   69.54    5.61
  11   4   4   73.07    5.04
  11   4   4   72.54    5.26
  12   4   4   -1.21    1.95
  12  -4   4   -0.42    2.47
  13  -4   4    8.16    3.21
  13   4   4    4.72    2.55
  14   4   4    9.58    3.12
  14  -4   4   10.02    3.54
  15  -4   4   19.24    4.46
  15   4   4   10.58    3.59
  16   4   4    1.79    2.57
  17   5  -4   10.27    3.96
  17  -5  -4   13.02    4.19
  16   5  -4   21.09    4.20
  16  -5  -4   15.31    4.30
  15   5  -4    3.29    2.75
  15  -5  -4   -0.05    2.88
  14  -5  -4   37.44    4.83
  14   5  -4   43.05    4.42
 -13   5   4   30.68    4.94
  13   5  -4   23.10    3.56
  13   5  -4   24.01    3.58
  13  -5  -4   29.64    4.29
  12   5  -4   -0.27    2.46
  12   5  -4    4.70    2.38
 -12   5   4    5.12    3.18
  12  -5  -4    4.81    2.60
  11   5  -4   -0.75    2.20
 -11   5   4    1.67    2.96
  11  -5  -4    1.08    2.31
  11   5  -4   -1.08    1.78
  10   5  -4    9.71    2.16
  10  -5  -4   12.59    2.89
 -10   5   4    8.21    3.16
  10   5  -4    7.13    2.68
   9   5  -4  176.86    6.86
   9   5  -4  179.33    7.60
   9  -5  -4  185.69    7.70
  -9   5   4  188.54    8.63
   8  -5  -4  105.81    5.39
   8   5  -4  107.75    4.91
   8   5  -4  121.15    5.75
  -8   5   4  118.57    6.23
   7  -5  -4    2.04    1.62
   7   5  -4    1.57    1.23
  -7   5   4    3.76    2.13
   7   5  -4    0.84    1.52
  -6   5   4    2.17    1.84
   6   5  -4    3.95    1.20
   6  -5  -4    6.24    1.66
   6   5  -4    7.08    1.80
  -5   5   4   71.06    4.42
   5   5  -4   71.04    3.89
   5   5  -4   73.86    3.10
   5  -5  -4   68.52    3.81
  -4   5   4   30.96    1.79
   4   5  -4   30.07    2.59
  -4   5   4   28.55    2.58
   4   5  -4   30.45    1.88
   4  -5  -4   25.88    2.27
   3   5  -4  500.38   13.31
  -3   5   4  472.38   12.09
   3  -5  -4  494.44   12.54
   3   5  -4  494.74   11.34
  -3   5   4  473.11   13.42
  -2   5   4 4802.94  106.83
  -2   5   4 4836.43  110.80
   2   5  -4 4841.53  104.06
   2   5  -4 4823.95  107.56
   1  -5  -4   18.24    1.54
   1   5  -4   20.32    1.95
   1   5  -4   19.04    1.09
  -1   5   4   21.02    1.91
  -1   5   4   22.10    1.91
   0   5  -4 1308.55   30.66
   0   5   4 1325.28   30.81
   0  -5   4 1307.34   28.82
   0  -5  -4 1341.42   29.40
   0   5   4 1275.60   31.20
   1  -5   4  216.29    5.66
   1   5   4  207.45    6.13
   1   5   4  206.76    6.77
  -1   5  -4  200.34    6.30
  -1  -5  -4  213.24    5.92
   2   5   4   10.91    1.32
   2   5   4   13.65    1.27
   2   5   4   13.15    1.79
   2  -5   4   11.29    1.26
  -2   5  -4   12.30    1.41
   3   5   4  141.65    5.65
  -3   5  -4  145.22    5.73
  -3   5  -4  144.69    4.74
   3   5   4  147.99    4.89
  -4   5  -4   65.00    3.81
   4   5   4   64.69    3.21
   4  -5   4   62.36    3.27
   4   5   4   64.48    3.98
  -4   5  -4   64.50    2.83
   5   5   4    4.19    1.38
   5  -5   4    1.17    1.26
  -5   5  -4    3.36    1.45
   5   5   4    3.15    1.72
  -5   5  -4    2.36    0.90
  -6   5  -4  140.77    6.06
   6   5   4  146.15    5.63
   6   5   4  145.10    6.24
   6  -5   4  145.48    5.83
  -6   5  -4  145.42    4.60
  -7   5  -4    8.03    2.06
   7  -5   4    5.66    1.86
   7   5   4    3.88    1.67
   7   5   4    6.94    2.14
   8   5   4   33.09    3.52
   8   5   4   34.44    3.13
   8  -5   4   39.85    3.46
  -8   5  -4   36.98    3.56
   9   5   4    6.27    2.49
   9  -5   4    2.03    2.11
   9   5   4    1.06    1.70
  -9   5  -4    4.93    2.47
  10   5   4   33.49    3.41
  10   5   4   30.10    3.69
  10  -5   4   35.56    4.05
 -10   5  -4   37.74    4.03
  11   5   4    0.73    2.14
 -11   5  -4    1.80    2.96
  11   5   4    7.50    2.83
  11  -5   4    4.41    2.58
  12   5   4    6.94    2.92
  12  -5   4   10.58    3.39
  12   5   4    7.72    2.75
  13   5   4    7.10    2.60
  13  -5   4   10.91    3.51
  14  -5   4    2.67    3.24
  14   5   4    0.13    2.45
  15  -5   4   -1.47    2.75
  15   5   4    1.66    2.70
  16   5   4    2.61    2.75
  16   6  -4    3.35    3.37
  16  -6  -4    0.48    3.31
  15   6  -4   20.91    3.90
  15  -6  -4   23.02    4.29
 -14   6   4   17.76    4.75
  14   6  -4   16.75    3.52
  14  -6  -4   15.23    4.14
  13  -6  -4   77.42    6.36
  13   6  -4   72.54    6.19
  13   6  -4   76.99    5.50
 -13   6   4   74.75    6.70
 -12   6   4    1.89    3.24
  12   6  -4   -3.17    2.49
  12   6  -4    2.79    2.35
  12  -6  -4    0.07    2.55
 -11   6   4    6.47    3.26
  11  -6  -4    4.05    2.69
  11   6  -4    5.89    2.24
  11   6  -4    8.47    2.80
  10  -6  -4  108.81    6.21
 -10   6   4  117.02    7.41
  10   6  -4  113.16    5.64
  10   6  -4  110.11    6.42
  -9   6   4    3.10    2.56
   9   6  -4   -0.02    1.65
   9  -6  -4    3.99    2.36
   9   6  -4    1.27    2.15
   8  -6  -4  139.08    6.36
   8   6  -4  146.79    5.58
  -8   6   4  134.86    7.11
   8   6  -4  139.36    6.55
   7  -6  -4    2.97    1.77
  -7   6   4    0.81    2.01
   7   6  -4    4.20    1.90
   7   6  -4    2.28    1.30
  -6   6   4  122.47    6.17
   6   6  -4  130.26    4.58
   6   6  -4  131.68    5.81
   6  -6  -4  123.32    5.46
  -5   6   4  215.10    8.07
   5   6  -4  217.31    6.19
   5  -6  -4  213.33    7.29
  -5   6   4  227.19    6.06
   5   6  -4  223.27    7.91
  -4   6   4   34.69    3.03
  -4   6   4   35.46    2.18
   4   6  -4   30.21    2.72
   4   6  -4   37.61    1.90
   4  -6  -4   33.16    2.72
  -3   6   4  187.60    5.81
   3   6  -4  180.84    6.60
  -3   6   4  182.29    6.83
   3   6  -4  186.30    4.73
   2   6  -4  468.35   13.01
  -2   6   4  467.66   13.15
   2   6  -4  476.72   10.70
   2  -6  -4  482.51   12.02
  -2   6   4  470.13   12.34
   1   6  -4  371.98    8.52
  -1   6   4  362.26   10.29
   1  -6  -4  376.72    9.64
  -1   6   4  372.88   10.68
   1   6  -4  385.31   10.71
   0  -6  -4   41.06    2.21
   0  -6   4   38.21    1.59
   0   6   4   42.85    2.92
   0   6  -4   37.65    2.64
   1   6   4   10.72    1.86
  -1  -6  -4    8.67    1.20
  -1   6  -4   11.73    1.53
   1  -6   4   13.11    1.10
   1   6   4    8.02    1.30
  -2   6  -4  225.89    6.91
   2  -6   4  228.23    6.43
   2   6   4  232.82    7.83
  -2   6  -4  222.85    8.01
  -2  -6  -4  228.27    6.58
   2   6   4  239.20    6.92
   3   6   4 1693.84   38.41
   3  -6   4 1721.40   38.47
  -3   6  -4 1709.92   41.80
   3   6   4 1785.98   40.17
   3   6   4 1646.27   40.42
  -3   6  -4 1706.18   39.22
   4   6   4  121.19    5.66
  -4   6  -4  116.28    5.35
  -4   6  -4  118.72    4.25
   4   6   4  120.65    4.59
  -5   6  -4  457.49   11.65
   5  -6   4  454.96   12.56
   5   6   4  464.64   13.69
  -5   6  -4  426.37   13.41
   5   6   4  483.11   12.37
   6   6   4   25.70    3.11
   6   6   4   31.67    2.56
   6  -6   4   30.24    2.77
  -6   6  -4   30.52    3.03
   7   6   4  250.65    8.20
   7   6   4  249.72    9.30
  -7   6  -4  232.11    8.85
   7  -6   4  232.46    8.42
   8   6   4    5.96    1.93
  -8   6  -4    6.54    2.14
   8   6   4    9.51    2.59
   8  -6   4    6.54    2.18
   9   6   4    6.08    2.50
  -9   6  -4    7.36    2.52
   9  -6   4    2.81    2.33
   9   6   4    6.59    2.07
  10   6   4   38.70    4.30
  10  -6   4   33.89    4.01
 -10   6  -4   34.50    4.06
  10   6   4   34.99    3.56
  11   6   4   12.32    2.78
 -11   6  -4   15.75    3.46
  11   6   4   11.14    3.11
  11  -6   4   18.17    3.41
  12   6   4    3.21    2.76
  12  -6   4    5.41    3.11
  12   6   4    4.14    2.37
 -12   6  -4   -1.39    2.83
  13   6   4    6.68    2.84
  13  -6   4   -0.99    2.70
  14  -6   4    4.69    3.54
  14   6   4    0.61    2.37
  15   6   4    0.60    2.71
  15  -6   4   -0.96    3.05
  16   6   4    2.25    3.05
  16  -7  -4   13.01    4.14
  15  -7  -4    4.10    3.52
 -15   7   4    3.14    3.85
  14   7  -4    5.37    3.51
  14  -7  -4    5.84    3.43
 -14   7   4    2.65    4.03
 -13   7   4   10.61    4.29
  13  -7  -4   14.38    3.59
  13   7  -4   14.64    3.73
 -12   7   4   17.10    3.97
  12   7  -4   21.30    3.20
  12   7  -4   21.71    3.91
  12  -7  -4   16.25    3.41
  11   7  -4   24.68    3.91
 -11   7   4   28.33    4.58
  11  -7  -4   24.90    3.76
  11   7  -4   24.27    3.18
  10   7  -4   85.86    5.93
 -10   7   4   95.01    6.87
  10  -7  -4   89.80    5.84
  10   7  -4   90.85    4.97
   9   7  -4    0.37    1.59
  -9   7   4    2.62    2.82
   9   7  -4   -0.34    2.06
   9  -7  -4    0.91    2.03
   8   7  -4   29.85    2.49
   8   7  -4   26.35    3.18
   8  -7  -4   28.26    3.17
  -8   7   4   26.79    3.58
  -7   7   4    1.78    1.94
   7   7  -4   -1.03    1.03
   7  -7  -4   -2.59    1.46
   7   7  -4    0.85    1.90
  -6   7   4   14.39    2.62
   6  -7  -4   17.11    2.29
   6   7  -4   14.91    2.58
   6   7  -4   18.06    1.66
   5   7  -4    6.90    1.92
  -5   7   4    8.59    1.19
   5  -7  -4    9.66    1.81
   5   7  -4    7.52    1.12
  -5   7   4    7.54    2.19
  -4   7   4  273.90    7.51
  -4   7   4  246.99    8.92
   4   7  -4  252.33    6.45
   4   7  -4  256.72    8.90
   3   7  -4  398.79    9.00
   3  -7  -4  396.72   10.75
  -3   7   4  380.40   11.82
   3   7  -4  390.99   11.73
  -3   7   4  404.86   10.73
  -2   7   4  233.76    7.38
   2   7  -4  248.60    8.18
  -2   7   4  238.77    8.16
   2  -7  -4  236.10    7.09
   1   7  -4    4.60    1.46
  -1   7   4    3.94    1.43
   1  -7  -4    2.54    1.06
  -1   7   4    4.08    1.45
   0   7   4    1.41    0.95
   0   7   4    2.90    1.54
   0   7  -4    5.19    1.44
   0  -7   4    4.63    0.64
   0  -7  -4    5.73    1.16
   1   7   4   96.54    4.27
   1  -7   4  100.88    3.24
  -1  -7  -4  100.23    3.62
   1   7   4   96.68    4.74
  -1   7  -4   99.34    4.28
  -2  -7  -4   19.24    1.68
   2  -7   4   20.03    1.58
  -2   7  -4   18.25    2.40
   2   7   4   15.60    2.29
  -2   7  -4   18.03    1.88
   2   7   4   18.43    1.82
   3   7   4    3.14    1.19
  -3   7  -4    6.97    1.84
   3  -7   4    4.90    1.20
   3   7   4    4.46    1.79
  -3   7  -4    3.19    1.21
   3   7   4    1.57    1.08
  -4   7  -4    7.47    1.98
   4   7   4    6.64    1.40
   4   7   4    5.49    1.35
   4  -7   4    6.55    1.45
  -4   7  -4    8.68    1.34
   4   7   4    6.29    1.95
   5   7   4  193.80    6.56
   5   7   4  196.72    7.85
  -5   7  -4  195.10    7.86
  -5   7  -4  197.87    6.08
  -6   7  -4   20.07    2.69
   6   7   4   23.95    3.28
   6   7   4   23.99    2.37
   6  -7   4   26.47    2.68
   7   7   4  165.81    7.74
   7   7   4  182.14    6.75
   7  -7   4  192.59    7.35
  -7   7  -4  184.13    7.96
  -8   7  -4    7.42    2.46
   8  -7   4    5.35    2.35
   8   7   4    5.01    1.88
   8   7   4    7.38    3.01
  -9   7  -4  176.30    8.35
   9   7   4  186.45    7.39
   9   7   4  185.62    8.67
   9  -7   4  177.68    7.89
  10   7   4   54.38    5.02
  10   7   4   57.12    4.30
 -10   7  -4   54.97    4.80
  10  -7   4   62.55    4.88
  11   7   4   80.72    6.24
  11   7   4   89.27    5.54
  11  -7   4   89.97    6.22
 -11   7  -4   78.87    6.20
  12   7   4    3.30    2.96
 -12   7  -4   -4.22    2.75
  12   7   4   -1.80    1.92
  12  -7   4    1.18    2.54
  13   7   4   26.30    4.33
  13  -7   4   29.21    4.52
  13   7   4   20.02    3.52
  14   7   4    2.57    2.78
  14  -7   4    2.45    3.00
  15   7   4   16.37    3.80
  15  -7   4   19.45    4.59
  16  -8  -4   -3.81    3.29
 -16   8   4   -3.63    3.85
 -15   8   4    8.61    4.73
  15  -8  -4   14.24    4.23
 -14   8   4   -3.03    3.65
  14  -8  -4   -0.73    2.86
  14   8  -4   -0.94    3.01
  13   8  -4    9.25    3.67
  13  -8  -4   15.92    3.95
 -13   8   4   14.53    4.33
  12   8  -4   22.76    4.16
  12  -8  -4   21.28    3.70
 -12   8   4   17.63    4.31
 -11   8   4    3.41    3.22
  11  -8  -4    6.12    2.68
  11   8  -4    5.98    3.07
  10  -8  -4   47.76    4.40
 -10   8   4   53.57    5.20
  10   8  -4   51.66    4.95
   9  -8  -4  117.17    6.26
   9   8  -4   94.36    6.05
  -9   8   4   98.43    6.48
   8   8  -4  111.88    6.28
  -8   8   4  102.91    6.66
   8  -8  -4  112.14    5.86
   7   8  -4  192.42    8.18
  -7   8   4  196.38    8.57
   7  -8  -4  180.96    7.33
   6  -8  -4  224.77    7.94
   6   8  -4  230.65    8.87
  -6   8   4  214.48    9.02
   5   8  -4  208.15    8.27
  -5   8   4  214.93    8.61
  -5   8   4  209.23    6.40
  -4   8   4   67.77    4.45
   4   8  -4   60.48    4.41
  -4   8   4   73.54    3.59
   4  -8  -4   66.29    3.80
  -3   8   4  245.30    8.94
   3  -8  -4  261.85    7.85
   3   8  -4  252.42    8.82
  -3   8   4  257.01    7.90
   2  -8  -4   -0.35    1.23
   2   8  -4    1.71    1.54
  -2   8   4    1.66    1.34
  -2   8   4    2.25    1.54
  -1   8   4  152.56    6.17
  -1   8   4  158.24    6.09
   1  -8  -4  166.11    5.32
   1   8  -4  166.11    6.41
   0   8   4    1.86    1.23
   0   8   4    0.53    1.31
   0   8  -4   -1.89    1.14
   0  -8  -4   -0.75    0.87
  -1  -8  -4    1.73    0.91
   1   8   4   -0.53    1.35
   1   8   4    1.79    1.25
   1  -8   4    1.85    0.72
  -1   8  -4    0.45    1.13
   2  -8   4  185.35    5.50
  -2  -8  -4  184.14    5.71
   2   8   4  191.85    7.39
  -2   8  -4  181.66    6.46
   2   8   4  192.47    6.63
  -2   8  -4  182.76    7.53
   3  -8   4   26.33    2.18
   3   8   4   22.78    2.98
   3   8   4   26.64    2.26
  -3   8  -4   26.47    2.26
  -3  -8  -4   22.45    1.94
  -3   8  -4   25.45    2.95
  -4   8  -4    0.66    1.70
   4  -8   4    0.88    1.16
   4   8   4    2.86    1.23
   4   8   4   -0.39    1.15
  -4   8  -4    2.66    1.29
   4   8   4    0.79    1.74
   5   8   4    6.96    1.60
   5   8   4    3.93    2.43
  -5   8  -4    9.00    2.36
   5  -8   4    8.37    1.82
   6   8   4    0.76    1.26
   6   8   4   -1.93    1.92
   6  -8   4   -0.45    0.60
  -6   8  -4    2.23    1.92
  -7   8  -4   45.13    4.19
   7   8   4   54.79    3.67
   7  -8   4   50.31    3.89
   7   8   4   50.13    4.43
   8   8   4   35.45    4.28
   8  -8   4   32.50    3.58
   8   8   4   29.66    2.97
  -8   8  -4   30.06    3.73
   9  -8   4   34.26    3.82
   9   8   4   36.29    3.34
  -9   8  -4   35.25    4.09
   9   8   4   40.15    4.62
 -10   8  -4   14.31    3.52
  10   8   4   16.03    2.68
  10   8   4   10.19    3.44
  10  -8   4   19.15    3.31
  11   8   4   24.44    3.35
  11  -8   4   27.69    4.04
  11   8   4   29.78    4.20
 -11   8  -4   24.14    4.16
  12   8   4   27.94    4.51
  12  -8   4   19.17    3.92
  12   8   4   19.69    3.44
 -12   8  -4   14.70    4.14
  13  -8   4   15.79    4.06
  13   8   4    9.77    3.87
  14  -8   4   -4.26    2.84
  15  -8   4   -1.56    3.34
 -16   9   4   -3.96    4.35
  16  -9  -4    4.91    3.95
  15  -9  -4    1.47    3.35
 -15   9   4    6.47    4.69
  15   9  -4    1.69    3.81
  14  -9  -4    0.79    3.06
 -14   9   4    3.64    4.18
  14   9  -4   -1.26    3.34
  13   9  -4   29.14    4.77
  13  -9  -4   35.79    4.77
 -13   9   4   31.27    5.39
  12   9  -4    1.09    3.17
 -12   9   4    0.91    3.38
  12  -9  -4    0.20    2.73
  11   9  -4   -0.46    2.85
  11  -9  -4    8.19    2.94
 -11   9   4    3.21    3.41
  10  -9  -4    4.34    2.50
  10   9  -4   -1.30    2.30
 -10   9   4    3.53    3.02
  -9   9   4    8.17    3.43
   9  -9  -4   13.62    2.76
   9   9  -4    9.98    3.09
   8   9  -4    7.94    2.83
   8  -9  -4    8.68    2.46
  -8   9   4    4.04    2.76
   7   9  -4    1.21    2.14
  -7   9   4    2.00    2.26
   7  -9  -4    2.41    1.83
   6   9  -4   26.04    3.21
  -6   9   4   28.85    3.72
   5  -9  -4   35.55    2.92
  -5   9   4   30.70    3.72
   5   9  -4   33.62    3.40
  -4   9   4   -0.23    1.61
   4   9  -4    1.07    1.89
  -4   9   4   -2.01    1.30
   4  -9  -4    0.32    1.25
   3  -9  -4  217.05    7.08
  -3   9   4  230.73    7.51
  -3   9   4  223.02    8.51
   3   9  -4  217.08    8.37
  -2   9   4   11.24    2.22
   2   9  -4   10.68    2.11
   2  -9  -4    7.09    1.60
  -2   9   4   11.45    1.97
  -1   9   4   55.01    3.88
  -1   9   4   54.43    3.69
   1  -9  -4   49.64    2.88
   1   9  -4   46.18    3.59
   0   9  -4   27.67    2.73
   0   9   4   25.98    2.78
   0   9   4   27.26    2.67
   0  -9  -4   25.51    2.00
  -1  -9  -4  284.81    7.85
  -1   9  -4  286.70    9.27
   1   9   4  289.21    9.69
   2  -9   4    5.54    1.15
  -2   9  -4    2.83    1.89
  -2   9  -4    1.63    1.51
  -2  -9  -4    2.94    1.14
   2   9   4    5.23    1.68
   2   9   4    2.98    2.12
  -3   9  -4  139.70    5.58
   3   9   4  151.34    6.89
  -3  -9  -4  138.52    4.89
   3   9   4  145.35    5.81
   3  -9   4  141.55    4.93
  -3   9  -4  136.44    6.78
  -4   9  -4   32.97    3.53
  -4   9  -4   33.94    2.80
  -4  -9  -4   36.40    2.63
   4   9   4   29.79    2.63
   4  -9   4   36.14    2.68
   4   9   4   29.39    3.41
   5  -9   4   -1.46    1.22
  -5   9  -4   -0.37    1.72
   5   9   4    5.10    2.50
   5   9   4   -1.40    1.22
   6   9   4   63.63    5.05
   6   9   4   62.61    3.74
   6  -9   4   67.55    4.02
  -6   9  -4   58.42    4.88
   7   9   4   20.86    2.50
   7   9   4   23.36    3.61
  -7   9  -4   12.89    2.88
   8  -9   4  108.81    6.01
   8   9   4  121.18    7.23
  -8   9  -4   94.49    6.48
   9  -9   4   43.50    4.27
  -9   9  -4   47.26    4.78
   9   9   4   44.20    4.75
  10  -9   4   32.22    3.91
  10   9   4   23.61    4.00
 -10   9  -4   28.07    4.31
  11   9   4    4.81    3.25
 -11   9  -4   -2.78    2.76
  11  -9   4   -0.64    2.45
 -12   9  -4   14.81    4.16
  12   9   4   17.17    4.25
  12  -9   4   15.40    3.75
 -13   9  -4    2.84    3.60
  13  -9   4    3.23    3.31
  13   9   4   -5.91    2.72
  14   9   4   -0.97    3.39
  14  -9   4   -2.33    2.85
 -16  10   4    3.10    4.82
 -15  10   4    0.07    3.96
  15 -10  -4   -1.63    3.30
  15  10  -4   -5.25    3.34
  14  10  -4    8.25    4.21
 -14  10   4   13.63    4.93
  14 -10  -4   16.37    4.10
 -13  10   4   -0.69    3.76
  13 -10  -4   -0.21    2.91
  13  10  -4   -2.13    3.21
  12  10  -4   -2.62    3.18
  12 -10  -4   -2.25    2.67
 -12  10   4   -1.69    3.16
  11 -10  -4    6.14    2.85
 -11  10   4   -1.69    3.25
  11  10  -4    3.28    3.36
 -10  10   4    2.91    3.07
  10 -10  -4    1.34    2.28
  10  10  -4    2.26    2.67
   9  10  -4   34.16    4.44
   9 -10  -4   34.67    3.73
  -9  10   4   27.81    4.49
   8 -10  -4   10.32    2.55
   8  10  -4   13.35    3.18
  -8  10   4   17.55    3.45
   7  10  -4   37.97    4.05
  -7  10   4   43.38    4.55
   6  10  -4    3.59    2.16
  -6  10   4    5.64    2.56
   6 -10  -4   -0.54    1.61
  -5  10   4  106.89    6.21
   5 -10  -4  101.38    4.83
   5  10  -4  102.97    5.88
  -4  10   4   28.51    3.50
   4  10  -4   29.49    3.49
  -4  10   4   31.54    2.93
   4 -10  -4   35.01    2.87
   3 -10  -4  101.61    4.43
   3  10  -4   96.13    5.49
  -3  10   4  101.69    5.92
  -3  10   4  110.77    5.11
   2 -10  -4  119.30    4.80
  -2  10   4  130.60    5.80
   2  10  -4  122.10    6.09
  -2  10   4  129.85    6.23
   1  10  -4    2.97    1.80
   1 -10  -4    4.48    1.50
  -1  10   4    3.56    1.95
  -1  10   4    3.19    1.90
   0  10   4  224.41    8.36
   0  10   4  237.48    8.62
   0  10  -4  222.86    8.26
  -1  10  -4   13.56    2.70
   1  10   4    6.43    1.58
  -1  10  -4   14.91    2.39
   1  10   4   17.39    2.95
   2  10   4 1008.20   27.20
  -2  10  -4 1048.49   28.58
   2  10   4 1115.82   27.32
  -2  10  -4 1034.35   26.24
  -3  10  -4   45.30    4.09
  -3  10  -4   51.90    3.59
   3  10   4   45.12    4.06
   3  10   4   43.53    3.47
   4  10   4  314.37   11.58
  -4  10  -4  336.94   12.17
   5  10   4    1.75    2.29
  -5  10  -4    5.33    2.21
   6  10   4  113.75    6.94
  -6  10  -4  119.73    6.81
   7 -10   4    1.76    1.91
   7  10   4   -0.10    2.83
  -7  10  -4    8.36    3.03
   8 -10   4    0.35    1.59
   8  10   4    4.98    3.12
  -8  10  -4    4.96    2.85
   9 -10   4   14.50    3.03
   9  10   4   11.07    3.71
  -9  10  -4   13.45    3.33
  10 -10   4    7.52    2.91
 -10  10  -4    7.42    3.46
  10  10   4    9.37    3.58
  11  10   4    7.43    3.83
  11 -10   4   16.64    3.71
 -11  10  -4    8.63    3.54
  12 -10   4    7.47    3.35
 -12  10  -4   -6.04    3.15
  12  10   4    1.02    3.30
  13  10   4   11.58    4.15
 -13  10  -4    0.57    3.78
  13 -10   4    5.94    3.68
  14  10   4   -3.31    3.29
  14 -10   4    2.60    3.32
  15  11  -4   -4.56    3.63
 -15  11   4   -5.61    3.96
  15 -11  -4   -0.15    3.65
 -14  11   4   -1.00    3.80
  14 -11  -4   -0.58    3.09
  14  11  -4    3.14    3.88
 -13  11   4    0.80    4.19
  13  11  -4    5.10    3.93
  13 -11  -4    5.05    3.21
  12  11  -4    4.73    3.78
 -12  11   4    4.83    4.06
  12 -11  -4    7.66    3.29
  11  11  -4    2.48    3.31
  11 -11  -4    1.92    2.68
 -11  11   4    1.84    3.35
  10 -11  -4    7.05    2.67
  10  11  -4   -0.33    3.00
 -10  11   4    4.90    3.37
   9 -11  -4    3.76    2.27
  -9  11   4   -2.19    2.95
   9  11  -4    2.38    2.77
   8 -11  -4   -0.05    1.11
   8  11  -4   -2.60    2.18
  -8  11   4    1.89    2.74
   7 -11  -4   15.22    2.73
  -7  11   4   18.40    3.70
   7  11  -4   19.65    3.48
   6  11  -4   14.33    3.29
   6 -11  -4   15.02    2.36
  -6  11   4   15.44    3.23
   5  11  -4   11.70    2.80
  -5  11   4   12.92    3.19
   4  11  -4    4.12    2.23
  -4  11   4    7.16    2.57
   3  11  -4   28.16    3.36
  -3  11   4   32.73    3.78
  -3  11   4   37.71    3.28
   2  11  -4   27.87    3.39
  -2  11   4   29.78    3.13
  -2  11   4   37.17    3.79
  -1  11   4  284.37   10.18
  -1  11   4  278.69    9.73
   1  11  -4  263.63    9.74
   0  11   4    0.19    1.71
   0  11   4   -1.09    1.96
   0  11  -4   -0.55    1.75
  -1  11  -4  254.99    9.23
  -1  11  -4  244.32   10.24
   1  11   4  266.61    9.87
   1  11   4  272.29    9.60
   2  11   4   31.39    3.63
  -2  11  -4   35.58    3.19
   2  11   4   35.88    3.49
  -2  11  -4   27.83    3.61
   3  11   4   15.38    3.22
  -3  11  -4   10.44    2.69
  -3  11  -4   11.18    2.28
   3  11   4    7.17    2.27
  -4  11  -4   14.47    3.13
   4  11   4    8.06    2.74
  -5  11  -4   29.77    4.00
   5  11   4   26.82    3.78
   6  11   4   69.11    5.83
  -6  11  -4   71.15    5.81
   7  11   4   51.81    5.18
  -7  11  -4   56.92    5.20
  -8  11  -4   35.48    4.64
   8  11   4   22.06    4.26
  -9  11  -4   18.14    3.90
   9  11   4   16.29    3.87
 -10  11  -4   41.49    5.26
  10  11   4   44.57    5.54
 -11  11  -4    9.93    4.00
  11  11   4   11.57    4.21
 -12  11  -4   14.53    4.47
  12  11   4   29.47    4.98
  13  11   4    7.39    4.17
 -13  11  -4    1.86    4.03
  14  11   4    7.05    4.30
 -14  12   4    3.41    4.77
  14  12  -4   10.92    4.54
  13  12  -4   -4.15    3.20
 -13  12   4    0.62    4.25
 -12  12   4   14.57    4.78
  12  12  -4   16.67    4.43
 -11  12   4    6.23    4.00
  11  12  -4   -0.11    3.54
 -10  12   4   81.16    6.98
  10  12  -4   81.60    6.99
  -9  12   4   32.72    4.76
   9  12  -4   36.52    4.94
  -8  12   4  104.48    7.36
   8  12  -4   82.08    6.30
  -7  12   4   91.85    6.77
   7  12  -4   75.74    6.19
  -6  12   4  100.00    6.69
   6  12  -4   96.67    6.36
  -5  12   4  151.09    8.04
   5  12  -4  134.32    7.38
  -4  12   4  117.82    6.96
   4  12  -4   99.31    6.16
  -3  12   4   26.77    3.58
  -3  12   4   21.71    2.94
   3  12  -4   19.39    3.37
   2  12  -4    9.07    2.78
  -2  12   4   10.17    2.65
  -2  12   4   15.40    3.07
   1  12  -4    0.95    2.13
  -1  12   4    4.35    2.36
  -1  12   4    6.19    2.57
   0  12  -4   41.28    4.42
   0  12   4   44.92    4.09
   0  12  -4   40.39    3.91
   0  12   4   45.29    4.16
   1  12   4   71.16    5.31
  -1  12  -4   66.83    5.43
   1  12   4   65.99    4.98
  -1  12  -4   64.07    4.60
   2  12   4    4.55    1.93
  -2  12  -4    0.95    2.04
   2  12   4    2.90    2.72
  -2  12  -4    8.38    2.42
   3  12   4   51.82    4.27
   3  12   4   58.42    4.96
  -3  12  -4   45.83    4.56
   4  12   4    1.01    2.77
  -4  12  -4   -1.14    1.98
  -5  12  -4  118.41    7.47
   5  12   4  123.90    7.44
  -6  12  -4   16.14    3.52
   6  12   4   15.66    3.53
   7  12   4    4.24    3.17
  -7  12  -4    7.81    3.27
  -8  12  -4   19.48    4.00
   8  12   4    5.53    3.59
  -9  12  -4    6.95    3.39
   9  12   4   12.19    3.87
  10  12   4   19.26    4.59
 -10  12  -4    7.46    3.70
  11  12   4   -2.43    3.52
 -11  12  -4   -4.26    2.80
 -12  12  -4    6.26    3.74
  12  12   4    4.65    4.13
 -13  12  -4   11.95    4.97
  13  12   4    9.55    4.21
 -14  13   4   14.78    5.39
  14  13  -4   22.02    5.61
  13  13  -4    2.90    3.91
 -13  13   4   -0.72    3.88
  12  13  -4   17.71    4.90
 -12  13   4   12.93    4.78
  11  13  -4    7.53    4.10
 -11  13   4    4.94    4.24
 -10  13   4   62.28    6.63
  10  13  -4   54.01    5.88
   9  13  -4    5.40    3.60
  -9  13   4   14.33    4.21
  -8  13   4   -0.05    3.06
   8  13  -4   -0.38    2.72
  -7  13   4   10.11    3.67
   7  13  -4   11.79    3.62
  -6  13   4   21.20    4.05
   6  13  -4   21.51    3.91
   5  13  -4   44.64    4.66
  -5  13   4   46.86    4.96
  -4  13   4  144.64    8.03
   4  13  -4  139.50    7.64
   3  13  -4    0.42    2.38
  -3  13   4    0.96    2.44
   2  13  -4   97.85    6.12
  -2  13   4  101.33    6.53
  -2  13   4   97.28    5.79
   1  13  -4   91.49    5.65
   1  13  -4   93.32    6.34
  -1  13   4  100.66    6.40
  -1  13   4   89.71    5.77
   0  13  -4    4.45    2.41
   0  13   4    6.06    2.77
   0  13   4    1.32    2.39
   0  13  -4    2.01    2.32
   1  13   4    4.68    2.75
  -1  13  -4    6.18    2.50
  -1  13  -4    3.87    2.35
   1  13   4    5.11    2.63
  -2  13  -4   23.57    3.24
  -2  13  -4   27.20    4.01
   2  13   4   27.71    3.93
  -3  13  -4    1.11    2.37
   3  13   4    0.77    2.61
   4  13   4    2.31    2.81
  -4  13  -4    2.35    2.36
   5  13   4    5.56    2.90
  -5  13  -4    1.63    2.53
  -6  13  -4   18.49    4.00
   6  13   4   17.69    4.06
  -7  13  -4    3.30    3.20
   7  13   4   -0.41    2.65
   8  13   4   -0.19    2.95
  -8  13  -4    1.52    2.82
  -9  13  -4   37.25    5.13
   9  13   4   34.27    5.37
  10  13   4   14.46    4.26
 -10  13  -4   22.51    4.94
 -11  13  -4   28.69    5.26
  11  13   4   32.91    5.75
  12  13   4    7.30    4.57
 -12  13  -4   -5.52    3.48
 -13  14   4   -3.11    4.45
  13  14  -4    2.16    4.35
  12  14  -4    2.43    4.22
 -12  14   4    8.09    4.81
  11  14  -4    2.31    3.60
 -11  14   4   -2.80    3.78
 -10  14   4   49.18    6.39
  10  14  -4   52.01    6.34
   9  14  -4   -3.10    2.99
  -9  14   4    0.18    3.23
   8  14  -4   18.28    4.02
  -8  14   4   17.78    4.22
  -7  14   4   31.14    4.74
   7  14  -4   30.29    4.54
  -6  14   4   43.37    5.28
   6  14  -4   52.20    5.30
   5  14  -4   23.84    4.21
  -5  14   4   25.96    4.36
  -4  14   4   49.04    5.11
   4  14  -4   45.53    4.98
   3  14  -4   -1.88    2.53
  -3  14   4    3.87    2.63
  -2  14   4   45.28    4.80
   2  14  -4   54.93    4.88
  -2  14   4   46.03    4.33
  -1  14   4  113.84    7.10
   1  14  -4  119.25    7.39
  -1  14   4  115.02    6.85
   1  14  -4  120.52    6.90
   0  14  -4  135.95    7.21
   0  14   4  139.40    7.50
   0  14  -4  129.48    7.82
   0  14   4  133.18    7.44
   1  14   4  196.74    9.26
  -1  14  -4  198.16    9.93
   1  14   4  215.42    9.37
  -1  14  -4  200.93    8.72
   2  14   4   39.37    4.18
  -2  14  -4   70.61    6.06
   2  14   4   62.11    5.28
  -3  14  -4  147.42    8.78
   3  14   4  157.84    8.27
   4  14   4   15.22    3.82
  -4  14  -4   20.17    3.98
   5  14   4   77.50    6.55
  -5  14  -4   84.84    7.01
  -6  14  -4    3.70    3.13
   6  14   4   -2.80    2.84
  -7  14  -4    0.93    2.90
   7  14   4    3.38    3.21
  -8  14  -4   28.41    5.13
   8  14   4   17.13    4.36
  -9  14  -4    3.77    3.37
   9  14   4   -1.25    3.03
 -10  14  -4   14.09    4.70
  10  14   4    9.89    4.42
  11  14   4   -4.00    3.26
 -11  14  -4   -1.48    3.57
 -12  15   4   -0.60    4.33
  12  15  -4   -5.78    3.24
  11  15  -4   -3.93    3.70
 -11  15   4   -3.25    3.73
  10  15  -4   -2.83    3.13
 -10  15   4    3.87    3.99
  -9  15   4    1.01    3.62
   9  15  -4   -0.23    3.39
   8  15  -4    5.30    3.49
  -8  15   4    1.45    3.88
  -7  15   4   -2.45    2.75
   7  15  -4   -0.30    2.79
  -6  15   4   -0.83    2.94
   6  15  -4   -0.86    2.97
   5  15  -4    9.61    3.68
  -5  15   4   10.26    3.68
   4  15  -4    6.29    3.38
  -4  15   4    1.51    3.06
   3  15  -4    3.93    2.78
  -3  15   4    8.68    3.19
   2  15  -4   37.30    4.59
  -2  15   4   45.90    5.00
   2  15  -4   47.21    4.99
   1  15  -4    9.90    3.19
  -1  15   4   11.61    3.18
  -1  15   4   17.12    3.58
   1  15  -4    8.12    2.97
   0  15   4   11.27    3.37
   0  15  -4    6.43    3.03
   0  15   4   11.11    3.10
   0  15  -4   13.50    3.55
  -1  15  -4    1.88    2.63
  -1  15  -4    2.93    2.77
   1  15   4    2.96    2.49
   1  15   4    1.16    2.74
   2  15   4   27.20    4.29
  -2  15  -4   31.31    4.64
   3  15   4   -4.59    2.52
  -3  15  -4    0.70    2.70
  -4  15  -4   13.57    3.90
   4  15   4   24.73    4.27
  -5  15  -4    4.46    3.15
   5  15   4    4.15    3.42
   6  15   4    6.25    3.72
  -6  15  -4    1.41    3.03
  -7  15  -4   -0.26    3.22
   7  15   4    0.27    3.03
  -8  15  -4   12.65    4.34
   8  15   4    8.29    3.81
  -9  15  -4   15.03    4.67
   9  15   4   12.38    4.39
  10  15   4    9.48    4.58
 -10  15  -4    4.06    4.05
  11  16  -4   17.96    4.97
 -11  16   4   12.28    5.37
 -10  16   4   -1.58    3.84
  10  16  -4   -7.79    3.39
   9  16  -4   63.57    6.78
  -9  16   4   70.42    7.52
  -8  16   4    0.80    3.62
   8  16  -4    0.62    3.24
   7  16  -4   45.01    5.86
  -7  16   4   42.22    5.96
   6  16  -4    7.73    3.87
  -6  16   4    4.79    3.57
   5  16  -4   79.05    6.89
  -5  16   4   93.16    7.60
   4  16  -4    3.91    3.54
  -4  16   4   -1.53    2.94
  -3  16   4   90.68    7.32
   3  16  -4   90.25    6.92
   3  16  -4  104.99    7.25
   2  16  -4    1.83    2.75
   2  16  -4    3.51    3.10
  -2  16   4    1.67    2.95
  -1  16   4   95.55    6.58
   1  16  -4   88.72    6.76
   1  16  -4   93.68    6.71
  -1  16   4   75.74    6.61
   0  16  -4   19.27    4.01
   0  16   4   18.97    4.01
   0  16   4   11.77    3.53
   0  16  -4   12.85    3.48
   1  16   4    5.88    3.09
   1  16   4    5.20    3.32
  -1  16  -4   -1.94    2.29
  -2  16  -4   12.75    4.04
   2  16   4   11.13    3.73
   3  16   4   -0.54    3.01
  -3  16  -4   -2.85    2.23
  -4  16  -4    8.50    3.95
   4  16   4    9.31    3.99
  -5  16  -4    9.29    3.83
   5  16   4    6.06    3.86
  -6  16  -4    7.23    3.92
   6  16   4    9.41    4.07
  -7  16  -4   19.26    4.89
   7  16   4   16.73    4.61
  -8  16  -4   -0.47    3.60
   8  16   4    2.94    3.84
   9  16   4   -3.85    3.09
  -9  16  -4    0.70    3.46
  -9  17   4   17.99    5.38
   9  17  -4    7.58    4.56
   8  17  -4    1.38    3.69
  -8  17   4   -3.92    3.79
  -7  17   4    0.27    3.28
   7  17  -4    0.95    3.35
   6  17  -4   13.64    4.28
  -6  17   4    1.22    4.12
  -5  17   4    7.59    4.10
   5  17  -4    4.54    3.36
   5  17  -4    8.41    3.35
  -4  17   4    6.08    3.77
   4  17  -4    4.33    3.68
   4  17  -4    1.05    2.79
   3  17  -4   11.94    3.65
  -3  17   4   13.26    4.11
   3  17  -4    9.98    3.84
   2  17  -4   43.65    5.27
  -2  17   4   38.11    5.25
   2  17  -4   42.61    5.30
   1  17  -4   25.92    4.55
  -1  17   4   21.71    4.41
   1  17  -4   28.28    4.58
   0  17  -4   20.17    4.28
   0  17  -4   20.69    4.14
   0  17   4   15.86    3.98
   0  17   4   16.93    3.99
  -1  17  -4   10.87    3.86
   1  17   4   15.17    3.93
  -2  17  -4   19.28    4.42
   2  17   4   34.19    4.99
   3  17   4    8.14    3.80
  -3  17  -4    8.14    4.05
   4  17   4    0.20    3.39
  -4  17  -4   -0.03    3.47
  -5  17  -4    9.77    4.15
   5  17   4    3.81    3.49
   6  17   4    0.90    3.22
  -6  17  -4   -2.90    3.51
   7  17   4   -0.56    3.49
  -7  17  -4   -0.82    3.27
  -8  17  -4    0.64    3.99
   8  17   4    5.08    4.23
   7  18  -4    3.69    3.87
  -7  18   4   -0.55    4.10
  -6  18   4   -1.27    3.83
   6  18  -4    1.18    3.79
   5  18  -4    9.08    3.52
   5  18  -4    4.34    3.57
  -5  18   4   11.69    4.65
   4  18  -4    5.18    3.87
  -4  18   4    1.01    3.37
   4  18  -4    0.76    2.99
  -3  18   4   -2.95    3.03
   3  18  -4    2.07    3.39
   3  18  -4    0.85    2.74
   2  18  -4    1.85    3.42
  -2  18   4   -0.34    3.32
   2  18  -4   -0.40    2.54
  -1  18   4   14.20    4.41
   1  18  -4   19.30    4.25
   1  18  -4    9.18    4.14
   0  18   4    0.52    3.39
   0  18  -4    1.46    3.23
  -1  18  -4   -2.44    2.95
   1  18   4   -4.00    3.07
  -2  18  -4   50.39    6.35
   2  18   4   51.21    5.96
  -3  18  -4   29.55    5.47
   3  18   4   24.43    4.94
   4  18   4   10.83    4.26
  -4  18  -4   12.73    4.55
   5  18   4   15.09    4.44
  -5  18  -4   12.10    4.70
   6  18   4    4.86    4.13
  -6  18  -4   11.41    4.63
   5  19  -4   11.42    4.62
   5  19  -4   17.60    4.19
  -5  19   4    9.55    4.90
   4  19  -4   -0.10    2.91
  -4  19   4    1.10    3.92
   4  19  -4   -6.69    3.21
   3  19  -4   -1.70    3.17
  -3  19   4    8.33    4.13
   3  19  -4    7.12    3.42
   2  19  -4    4.55    3.74
  -2  19   4   -3.05    3.32
   2  19  -4   -0.55    2.98
   1  19  -4    9.19    3.70
  -1  19   4    5.86    3.91
   0  19  -4    0.86    3.10
   1  19   4    4.72    3.79
  -1  19  -4    2.15    3.28
   2  19   4   -1.08    3.32
  -2  19  -4   -1.16    3.56
   3  19   4    0.01    3.54
  -3  19  -4    0.52    3.32
  18   0  -5   -3.57    2.89
  17   0  -5    3.81    3.17
  16   0  -5    1.37    2.94
  15   0  -5   11.44    3.47
  14   0  -5    0.41    2.41
  13   0  -5   10.03    3.03
  12   0  -5    0.31    1.91
  11   0  -5   42.67    3.81
  10   0  -5   -1.55    1.80
   9   0  -5    7.33    1.96
   9   0  -5   11.72    1.77
   8   0  -5    0.17    1.30
   8   0  -5    1.53    1.17
   7   0  -5  572.87   15.45
   7   0  -5  602.75   14.84
   6   0  -5    2.53    1.25
   6   0  -5    1.54    0.84
   5   0  -5   51.09    2.45
   5   0  -5   50.15    2.89
   4   0  -5   -0.87    0.39
   4   0  -5    0.30    1.09
   3   0  -5  126.99    4.29
   2   0  -5    1.31    0.73
   1   0  -5  427.18   10.37
   0   0  -5    0.83    0.66
   1   0   5  294.19    7.77
   2   0   5   -0.81    0.67
   2   0   5   -1.19    0.82
   3   0   5  412.90   10.86
   3   0   5  412.00   10.84
   4   0   5    1.47    1.06
   4   0   5    0.71    0.94
  -5   0  -5  800.09   19.27
   5   0   5  792.64   19.80
  -6   0  -5    1.88    1.11
   6   0   5    1.72    1.45
   6   0   5   -1.16    1.20
   7   0   5   14.95    2.06
   7   0   5   17.35    2.33
  -7   0  -5   12.32    1.78
   8   0   5    0.74    1.51
   8   0   5   -0.58    1.71
   9   0   5    1.93    2.00
   9   0   5    3.18    1.82
  10   0   5   -0.44    2.00
  11   0   5    0.72    2.02
  12   0   5   -2.73    1.72
  13   0   5   22.42    3.73
  14   0   5    1.40    2.81
  15   0   5   -0.37    2.72
  16   0   5   -5.81    2.08
  18   1  -5    3.74    3.34
  17   1  -5    5.79    3.24
  17  -1  -5    0.37    3.12
  16  -1  -5    3.32    3.01
  16   1  -5    0.05    2.94
  15  -1  -5    3.70    2.66
  15   1  -5    8.10    3.23
  14   1  -5    0.20    2.12
  14  -1  -5    1.74    2.42
  13  -1  -5    8.25    2.84
  13   1  -5    4.65    2.68
  12   1  -5   13.56    2.98
  12  -1  -5   12.99    2.86
  11  -1  -5   38.64    3.72
  11   1  -5   36.75    3.64
  10   1  -5   59.85    4.15
  10   1  -5   60.24    3.71
  10  -1  -5   55.18    4.37
   9   1  -5   18.73    2.46
   9  -1  -5   23.88    2.75
   9   1  -5   22.70    2.32
   9  -1  -5   20.72    1.96
   8  -1  -5  788.09   18.60
   8   1  -5  787.75   19.29
   8   1  -5  742.83   19.51
   8  -1  -5  742.30   19.79
   7  -1  -5   60.09    2.83
   7  -1  -5   56.53    3.59
   7   1  -5   67.81    3.73
   7   1  -5   66.86    3.34
   6   1  -5   23.78    1.97
   6  -1  -5   33.95    2.76
   6   1  -5   34.27    2.63
   6  -1  -5   33.24    1.95
   5   1  -5   67.13    3.31
   5  -1  -5   63.81    3.36
   5  -1  -5   69.40    2.72
   4   1  -5    2.35    0.83
   4  -1  -5    2.52    1.10
   4   1  -5    1.98    1.08
   3   1  -5   32.50    2.11
   3  -1  -5   31.90    2.15
   3   1  -5   32.73    2.06
   2   1  -5  337.95    8.40
   2  -1  -5  328.52    8.52
   1   1  -5 1732.67   37.38
   1  -1  -5 1663.68   37.48
   0   1   5  336.55    8.96
   0   1  -5  339.97    8.57
   0  -1  -5  350.36    8.74
   1   1   5   16.74    1.54
   1   1   5   18.20    1.70
   1  -1   5   18.69    1.56
   2   1   5  343.09    9.28
   2  -1   5  339.78    9.04
   2   1   5  340.79    9.07
  -3   1  -5   24.89    1.59
   3   1   5   23.60    1.97
   3  -1   5   21.30    1.84
   3   1   5   24.53    1.98
  -4   1  -5    6.53    1.05
   4  -1   5    5.73    1.32
   4   1   5    6.44    1.36
   4   1   5    7.63    1.48
   5  -1   5  114.03    4.83
   5   1   5  117.62    4.76
   5   1   5  116.90    4.90
   5  -1   5  107.35    4.35
  -5   1  -5  111.64    4.08
  -6   1  -5   40.23    2.70
   6  -1   5   39.64    2.72
   6  -1   5   38.67    3.05
   6   1   5   46.33    3.33
   7  -1   5   98.02    4.91
   7   1   5   98.11    4.98
  -7   1  -5   96.73    4.24
   7  -1   5   90.55    4.20
   8  -1   5  162.74    6.00
   8   1   5  167.03    6.93
   8  -1   5  149.08    6.77
   8   1   5  150.56    6.15
  -8   1  -5  149.21    5.94
   9   1   5   40.16    3.35
   9  -1   5   31.65    3.43
   9   1   5   30.50    3.39
  10  -1   5   14.91    3.00
  10   1   5    9.19    2.62
  11  -1   5    6.18    2.51
  11   1   5    4.17    2.53
  12   1   5   36.74    4.25
  12  -1   5   29.34    3.91
  13   1   5    5.89    2.90
  13  -1   5    3.02    2.52
  14  -1   5   24.29    4.32
  14   1   5   29.46    4.45
  15   1   5    3.95    3.10
  15  -1   5    0.87    3.04
  16  -1   5   13.81    3.96
  16   1   5   10.90    3.68
  18   2  -5    1.88    3.21
  17   2  -5   17.28    4.23
  17  -2  -5   16.94    4.19
  16   2  -5    9.53    3.62
  16  -2  -5   13.85    3.81
  15   2  -5   19.88    3.87
  15  -2  -5   27.52    4.39
  14   2  -5   39.00    4.41
  14  -2  -5   46.36    4.88
  13  -2  -5  102.67    6.57
  13   2  -5  126.36    6.85
  12  -2  -5   -1.19    2.15
  12   2  -5    1.59    2.13
  11   2  -5  113.83    5.72
  11  -2  -5  127.40    6.66
  11   2  -5  124.50    6.27
  10  -2  -5   69.36    4.86
  10   2  -5   65.24    4.05
  10   2  -5   61.64    4.34
   9  -2  -5  215.36    8.04
   9   2  -5  195.90    7.26
   9   2  -5  196.07    7.46
   8  -2  -5   17.01    2.37
   8   2  -5   18.58    2.30
   8   2  -5    8.85    1.65
   8  -2  -5   18.42    1.52
   7  -2  -5   13.28    1.25
   7   2  -5   11.52    1.85
   7  -2  -5   13.18    2.09
   7   2  -5    6.15    1.31
   6   2  -5  136.79    5.24
   6  -2  -5  144.53    5.62
   6  -2  -5  150.74    4.43
   6   2  -5  148.03    5.36
  -6   2   5  157.31    6.40
   5   2  -5   10.30    1.46
   5  -2  -5   10.51    1.63
   5   2  -5   11.25    1.48
  -5   2   5   11.60    2.10
   4   2  -5  267.78    7.83
   4   2  -5  284.74    7.64
  -4   2   5  271.76    8.57
   4  -2  -5  276.13    7.96
   3   2  -5   20.61    1.55
   3  -2  -5   21.48    1.78
   3   2  -5   21.29    1.79
  -3   2   5   22.85    2.23
   2   2  -5 1447.41   32.32
   2   2  -5 1491.87   33.74
  -2   2   5 1476.69   34.70
   2  -2  -5 1436.67   32.70
   1   2  -5 3243.57   69.50
  -1   2   5 3200.40   71.50
   1  -2  -5 3192.20   69.77
   0  -2  -5  641.50   14.43
   0   2   5  619.89   14.88
   0  -2   5  551.58   13.98
   1   2   5 1308.28   30.38
   1   2   5 1382.24   31.40
   1  -2   5 1366.00   30.30
   2   2   5   16.71    1.70
   2  -2   5   16.12    1.52
   2   2   5   11.61    1.38
   3   2   5  885.22   21.02
   3   2   5  906.83   21.66
   3  -2   5  854.32   20.93
  -3   2  -5  897.71   21.66
   4  -2   5  896.12   21.62
   4   2   5  915.56   22.12
  -4   2  -5  891.23   21.99
   4   2   5  885.91   21.52
   5  -2   5   88.62    4.22
   5   2   5   92.26    4.35
   5   2   5   89.53    4.32
  -5   2  -5   90.85    3.88
   6  -2   5   33.07    2.89
  -6   2  -5   38.13    2.72
   6   2   5   34.50    2.79
   6   2   5   30.41    2.62
  -7   2  -5  307.69    9.63
   7   2   5  326.94   10.02
   7  -2   5  325.76   10.35
   7   2   5  316.94   10.16
   8  -2   5   64.41    4.49
   8   2   5   54.80    3.82
  -8   2  -5   58.57    4.05
   8   2   5   59.34    4.17
  -9   2  -5   78.17    4.92
   9   2   5   84.66    5.00
   9  -2   5   88.39    5.22
  10  -2   5   35.60    3.85
  10   2   5   38.21    3.53
  10   2   5   30.77    3.58
  11  -2   5   67.98    5.24
  11   2   5   72.77    5.34
  12  -2   5    5.66    3.06
  12   2   5    6.31    2.67
  13  -2   5   15.72    3.75
  13   2   5   20.23    3.47
  14   2   5   -2.35    2.30
  14  -2   5    5.05    3.28
  15  -2   5   -0.22    3.13
  15   2   5   -1.33    2.67
  16   2   5    0.63    2.84
  18   3  -5   -2.61    3.08
  17   3  -5    2.87    3.10
  17  -3  -5    6.87    3.47
  16  -3  -5    0.51    2.96
  16   3  -5    4.32    3.08
  15   3  -5   -1.95    2.51
  15  -3  -5   -1.06    2.68
  14   3  -5    3.37    2.55
  14  -3  -5    3.21    2.97
  13  -3  -5    4.40    2.59
  13   3  -5    7.07    2.59
  12  -3  -5   12.33    3.11
  12   3  -5   14.34    2.87
  11  -3  -5  156.63    7.64
  11   3  -5  156.86    7.12
  11   3  -5  158.68    7.06
  10   3  -5  183.79    7.35
  10  -3  -5  180.83    7.91
   9  -3  -5   26.20    3.10
   9   3  -5   24.97    2.59
  -9   3   5   22.28    3.36
   9   3  -5   22.80    2.61
   8   3  -5   81.88    4.26
   8   3  -5   86.68    4.45
   8  -3  -5   72.92    4.35
  -8   3   5   93.11    5.58
   7   3  -5    3.10    1.40
   7   3  -5    3.55    1.34
  -7   3   5    1.30    2.05
   7  -3  -5    4.73    1.68
   6   3  -5   12.34    1.66
  -6   3   5   12.34    2.20
   6  -3  -5    9.41    1.91
   6   3  -5   14.31    1.89
   5   3  -5    1.06    1.08
   5  -3  -5    3.12    1.33
  -5   3   5    2.55    1.54
   5   3  -5    1.28    1.17
   4   3  -5  894.98   20.54
   4   3  -5  907.03   21.69
  -4   3   5  836.54   22.41
   4  -3  -5  909.31   21.28
  -3   3   5   34.38    2.76
   3   3  -5   29.58    1.96
   3  -3  -5   27.66    2.25
   3   3  -5   29.67    2.35
  -2   3   5    1.06    1.17
   2   3  -5    4.31    0.86
   2   3  -5    5.31    1.21
  -2   3   5    2.27    0.97
   2  -3  -5    3.84    1.03
  -1   3   5  325.76    8.93
   1  -3  -5  333.48    8.67
   1   3  -5  353.91    9.28
   1   3  -5  330.37    8.17
   0   3   5  294.51    8.30
   0  -3  -5  290.67    7.81
   0  -3   5  295.26    7.45
   0   3  -5  298.71    8.20
  -1  -3  -5  224.81    6.51
   1   3   5  237.13    7.04
   2   3   5  767.87   19.24
   2   3   5  787.63   18.49
   2  -3   5  778.71   18.34
   3  -3   5  150.04    5.20
   3   3   5  166.25    5.75
   3   3   5  155.86    5.29
  -3   3  -5  153.01    5.39
   4  -3   5  370.08   10.61
   4   3   5  397.33   10.74
  -4   3  -5  394.32   10.99
   4   3   5  396.34   11.22
   5   3   5   33.38    2.79
   5   3   5   39.60    3.22
   5  -3   5   44.33    3.13
  -5   3  -5   40.14    2.72
  -6   3  -5  127.47    5.18
   6   3   5  126.94    5.42
   6  -3   5  136.78    5.68
   6   3   5  131.36    5.65
   7   3   5    1.86    1.55
   7  -3   5    0.44    1.55
  -7   3  -5    2.79    1.48
   7   3   5    0.21    1.63
  -8   3  -5   51.47    3.72
   8   3   5   51.77    3.85
   8  -3   5   47.33    3.93
   8   3   5   56.79    4.14
   9   3   5  124.41    6.08
   9   3   5  120.40    5.98
   9  -3   5  126.23    6.46
  -9   3  -5  120.39    5.85
  10   3   5    3.17    2.17
  10   3   5    0.45    1.98
  10  -3   5    0.43    2.09
  11   3   5   50.05    4.38
  11  -3   5   56.36    4.82
  12   3   5   -0.69    2.19
  12  -3   5    0.43    2.36
  13   3   5   16.79    3.45
  13  -3   5   18.89    3.96
  14  -3   5    1.20    3.13
  14   3   5   -6.91    1.71
  15   3   5   13.88    3.75
  15  -3   5   16.17    4.32
  16   3   5   -1.50    2.37
  18   4  -5   -2.94    2.73
  17   4  -5   -1.32    2.68
  17  -4  -5    4.01    3.78
  16   4  -5   -3.14    2.48
  16  -4  -5    2.97    3.05
  15   4  -5   12.34    3.34
  15  -4  -5    3.50    3.08
  14  -4  -5    0.59    2.55
  14   4  -5    1.24    2.55
  13  -4  -5   -2.51    2.31
  13   4  -5    3.26    2.51
  12  -4  -5   10.58    2.95
  12   4  -5   12.94    2.65
  11  -4  -5   18.62    3.16
  11   4  -5   19.60    2.93
  11   4  -5   19.16    3.20
 -11   4   5   21.82    4.19
  10  -4  -5   74.75    5.24
  10   4  -5   66.28    4.44
  10   4  -5   68.90    4.58
 -10   4   5   70.59    5.63
   9  -4  -5    1.41    2.00
   9   4  -5    3.83    2.10
  -9   4   5    2.49    2.79
   9   4  -5    4.77    1.81
  -8   4   5  124.86    6.36
   8   4  -5  129.95    5.29
   8  -4  -5  120.25    5.67
   8   4  -5  115.96    5.44
   7  -4  -5  242.74    8.41
   7   4  -5  242.57    7.64
  -7   4   5  252.47    9.27
   7   4  -5  239.84    8.31
  -6   4   5  811.46   22.11
   6  -4  -5  837.63   20.85
   6   4  -5  836.77   21.17
   6   4  -5  830.97   19.90
   5  -4  -5  333.67    9.78
  -5   4   5  335.07   10.61
   5   4  -5  324.26    9.91
   5   4  -5  341.81    8.97
   4  -4  -5 2643.40   60.43
   4   4  -5 2766.40   59.58
   4   4  -5 2789.54   62.16
  -4   4   5 2712.65   64.13
   3   4  -5  167.65    5.83
   3  -4  -5  163.92    5.59
  -3   4   5  167.97    5.15
   3   4  -5  167.18    4.82
  -3   4   5  163.63    6.01
   2   4  -5 3076.68   70.95
  -2   4   5 3146.84   70.46
   2  -4  -5 3173.90   68.99
  -2   4   5 3221.11   73.13
   2   4  -5 3162.95   68.25
  -1   4   5  226.34    6.82
   1   4  -5  227.70    6.97
   1   4  -5  221.98    5.76
   1  -4  -5  222.17    6.39
   0   4   5 1007.21   23.65
   0   4  -5  992.24   23.52
   0   4   5  994.36   23.59
   0  -4   5  963.04   22.06
   0  -4  -5  959.91   22.51
   1   4   5  330.60    9.73
   1  -4   5  357.99    8.83
  -1  -4  -5  354.31    9.11
  -1   4  -5  338.75    9.41
   2   4   5  368.42   10.56
   2   4   5  375.54    9.84
   3   4   5  271.40    8.49
   3  -4   5  267.88    7.78
  -3   4  -5  271.53    8.43
   3   4   5  270.93    7.85
   4   4   5   93.33    4.52
   4  -4   5   83.76    3.87
  -4   4  -5   80.05    4.06
   4   4   5   77.91    3.75
   5   4   5  332.08   10.21
   5   4   5  312.08    9.39
   5  -4   5  337.42    9.76
  -5   4  -5  308.92    9.79
   6   4   5   30.78    2.69
   6   4   5   34.34    3.07
  -6   4  -5   34.55    2.90
   6  -4   5   28.58    2.68
  -7   4  -5    1.02    1.47
   7  -4   5   -1.27    1.38
   7   4   5    2.70    1.62
   7   4   5    0.17    1.70
  -8   4  -5   29.48    3.05
   8   4   5   26.92    2.98
   8   4   5   22.44    3.09
   8  -4   5   27.88    3.21
  -9   4  -5   10.65    2.68
   9  -4   5   16.95    2.98
   9   4   5   10.16    2.63
   9   4   5   11.23    2.42
  10   4   5    5.18    2.30
  10  -4   5    4.93    2.44
  10   4   5    2.81    2.42
 -10   4  -5   10.84    2.97
  11   4   5    1.86    2.29
  11  -4   5    4.68    2.61
  11   4   5    7.14    2.68
  12  -4   5    0.49    2.58
  12   4   5    1.14    2.24
  13  -4   5    6.06    3.29
  13   4   5    6.32    2.87
  14   4   5   -1.27    2.36
  14  -4   5    0.24    2.97
  15  -4   5    1.05    3.43
  15   4   5   -0.40    2.52
  16   4   5   12.71    3.73
  17  -5  -5    0.61    3.60
  17   5  -5    2.70    3.38
  16  -5  -5   11.63    4.09
  16   5  -5    8.02    3.43
  15  -5  -5    8.65    3.84
  15   5  -5   13.14    3.41
  14   5  -5    5.31    2.63
  14  -5  -5    1.22    3.01
 -13   5   5    1.82    3.19
  13   5  -5    9.37    2.83
  13  -5  -5    9.14    3.26
  13   5  -5   10.75    3.20
 -12   5   5   63.51    5.86
  12   5  -5   77.39    5.52
  12  -5  -5   73.11    5.51
  12   5  -5   80.75    5.18
 -11   5   5   13.79    3.92
  11  -5  -5   12.45    2.95
  11   5  -5    9.09    2.56
  11   5  -5    9.95    2.86
  10   5  -5   21.53    3.11
  10   5  -5   17.23    2.66
  10  -5  -5   15.56    3.05
 -10   5   5   14.68    3.69
   9  -5  -5  408.38   12.69
  -9   5   5  362.33   13.14
   9   5  -5  388.59   12.44
   9   5  -5  392.49   11.56
   8  -5  -5    9.94    2.30
  -8   5   5   11.54    2.73
   8   5  -5   10.37    1.91
   8   5  -5   17.19    2.47
   7   5  -5  375.00   11.45
  -7   5   5  353.33   11.96
   7   5  -5  362.95   10.20
   7  -5  -5  365.88   11.19
  -6   5   5   -0.34    1.62
   6   5  -5   -0.92    1.28
   6  -5  -5   -0.38    1.39
   6   5  -5   -0.54    1.00
   5   5  -5   61.89    3.81
   5  -5  -5   63.66    3.77
  -5   5   5   67.50    4.19
   5   5  -5   60.73    2.93
  -4   5   5    1.64    1.71
   4  -5  -5    3.69    1.53
  -4   5   5    5.52    1.05
   4   5  -5    4.24    0.98
   4   5  -5    3.66    1.55
   3   5  -5  172.23    6.27
  -3   5   5  177.86    6.47
   3   5  -5  182.09    4.95
   3  -5  -5  179.22    5.95
  -3   5   5  177.06    5.57
   2  -5  -5  977.78   22.83
   2   5  -5  984.85   21.78
  -2   5   5  991.75   23.32
   2   5  -5  958.74   23.88
  -2   5   5  981.85   24.37
  -1   5   5 1751.81   40.16
   1   5  -5 1729.44   38.05
   1   5  -5 1749.10   40.43
   0   5   5  388.01   10.33
   0   5  -5  378.97   10.49
   0  -5   5  381.60    9.24
   0   5   5  380.45   10.65
   1   5   5  329.44    8.77
  -1   5  -5  326.75    9.20
   1  -5   5  325.33    8.32
   1   5   5  317.72    9.56
   2   5   5    5.37    1.25
   2   5   5    6.31    1.05
  -2   5  -5    6.68    1.27
   2  -5   5    7.50    1.20
   2   5   5    3.00    1.41
  -3   5  -5    1.53    0.94
  -3   5  -5    2.43    1.28
   3   5   5    2.25    1.13
   3  -5   5    0.17    0.42
   3   5   5    3.31    1.61
  -4   5  -5   32.20    2.14
   4   5   5   29.77    2.90
   4  -5   5   32.21    2.49
  -4   5  -5   29.78    2.65
   4   5   5   33.48    2.50
   5   5   5    1.83    1.29
   5   5   5    3.44    1.85
   5  -5   5    2.14    1.36
  -5   5  -5    2.21    1.45
   6  -5   5   41.61    3.28
   6   5   5   44.02    3.15
  -6   5  -5   42.91    3.37
   6   5   5   47.89    3.72
  -7   5  -5   35.58    3.19
   7   5   5   35.18    3.03
   7  -5   5   39.81    3.33
   7   5   5   34.48    3.52
   8   5   5  143.87    6.92
   8   5   5  144.92    6.32
   8  -5   5  142.77    6.59
  -8   5  -5  143.32    6.62
   9  -5   5  133.20    6.61
   9   5   5  135.32    6.93
   9   5   5  136.96    6.41
  -9   5  -5  121.28    6.58
  10   5   5    8.89    2.43
 -10   5  -5    4.82    2.59
  10  -5   5    4.57    2.61
  10   5   5    7.91    2.77
  11  -5   5   16.04    3.37
  11   5   5    7.21    2.69
  11   5   5   15.44    3.08
  12   5   5   15.85    3.34
  12   5   5   19.49    3.27
  12  -5   5   20.12    3.80
  13   5   5   26.35    3.99
  13  -5   5   31.48    4.61
  14  -5   5    5.30    3.54
  14   5   5    3.23    2.78
  15  -5   5    6.00    3.89
  15   5   5    6.51    3.15
  16   5   5   11.56    3.64
  17  -6  -5    8.90    4.47
  16  -6  -5   26.21    4.85
  15  -6  -5    4.94    3.19
  15   6  -5    7.74    3.12
 -14   6   5   85.48    7.27
  14   6  -5   90.50    6.11
  14  -6  -5   90.08    6.81
  13   6  -5   11.61    3.00
  13   6  -5   15.60    3.78
 -13   6   5   22.87    4.73
  13  -6  -5   17.17    3.90
 -12   6   5  134.18    8.52
  12   6  -5  138.36    7.46
  12  -6  -5  132.46    7.38
  12   6  -5  139.56    6.72
  11   6  -5   30.59    4.06
  11   6  -5   34.09    3.50
  11  -6  -5   32.73    4.06
 -11   6   5   39.17    4.94
 -10   6   5  209.57    9.80
  10   6  -5  192.50    8.49
  10  -6  -5  182.78    8.33
  10   6  -5  209.21    7.68
   9   6  -5    9.12    2.50
   9  -6  -5    8.13    2.46
  -9   6   5   10.53    3.28
   9   6  -5    9.90    2.22
   8   6  -5   24.32    3.15
  -8   6   5   22.79    3.47
   8  -6  -5   19.41    2.83
   8   6  -5   20.86    2.33
   7   6  -5    7.68    1.60
   7   6  -5    8.42    2.16
  -7   6   5    8.50    2.48
   7  -6  -5   12.36    2.29
   6  -6  -5   94.70    4.74
   6   6  -5   94.64    5.03
   6   6  -5   92.99    3.76
  -6   6   5   91.99    5.23
   5   6  -5    1.30    1.60
  -5   6   5    3.76    1.79
   5  -6  -5   -1.51    1.38
   5   6  -5   -1.33    0.90
  -5   6   5    1.43    0.90
  -4   6   5   44.01    3.72
   4   6  -5   47.96    2.21
  -4   6   5   44.61    2.62
   4   6  -5   46.69    3.31
   4  -6  -5   48.34    3.31
  -3   6   5  161.01    6.26
   3   6  -5  161.31    4.29
   3   6  -5  150.92    5.97
  -3   6   5  162.92    5.34
   3  -6  -5  129.76    5.22
  -2   6   5   64.76    3.29
  -2   6   5   58.09    3.58
   2   6  -5   60.33    3.50
   2   6  -5   63.14    2.15
  -1   6   5    1.99    1.28
   1   6  -5    2.73    1.17
   1  -6  -5    3.38    1.10
  -1   6   5    3.53    1.27
   1   6  -5    1.43    0.58
   0   6  -5    0.43    1.05
   0   6   5    1.46    1.25
   0   6   5    1.32    1.06
   0  -6  -5    1.73    0.98
   0  -6   5   -0.26    0.59
   1   6   5  115.87    4.99
  -1   6  -5  120.53    4.69
  -1  -6  -5  123.59    4.29
   1  -6   5  121.22    3.87
   1   6   5  116.21    4.38
   2   6   5  178.00    5.55
  -2  -6  -5  175.59    5.62
  -2   6  -5  175.03    5.85
   2  -6   5  176.20    5.42
   2   6   5  173.28    6.53
   3   6   5   18.36    1.84
  -3   6  -5   15.20    1.68
   3   6   5   16.84    2.31
   3  -6   5   14.81    1.75
  -3   6  -5   16.06    2.23
   3   6   5   17.13    1.48
   4   6   5  236.28    6.51
   4   6   5  225.66    8.21
  -4   6  -5  224.98    8.25
   4   6   5  227.10    7.20
  -4   6  -5  226.99    6.97
   5   6   5  151.77    6.68
   5  -6   5  146.36    5.75
   5   6   5  154.30    5.63
  -5   6  -5  143.68    6.36
  -5   6  -5  143.15    5.00
   6   6   5  121.14    6.03
   6   6   5  123.19    5.25
   6  -6   5  121.75    5.42
  -6   6  -5  127.76    5.93
  -7   6  -5   28.87    3.14
   7   6   5   19.83    2.50
   7   6   5   26.94    3.53
   7  -6   5   27.60    2.98
   8   6   5  329.70   10.47
   8  -6   5  298.80   10.64
  -8   6  -5  329.83   11.24
   8   6   5  324.73   11.53
   9   6   5  123.15    6.02
   9  -6   5  119.96    6.32
  -9   6  -5  117.60    6.46
   9   6   5  126.75    6.94
  10   6   5   98.82    6.26
 -10   6  -5   94.11    6.18
  10  -6   5   87.90    5.97
  10   6   5   90.30    5.47
  11  -6   5    0.78    2.52
  11   6   5    1.09    2.51
 -11   6  -5    0.40    2.78
  11   6   5   -0.14    2.02
  12   6   5   13.34    3.46
  12  -6   5   25.70    4.08
  12   6   5   20.90    3.48
  13  -6   5    2.41    3.13
  13   6   5    2.62    2.58
  14   6   5    2.51    2.63
  14  -6   5    0.49    2.85
  15  -6   5   -3.54    2.82
  15   6   5   -2.55    2.61
  16  -7  -5    5.77    3.84
 -15   7   5    3.42    4.25
  15  -7  -5    1.02    3.29
 -14   7   5    5.49    4.24
  14   7  -5    8.45    3.50
  14  -7  -5    7.19    3.62
  13  -7  -5   25.13    4.26
 -13   7   5   33.33    5.36
  13   7  -5   27.45    4.41
  12   7  -5    6.16    2.40
 -12   7   5    2.94    3.59
  12  -7  -5    4.49    2.81
  12   7  -5    2.68    2.85
 -11   7   5  106.64    7.28
  11   7  -5  122.36    5.97
  11   7  -5   94.54    6.45
  11  -7  -5  109.53    6.51
  10  -7  -5   60.14    4.85
  10   7  -5   61.16    5.11
 -10   7   5   46.78    4.97
  10   7  -5   60.97    4.19
  -9   7   5   15.25    3.32
   9   7  -5   17.60    3.13
   9  -7  -5   15.49    2.70
   9   7  -5   13.66    2.22
   8  -7  -5  149.19    6.76
   8   7  -5  145.41    5.49
  -8   7   5  138.05    7.47
   8   7  -5  143.08    6.97
   7   7  -5  117.16    6.03
  -7   7   5  112.36    6.46
   7  -7  -5  113.08    5.56
   7   7  -5  111.13    4.48
   6   7  -5   54.37    2.83
   6  -7  -5   50.39    3.64
  -6   7   5   46.72    4.12
   6   7  -5   50.71    3.87
   5  -7  -5   -2.30    1.30
   5   7  -5   -0.06    1.38
  -5   7   5    0.77    0.97
   5   7  -5    0.74    0.91
  -5   7   5   -0.09    1.84
  -4   7   5  226.94    8.47
   4   7  -5  226.82    5.94
   4   7  -5  218.70    8.21
  -4   7   5  234.51    6.97
   3  -7  -5   -0.71    1.03
  -3   7   5    2.42    1.59
   3   7  -5    1.08    0.55
   3   7  -5    1.84    1.55
  -3   7   5    1.87    1.23
  -2   7   5    4.15    1.48
   2   7  -5    1.40    1.33
  -2   7   5    0.79    1.25
   2  -7  -5    1.95    1.22
   1  -7  -5  229.83    6.74
  -1   7   5  225.30    7.57
   1   7  -5  225.55    7.70
  -1   7   5  214.98    7.40
   1   7  -5  227.54    5.46
   0  -7  -5    0.35    0.95
   0   7   5    0.31    1.31
   0   7  -5    1.53    1.15
   0   7   5    1.79    1.09
  -1   7  -5   46.10    2.99
  -1  -7  -5   46.07    2.65
   1   7   5   49.83    2.97
   1  -7   5   48.50    2.23
   1   7   5   42.92    3.40
  -2  -7  -5  343.47    9.40
   2  -7   5  347.98    9.18
   2   7   5  341.09   10.81
  -2   7  -5  361.95   10.13
   2   7   5  351.50    9.84
  -3   7  -5  360.95   11.77
  -3   7  -5  379.83   10.45
   3  -7   5  368.51   10.02
   3   7   5  373.97   11.67
  -3  -7  -5  367.91   10.06
   3   7   5  376.47   10.20
   4   7   5   -0.40    1.71
  -4   7  -5    1.79    1.15
   4   7   5    0.86    0.98
   4  -7   5    0.71    1.18
   4   7   5    1.68    1.19
  -4   7  -5    0.67    1.41
   5  -7   5   -0.29    0.67
   5   7   5    0.42    1.99
  -5   7  -5    0.01    1.03
   5   7   5    2.86    1.44
  -5   7  -5    0.43    1.49
  -6   7  -5   11.15    2.34
   6  -7   5   13.19    2.11
   6   7   5    8.63    1.93
   6   7   5    7.07    2.50
   7   7   5   24.28    3.46
   7  -7   5   13.80    2.48
   7   7   5   14.69    2.29
  -7   7  -5   15.07    2.72
  -8   7  -5  125.06    6.60
   8  -7   5  143.69    6.61
   8   7   5  120.88    5.74
   8   7   5  111.63    6.80
  -9   7  -5    1.98    2.32
   9   7   5    3.70    2.75
   9   7   5    1.95    1.86
   9  -7   5    1.25    2.29
  10  -7   5   53.63    4.75
  10   7   5   51.40    4.93
 -10   7  -5   51.96    4.80
  10   7   5   46.83    4.02
 -11   7  -5    2.53    2.90
  11   7   5    4.45    3.08
  11   7   5    2.34    2.33
  11  -7   5    4.96    2.81
  12   7   5   68.75    5.35
  12  -7   5   74.81    5.87
  12   7   5   70.27    5.96
  13   7   5   -3.17    2.69
  13   7   5   -2.22    2.14
  13  -7   5   -1.65    2.77
  14  -7   5   25.82    4.70
  14   7   5   22.65    3.93
  15   7   5    3.43    3.03
  15  -7   5    4.52    3.76
  16  -8  -5   -0.91    3.67
 -15   8   5    2.25    3.94
  15  -8  -5   -3.18    2.97
  14  -8  -5    0.72    3.13
 -14   8   5    6.44    4.05
  14   8  -5   -1.75    3.08
  13  -8  -5   10.84    3.68
 -13   8   5    4.25    3.66
  13   8  -5   11.26    3.83
  12  -8  -5   36.89    4.50
  12   8  -5   38.22    4.69
 -12   8   5   38.77    5.14
  11  -8  -5   -0.47    2.35
 -11   8   5   -5.47    3.02
  11   8  -5    0.05    2.65
  10  -8  -5   11.41    2.96
 -10   8   5    7.39    3.52
  10   8  -5   11.65    3.20
   9   8  -5   39.99    4.03
   9  -8  -5   31.37    3.65
  -9   8   5   37.18    4.61
   8  -8  -5   74.52    4.83
  -8   8   5   73.16    5.52
   8   8  -5   66.56    5.04
   7  -8  -5  104.98    5.39
  -7   8   5  104.58    6.45
   7   8  -5  101.13    5.74
   6   8  -5  113.91    5.98
  -6   8   5  111.42    6.10
   6  -8  -5  111.82    5.31
  -5   8   5  109.68    6.03
  -5   8   5  108.67    4.25
   5   8  -5  101.56    5.63
  -4   8   5  825.92   19.99
   4   8  -5  808.05   21.58
  -4   8   5  794.05   22.00
   4  -8  -5  799.29   20.06
   3   8  -5  729.05   19.86
   3  -8  -5  760.40   18.49
  -3   8   5  735.81   20.20
  -3   8   5  740.15   18.77
   2   8  -5   21.52    2.59
  -2   8   5   20.49    2.29
   2  -8  -5   22.86    2.20
  -2   8   5   22.52    2.53
  -1   8   5  219.43    7.72
  -1   8   5  218.09    7.54
   1  -8  -5  216.69    6.63
   1   8  -5  207.28    7.58
   0   8  -5  102.69    4.84
   0   8   5   99.22    4.82
   0   8  -5  101.45    3.00
   0  -8  -5   95.91    3.90
   1   8   5  185.49    6.72
   1  -8   5  187.39    5.35
   1   8   5  189.55    7.35
  -1   8  -5  203.17    7.02
  -1  -8  -5  197.14    5.99
  -2   8  -5   19.87    2.64
  -2  -8  -5   19.94    1.90
   2  -8   5   21.58    1.75
  -2   8  -5   22.36    2.23
   2   8   5   22.76    2.16
   2   8   5   16.66    2.65
  -3   8  -5    4.51    1.92
   3   8   5    3.20    1.24
   3  -8   5    2.71    1.19
   3   8   5    3.78    1.94
  -3   8  -5    4.39    1.44
  -3  -8  -5    0.26    1.10
  -4   8  -5   41.11    3.62
   4   8   5   43.64    3.84
  -4   8  -5   39.18    2.80
   4  -8   5   46.34    2.96
   4   8   5   44.01    2.88
   5  -8   5   21.62    2.34
   5   8   5   14.93    2.04
  -5   8  -5   14.86    2.51
   5   8   5   18.01    2.91
   6  -8   5    1.36    0.99
  -6   8  -5    7.80    2.26
   6   8   5    4.97    1.69
   6   8   5    5.63    2.65
   7   8   5   16.70    3.44
   7   8   5   17.44    2.43
   7  -8   5   14.99    2.51
  -7   8  -5   20.76    3.24
   8  -8   5   96.35    5.55
   8   8   5   81.83    4.91
  -8   8  -5   97.21    6.10
   8   8   5   80.99    6.11
  -9   8  -5    4.50    2.79
   9  -8   5   10.17    2.72
   9   8   5    9.41    2.98
   9   8   5    5.88    2.33
  10   8   5    4.42    2.30
 -10   8  -5    3.44    2.87
  10  -8   5    5.69    2.69
  10   8   5    6.43    2.95
 -11   8  -5   -0.24    2.87
  11  -8   5    2.01    2.75
  11   8   5    3.06    2.37
  11   8   5   -2.36    2.59
 -12   8  -5   -1.98    3.08
  12   8   5    2.20    2.57
  12  -8   5    1.90    2.91
  12   8   5   -0.01    3.00
  13  -8   5    5.05    3.33
  13   8   5   -0.63    3.03
  14  -8   5   10.64    3.68
  16  -9  -5   -3.30    3.09
 -16   9   5    2.41    4.76
  15   9  -5   -3.42    3.36
  15  -9  -5    2.71    3.44
 -15   9   5    5.61    4.60
  14   9  -5   -4.96    3.17
  14  -9  -5   -1.13    3.22
 -14   9   5    5.09    4.09
  13   9  -5    6.46    3.68
 -13   9   5    4.42    3.75
  13  -9  -5   10.05    3.65
 -12   9   5   36.41    5.15
  12   9  -5   35.46    4.86
  12  -9  -5   35.26    4.57
  11   9  -5    2.40    2.68
 -11   9   5   -0.22    2.93
  11  -9  -5    4.52    2.69
  10  -9  -5   58.70    4.81
 -10   9   5   51.11    5.27
  10   9  -5   58.11    5.13
   9   9  -5    3.46    2.63
   9  -9  -5    9.94    2.68
  -9   9   5    0.09    2.88
  -8   9   5   24.42    3.96
   8   9  -5   25.73    3.65
   8  -9  -5   34.72    3.44
  -7   9   5    2.92    2.53
   7  -9  -5    6.91    2.08
   7   9  -5    5.65    2.47
   6  -9  -5   32.19    2.94
   6   9  -5   39.96    3.77
  -6   9   5   37.50    4.19
   5   9  -5   24.46    3.16
  -5   9   5   22.98    3.19
   5  -9  -5   24.22    2.64
   4  -9  -5   -1.30    1.39
   4   9  -5    0.62    1.73
  -4   9   5    1.73    2.05
  -4   9   5   -1.72    1.30
  -3   9   5   18.97    2.27
  -3   9   5   15.53    2.58
   3   9  -5   20.52    2.82
   3  -9  -5   18.37    2.25
  -2   9   5    2.03    1.57
   2  -9  -5    2.28    1.44
   2   9  -5   -0.07    1.51
  -2   9   5    1.64    1.56
   1   9  -5   15.33    2.27
   1  -9  -5   20.37    2.00
  -1   9   5   18.68    2.43
  -1   9   5   17.94    2.36
   0  -9  -5  179.66    5.76
   0   9   5  175.68    7.06
   0   9  -5  169.73    6.79
  -1   9  -5   14.35    2.12
  -1  -9  -5   15.13    1.77
   1   9   5   11.84    2.00
   1   9   5   13.42    2.40
   2   9   5  804.46   21.97
  -2   9  -5  811.86   22.98
  -2  -9  -5  821.88   19.63
  -2   9  -5  821.46   21.05
   2   9   5  846.64   21.41
   3   9   5   25.82    3.38
   3   9   5   28.62    2.53
  -3   9  -5   27.04    3.22
  -3   9  -5   23.87    2.41
  -3  -9  -5   22.85    2.09
   3  -9   5   25.93    2.11
   4   9   5  227.82    9.05
  -4   9  -5  221.66    9.14
   4  -9   5  238.63    7.37
  -4   9  -5  226.74    7.60
  -4  -9  -5  222.76    7.22
  -5   9  -5   57.04    4.69
   5   9   5   54.65    4.58
   5  -9   5   55.01    3.52
   5   9   5   55.23    3.47
   6   9   5   43.22    4.30
   6  -9   5   50.04    3.72
   6   9   5   55.50    3.57
  -6   9  -5   41.71    4.18
   7   9   5   23.35    3.64
  -7   9  -5   26.99    3.64
   7   9   5   22.46    2.73
   8  -9   5   -2.13    1.84
   8   9   5    1.36    1.88
   8   9   5    3.44    2.70
  -8   9  -5    3.37    2.48
   9  -9   5   69.65    5.21
  -9   9  -5   56.45    5.17
   9   9   5   75.84    6.23
 -10   9  -5   -5.64    2.40
  10   9   5    2.91    3.16
  10  -9   5   -0.72    2.35
  11  -9   5   18.80    3.75
  11   9   5   17.37    4.16
 -11   9  -5   16.69    3.96
 -12   9  -5   -3.37    2.93
  12  -9   5    4.61    3.01
  12   9   5    7.92    3.59
  13  -9   5   11.78    3.85
  13   9   5   13.10    4.36
  14   9   5    6.57    3.73
  14  -9   5    3.01    3.39
 -16  10   5    5.68    5.28
  15 -10  -5   21.39    4.62
 -15  10   5   17.77    5.57
  15  10  -5   22.08    5.07
 -14  10   5    0.12    3.67
  14 -10  -5   -6.69    2.69
  14  10  -5   -1.68    3.54
  13 -10  -5   34.61    4.90
  13  10  -5   35.83    5.31
 -13  10   5   39.43    5.70
 -12  10   5   -0.62    3.44
  12  10  -5    1.85    3.05
  12 -10  -5    0.94    2.82
 -11  10   5   -0.63    2.97
  11 -10  -5    2.87    2.60
  11  10  -5    2.17    3.06
  10 -10  -5   -0.17    2.36
  10  10  -5   -1.02    2.65
 -10  10   5    3.94    3.44
   9  10  -5   53.79    5.10
   9 -10  -5   47.17    4.27
  -9  10   5   48.42    5.32
   8 -10  -5   -1.45    1.79
  -8  10   5   -1.65    2.63
   8  10  -5    1.30    2.22
  -7  10   5   16.10    3.32
   7  10  -5   12.76    3.09
   7 -10  -5   16.36    2.61
  -6  10   5   24.14    3.50
   6  10  -5   28.86    3.57
   6 -10  -5   26.48    2.84
   5  10  -5    6.44    2.44
   5 -10  -5    4.96    1.94
  -5  10   5   11.70    2.96
   4 -10  -5  169.59    6.48
   4  10  -5  171.11    7.65
  -4  10   5  175.87    7.88
  -4  10   5  189.62    6.78
  -3  10   5    3.84    1.92
  -3  10   5    0.83    2.01
   3 -10  -5    3.37    1.59
   3  10  -5    4.83    2.14
  -2  10   5  133.40    6.45
  -2  10   5  127.15    5.76
   2  10  -5  127.03    6.10
   2 -10  -5  128.35    5.05
   1  10  -5    2.62    1.80
   1 -10  -5    4.51    1.51
  -1  10   5    2.23    1.84
  -1  10   5    3.86    1.92
   0 -10  -5   95.61    4.00
   0  10   5   80.20    5.06
   0  10   5   99.56    5.36
   0  10  -5   94.04    5.03
   1  10   5   34.36    3.56
  -1  10  -5   36.52    3.19
   1  10   5   37.35    3.32
   2  10   5    3.57    2.23
   2  10   5    0.46    1.59
  -2  10  -5    0.65    1.78
  -2  10  -5    0.71    1.63
   3  10   5  244.76    9.62
  -3  10  -5  235.34    9.81
   3  10   5  239.69    8.33
  -3  10  -5  240.36    8.27
   4  10   5   -2.98    1.95
  -4  10  -5    2.11    2.07
  -5  10  -5  163.69    7.93
   5  10   5  163.56    7.94
  -6  10  -5    5.87    2.59
   6  10   5    1.75    2.44
  -7  10  -5   83.04    6.13
   7 -10   5   75.13    4.85
   7  10   5   85.99    6.15
  -8  10  -5    4.47    2.90
   8 -10   5    5.51    2.07
   8  10   5    6.13    3.00
   9  10   5  184.40    9.57
   9 -10   5  171.29    8.05
  -9  10  -5  184.06    9.24
  10 -10   5    8.75    2.94
  10  10   5    9.22    3.58
 -10  10  -5    5.38    3.16
 -11  10  -5   24.31    4.48
  11 -10   5   30.41    4.22
  11  10   5   29.57    4.72
  12 -10   5    4.34    3.25
 -12  10  -5    5.74    3.71
  12  10   5    1.46    3.63
  13 -10   5   -0.97    2.89
  13  10   5    1.23    3.50
  14 -10   5    4.05    3.68
  14  10   5    1.51    3.75
 -15  11   5   -0.86    4.47
  15 -11  -5    3.78    3.97
  15  11  -5    1.55    4.08
  14  11  -5   -7.12    3.15
 -14  11   5    0.44    4.31
  14 -11  -5    1.46    3.51
 -13  11   5    3.44    4.27
  13 -11  -5    3.25    3.27
  13  11  -5   -1.96    3.52
 -12  11   5    0.70    3.81
  12 -11  -5   -2.52    2.69
  12  11  -5   -5.21    2.73
 -11  11   5    2.21    3.70
  11 -11  -5    1.51    2.57
  11  11  -5    7.37    3.65
 -10  11   5    7.37    3.78
  10  11  -5   11.15    3.78
  10 -11  -5   13.09    3.17
  -9  11   5   12.86    3.70
   9  11  -5    5.80    3.12
   9 -11  -5    6.45    2.55
   8  11  -5   32.18    4.16
  -8  11   5   34.06    4.42
   8 -11  -5   29.19    3.38
  -7  11   5   27.00    3.99
   7  11  -5   32.24    4.00
   7 -11  -5   27.66    3.10
   6  11  -5   14.26    2.99
   6 -11  -5    6.58    2.18
  -6  11   5    9.12    2.87
  -5  11   5   38.81    4.37
   5  11  -5   43.17    4.31
   5 -11  -5   38.13    3.20
   4  11  -5    6.56    2.38
  -4  11   5    3.84    2.53
  -4  11   5    1.09    1.78
   3  11  -5    2.40    2.04
  -3  11   5    2.04    2.27
  -3  11   5    4.37    2.16
  -2  11   5  159.41    7.54
   2  11  -5  159.72    7.35
  -2  11   5  163.33    6.88
  -1  11   5    0.22    1.95
   1  11  -5    1.60    1.96
  -1  11   5    0.84    1.87
   0  11   5  207.77    8.30
   0  11  -5  209.53    8.23
   0  11   5  208.31    8.39
  -1  11  -5    0.38    1.94
   1  11   5   -5.08    1.87
  -1  11  -5    0.12    1.75
   1  11   5   -0.53    1.20
   2  11   5  235.39    8.55
  -2  11  -5  211.95    9.40
   2  11   5  228.45    9.34
  -2  11  -5  228.91    8.36
  -3  11  -5   23.41    3.38
   3  11   5   23.62    3.63
  -3  11  -5   15.23    2.47
  -4  11  -5   31.03    3.86
   4  11   5   34.19    4.14
  -5  11  -5   19.96    3.54
   5  11   5   18.74    3.64
   6  11   5   15.02    3.37
  -6  11  -5   12.27    3.23
   7  11   5   17.01    3.86
  -7  11  -5   19.55    3.78
  -8  11  -5   21.02    3.90
   8  11   5   19.83    4.26
  -9  11  -5   15.84    3.91
   9  11   5   21.31    4.30
  10  11   5    3.27    3.54
 -10  11  -5   -3.54    2.88
  11  11   5   31.20    5.31
 -11  11  -5   27.61    4.86
 -12  11  -5   -2.05    3.35
  12  11   5    6.63    3.90
  13  11   5   17.23    4.79
 -13  11  -5   13.58    4.66
  14  12  -5    4.39    4.13
 -14  12   5   14.37    5.41
  13  12  -5   -2.82    3.54
 -13  12   5    3.20    4.31
  12  12  -5   -2.54    3.46
 -12  12   5    1.26    3.89
 -11  12   5    2.95    3.87
  11  12  -5    6.93    3.96
  10  12  -5   -1.88    3.11
 -10  12   5   -2.96    3.17
   9  12  -5   74.15    6.16
  -9  12   5   71.40    6.46
   8  12  -5    5.43    3.08
  -8  12   5    4.30    3.25
   7  12  -5  138.14    7.92
  -7  12   5  138.71    8.37
   6  12  -5   47.83    4.63
  -6  12   5   45.12    4.95
  -5  12   5  456.84   15.80
   5  12  -5  454.23   15.21
   4  12  -5  147.13    7.41
  -4  12   5  129.84    7.44
  -3  12   5   88.39    6.08
  -3  12   5   93.39    5.27
   3  12  -5  100.51    6.14
  -2  12   5   15.55    3.08
  -2  12   5    8.95    2.54
   2  12  -5    9.90    2.83
   1  12  -5   86.89    5.63
  -1  12   5   93.16    5.88
  -1  12   5   97.72    5.70
   0  12   5    0.89    2.18
   0  12   5    1.09    2.27
   0  12  -5    3.11    2.21
   1  12   5  131.58    7.10
  -1  12  -5  137.67    6.56
  -1  12  -5  137.14    7.56
  -2  12  -5    5.52    2.17
  -2  12  -5    2.70    2.30
   2  12   5    7.52    2.87
   2  12   5    7.47    2.38
  -3  12  -5    2.29    2.23
   3  12   5    9.55    3.02
  -4  12  -5   68.32    5.98
   4  12   5   57.68    5.12
  -5  12  -5    5.06    2.80
   5  12   5    9.08    3.22
   6  12   5   34.01    4.47
  -6  12  -5   36.11    4.59
   7  12   5   -0.85    2.86
  -7  12  -5    0.38    2.65
   8  12   5   13.71    4.07
  -8  12  -5   12.91    3.61
   9  12   5   -0.97    3.30
  -9  12  -5    5.31    3.37
  10  12   5   22.93    4.65
 -10  12  -5   31.95    5.08
 -11  12  -5   -3.05    3.12
  11  12   5    3.39    3.82
  12  12   5    2.03    3.63
 -12  12  -5    3.23    3.90
 -13  12  -5   -2.09    3.89
  13  12   5    2.90    3.97
 -14  13   5   -6.17    4.37
  14  13  -5   -3.07    3.94
  13  13  -5    3.95    4.23
 -13  13   5    7.63    4.82
 -12  13   5    1.80    4.29
  12  13  -5    1.84    3.55
  11  13  -5   28.67    4.92
 -11  13   5   32.81    5.70
 -10  13   5    3.24    3.51
  10  13  -5    2.22    3.04
  -9  13   5   23.16    4.58
   9  13  -5   24.69    4.45
   8  13  -5   -1.53    2.96
  -8  13   5   -1.46    2.61
   7  13  -5    1.95    2.75
  -7  13   5    1.93    3.19
  -6  13   5    1.80    2.87
   6  13  -5   -1.84    2.24
   5  13  -5    5.09    2.75
  -5  13   5    3.02    2.66
   4  13  -5   41.15    4.52
  -4  13   5   46.34    4.76
  -3  13   5   22.33    3.33
   3  13  -5   24.41    3.66
  -3  13   5   26.22    3.84
  -2  13   5    1.71    2.37
  -2  13   5   -2.25    1.97
   2  13  -5    0.72    2.22
  -1  13   5    0.90    2.34
  -1  13   5    1.65    2.39
   1  13  -5    1.87    2.36
   0  13   5    9.68    2.74
   0  13  -5   14.97    3.26
   0  13   5   10.07    2.95
   0  13  -5   12.31    2.93
   1  13   5   98.81    6.18
   1  13   5  119.51    6.86
  -1  13  -5  118.88    6.32
  -1  13  -5  108.68    6.81
  -2  13  -5   12.18    3.12
   2  13   5   10.29    3.27
  -2  13  -5   15.23    3.00
  -3  13  -5   86.44    6.40
   3  13   5   77.17    5.86
   4  13   5    0.32    2.69
  -4  13  -5    1.76    2.56
   5  13   5   69.19    5.90
  -5  13  -5   74.53    6.56
  -6  13  -5   13.15    3.79
   6  13   5   19.99    4.10
  -7  13  -5    0.44    3.00
   7  13   5    2.70    3.19
  -8  13  -5   -3.75    2.53
   8  13   5    1.68    3.30
  -9  13  -5   -3.25    2.61
   9  13   5    0.06    3.37
  10  13   5   17.92    4.65
 -10  13  -5   12.11    4.36
 -11  13  -5   -4.68    3.36
  11  13   5    4.70    4.00
 -12  13  -5    1.72    3.98
  12  13   5   -0.37    3.85
 -13  14   5    7.91    4.77
  13  14  -5    2.85    4.51
 -12  14   5   16.70    5.34
  12  14  -5   11.95    4.94
  11  14  -5    2.99    3.99
 -11  14   5    7.35    4.46
  10  14  -5   59.08    6.54
 -10  14   5   51.33    6.28
  -9  14   5   41.51    5.66
   9  14  -5   43.56    5.48
   8  14  -5    6.94    3.27
  -8  14   5    8.95    4.12
   7  14  -5   48.03    5.45
  -7  14   5   44.32    5.40
   6  14  -5   -1.19    2.70
  -6  14   5    6.97    3.45
  -5  14   5   32.11    4.71
   5  14  -5   22.78    4.12
  -4  14   5   43.97    4.87
   4  14  -5   41.65    4.53
   3  14  -5    8.09    2.92
  -3  14   5   10.75    3.16
  -2  14   5   21.47    3.46
   2  14  -5   28.22    3.89
  -2  14   5   25.98    3.99
  -1  14   5  129.66    7.15
  -1  14   5  135.75    7.57
   1  14  -5  132.91    7.92
   1  14  -5  134.48    7.29
   0  14   5   83.03    6.03
   0  14   5   86.25    6.18
   0  14  -5   76.76    5.60
   0  14  -5   82.95    6.41
  -1  14  -5   58.56    4.92
   1  14   5   57.55    4.98
  -1  14  -5   52.48    5.35
   1  14   5   68.88    5.40
   2  14   5  100.52    6.78
  -2  14  -5   85.72    6.46
   3  14   5   30.76    4.28
  -3  14  -5   34.06    4.55
  -4  14  -5   69.71    6.24
   4  14   5   79.62    6.53
  -5  14  -5    3.26    3.01
   5  14   5    8.47    3.39
  -6  14  -5   10.72    3.83
   6  14   5    7.95    3.52
  -7  14  -5    8.85    3.75
   7  14   5    8.66    3.83
  -8  14  -5   21.01    4.81
   8  14   5   21.84    4.56
   9  14   5   23.17    4.80
  -9  14  -5   14.35    4.46
  10  14   5    6.91    4.48
 -10  14  -5    0.16    3.57
  11  14   5   16.95    5.01
 -11  14  -5    7.38    4.50
 -12  15   5    9.04    5.16
  12  15  -5   -4.55    3.71
 -11  15   5   -3.20    4.06
  11  15  -5   -9.74    2.81
  10  15  -5    1.53    3.93
 -10  15   5   -2.75    3.32
   9  15  -5   20.11    4.91
  -9  15   5   19.94    5.11
  -8  15   5    3.12    3.54
   8  15  -5   -2.09    2.84
  -7  15   5   23.82    4.88
   7  15  -5   28.67    4.81
  -6  15   5    8.52    3.95
   6  15  -5   10.49    3.80
  -5  15   5   52.40    5.64
   5  15  -5   63.84    6.04
  -4  15   5   -2.80    2.68
   4  15  -5   -1.27    2.97
   3  15  -5    3.07    3.02
  -3  15   5    0.38    2.71
   2  15  -5   -0.20    2.17
   2  15  -5   -4.88    2.26
  -2  15   5   -2.61    2.44
   1  15  -5   13.85    3.40
   1  15  -5    6.02    3.06
  -1  15   5    9.52    3.12
  -1  15   5   10.69    3.19
   0  15  -5    0.91    2.48
   0  15   5    0.03    2.47
   0  15  -5   -0.27    2.33
   0  15   5    2.33    2.75
  -1  15  -5    0.42    2.42
   1  15   5    2.31    2.77
  -1  15  -5    1.49    2.59
  -2  15  -5    8.88    3.09
   2  15   5    6.12    3.24
   3  15   5    2.94    2.89
  -3  15  -5    3.50    3.17
   4  15   5   -0.27    2.98
  -4  15  -5    0.27    2.93
   5  15   5    2.29    2.94
  -5  15  -5    0.08    2.88
  -6  15  -5    9.33    3.59
   6  15   5    3.28    3.24
  -7  15  -5   15.52    4.41
   7  15   5   22.41    4.75
   8  15   5   17.09    4.60
  -8  15  -5   12.92    4.54
  -9  15  -5    3.34    4.12
   9  15   5   -2.09    3.23
  10  15   5    9.27    4.38
 -10  15  -5    5.35    3.99
  11  16  -5    0.65    4.17
 -11  16   5    2.12    4.52
 -10  16   5    5.28    4.35
  10  16  -5   -2.55    4.09
  -9  16   5   14.47    5.02
   9  16  -5   11.44    4.55
  -8  16   5   22.82    4.99
   8  16  -5   29.48    5.33
  -7  16   5    0.83    3.25
   7  16  -5    1.43    3.28
   6  16  -5   63.01    6.35
  -6  16   5   55.23    6.43
   5  16  -5   -1.07    3.13
  -5  16   5    5.09    3.70
   4  16  -5  163.97    9.22
  -4  16   5  148.42    9.26
   3  16  -5   15.22    3.62
   3  16  -5   14.37    3.82
  -3  16   5   14.09    3.95
  -2  16   5   77.24    6.63
   2  16  -5   82.33    6.83
   2  16  -5   82.42    6.49
   1  16  -5    2.18    3.18
  -1  16   5    0.56    2.82
  -1  16   5    0.92    2.80
   1  16  -5    1.11    2.78
   0  16  -5   87.65    6.33
   0  16   5   80.38    6.46
   0  16  -5   66.39    6.28
   0  16   5   76.54    6.29
  -1  16  -5    6.95    3.47
   1  16   5   11.16    3.61
  -2  16  -5   27.38    4.63
   2  16   5   35.72    4.73
   3  16   5   12.09    3.80
  -3  16  -5    7.56    3.57
   4  16   5    2.95    3.45
  -4  16  -5   13.22    4.03
  -5  16  -5   -3.97    2.63
   5  16   5    2.30    3.38
   6  16   5   -1.25    3.18
  -6  16  -5    0.11    3.58
   7  16   5   10.74    4.21
  -7  16  -5    3.02    3.83
  -8  16  -5    0.24    3.80
   8  16   5    2.23    3.50
  -9  16  -5   -4.98    3.62
   9  16   5   -0.56    3.44
  -9  17   5   10.77    5.04
   9  17  -5    4.74    4.42
   8  17  -5   25.10    5.17
  -8  17   5   27.08    5.85
  -7  17   5   10.31    4.74
   7  17  -5   11.59    4.47
   6  17  -5    9.06    4.20
  -6  17   5   14.82    4.82
   5  17  -5    3.09    3.66
  -5  17   5    3.13    3.79
  -4  17   5   -3.81    3.33
   4  17  -5   -1.07    2.53
   4  17  -5   -4.38    2.62
  -3  17   5   -2.13    2.90
   3  17  -5   -2.30    2.64
   3  17  -5   -0.93    2.97
   2  17  -5    3.97    3.25
  -2  17   5   -6.36    2.75
   2  17  -5   -0.46    2.45
   1  17  -5    0.87    2.96
  -1  17   5    0.99    3.19
   1  17  -5    1.89    3.08
   0  17   5   48.52    5.42
   0  17  -5   41.16    5.34
  -1  17  -5   11.82    3.71
   1  17   5   13.52    4.03
  -2  17  -5   40.00    5.48
   2  17   5   54.07    5.83
   3  17   5   48.02    5.85
  -3  17  -5   48.58    6.22
   4  17   5   35.87    5.47
  -4  17  -5   49.92    6.26
   5  17   5    6.33    3.73
  -5  17  -5   -2.25    3.01
  -6  17  -5   10.73    4.68
   6  17   5   14.27    4.57
   7  17   5    2.21    3.44
  -7  17  -5    4.85    3.76
   7  18  -5   -1.50    3.65
  -7  18   5    6.76    4.35
   6  18  -5    2.23    3.98
   6  18  -5    7.24    3.49
  -6  18   5   -2.10    3.77
   5  18  -5    9.62    4.21
  -5  18   5    9.55    4.52
   5  18  -5   21.26    4.42
   4  18  -5    2.94    3.24
  -4  18   5    5.51    4.03
   4  18  -5    0.26    3.57
   3  18  -5    4.56    3.33
  -3  18   5   11.88    4.26
   3  18  -5   10.48    4.05
   2  18  -5   -1.72    2.75
  -2  18   5    2.26    3.56
   2  18  -5    1.15    3.49
  -1  18   5   -3.35    3.26
   1  18  -5    5.25    3.71
   1  18  -5    6.62    3.69
   0  18   5   -2.72    3.24
   0  18  -5    7.48    3.29
  -1  18  -5    1.17    3.05
   1  18   5    1.82    3.48
  -2  18  -5    9.06    3.80
   2  18   5    3.64    3.67
   3  18   5    0.25    3.46
  -3  18  -5    3.38    3.68
   4  18   5   12.68    4.42
  -4  18  -5    9.50    4.36
   5  18   5    3.47    3.85
  -5  18  -5    1.62    3.72
  -6  18  -5   18.19    5.59
   6  18   5   22.77    5.38
   5  19  -5   -0.38    2.98
   5  19  -5    0.70    3.96
  -5  19   5    1.86    4.12
   4  19  -5   -3.55    3.55
   4  19  -5   -1.18    2.99
  -4  19   5    1.27    4.07
   3  19  -5   -0.20    2.84
  -3  19   5    2.83    3.71
   3  19  -5   -4.72    3.18
   2  19  -5    1.00    3.55
  -2  19   5    0.25    3.61
   2  19  -5   -2.69    3.16
   1  19  -5    1.85    3.42
   0  19  -5   -0.81    3.15
  -1  19  -5    8.31    3.82
   1  19   5    5.18    3.89
   2  19   5   32.84    5.57
  -2  19  -5   29.49    5.62
  -3  19  -5    2.68    3.75
   3  19   5   -0.87    3.62
  18   0  -6    3.40    3.43
  17   0  -6    3.86    3.17
  16   0  -6   -0.56    2.93
  15   0  -6    4.79    3.07
  14   0  -6   49.03    4.78
  13   0  -6   -3.45    2.10
  12   0  -6   20.37    3.34
  11   0  -6    1.78    1.92
  10   0  -6    7.12    1.74
  10   0  -6    3.77    2.10
   9   0  -6   -2.41    1.39
   9   0  -6    0.31    1.13
   8   0  -6  274.38    8.27
   8   0  -6  284.97    9.25
   7   0  -6    0.35    0.94
   7   0  -6   -0.11    1.18
   6   0  -6  188.16    5.94
   6   0  -6  193.99    6.59
   5   0  -6   -1.46    1.02
   5   0  -6    0.36    0.60
   4   0  -6  108.08    4.26
   3   0  -6   -0.83    0.93
   2   0  -6   51.26    2.54
   1   0  -6   -1.75    0.64
   0   0  -6 1108.80   25.23
   1   0   6   -0.02    0.81
   2   0   6 1435.74   32.64
   3   0   6    0.35    0.91
   3   0   6    1.01    1.00
   4   0   6  292.50    8.65
   4   0   6  293.37    8.81
   5   0   6   -2.29    1.16
  -5   0  -6    0.75    0.81
   5   0   6   -0.74    0.92
   6   0   6   45.10    3.28
  -6   0  -6   46.44    2.56
   7   0   6    1.11    1.45
   7   0   6    2.98    1.79
   8   0   6   14.49    2.65
   8   0   6   15.19    2.25
   9   0   6    0.57    1.61
   9   0   6    1.10    1.91
  10   0   6   15.56    2.92
  11   0   6   -1.45    1.85
  12   0   6    5.78    2.73
  13   0   6   -0.91    2.36
  14   0   6    7.14    3.15
  15   0   6    1.64    2.83
  18   1  -6    4.23    3.14
  17  -1  -6    6.20    3.64
  17   1  -6   11.00    3.81
  16   1  -6   -1.78    2.61
  16  -1  -6   -1.59    2.63
  15  -1  -6   53.10    5.30
  15   1  -6   44.43    5.01
  14   1  -6    2.93    2.60
  14  -1  -6   -0.26    2.44
  13  -1  -6   52.06    4.81
  13   1  -6   40.51    4.41
  12   1  -6    3.30    2.39
  12  -1  -6    2.55    2.45
  11   1  -6   -0.06    1.91
  11  -1  -6   -1.12    1.73
  10   1  -6   19.27    2.41
  10   1  -6   25.80    3.07
  10  -1  -6   15.67    2.63
   9  -1  -6    4.78    1.38
   9  -1  -6    2.86    1.90
   9   1  -6    5.16    1.50
   9   1  -6    1.23    1.68
   8  -1  -6   67.81    3.17
   8   1  -6   60.02    3.45
   8   1  -6   64.02    3.98
   8  -1  -6   57.33    4.08
   7  -1  -6  316.36    9.97
   7  -1  -6  338.45    9.05
   7   1  -6  347.36    9.67
   7   1  -6  330.70    9.90
   6   1  -6   74.92    3.67
   6  -1  -6   73.61    3.95
   6  -1  -6   76.57    3.13
   5   1  -6   56.93    2.90
   5   1  -6   62.91    3.28
   5  -1  -6   55.80    3.41
   4  -1  -6   26.55    2.13
   4   1  -6   31.27    2.13
   4   1  -6   32.69    2.43
   3  -1  -6   66.57    3.04
   3   1  -6   66.71    2.96
   2   1  -6    5.48    1.03
   2  -1  -6    2.51    0.91
   1  -1  -6  218.24    6.19
   1   1  -6  218.05    6.03
   0   1  -6   62.13    2.69
   0  -1  -6   63.48    2.80
   1   1   6   10.44    1.30
   1  -1   6   10.72    1.34
   1   1   6   10.59    1.47
   2   1   6   64.40    3.18
   2  -1   6   70.27    3.12
   2   1   6   61.46    3.03
   3   1   6  560.67   14.60
  -3   1  -6  572.50   14.12
   3  -1   6  569.13   14.35
   3   1   6  556.61   14.32
  -4   1  -6  604.19   15.16
   4  -1   6  615.42   15.66
   4   1   6  601.73   15.71
   4   1   6  612.59   15.61
   5   1   6   22.93    2.35
   5  -1   6   19.84    2.18
   5   1   6   22.01    2.29
  -5   1  -6   20.02    1.70
   6  -1   6  166.35    6.61
   6   1   6  166.45    6.61
  -6   1  -6  179.23    5.79
   6   1   6  173.01    6.40
   7  -1   6    1.75    1.54
   7   1   6   -0.51    0.80
  -7   1  -6    3.26    1.43
   7   1   6    3.51    1.60
   8   1   6   11.97    2.12
   8   1   6   12.06    2.57
   8  -1   6    8.01    2.30
   8  -1   6   11.91    2.12
   9   1   6    0.67    1.77
   9  -1   6    0.45    1.74
   9   1   6    0.23    1.69
  10   1   6   11.84    2.76
  10  -1   6    8.36    2.70
  11  -1   6    7.51    2.73
  11   1   6    5.98    2.59
  12  -1   6   16.11    3.45
  12   1   6   12.63    3.11
  13  -1   6   12.74    3.48
  13   1   6   15.45    3.64
  14  -1   6   19.24    3.86
  14   1   6   23.61    4.19
  15  -1   6    9.98    3.52
  15   1   6    3.72    2.94
  18   2  -6    2.01    3.19
  17  -2  -6    1.99    3.19
  17   2  -6   -1.75    2.97
  16   2  -6   12.57    3.44
  16  -2  -6   11.72    3.85
  15  -2  -6   20.92    4.09
  15   2  -6   20.11    3.70
  14  -2  -6   21.60    3.79
  14   2  -6   27.23    3.89
  13  -2  -6   16.60    3.47
  13   2  -6   23.76    3.58
  12  -2  -6   11.47    2.83
  12   2  -6   11.00    2.78
  11   2  -6   65.66    4.43
  11  -2  -6   60.24    4.96
  11   2  -6   59.01    4.58
  10   2  -6  178.90    7.33
  10  -2  -6  180.53    7.73
  10   2  -6  173.82    6.99
   9   2  -6  194.39    6.97
   9   2  -6  183.22    7.06
   9  -2  -6  175.78    7.45
   8   2  -6  549.93   15.34
   8  -2  -6  589.97   14.27
   8  -2  -6  588.61   16.02
   7   2  -6   38.76    2.79
   7   2  -6   34.06    2.75
   7  -2  -6   35.30    2.91
   7  -2  -6   37.97    2.11
   6  -2  -6  827.63   19.96
   6   2  -6  846.86   20.93
   6   2  -6  839.00   20.53
   6  -2  -6  874.25   21.11
   5   2  -6   73.67    3.40
   5   2  -6   74.22    3.54
   5  -2  -6   71.59    3.78
   4  -2  -6  342.39    9.45
   4   2  -6  332.82    9.47
   4   2  -6  334.93    9.00
   3   2  -6   10.40    1.47
   3  -2  -6   11.40    1.53
   3   2  -6   11.21    1.30
   2  -2  -6    7.31    1.21
   2   2  -6    6.43    1.04
   2   2  -6    3.05    1.02
  -1   2   6 1063.91   25.19
   1   2  -6 1094.96   24.26
   1  -2  -6 1060.15   24.52
   0  -2  -6    0.03    0.80
   0   2  -6    0.67    0.75
   0   2   6   -0.18    0.92
   1   2   6 1044.03   24.83
   1  -2   6 1048.94   23.90
   1   2   6 1030.86   24.05
   2   2   6  345.21    9.43
   2  -2   6  348.44    9.36
   2   2   6  344.50    9.77
   3  -2   6  138.79    5.04
  -3   2  -6  144.15    4.84
   3   2   6  131.87    4.94
   3   2   6  132.09    5.15
   4   2   6  264.39    8.39
  -4   2  -6  261.62    7.78
   4  -2   6  268.47    8.24
   4   2   6  262.05    8.16
  -5   2  -6   61.23    3.08
   5  -2   6   53.25    3.49
   5   2   6   58.61    3.64
   5   2   6   56.68    3.52
   6   2   6  167.07    6.41
  -6   2  -6  168.26    5.84
   6   2   6  169.29    6.46
   6  -2   6  153.35    6.28
  -7   2  -6  118.38    5.17
   7   2   6  126.34    5.72
   7   2   6  126.17    5.75
   7  -2   6  131.64    6.04
   8   2   6  246.09    8.79
   8  -2   6  230.22    8.72
  -8   2  -6  232.34    8.02
   8   2   6  220.90    8.30
   9  -2   6    7.41    2.35
   9   2   6    0.70    1.15
   9   2   6    3.61    2.10
  10  -2   6   -1.34    1.87
  10   2   6    0.81    1.86
  10   2   6   -2.20    1.72
  11   2   6    6.72    2.73
  11  -2   6    9.70    3.03
  12  -2   6   55.13    5.08
  12   2   6   66.43    5.39
  13   2   6   -0.03    2.51
  13  -2   6    0.65    2.84
  14   2   6   33.93    4.60
  14  -2   6   28.97    4.71
  15   2   6    0.25    2.72
  15  -2   6    0.40    3.24
  18   3  -6   11.12    4.00
  17  -3  -6   -3.44    2.67
  17   3  -6    5.15    3.37
  16  -3  -6   12.86    3.90
  16   3  -6   15.11    3.80
  15   3  -6   14.18    3.38
  15  -3  -6    9.54    3.51
  14   3  -6   19.26    3.37
  14  -3  -6   17.96    3.66
  13   3  -6    3.34    2.37
  13  -3  -6    0.83    2.40
  12   3  -6   74.42    5.27
  12   3  -6   75.00    5.01
  12  -3  -6   90.84    6.06
  11  -3  -6   15.01    3.15
  11   3  -6   11.72    2.56
  11   3  -6   17.00    2.80
  10   3  -6    5.09    2.07
  10  -3  -6    7.00    2.54
   9  -3  -6    0.87    1.84
   9   3  -6   -0.79    1.42
   9   3  -6    0.01    1.48
  -8   3   6    2.05    2.28
   8   3  -6    3.79    1.55
   8   3  -6    2.17    1.42
   8  -3  -6    1.34    1.70
   7   3  -6  139.66    5.37
   7  -3  -6  133.53    4.27
  -7   3   6  138.07    6.47
   7   3  -6  143.57    5.68
   7  -3  -6  138.52    5.90
  -6   3   6   39.83    3.52
   6  -3  -6   49.13    3.43
   6   3  -6   47.17    2.98
   6   3  -6   37.73    2.82
   5   3  -6  270.59    7.74
   5   3  -6  272.44    8.36
   5  -3  -6  269.37    8.41
  -5   3   6  262.01    8.95
   4  -3  -6  287.46    8.28
   4   3  -6  271.65    7.50
  -4   3   6  259.41    8.68
   4   3  -6  265.29    8.14
   3   3  -6    5.41    1.11
   3   3  -6    3.88    1.15
  -3   3   6    5.69    1.69
   3  -3  -6    6.38    1.32
   2   3  -6 1649.57   38.09
  -2   3   6 1622.04   37.58
   2   3  -6 1665.69   36.31
  -2   3   6 1618.14   38.96
   2  -3  -6 1659.18   36.90
   1   3  -6   14.15    1.64
   1  -3  -6   13.51    1.46
  -1   3   6   14.92    1.61
   1   3  -6   13.12    1.24
  -1   3   6   13.94    1.63
   0   3   6  106.30    4.25
   0   3   6   99.06    3.73
   0  -3  -6  100.67    3.76
   0   3  -6  106.13    3.55
   1  -3   6  143.37    4.63
  -1  -3  -6  141.97    4.85
   1   3   6  149.74    5.39
   2  -3   6   87.01    3.55
   2   3   6   80.45    4.00
   2   3   6   85.06    3.69
   3   3   6  985.34   24.53
   3  -3   6  982.67   23.61
  -3   3  -6 1008.70   24.77
   3   3   6 1021.41   23.78
   4   3   6  156.52    6.03
   4   3   6  160.81    5.83
  -4   3  -6  158.05    5.72
   4  -3   6  162.27    5.77
   5   3   6   77.58    4.21
   5  -3   6   91.80    4.37
  -5   3  -6   77.86    3.83
   5   3   6   85.09    4.12
  -6   3  -6    3.50    1.27
   6   3   6    3.63    1.38
   6  -3   6    0.87    1.45
   6   3   6    2.50    1.58
   7   3   6  292.73    9.82
   7   3   6  301.79   10.00
  -7   3  -6  298.77    9.55
   7  -3   6  306.79   10.12
   8  -3   6   47.98    3.99
   8   3   6   45.48    3.79
  -8   3  -6   56.24    3.98
   8   3   6   53.73    4.20
   9  -3   6   46.22    4.16
   9   3   6   40.05    3.78
   9   3   6   47.77    3.95
  10   3   6   -1.30    1.69
  10   3   6    2.81    2.27
  10  -3   6    1.56    2.32
  11   3   6   31.64    3.84
  11  -3   6   36.13    4.14
  12  -3   6   44.30    4.67
  12   3   6   33.10    4.13
  13   3   6   16.43    3.57
  13  -3   6   22.64    3.98
  14   3   6    7.94    3.04
  14  -3   6   12.47    3.89
  15  -3   6   -0.70    3.49
  15   3   6    3.53    3.09
  18   4  -6    5.09    3.41
  17  -4  -6    2.23    3.42
  17   4  -6    5.54    3.34
  16  -4  -6   11.48    3.78
  16   4  -6   12.57    3.54
  15  -4  -6    1.10    2.80
  15   4  -6    7.78    3.04
  14   4  -6    4.18    2.64
  14  -4  -6    4.58    3.11
  13  -4  -6   16.53    3.43
  13   4  -6    9.77    2.92
  12  -4  -6   13.86    3.27
  12   4  -6   13.72    2.91
  11  -4  -6   58.11    4.94
  11   4  -6   62.76    4.62
  11   4  -6   60.05    4.53
  10   4  -6    0.60    1.78
  10   4  -6    2.79    1.96
 -10   4   6    3.52    2.82
  10  -4  -6    0.55    2.06
   9  -4  -6    2.11    1.93
   9   4  -6    6.28    1.98
  -9   4   6    5.73    2.72
   9   4  -6    4.87    1.75
   8   4  -6   12.16    2.21
  -8   4   6   11.84    2.74
   8  -4  -6   10.97    2.36
   8   4  -6   10.84    1.87
  -7   4   6   23.64    3.08
   7  -4  -6   25.98    2.75
   7   4  -6   25.98    2.61
   7   4  -6   21.09    2.15
   6  -4  -6   39.77    3.19
   6   4  -6   49.78    3.24
   6   4  -6   45.74    2.77
  -6   4   6   41.85    3.59
   5   4  -6  783.79   20.12
   5  -4  -6  793.57   19.78
  -5   4   6  795.56   21.01
   5   4  -6  777.30   18.70
  -4   4   6   88.09    4.53
   4  -4  -6   88.16    4.21
   4   4  -6   86.76    3.55
   4   4  -6   94.80    4.34
  -3   4   6 1367.92   31.57
   3   4  -6 1359.44   30.45
  -3   4   6 1389.45   33.33
   3   4  -6 1334.14   32.29
   3  -4  -6 1376.42   31.37
  -2   4   6    7.52    1.63
   2  -4  -6    4.76    1.35
   2   4  -6   10.54    1.60
  -2   4   6    5.95    1.30
   2   4  -6    4.55    1.01
  -1   4   6 4683.25  101.15
  -1   4   6 4123.29  103.79
   1  -4  -6 4587.19   98.51
   1   4  -6 4661.02  101.39
   1   4  -6 4658.54   97.94
   0  -4  -6  110.90    4.17
   0  -4   6  112.54    3.73
   0   4  -6  110.00    4.39
   0   4   6  115.59    4.66
   0   4   6  120.60    4.19
   1   4   6  816.28   20.21
  -1   4  -6  809.44   19.82
   1  -4   6  798.54   18.87
  -1  -4  -6  810.25   19.24
   2   4   6 1062.88   26.36
   2   4   6 1100.50   25.32
   3   4   6  728.19   19.45
   3   4   6  774.17   18.67
   3  -4   6  758.92   18.55
  -3   4  -6  780.63   19.85
   4   4   6  244.03    7.71
  -4   4  -6  239.35    8.01
   4  -4   6  255.37    7.78
   4   4   6  236.31    8.17
   5  -4   6   78.57    4.09
   5   4   6   80.89    4.56
  -5   4  -6   71.19    3.98
   5   4   6   75.41    3.89
  -6   4  -6   30.33    2.61
   6   4   6   27.98    2.65
   6  -4   6   26.87    2.59
   6   4   6   23.33    2.72
  -7   4  -6    1.48    1.51
   7   4   6    3.56    1.93
   7   4   6    4.13    1.82
   7  -4   6    6.27    2.02
   8  -4   6    5.71    2.24
   8   4   6    4.47    1.89
  -8   4  -6    4.42    1.98
   8   4   6    7.78    2.45
  -9   4  -6    4.51    2.43
   9   4   6    9.17    2.67
   9  -4   6    7.88    2.59
   9   4   6    9.35    2.46
  10   4   6    1.55    2.08
  10   4   6   -3.31    2.06
  10  -4   6   -0.05    2.31
  11   4   6    1.14    2.23
  11  -4   6    2.37    2.63
  11   4   6    3.79    2.60
  12   4   6    4.76    2.58
  12  -4   6    6.95    2.90
  13   4   6    6.06    2.99
  13  -4   6    6.55    3.33
  14   4   6   -3.82    2.31
  14  -4   6   -0.20    2.94
  15  -4   6    0.04    3.53
  15   4   6    6.54    3.18
  18   5  -6    0.31    3.39
  17  -5  -6    5.69    3.89
  17   5  -6    4.16    3.23
  16  -5  -6    3.18    3.30
  16   5  -6    0.72    2.78
  15  -5  -6    7.94    3.79
  15   5  -6    5.95    3.04
  14  -5  -6    5.22    3.19
  14   5  -6    1.45    2.35
  13   5  -6   30.53    3.80
  13   5  -6   44.21    4.48
  13  -5  -6   24.97    4.11
  12  -5  -6   50.42    4.88
 -12   5   6   47.16    5.51
  12   5  -6   46.58    4.66
  12   5  -6   56.89    4.66
  11   5  -6    5.28    2.47
  11   5  -6   -1.64    1.82
  11  -5  -6   -3.24    2.06
 -11   5   6   -3.69    2.73
  10   5  -6    7.00    2.50
  10   5  -6    8.86    2.14
 -10   5   6    8.23    3.42
  10  -5  -6    9.00    2.75
   9  -5  -6    3.36    2.33
  -9   5   6    7.16    3.01
   9   5  -6    4.08    1.98
   9   5  -6    6.32    1.90
   8   5  -6  491.31   13.08
  -8   5   6  480.77   15.20
   8   5  -6  464.90   14.08
   8  -5  -6  462.53   13.97
  -7   5   6    8.56    2.41
   7  -5  -6   14.13    2.36
   7   5  -6   12.98    2.29
   7   5  -6   11.50    1.75
   6  -5  -6  151.85    6.23
   6   5  -6  156.20    5.31
   6   5  -6  150.82    6.18
  -6   5   6  160.43    7.07
   5   5  -6    3.29    1.18
  -5   5   6    8.02    2.19
   5  -5  -6    4.17    1.73
   5   5  -6    6.53    1.72
   4  -5  -6 2265.57   50.44
   4   5  -6 2256.04   51.97
  -4   5   6 2220.32   53.50
  -4   5   6 2242.17   50.58
   4   5  -6 2215.47   49.18
   3   5  -6   39.34    2.81
   3  -5  -6   34.72    2.70
  -3   5   6   34.35    2.93
  -3   5   6   34.11    2.34
   3   5  -6   31.58    1.98
   2  -5  -6  114.38    4.36
   2   5  -6  111.89    3.48
  -2   5   6  111.08    4.76
   2   5  -6  111.40    4.75
  -2   5   6  106.60    4.36
   1  -5  -6   12.46    1.54
   1   5  -6   11.24    1.67
   1   5  -6   13.68    1.15
  -1   5   6   12.97    1.79
   0   5  -6  671.39   17.05
   0   5   6  684.79   16.81
   0  -5  -6  664.46   16.17
   0   5   6  660.09   17.11
   0  -5   6  651.35   15.49
   1   5   6    3.05    1.38
  -1  -5  -6    1.60    1.07
   1  -5   6    4.63    1.01
  -1   5  -6    4.66    1.23
   1   5   6    4.01    1.07
   2  -5   6    3.51    1.10
  -2   5  -6    4.50    1.27
   2   5   6    4.61    1.58
  -2  -5  -6    4.74    1.28
   3   5   6  188.76    6.29
  -3   5  -6  185.24    6.14
  -3   5  -6  191.25    7.01
   3   5   6  184.45    7.07
   4   5   6  344.00   10.90
   4   5   6  354.27   10.02
  -4   5  -6  338.64   10.75
   4  -5   6  342.98    9.92
   5   5   6   57.30    3.53
  -5   5  -6   65.54    3.91
   5  -5   6   63.25    3.57
   5   5   6   56.02    4.18
   6   5   6   54.92    3.69
   6  -5   6   68.89    4.06
   6   5   6   62.56    4.45
  -6   5  -6   60.24    3.94
   7   5   6  109.29    6.03
   7  -5   6  110.15    5.50
   7   5   6  113.72    5.44
  -7   5  -6  118.09    5.76
   8   5   6   29.13    3.62
   8  -5   6   37.12    3.68
  -8   5  -6   31.26    3.23
   8   5   6   36.50    3.33
   9  -5   6  111.38    6.26
   9   5   6  137.23    6.97
  -9   5  -6  122.73    6.28
   9   5   6  124.49    6.26
 -10   5  -6  111.25    6.34
  10   5   6  112.72    6.27
  10   5   6  117.75    6.73
  10  -5   6  116.17    6.74
  11   5   6   54.94    4.69
  11   5   6   46.17    4.59
  11  -5   6   54.48    5.07
  12   5   6    1.51    2.47
  12   5   6   -0.64    2.41
  12  -5   6   -2.15    2.46
  13   5   6    1.82    2.80
  13  -5   6    8.64    3.22
  14  -5   6    1.17    3.36
  14   5   6   -4.87    2.23
  15   5   6   -2.22    2.50
  15  -5   6    0.08    3.40
  17  -6  -6    5.04    3.81
  16  -6  -6    1.36    3.39
  15  -6  -6   30.35    4.68
  15   6  -6   28.55    4.13
  14   6  -6    4.57    2.59
  14  -6  -6   -1.06    3.04
  13   6  -6  252.11    9.78
  13  -6  -6  237.62   10.55
  13   6  -6  234.93   10.38
 -13   6   6  230.78   11.39
  12  -6  -6    1.44    2.50
 -12   6   6    2.12    3.58
  12   6  -6   -0.70    1.95
  12   6  -6   -1.13    2.51
  11   6  -6  127.10    6.92
 -11   6   6  123.36    7.87
  11  -6  -6  127.32    7.19
  11   6  -6  136.83    6.34
  10   6  -6   10.90    2.51
  10   6  -6   14.34    2.94
  10  -6  -6   12.42    2.94
 -10   6   6   16.74    3.88
   9   6  -6  677.74   19.57
   9  -6  -6  715.70   19.59
   9   6  -6  701.47   18.12
  -9   6   6  681.42   20.78
  -8   6   6   90.71    6.20
   8   6  -6   84.13    4.32
   8   6  -6   96.70    5.33
   8  -6  -6   87.60    5.10
   7   6  -6  379.55   10.37
  -7   6   6  373.33   12.69
   7   6  -6  358.90   11.78
   7  -6  -6  382.50   11.65
   6  -6  -6    7.47    1.92
  -6   6   6   10.45    2.41
   6   6  -6    4.19    1.73
   6   6  -6    9.35    1.48
  -5   6   6  327.30   10.78
   5   6  -6  309.69   10.15
   5   6  -6  316.13    8.47
   5  -6  -6  318.47    9.85
  -5   6   6  315.57    8.64
  -4   6   6  542.40   15.71
   4   6  -6  537.52   15.28
   4   6  -6  545.15   13.10
  -4   6   6  549.52   13.94
   4  -6  -6  571.88   14.64
   3  -6  -6  151.69    5.60
   3   6  -6  147.94    4.41
  -3   6   6  155.29    5.39
  -3   6   6  154.73    6.25
   3   6  -6  154.30    6.13
  -2   6   6   73.82    3.65
   2   6  -6   68.47    2.53
   2  -6  -6   59.57    3.25
   2   6  -6   71.16    3.90
  -2   6   6   65.80    3.82
   1   6  -6  289.36    8.95
   1   6  -6  285.20    7.15
  -1   6   6  281.86    8.70
   0   6   6   23.15    2.40
   0   6   6   25.59    2.12
   0   6  -6   22.22    2.17
   0   6  -6   21.36    1.52
   1   6   6  169.81    6.47
  -1   6  -6  171.72    6.09
   1  -6   6  176.15    5.26
   1   6   6  179.74    5.68
  -2   6  -6   38.43    2.67
   2   6   6   34.32    3.00
   2   6   6   34.20    2.28
   2  -6   6   34.50    2.31
   3   6   6    1.56    0.95
  -3   6  -6    0.95    1.32
   3   6   6    1.34    1.50
   3  -6   6    0.61    1.13
   3   6   6    2.71    1.24
  -3   6  -6    1.51    1.10
  -4   6  -6   11.79    2.10
   4  -6   6    5.96    1.29
   4   6   6    8.54    1.72
   4   6   6   11.53    2.31
  -4   6  -6   13.02    1.64
   5   6   6   34.83    3.32
   5   6   6   29.73    2.59
  -5   6  -6   29.49    2.82
  -5   6  -6   28.22    2.33
   5  -6   6   29.86    2.63
  -6   6  -6   16.08    2.42
   6   6   6   15.14    2.66
   6   6   6   16.70    2.28
   6  -6   6   17.97    2.41
  -7   6  -6  267.68    9.54
   7   6   6  242.89    8.67
   7  -6   6  252.35    9.09
   7   6   6  254.94    9.79
   8  -6   6   12.12    2.70
   8   6   6    9.72    2.25
   8   6   6   11.73    3.17
  -8   6  -6   14.17    2.75
   9  -6   6   23.53    3.29
   9   6   6   25.74    3.14
   9   6   6   25.46    3.77
  -9   6  -6   23.06    3.32
 -10   6  -6   95.06    6.21
  10   6   6   87.26    5.53
  10   6   6  108.31    6.55
  10  -6   6   96.84    6.18
  11  -6   6   72.44    5.83
  11   6   6   73.03    5.31
  11   6   6   72.62    5.78
  12   6   6    1.25    2.31
  12   6   6    3.02    2.80
  12  -6   6    4.37    3.04
  13  -6   6   30.16    4.74
  13   6   6   34.55    4.30
  14  -6   6    9.13    3.87
  14   6   6    5.97    3.07
  15  -6   6    6.60    4.02
  15   6   6    7.86    3.18
  16  -7  -6    1.17    3.71
  15  -7  -6    6.43    3.79
  14   7  -6   -3.32    2.79
  14  -7  -6   -5.13    2.62
 -14   7   6    3.45    4.02
  13  -7  -6   48.72    5.27
  13   7  -6   55.21    5.29
 -13   7   6   43.45    5.59
  12   7  -6    2.93    2.80
 -12   7   6    5.96    3.77
  12  -7  -6    8.77    3.24
 -11   7   6    8.67    3.67
  11   7  -6    7.78    2.43
  11  -7  -6    8.67    3.00
  11   7  -6    9.78    3.08
  10   7  -6   -0.38    2.39
 -10   7   6   -2.49    2.64
  10   7  -6    0.79    1.80
  10  -7  -6    3.34    2.38
   9   7  -6   -0.70    1.88
   9  -7  -6    4.27    2.26
  -9   7   6    4.80    3.09
   9   7  -6    1.88    1.65
   8   7  -6    5.95    2.19
   8  -7  -6    7.32    2.34
   8   7  -6    4.36    1.57
  -8   7   6    8.29    3.07
   7   7  -6  129.37    6.36
   7   7  -6  126.14    4.77
   7  -7  -6  113.12    5.71
  -7   7   6  119.53    6.55
   6  -7  -6   74.05    4.38
   6   7  -6   73.87    4.58
   6   7  -6   72.46    3.27
  -6   7   6   69.36    4.92
   5  -7  -6   95.45    4.87
   5   7  -6   94.91    3.58
   5   7  -6   94.51    5.09
  -5   7   6   95.49    3.93
  -5   7   6   95.15    5.40
   4   7  -6  765.86   17.38
   4  -7  -6  762.08   19.13
   4   7  -6  754.56   20.18
  -4   7   6  742.45   20.58
  -4   7   6  754.97   18.74
  -3   7   6  273.80    8.36
  -3   7   6  276.28    9.25
   3   7  -6  266.62    9.14
   3   7  -6  276.61    6.86
  -2   7   6   81.07    4.32
   2   7  -6   82.87    4.37
  -2   7   6   79.68    4.14
   2   7  -6   79.58    2.61
   2  -7  -6   67.17    3.53
   1   7  -6  351.39   10.79
  -1   7   6  361.33   10.73
   1  -7  -6  368.57    9.91
   1   7  -6  361.23    8.64
   0   7  -6   47.11    2.16
   0   7  -6   47.99    3.28
   0  -7  -6   50.90    2.90
   0   7   6   45.01    3.09
   0   7   6   56.00    3.52
   1   7   6   10.46    1.59
   1   7   6    6.15    1.77
  -1   7  -6    9.54    1.69
  -1  -7  -6    6.81    1.40
   1  -7   6    8.31    1.21
  -2  -7  -6  127.17    4.74
  -2   7  -6  119.99    4.96
   2   7   6  128.71    4.67
   2   7   6  112.51    5.51
   2  -7   6  120.42    4.34
   3  -7   6    2.94    1.22
  -3  -7  -6    1.74    1.21
  -3   7  -6    3.09    1.65
   3   7   6    0.87    1.01
  -3   7  -6    1.58    1.25
   3   7   6    1.33    1.74
  -4   7  -6   32.15    2.50
  -4   7  -6   39.94    3.42
   4  -7   6   37.49    2.78
   4   7   6   40.51    3.56
   4   7   6   40.19    2.85
  -5   7  -6   23.60    2.90
  -5   7  -6   24.87    2.13
   5   7   6   22.00    3.20
   5  -7   6   14.81    1.95
   5   7   6   23.30    2.38
   6   7   6   83.25    4.45
   6  -7   6   90.05    4.69
  -6   7  -6   81.94    4.94
   6   7   6   86.16    5.58
   7   7   6    0.67    1.73
   7  -7   6    4.45    2.04
  -7   7  -6    2.07    1.91
   7   7   6    0.29    2.15
  -8   7  -6   13.76    2.87
   8  -7   6   19.56    2.87
   8   7   6   12.28    3.03
   8   7   6   15.24    2.62
   9   7   6   25.57    3.90
   9   7   6   28.15    3.26
   9  -7   6   30.29    3.76
  -9   7  -6   29.27    3.77
  10  -7   6   28.05    3.87
 -10   7  -6   29.85    3.99
  10   7   6   26.46    3.96
  10   7   6   31.64    3.57
  11   7   6   89.37    5.73
  11  -7   6   75.25    5.79
 -11   7  -6   74.95    6.01
  11   7   6   91.29    6.55
  12   7   6   11.61    3.02
  12   7   6   10.11    3.52
  12  -7   6   13.84    3.52
  13   7   6    7.54    2.79
  13   7   6    7.14    3.37
  13  -7   6    8.94    3.60
  14  -7   6   -2.84    2.98
  14   7   6   -1.27    2.48
  15   7   6    4.82    2.91
  16  -8  -6    9.54    4.31
  15  -8  -6   -4.52    2.94
 -15   8   6    2.90    4.51
  14  -8  -6    0.16    2.89
 -14   8   6   -2.49    3.67
  14   8  -6   -1.51    3.35
 -13   8   6    4.19    4.05
  13  -8  -6    4.91    3.37
  13   8  -6    6.36    3.49
  12   8  -6   -1.83    2.71
  12  -8  -6    5.29    2.78
 -12   8   6    2.44    3.37
  11  -8  -6   -2.02    2.06
 -11   8   6   -0.71    2.94
  11   8  -6    1.21    2.40
 -10   8   6   13.96    3.87
  10  -8  -6    5.94    2.64
  10   8  -6    5.95    2.64
  -9   8   6   91.12    6.84
   9  -8  -6  101.84    5.92
   9   8  -6   95.32    6.16
  -8   8   6    1.62    2.55
   8  -8  -6   -1.49    1.78
   8   8  -6    1.22    2.23
   7  -8  -6   23.72    2.82
   7   8  -6   22.35    3.10
  -7   8   6   19.85    3.34
  -6   8   6    1.52    2.29
   6  -8  -6    2.62    1.79
   6   8  -6    4.25    2.13
  -5   8   6   22.93    2.07
   5   8  -6   19.61    2.79
  -5   8   6   22.08    2.99
   5  -8  -6   20.08    2.52
  -4   8   6  816.99   20.24
   4   8  -6  825.09   21.88
  -4   8   6  792.89   22.13
   3  -8  -6   20.86    2.32
  -3   8   6   21.52    2.37
  -3   8   6   18.97    2.64
   3   8  -6   14.91    2.45
  -2   8   6  345.19   10.89
   2   8  -6  346.79   10.96
   2  -8  -6  335.54    9.67
  -2   8   6  333.31   10.27
   1  -8  -6  694.68   16.96
   1   8  -6  690.09   18.46
  -1   8   6  684.45   18.41
  -1   8   6  677.14   18.12
   1   8  -6  682.71   15.42
   0   8   6  604.91   16.93
   0   8   6  624.54   16.80
   0   8  -6  628.71   14.41
   0  -8  -6  646.47   15.59
   0   8  -6  606.68   16.81
   1  -8   6    6.77    1.15
   1   8   6    2.59    1.80
  -1   8  -6    6.90    1.74
  -1  -8  -6    5.94    1.45
   1   8   6    9.22    1.66
   2  -8   6  161.33    5.36
   2   8   6  176.72    7.16
   2   8   6  176.52    6.12
  -2  -8  -6  168.26    5.76
  -2   8  -6  161.53    6.20
  -3  -8  -6  272.23    8.21
   3   8   6  266.87    9.73
  -3   8  -6  268.39    9.96
   3  -8   6  264.00    7.96
  -3   8  -6  283.24    8.68
   4   8   6   65.71    3.64
   4   8   6   64.28    4.65
  -4   8  -6   77.11    3.88
   4  -8   6   70.32    3.73
  -4   8  -6   69.86    4.80
  -4  -8  -6   75.56    3.76
  -5   8  -6   28.69    3.25
   5   8   6   29.10    2.69
   5   8   6   32.36    3.60
   5  -8   6   36.90    2.94
   6  -8   6    4.59    1.65
   6   8   6    4.99    2.49
  -6   8  -6    5.77    2.14
   6   8   6    6.12    1.82
   7  -8   6   60.82    4.37
   7   8   6   62.59    4.07
  -7   8  -6   54.14    4.72
   7   8   6   60.86    5.13
   8   8   6    1.60    2.74
   8  -8   6    3.72    2.21
  -8   8  -6   -1.38    2.12
   8   8   6    0.06    1.83
  -9   8  -6    0.56    2.43
   9  -8   6    1.02    2.33
   9   8   6    6.42    2.31
   9   8   6   -0.56    2.63
 -10   8  -6   -0.06    2.65
  10  -8   6    3.42    2.68
  10   8   6    2.03    2.24
  10   8   6    7.42    3.16
  11   8   6   16.99    4.03
  11   8   6    9.33    2.85
 -11   8  -6   12.44    3.64
  11  -8   6    9.81    3.23
  12   8   6    6.35    2.78
  12   8   6    7.66    3.44
  12  -8   6   14.10    3.69
  13  -8   6    0.79    3.03
  13   8   6   -4.58    2.88
  14  -8   6   -0.15    3.30
 -16   9   6   -0.78    4.43
  16  -9  -6    5.85    3.98
  15  -9  -6   23.05    4.78
 -15   9   6   11.11    5.18
  15   9  -6    4.32    3.83
  14   9  -6   -4.47    3.14
  14  -9  -6   -4.65    2.98
 -14   9   6   -1.83    4.07
 -13   9   6    3.93    3.81
  13  -9  -6    2.30    2.80
  13   9  -6    0.92    3.29
  12  -9  -6   15.56    3.70
 -12   9   6   12.25    4.07
  12   9  -6    7.82    3.65
  11   9  -6    2.55    2.73
  11  -9  -6    3.50    2.77
 -11   9   6    1.27    3.42
 -10   9   6   10.68    3.79
  10   9  -6    4.19    2.83
  10  -9  -6   13.54    3.14
   9   9  -6   40.76    4.41
  -9   9   6   37.30    4.73
   9  -9  -6   39.63    4.01
   8   9  -6    2.12    2.22
  -8   9   6   -0.35    2.40
   8  -9  -6    1.55    2.02
   7   9  -6   22.92    3.29
   7  -9  -6   23.12    3.02
  -7   9   6   21.44    3.55
   6  -9  -6    1.45    1.70
   6   9  -6    2.27    1.95
  -6   9   6   -0.01    2.19
  -5   9   6  194.90    8.33
   5   9  -6  183.99    8.04
  -5   9   6  196.52    6.61
   4  -9  -6  134.89    5.78
  -4   9   6  135.61    5.51
   4   9  -6  140.59    6.67
  -4   9   6  131.37    6.54
   3  -9  -6  153.70    5.99
  -3   9   6  168.02    6.37
   3   9  -6  155.16    6.85
  -3   9   6  155.15    6.91
  -2   9   6   22.60    2.62
   2   9  -6   18.67    2.56
   2  -9  -6   22.65    2.29
  -2   9   6   19.30    2.51
   1  -9  -6   40.01    2.84
  -1   9   6   39.36    3.45
  -1   9   6   41.35    3.53
   1   9  -6   41.04    3.32
   0   9  -6    3.51    1.78
   0  -9  -6    4.71    1.43
   0   9   6    4.02    2.02
   0   9   6    4.84    1.57
  -1  -9  -6   33.25    2.60
  -1   9  -6   36.96    3.04
   1   9   6   33.86    3.38
   1   9   6   29.50    2.81
   2   9   6   32.07    2.70
  -2  -9  -6   36.05    2.76
  -2   9  -6   34.70    2.92
  -2   9  -6   27.46    3.26
   2   9   6   25.71    3.17
  -3  -9  -6  250.12    7.71
  -3   9  -6  245.16    9.70
   3  -9   6  251.98    7.51
   3   9   6  234.22    9.35
  -3   9  -6  243.05    8.25
   4  -9   6   22.53    2.32
  -4  -9  -6   26.43    2.44
  -4   9  -6   26.82    3.25
  -4   9  -6   25.01    2.53
   4   9   6   26.12    3.52
   5  -9   6  387.79   11.39
  -5   9  -6  396.49   13.56
   5   9   6  386.35   11.30
   5   9   6  384.85   13.21
   6  -9   6   20.42    2.57
  -6   9  -6   24.86    3.49
   6   9   6   21.33    3.50
   6   9   6   21.87    2.62
   7   9   6  185.41    8.89
  -7   9  -6  191.65    8.74
   7   9   6  179.30    7.04
   7  -9   6  164.14    7.25
  -8   9  -6   70.26    5.68
   8   9   6   67.66    4.43
   8   9   6   58.78    5.55
   8  -9   6   64.62    4.83
   9   9   6   95.15    7.01
   9  -9   6  110.13    6.42
  -9   9  -6  101.81    6.73
  10   9   6    4.96    3.25
 -10   9  -6    5.80    3.11
  10  -9   6    4.25    2.76
  11   9   6   -1.12    3.03
 -11   9  -6    1.79    3.08
  11  -9   6    4.44    2.92
  12   9   6   11.63    4.06
  12  -9   6   12.99    3.76
  13   9   6    4.66    3.50
  13  -9   6    0.19    3.07
  14   9   6   -0.35    3.32
  14  -9   6    0.92    3.41
 -16  10   6    0.29    4.79
  15  10  -6   -3.45    3.56
  15 -10  -6    1.27    3.64
 -15  10   6   -2.67    4.47
 -14  10   6   24.94    5.67
  14 -10  -6   25.97    4.77
  14  10  -6   19.23    4.85
 -13  10   6   -8.86    3.23
  13 -10  -6   -0.84    2.86
  13  10  -6   -5.18    3.21
  12  10  -6   53.68    5.83
 -12  10   6   59.97    6.39
  12 -10  -6   70.24    5.86
  11  10  -6   -5.69    2.67
  11 -10  -6    0.58    2.50
 -11  10   6   -0.20    2.96
  10  10  -6  158.86    8.52
  10 -10  -6  149.18    7.79
 -10  10   6  164.89    9.37
   9 -10  -6   -0.47    2.04
   9  10  -6   -0.07    2.45
  -9  10   6   -4.58    2.49
   8  10  -6   92.28    6.17
  -8  10   6   84.21    6.65
   8 -10  -6   89.04    5.47
   7 -10  -6    0.31    1.87
  -7  10   6    2.11    2.57
   7  10  -6    0.99    2.08
   6  10  -6   80.99    5.64
  -6  10   6   79.82    5.72
  -5  10   6    2.57    2.42
   5  10  -6    2.11    2.18
   5 -10  -6    1.51    1.80
  -4  10   6   44.52    3.56
   4  10  -6   42.09    4.03
   4 -10  -6   34.43    2.97
  -4  10   6   43.52    4.11
   3  10  -6   95.63    5.55
  -3  10   6   89.45    5.60
  -3  10   6   89.51    4.82
   3 -10  -6   95.68    4.64
  -2  10   6    1.01    1.90
   2  10  -6   -1.03    1.52
  -2  10   6    1.01    1.80
   2 -10  -6    1.42    1.50
   1 -10  -6  190.33    6.45
  -1  10   6  190.90    7.56
   1  10  -6  173.49    7.47
  -1  10   6  184.79    7.57
   0  10   6   -0.87    0.84
   0 -10  -6   -1.20    1.24
   0  10  -6    0.28    1.61
   0  10   6    1.22    1.97
   1  10   6   66.25    4.46
  -1 -10  -6   75.16    3.71
   1  10   6   74.83    5.02
  -1  10  -6   70.63    4.34
  -2  10  -6   16.66    2.39
   2  10   6   17.45    2.40
  -2  10  -6   11.65    2.65
   2  10   6   12.39    2.82
  -3  10  -6    9.59    2.02
  -3  10  -6    8.35    2.57
   3  10   6    5.53    2.45
   4  10   6   22.55    3.33
  -4  10  -6   17.85    3.18
  -5  10  -6   -0.68    1.76
   5  10   6    0.44    2.26
   6  10   6   24.79    3.75
  -6  10  -6   20.49    3.49
   7  10   6    1.31    2.77
  -7  10  -6   -1.32    2.22
  -8  10  -6  132.10    7.76
   8 -10   6  118.68    6.24
   8  10   6  132.41    8.01
   9 -10   6   21.23    3.52
  -9  10  -6   24.16    4.04
   9  10   6   23.58    4.37
  10 -10   6   39.70    4.40
  10  10   6   45.12    5.23
 -10  10  -6   35.79    4.81
  11 -10   6    0.23    2.66
 -11  10  -6   -0.52    3.13
  11  10   6   -2.42    2.97
 -12  10  -6    6.31    3.89
  12 -10   6   12.41    3.70
  12  10   6   26.33    4.93
  13 -10   6    4.81    3.36
  13  10   6    1.98    3.65
  15 -11  -6    0.21    3.70
 -15  11   6   -4.05    4.34
  15  11  -6   -3.60    3.66
 -14  11   6    5.06    4.11
  14 -11  -6    6.36    3.65
  14  11  -6    3.65    4.00
  13 -11  -6   13.82    3.91
  13  11  -6    0.12    3.82
 -13  11   6    2.70    4.04
  12 -11  -6   -0.28    2.68
  12  11  -6    1.30    3.55
 -12  11   6   -5.94    3.31
  11 -11  -6    7.15    2.97
 -11  11   6    0.10    3.58
  11  11  -6    3.28    3.20
 -10  11   6    1.84    3.12
  10 -11  -6    7.32    2.84
  10  11  -6    3.08    3.13
   9 -11  -6   26.65    3.59
  -9  11   6   25.10    4.35
   9  11  -6   26.79    4.25
   8  11  -6   -2.01    2.34
   8 -11  -6    3.32    2.11
  -8  11   6   -1.27    2.80
  -7  11   6   60.68    5.52
   7  11  -6   48.87    4.68
   6  11  -6    3.49    2.47
  -6  11   6    9.18    2.94
   6 -11  -6    9.67    2.27
   5 -11  -6  288.25    9.53
   5  11  -6  284.12   11.08
  -5  11   6  287.80   11.28
  -4  11   6   44.56    4.38
   4  11  -6   33.21    3.78
  -4  11   6   41.60    3.52
  -3  11   6    1.00    1.83
  -3  11   6    3.31    2.37
   3  11  -6    0.26    2.04
  -2  11   6  113.36    5.80
   2  11  -6  115.33    6.26
  -2  11   6  116.52    6.11
  -1  11   6   79.08    5.13
   1  11  -6   75.09    4.99
  -1  11   6   77.95    5.08
   0  11  -6   79.97    4.97
   0  11   6   76.32    5.18
   1  11   6   11.19    2.38
   1  11   6   10.04    2.78
  -1  11  -6    5.01    2.45
  -1  11  -6   10.94    2.47
  -2  11  -6    2.11    1.84
  -2  11  -6    1.82    1.88
   2  11   6    1.41    2.41
   3  11   6   29.79    3.88
  -3  11  -6   36.48    4.04
  -3  11  -6   40.35    3.45
  -4  11  -6    5.98    2.56
   4  11   6    1.59    2.56
  -5  11  -6   31.47    3.99
   5  11   6   33.95    4.19
  -6  11  -6    0.37    2.38
   6  11   6    2.26    2.57
   7  11   6   17.83    3.98
  -7  11  -6   16.08    3.52
   8  11   6    6.97    3.43
  -8  11  -6    7.94    3.14
   9  11   6   36.02    5.15
  -9  11  -6   35.35    4.77
 -10  11  -6   11.49    3.77
  10  11   6    7.92    3.56
  11  11   6    3.09    3.51
 -11  11  -6    0.57    3.09
  12  11   6   29.19    5.34
 -12  11  -6   13.43    4.23
  13  11   6    7.07    4.23
 -14  12   6    7.51    5.01
  14  12  -6   -0.14    3.93
  14 -12  -6    4.44    3.64
  13  12  -6   -0.50    3.77
 -13  12   6   -1.48    3.67
  13 -12  -6    1.38    3.28
 -12  12   6   -3.99    3.23
  12 -12  -6    0.84    2.83
  12  12  -6   -3.34    2.88
 -11  12   6   12.76    4.55
  11  12  -6   11.63    4.19
  10  12  -6   32.04    4.84
 -10  12   6   32.21    5.29
   9  12  -6    5.06    3.11
  -9  12   6    4.89    3.37
  -8  12   6   36.51    5.07
   8  12  -6   51.82    5.10
  -7  12   6    4.11    2.79
   7  12  -6   -1.38    2.22
   6  12  -6   73.66    5.88
  -6  12   6   82.82    6.16
  -5  12   6    6.52    3.10
   5  12  -6    9.58    2.95
   4  12  -6  290.21   11.18
  -4  12   6  286.40   11.35
   3  12  -6    1.92    2.02
  -3  12   6   -0.59    2.14
  -3  12   6    0.73    2.30
   2  12  -6  254.07   10.12
  -2  12   6  264.92   10.34
  -2  12   6  257.97    9.61
  -1  12   6   20.25    3.28
   1  12  -6   21.97    3.30
  -1  12   6   19.82    3.27
   0  12   6  321.25   11.33
   0  12   6  320.55   11.45
   0  12  -6  307.45   11.12
   1  12   6   39.26    4.17
  -1  12  -6   29.82    3.91
   1  12   6   32.65    3.54
  -1  12  -6   29.58    3.39
   2  12   6  101.98    6.48
  -2  12  -6   95.13    6.27
  -2  12  -6   91.81    5.30
  -3  12  -6   15.95    3.41
   3  12   6   14.05    3.24
  -4  12  -6   38.99    4.49
   4  12   6   36.43    4.54
  -5  12  -6    1.63    2.47
   5  12   6   -0.20    2.37
   6  12   6    7.04    3.05
  -6  12  -6    8.11    3.18
  -7  12  -6   25.92    4.31
   7  12   6   17.93    4.08
   8  12   6    9.20    3.63
  -8  12  -6    9.62    3.51
  -9  12  -6   17.36    4.22
   9  12   6   27.57    4.72
 -10  12  -6    3.22    3.58
  10  12   6    2.40    3.69
 -11  12  -6   -2.72    3.31
  11  12   6   13.80    4.15
  12  12   6    4.75    4.01
 -12  12  -6   -3.04    3.59
  14  13  -6   -0.61    4.07
 -14  13   6   -1.18    4.75
 -13  13   6   -3.09    3.61
  13  13  -6   -6.03    3.61
  12  13  -6    0.73    3.94
 -12  13   6   -3.67    3.78
  11  13  -6    9.89    3.84
 -11  13   6   -1.34    3.84
 -10  13   6   -2.91    3.07
  10  13  -6   -0.26    2.92
  -9  13   6    7.49    4.09
   9  13  -6    9.33    3.66
   8  13  -6    1.92    3.02
  -8  13   6    2.85    3.11
  -7  13   6    8.77    3.69
   7  13  -6    8.89    3.26
   6  13  -6    4.52    2.88
  -6  13   6    3.30    2.86
   5  13  -6    9.48    3.19
  -5  13   6   10.93    3.39
  -4  13   6   40.24    4.66
   4  13  -6   40.31    4.36
  -3  13   6   -0.20    2.23
  -3  13   6    0.58    2.22
   3  13  -6    6.90    2.84
   2  13  -6   21.99    3.56
  -2  13   6   19.21    3.36
  -2  13   6   25.13    3.72
   1  13  -6   52.92    4.70
  -1  13   6   46.04    4.44
  -1  13   6   46.33    4.47
   0  13   6    3.75    2.59
   0  13  -6    4.02    2.40
   0  13  -6    2.69    2.40
   0  13   6    2.05    2.50
   1  13   6    5.61    2.74
  -1  13  -6    0.87    2.21
  -1  13  -6    3.24    2.53
   1  13   6   -0.69    1.87
  -2  13  -6   80.10    5.29
   2  13   6   74.44    5.82
  -2  13  -6   67.00    5.86
   3  13   6    6.38    3.04
  -3  13  -6    4.14    2.61
  -4  13  -6  129.21    8.04
   4  13   6  127.36    7.82
  -5  13  -6    4.57    2.87
   5  13   6    6.39    3.08
   6  13   6   25.42    4.25
  -6  13  -6   31.18    4.50
   7  13   6    2.50    3.18
  -7  13  -6    1.20    2.97
   8  13   6   20.45    4.44
  -8  13  -6   18.57    4.39
   9  13   6    6.98    3.84
  -9  13  -6   -2.19    3.14
  10  13   6   14.99    4.78
 -10  13  -6   13.67    4.44
 -11  13  -6   -1.61    3.65
  11  13   6   -3.96    3.53
 -13  14   6   19.29    5.83
  13  14  -6    7.36    4.68
 -12  14   6   -4.83    3.54
  12  14  -6    0.24    4.10
  11  14  -6   33.65    5.64
 -11  14   6   24.39    5.67
  10  14  -6   25.98    4.90
 -10  14   6   23.98    5.04
  -9  14   6   96.01    8.24
   9  14  -6   91.32    7.60
   8  14  -6   33.54    4.85
  -8  14   6   28.80    4.89
  -7  14   6    7.43    3.50
   7  14  -6    6.69    3.32
   6  14  -6   86.88    6.60
  -6  14   6  104.08    7.64
  -5  14   6   69.00    6.12
   5  14  -6   74.31    5.94
  -4  14   6    6.52    3.12
   4  14  -6    5.09    2.95
  -3  14   6   18.79    3.67
   3  14  -6   14.47    3.51
  -2  14   6   14.25    3.39
   2  14  -6   15.60    3.36
  -2  14   6   18.15    3.29
  -1  14   6    1.53    2.68
   1  14  -6    4.77    2.73
  -1  14   6    3.38    2.57
   0  14  -6   92.21    6.08
   0  14   6   84.14    6.13
   0  14   6   96.78    6.39
   0  14  -6   87.58    6.52
   1  14   6   17.69    3.62
  -1  14  -6   11.61    3.25
  -1  14  -6   19.39    3.44
   2  14   6   27.58    4.22
  -2  14  -6   22.18    4.20
  -3  14  -6   10.17    3.30
   3  14   6   13.40    3.51
  -4  14  -6   35.07    4.92
   4  14   6   38.31    4.72
   5  14   6    9.15    3.69
  -5  14  -6    7.04    3.25
   6  14   6   40.05    5.32
  -6  14  -6   31.52    4.94
   7  14   6   72.33    6.75
  -7  14  -6   72.51    6.67
  -8  14  -6    0.59    3.38
   8  14   6    7.66    3.99
   9  14   6    0.60    3.70
  -9  14  -6   -0.87    3.55
  10  14   6   12.78    4.70
 -10  14  -6    6.86    4.28
  11  14   6   11.50    4.84
 -11  14  -6   17.69    5.03
 -12  15   6   11.28    4.95
  12  15  -6    8.42    4.83
  11  15  -6   -1.17    3.89
 -11  15   6   -0.33    4.33
 -10  15   6   -5.82    3.64
  10  15  -6   -2.47    3.09
  -9  15   6   -3.90    2.99
   9  15  -6    0.80    3.65
  -8  15   6   11.99    4.49
   8  15  -6    7.42    3.80
   7  15  -6   34.52    5.10
  -7  15   6   34.05    5.42
  -6  15   6   32.07    5.15
   6  15  -6   33.50    4.84
  -5  15   6    7.63    3.63
   5  15  -6    0.82    3.04
  -4  15   6  139.24    8.52
   4  15  -6  121.60    7.80
  -3  15   6    5.93    3.19
   3  15  -6    6.77    3.22
  -2  15   6   65.02    5.47
  -2  15   6   61.19    5.43
   2  15  -6   50.27    5.00
  -1  15   6   -0.41    2.53
   1  15  -6   -2.32    2.35
  -1  15   6   -1.90    2.75
   1  15  -6   -0.42    2.44
   0  15  -6    1.19    2.66
   0  15   6    5.64    3.09
   0  15  -6    2.82    2.61
   0  15   6    7.35    3.09
  -1  15  -6    6.55    2.94
  -1  15  -6   -2.87    2.50
   1  15   6    6.44    3.15
   2  15   6    7.57    3.38
  -2  15  -6    5.41    3.09
  -3  15  -6   -1.76    2.56
   3  15   6    3.67    2.97
  -4  15  -6    6.88    3.59
   4  15   6    2.83    3.01
   5  15   6    4.61    3.58
  -5  15  -6    3.51    3.34
   6  15   6    9.34    3.86
  -6  15  -6   13.31    3.99
  -7  15  -6    1.34    3.59
   7  15   6   -4.00    3.11
   8  15   6   -0.62    3.32
  -8  15  -6    1.30    3.59
  -9  15  -6    4.33    3.73
   9  15   6    4.69    4.14
  10  15   6   -0.90    3.42
 -10  15  -6    2.22    4.16
 -11  16   6   -3.29    3.90
  11  16  -6   -2.22    4.05
  10  16  -6   16.11    5.14
 -10  16   6   17.20    5.29
   9  16  -6    6.46    3.83
  -9  16   6    1.78    4.16
  -8  16   6   12.55    4.76
   8  16  -6    7.39    3.72
   7  16  -6   10.92    4.16
  -7  16   6   12.92    4.68
  -6  16   6    5.00    3.79
   6  16  -6    3.32    3.20
  -5  16   6   34.59    5.36
   5  16  -6   44.39    5.39
   4  16  -6   -3.33    2.60
  -4  16   6   -1.11    3.03
  -3  16   6    7.86    3.62
   3  16  -6    6.43    3.27
   2  16  -6    1.12    2.40
   2  16  -6   -1.24    2.66
  -2  16   6   -0.93    2.77
  -1  16   6   68.83    5.96
   1  16  -6   64.96    5.73
   1  16  -6   64.76    5.96
  -1  16   6   63.83    5.62
   0  16  -6   -0.79    2.86
   0  16   6   -3.57    2.91
   0  16  -6    3.21    2.60
   1  16   6  107.40    7.45
  -1  16  -6  109.58    8.08
   2  16   6   -3.72    2.78
  -2  16  -6    3.84    3.29
   3  16   6  130.42    8.11
  -3  16  -6  111.89    8.56
   4  16   6    1.29    3.00
  -4  16  -6    0.16    2.99
  -5  16  -6    9.41    3.92
   5  16   6    6.57    3.70
   6  16   6    0.47    3.53
  -6  16  -6    2.63    3.61
   7  16   6   -2.31    3.50
  -7  16  -6    5.19    4.13
   8  16   6   12.58    4.54
  -8  16  -6    8.39    4.47
  -9  17   6    0.18    4.20
   9  17  -6    0.16    4.19
   8  17  -6   11.64    4.66
  -8  17   6   17.55    5.18
   7  17  -6   26.70    5.36
  -7  17   6   28.51    5.63
  -6  17   6   12.28    4.37
   6  17  -6   12.01    3.97
  -5  17   6   22.15    5.02
   5  17  -6   19.94    4.68
   4  17  -6   10.68    3.96
  -4  17   6   13.10    4.43
   3  17  -6   12.39    3.91
   3  17  -6   11.56    3.68
  -3  17   6   16.76    4.32
  -2  17   6    0.10    3.11
   2  17  -6    5.27    3.41
   2  17  -6    7.95    3.55
   1  17  -6    3.29    3.30
  -1  17   6    6.05    3.19
   1  17  -6    7.42    3.35
   0  17   6    1.31    3.35
   0  17  -6    1.17    3.02
   1  17   6   15.04    4.09
  -1  17  -6   29.96    4.90
   2  17   6   21.38    4.29
  -2  17  -6   12.79    3.97
  -3  17  -6   35.78    5.36
   3  17   6   41.61    5.61
  -4  17  -6    1.55    3.60
   4  17   6   -0.24    3.51
   5  17   6   15.67    4.63
  -5  17  -6   26.06    5.23
   6  17   6    9.25    4.45
  -6  17  -6    5.87    4.11
  -7  17  -6   34.04    6.05
   7  17   6   21.83    5.47
   7  18  -6   -2.15    3.29
  -7  18   6   10.35    4.72
  -6  18   6   -3.23    3.90
   6  18  -6   -0.21    3.29
  -5  18   6    9.31    4.60
   5  18  -6   15.49    4.09
   5  18  -6    1.13    3.67
  -4  18   6   -5.57    3.01
   4  18  -6    3.11    3.46
   4  18  -6   -1.90    2.72
  -3  18   6   13.82    4.40
   3  18  -6   10.00    3.99
   3  18  -6    9.58    3.61
   2  18  -6   -3.74    2.95
   2  18  -6   -1.86    2.50
  -2  18   6   -1.12    3.25
   1  18  -6   14.25    4.20
   1  18  -6   10.05    3.89
   0  18  -6   17.30    4.58
   0  18   6   15.77    4.22
   1  18   6    9.56    4.21
  -1  18  -6    6.34    3.60
  -2  18  -6   22.02    4.91
   2  18   6   24.73    4.94
  -3  18  -6   -1.06    3.17
   3  18   6   -3.87    3.09
   4  18   6    5.16    4.11
  -4  18  -6    5.95    3.87
   5  18   6   23.26    5.27
  -5  18  -6   18.34    5.28
   4  19  -6   -3.01    2.97
   4  19  -6   -2.95    3.51
  -4  19   6   -6.56    3.64
   3  19  -6   28.41    5.09
   3  19  -6   47.51    6.06
  -3  19   6   29.93    5.59
   2  19  -6   -4.13    3.17
   2  19  -6   -2.09    2.95
   1  19  -6    9.81    4.04
   0  19  -6    1.11    3.32
  -1  19  -6    0.20    3.40
   1  19   6    9.94    4.20
  -2  19  -6    2.94    3.72
   2  19   6   -0.29    3.59
  18   0  -7    0.47    3.00
  17   0  -7   20.50    4.35
  16   0  -7    0.21    3.02
  15   0  -7  108.56    7.23
  14   0  -7   -0.30    2.50
  13   0  -7   12.06    3.11
  12   0  -7   -1.15    1.85
  11   0  -7    9.14    2.54
  10   0  -7    0.07    1.46
  10   0  -7   -1.68    1.88
   9   0  -7   59.74    3.41
   9   0  -7   59.37    4.29
   8   0  -7   -0.21    1.14
   8   0  -7    0.75    1.47
   7   0  -7   91.35    3.93
   7   0  -7   92.05    4.58
   6   0  -7   -0.09    1.13
   6   0  -7   -0.02    0.71
   5   0  -7    6.44    1.40
   5   0  -7    3.48    0.99
   4   0  -7    1.12    1.12
   3   0  -7   10.50    1.37
   2   0  -7    0.11    0.79
   1   0  -7   23.16    1.92
   0   0  -7   -0.60    0.65
   1   0   7  217.77    6.63
   2   0   7    1.75    1.04
   3   0   7  270.85    8.20
   4   0   7    0.26    1.27
   4   0   7    0.94    1.12
   5   0   7  789.82   20.15
  -5   0  -7  801.11   19.20
   5   0   7  789.48   20.09
  -6   0  -7   -0.23    1.03
   6   0   7   -0.89    1.38
   6   0   7    0.09    0.84
   7   0   7  216.08    7.88
   7   0   7  179.65    7.04
   8   0   7    3.40    1.80
   8   0   7   -0.05    1.67
   9   0   7   34.79    3.58
   9   0   7   44.70    3.75
  10   0   7   -0.14    1.76
  11   0   7   -0.17    1.98
  12   0   7   -1.13    2.24
  13   0   7    2.85    2.56
  14   0   7   -0.33    2.30
  15   0   7    5.25    2.83
  18   1  -7   -1.07    3.09
  17   1  -7   -1.14    2.98
  17  -1  -7   -1.60    3.06
  16   1  -7   13.84    3.76
  16  -1  -7   14.25    3.73
  15  -1  -7    0.00    2.75
  15   1  -7    2.04    2.89
  14  -1  -7   -0.34    2.16
  14   1  -7    4.01    2.70
  13   1  -7   13.47    3.23
  13  -1  -7   17.96    3.47
  12   1  -7  105.28    6.24
  12  -1  -7  109.66    6.47
  11   1  -7   71.94    5.03
  11  -1  -7   65.78    4.97
  10   1  -7   54.06    3.74
  10  -1  -7   58.42    4.50
  10   1  -7   59.10    4.35
   9  -1  -7    0.46    1.18
   9   1  -7    0.29    1.32
   9   1  -7   -0.39    1.51
   9  -1  -7   -0.27    1.52
   8  -1  -7   35.97    3.06
   8  -1  -7   40.64    2.51
   8   1  -7   36.96    3.07
   8   1  -7   32.23    2.69
   7   1  -7   40.23    3.02
   7  -1  -7   32.04    2.78
   7  -1  -7   38.95    2.39
   6   1  -7    0.94    0.92
   6  -1  -7    1.70    0.99
   6  -1  -7    3.94    1.53
   6   1  -7    2.25    1.32
   5  -1  -7   33.81    2.65
   5   1  -7   32.75    2.46
   5   1  -7   33.03    2.28
   4  -1  -7   65.61    3.36
   4   1  -7   58.60    3.06
   4   1  -7   55.65    2.94
   3   1  -7  872.56   20.12
   3  -1  -7  838.92   20.27
   2  -1  -7   13.57    1.46
   2   1  -7   14.86    1.49
   1  -1  -7   78.75    3.34
   1   1  -7   76.02    3.08
   0   1  -7    1.91    0.92
   0  -1  -7    2.19    0.98
   1   1   7  114.90    4.32
   1  -1   7  121.63    4.39
   2  -1   7    9.30    1.42
   2   1   7   13.95    1.73
   2   1   7   11.55    1.63
   3   1   7   44.42    3.03
   3  -1   7   41.75    2.88
   3   1   7   41.16    2.85
   4   1   7   16.66    2.13
   4   1   7   23.67    2.34
   4  -1   7   13.37    1.89
  -4   1  -7   20.77    1.75
   5  -1   7   41.95    3.23
  -5   1  -7   38.77    2.35
   5   1   7   37.77    3.16
   5   1   7   38.15    3.13
  -6   1  -7   70.22    3.35
   6  -1   7   61.49    4.08
   6   1   7   63.02    3.94
   6   1   7   61.15    3.92
   7   1   7   62.07    4.07
   7  -1   7   56.32    3.99
   7   1   7   60.68    4.05
   8  -1   7   13.14    2.49
   8   1   7   11.17    2.51
   9  -1   7   51.34    4.35
   9   1   7   57.03    4.16
   9   1   7   57.13    4.44
  10  -1   7   18.98    3.23
  10   1   7   25.06    3.39
  11  -1   7   11.83    3.09
  11   1   7    9.13    2.82
  12   1   7    6.92    2.83
  12  -1   7    5.75    2.89
  13   1   7   31.45    4.22
  13  -1   7   30.89    4.36
  14  -1   7   -2.41    2.22
  14   1   7    4.01    2.66
  15   1   7    7.40    3.21
  15  -1   7    5.75    3.46
  18   2  -7   -4.47    2.57
  17  -2  -7   -3.82    2.33
  17   2  -7   -2.25    2.46
  16  -2  -7   -3.92    2.51
  16   2  -7    2.23    2.59
  15   2  -7    4.64    3.02
  15  -2  -7    2.84    2.88
  14  -2  -7    1.05    2.66
  14   2  -7   -2.63    2.16
  13  -2  -7    7.30    2.92
  13   2  -7    4.32    2.50
  12   2  -7   15.20    3.00
  12  -2  -7   18.22    3.30
  11   2  -7  106.19    5.91
  11  -2  -7  115.09    6.23
  11   2  -7  106.33    5.48
  10   2  -7  187.43    7.44
  10   2  -7  182.13    7.09
  10  -2  -7  181.86    7.91
   9  -2  -7  165.37    7.13
   9   2  -7  167.18    6.82
   8  -2  -7   97.06    5.03
   8  -2  -7  110.81    4.01
   8   2  -7  113.45    5.10
   8   2  -7   75.51    4.17
   7  -2  -7  604.60   15.05
   7   2  -7  596.37   15.98
   7  -2  -7  608.64   16.29
   7   2  -7  620.90   15.92
   6   2  -7   87.56    4.16
   6   2  -7   81.94    3.92
   6  -2  -7   87.73    4.42
   5   2  -7 1050.96   24.86
   5  -2  -7 1072.23   25.39
   5   2  -7 1055.34   25.64
   4   2  -7  437.34   11.39
   4  -2  -7  442.66   11.87
   4   2  -7  447.76   12.05
   3   2  -7  462.93   12.12
   3  -2  -7  434.92   11.63
   3   2  -7  444.81   11.28
   2   2  -7   68.19    2.85
   2  -2  -7   61.69    3.09
   1  -2  -7  170.77    5.49
   1   2  -7  172.12    5.21
   0  -2  -7   15.60    1.54
   0   2   7   21.13    1.96
   0   2  -7   16.83    1.52
  -1  -2  -7  371.47   10.03
   1  -2   7  383.08    9.96
   1   2   7  368.39   10.51
   2  -2   7  158.65    5.44
   2   2   7  165.66    5.58
   2   2   7  154.29    5.75
   3  -2   7  348.49    9.86
   3   2   7  340.96    9.92
   3   2   7  351.58   10.30
  -4   2  -7  103.41    4.07
   4   2   7  107.47    4.87
   4  -2   7   92.99    4.36
   4   2   7  101.98    4.62
   5  -2   7   52.20    3.51
   5   2   7   53.72    3.64
  -5   2  -7   57.12    2.98
   5   2   7   47.16    3.38
   6   2   7   89.08    4.64
  -6   2  -7   89.25    4.04
   6   2   7   88.68    4.63
   6  -2   7   88.89    4.61
   7  -2   7    4.16    1.88
   7   2   7    1.53    1.59
   7   2   7    2.70    1.83
  -7   2  -7    4.45    1.56
   8   2   7   37.99    3.48
   8  -2   7   39.29    3.67
   8   2   7   43.11    3.62
   9  -2   7   29.10    3.41
   9   2   7   35.21    3.54
   9   2   7   34.64    3.42
  10  -2   7    5.91    2.62
  10   2   7    1.16    1.21
  10   2   7    1.72    2.15
  11  -2   7   86.26    6.06
  11   2   7   83.11    5.70
  12   2   7    2.72    2.31
  12  -2   7    1.55    2.69
  13   2   7   61.77    5.63
  13  -2   7   54.04    5.65
  14  -2   7    3.23    3.28
  14   2   7    4.81    3.05
  15   2   7   21.33    4.21
  15  -2   7   20.95    4.55
  18   3  -7    4.31    3.45
  17  -3  -7   10.20    3.67
  17   3  -7    2.22    3.11
  16  -3  -7    0.37    2.78
  16   3  -7    0.45    2.77
  15   3  -7   36.63    4.53
  15  -3  -7   45.43    5.21
  14  -3  -7   -5.60    2.01
  14   3  -7    3.14    2.64
  13  -3  -7    0.88    2.47
  13   3  -7   -0.70    2.12
  12  -3  -7    9.99    2.95
  12   3  -7   11.45    2.72
  12   3  -7    9.47    2.71
  11  -3  -7    3.99    2.29
  11   3  -7    5.04    2.11
  11   3  -7    6.48    2.09
  10  -3  -7    7.56    2.58
  10   3  -7    2.29    1.48
  10   3  -7    5.94    2.08
   9   3  -7   29.02    2.91
   9   3  -7   33.37    3.03
   9  -3  -7   25.07    3.06
   8  -3  -7   43.66    3.54
   8   3  -7   48.45    3.36
   8   3  -7   39.69    3.18
   8  -3  -7   42.48    2.31
   7  -3  -7   29.44    1.98
   7   3  -7   28.18    2.65
   7   3  -7   30.11    2.52
   7  -3  -7   26.08    2.76
  -6   3   7   48.45    3.96
   6   3  -7   54.66    3.23
   6   3  -7   54.86    3.43
   6  -3  -7   64.31    3.78
   5  -3  -7    8.45    1.83
   5   3  -7    7.59    1.63
  -5   3   7    5.40    2.06
   5   3  -7   12.26    1.63
   4   3  -7    2.32    1.26
   4  -3  -7    2.70    1.30
   4   3  -7    2.54    1.12
  -4   3   7    3.38    1.79
   3  -3  -7  625.03   15.52
   3   3  -7  614.58   14.87
   3   3  -7  640.39   16.16
  -3   3   7  603.84   16.42
  -2   3   7  490.51   12.91
   2   3  -7  508.53   12.19
   2   3  -7  512.53   13.40
   2  -3  -7  490.51   12.72
  -2   3   7  494.82   13.41
   1  -3  -7 2344.62   51.67
   1   3  -7 2314.85   51.19
  -1   3   7 2337.36   53.07
   0   3  -7   21.61    1.74
   0  -3  -7   17.85    1.74
   0   3   7   19.12    2.00
   1   3   7  347.27   10.14
  -1  -3  -7  355.41    9.65
   1  -3   7  347.97    9.36
   2   3   7  423.99   11.94
   2  -3   7  414.52   11.12
   2   3   7  423.97   11.34
   3   3   7   23.72    2.45
   3   3   7   29.60    2.40
   3  -3   7   30.33    2.50
   4   3   7  137.92    5.88
   4  -3   7  136.43    5.39
  -4   3  -7  141.78    5.32
   4   3   7  137.81    5.42
   5   3   7   42.83    3.53
  -5   3  -7   39.92    2.84
   5  -3   7   41.57    3.20
   5   3   7   36.56    2.96
  -6   3  -7  225.56    7.59
   6   3   7  217.66    8.13
   6  -3   7  232.09    8.08
   6   3   7  213.42    7.88
   7  -3   7   13.31    2.56
  -7   3  -7    9.47    1.93
   7   3   7   15.73    2.67
   7   3   7   16.99    2.41
   8   3   7  179.15    7.50
   8   3   7  176.62    7.39
   8  -3   7  171.03    7.52
  -8   3  -7  160.75    6.71
   9   3   7   36.88    3.72
   9   3   7   35.57    3.67
   9  -3   7   30.80    3.73
  10   3   7    7.25    2.58
  10  -3   7    4.12    2.44
  10   3   7    5.46    2.24
  11   3   7   17.36    2.90
  11   3   7   18.78    3.31
  11  -3   7   17.85    3.36
  12  -3   7   62.33    5.60
  12   3   7   51.54    4.85
  13   3   7    0.14    2.51
  13  -3   7   -1.17    2.87
  14  -3   7   16.46    4.18
  14   3   7   17.15    3.76
  15   3   7    0.84    2.40
  15  -3   7    2.57    3.57
  18   4  -7   11.53    3.95
  17   4  -7    4.19    3.31
  17  -4  -7    6.12    4.27
  16   4  -7   24.69    4.11
  16  -4  -7   24.32    4.65
  15  -4  -7    1.72    2.83
  15   4  -7   -1.54    2.38
  14   4  -7   29.55    3.95
  14  -4  -7   29.73    4.45
  13  -4  -7   55.95    5.12
  13   4  -7   55.01    4.72
  12   4  -7   -4.07    1.85
  12  -4  -7    2.02    2.56
  12   4  -7    2.51    1.76
  11   4  -7   33.35    3.64
  11  -4  -7   30.98    3.86
  11   4  -7   48.41    3.96
  10  -4  -7    6.26    2.63
  10   4  -7    9.21    2.51
  10   4  -7    4.99    2.09
   9   4  -7   -2.28    1.33
   9  -4  -7   -1.35    1.64
   9   4  -7    1.64    1.71
  -9   4   7    2.01    2.70
   8   4  -7  130.67    5.80
   8  -4  -7  127.97    6.03
  -8   4   7  124.56    6.70
   8   4  -7  115.81    5.19
   7   4  -7    2.90    1.39
   7  -4  -7   -0.76    1.36
  -7   4   7    1.09    2.12
   7   4  -7    1.75    1.26
   6   4  -7   13.74    2.08
  -6   4   7   12.07    2.46
   6  -4  -7   10.95    1.98
   6   4  -7   10.47    1.69
   5   4  -7  418.97   12.33
   5   4  -7  449.02   11.40
  -5   4   7  439.62   13.22
   5  -4  -7  428.22   12.15
   4   4  -7  104.97    3.97
   4   4  -7  107.16    4.68
   4  -4  -7  103.92    4.51
  -4   4   7  105.00    5.24
   3   4  -7   35.11    2.75
   3  -4  -7   39.82    2.82
  -3   4   7   33.64    2.40
   3   4  -7   37.25    2.28
  -3   4   7   43.27    3.09
  -2   4   7  615.66   15.78
   2   4  -7  616.75   14.66
   2   4  -7  618.44   16.22
  -2   4   7  619.42   16.29
   2  -4  -7  639.72   15.54
   1  -4  -7   50.13    2.83
   1   4  -7   51.13    2.47
  -1   4   7   65.69    3.24
   1   4  -7   50.30    3.08
  -1   4   7   56.17    3.23
   0   4  -7 1782.19   41.44
   0   4  -7 1782.68   39.61
   0  -4  -7 1769.28   40.15
   0   4   7 1798.14   41.54
   0   4   7 1790.24   41.76
  -1  -4  -7  146.21    5.21
   1   4   7  151.17    5.73
   2   4   7 1536.71   37.21
   2   4   7 1600.73   36.01
   2  -4   7 1575.30   35.69
   3   4   7  541.97   14.21
   3   4   7  550.07   15.04
   3  -4   7  534.36   14.03
   4   4   7  820.40   21.25
   4  -4   7  809.05   20.28
  -4   4  -7  812.02   21.16
   4   4   7  818.16   20.35
  -5   4  -7  117.34    5.21
   5  -4   7  134.42    5.57
   5   4   7  128.17    5.42
   5   4   7  124.69    5.70
   6   4   7   69.73    4.26
  -6   4  -7   75.49    4.25
   6   4   7   74.19    4.54
   6  -4   7   77.96    4.41
   7  -4   7   76.00    4.78
   7   4   7   76.62    4.60
  -7   4  -7   74.74    4.47
   7   4   7   78.06    5.02
   8   4   7   46.25    4.16
  -8   4  -7   49.12    3.85
   8  -4   7   52.45    4.32
   8   4   7   47.80    3.97
   9  -4   7   49.80    4.39
   9   4   7   54.40    4.61
   9   4   7   42.45    3.97
  10   4   7   10.62    2.82
  10  -4   7   11.35    2.89
  10   4   7    9.46    2.52
  11  -4   7    0.76    2.51
  11   4   7    0.91    1.95
  11   4   7    2.50    2.45
  12   4   7   -1.18    2.26
  12  -4   7    0.51    2.48
  13  -4   7    6.30    3.27
  13   4   7    0.05    2.55
  14  -4   7   -3.15    2.59
  14   4   7   -4.42    2.07
  15   4   7    0.18    2.59
  15  -4   7    7.19    4.25
  17  -5  -7    1.46    3.73
  17   5  -7    3.34    3.30
  16  -5  -7   -0.77    3.31
  16   5  -7   -5.55    2.25
  15  -5  -7   -1.59    2.84
  15   5  -7   -0.76    2.66
  14   5  -7   -2.40    1.96
  14  -5  -7    1.98    2.73
  13   5  -7   32.54    3.79
  13   5  -7   22.37    3.77
  13  -5  -7   18.34    3.71
  12   5  -7    1.84    2.13
  12  -5  -7   -1.54    2.45
  12   5  -7    2.58    2.50
 -11   5   7  150.41    8.64
  11   5  -7  120.27    6.70
  11   5  -7  132.42    6.35
  11  -5  -7  137.73    7.17
  10   5  -7    2.19    2.19
  10   5  -7   -0.56    1.65
  10  -5  -7   -4.03    1.97
 -10   5   7    3.44    3.30
   9   5  -7    4.28    1.83
  -9   5   7    0.03    2.63
   9   5  -7    3.98    2.07
   9  -5  -7    3.00    2.15
   8   5  -7   59.97    4.30
   8   5  -7   60.41    3.67
   8  -5  -7   59.06    4.43
  -8   5   7   60.91    5.04
   7   5  -7   70.49    4.30
   7  -5  -7   65.39    4.14
   7   5  -7   62.10    3.51
  -7   5   7   70.34    5.22
   6  -5  -7   15.94    2.46
   6   5  -7   10.59    2.09
  -6   5   7   10.95    2.48
   6   5  -7   13.60    1.70
   5   5  -7 1036.45   23.67
   5  -5  -7 1005.06   24.78
   5   5  -7 1012.69   25.57
  -5   5   7 1012.81   26.51
  -4   5   7  231.62    8.27
  -4   5   7  229.17    6.92
   4   5  -7  213.94    7.65
   4   5  -7  224.63    6.48
   4  -5  -7  219.68    7.42
   3   5  -7  618.66   16.74
   3  -5  -7  658.57   16.10
  -3   5   7  616.42   17.03
  -3   5   7  629.98   16.01
   3   5  -7  631.97   14.92
  -2   5   7    0.27    1.37
   2   5  -7    0.69    1.03
  -2   5   7    1.28    1.15
   2  -5  -7    1.66    1.24
   2   5  -7    0.06    0.69
  -1   5   7  245.52    7.74
   1  -5  -7  243.04    7.42
  -1   5   7  256.20    8.02
   1   5  -7  256.85    6.76
   1   5  -7  254.94    8.13
   0   5  -7  305.72    9.27
   0   5   7  316.66    8.81
   0   5  -7  299.17    8.03
   0  -5  -7  307.12    8.70
   0   5   7  303.61    9.31
  -1  -5  -7   36.21    2.50
   1   5   7   33.77    2.38
   1  -5   7   41.53    2.38
  -1   5  -7   36.16    2.69
   1   5   7   38.30    3.15
  -2  -5  -7  433.69   11.53
  -2   5  -7  437.54   11.83
   2   5   7  403.90   12.24
   3  -5   7   53.35    3.06
   3   5   7   53.91    3.70
   3   5   7   48.00    3.17
  -3   5  -7   47.93    3.45
   4  -5   7  136.37    5.43
  -4   5  -7  140.82    5.87
   4   5   7  130.13    6.01
   4   5   7  135.09    5.46
  -5   5  -7    6.58    1.72
   5   5   7    6.25    1.77
   5  -5   7    7.00    1.73
   5   5   7    6.20    2.20
  -6   5  -7  131.23    5.81
   6  -5   7  138.66    5.94
   6   5   7  118.18    6.08
   6   5   7  125.10    5.69
   7  -5   7  159.64    7.03
   7   5   7  162.18    6.83
   7   5   7  158.58    7.31
  -7   5  -7  175.93    7.15
   8   5   7   61.19    4.37
   8  -5   7   56.79    4.33
   8   5   7   53.27    4.54
  -8   5  -7   59.66    4.31
   9  -5   7   64.66    4.92
   9   5   7   70.22    5.38
   9   5   7   78.33    5.05
  -9   5  -7   73.28    5.12
  10   5   7   76.87    5.58
  10   5   7   82.36    5.41
  10  -5   7   77.52    5.73
  11   5   7   28.93    3.89
  11  -5   7   25.28    4.07
  11   5   7   24.78    3.48
  12   5   7   11.69    3.19
  12   5   7   13.41    3.33
  12  -5   7    8.92    3.34
  13   5   7    9.71    3.13
  13  -5   7    7.95    3.50
  14   5   7   18.26    3.90
  14  -5   7   16.00    4.28
  15   5   7    6.71    3.18
  17  -6  -7    3.84    4.10
  16  -6  -7   -0.59    3.55
  15   6  -7   -1.58    2.43
  15  -6  -7    1.26    2.97
  14  -6  -7   25.24    4.46
  14   6  -7   38.13    4.17
 -13   6   7    1.36    3.46
  13   6  -7    6.14    2.69
  13  -6  -7    2.05    3.14
  13   6  -7    4.49    3.06
 -12   6   7   55.99    5.98
  12  -6  -7   64.42    5.46
  12   6  -7   67.51    4.85
  12   6  -7   65.67    5.27
 -11   6   7    9.85    3.84
  11   6  -7    6.44    2.73
  11   6  -7    9.55    2.55
  11  -6  -7    9.80    3.05
 -10   6   7  496.48   16.71
  10  -6  -7  477.19   15.17
  10   6  -7  461.13   15.04
  10   6  -7  473.58   13.81
   9   6  -7   30.99    2.98
   9   6  -7   30.40    3.60
   9  -6  -7   30.56    3.72
  -9   6   7   26.57    4.18
   8   6  -7  490.42   13.17
   8  -6  -7  470.84   14.33
  -8   6   7  473.68   15.72
   8   6  -7  483.25   14.68
   7  -6  -7   87.92    5.08
   7   6  -7   87.70    4.19
   7   6  -7   90.61    5.07
  -7   6   7   87.13    5.97
   6  -6  -7  501.07   14.28
   6   6  -7  501.85   14.74
  -6   6   7  518.80   15.62
   6   6  -7  499.98   12.92
  -5   6   7  109.60    5.93
   5   6  -7  105.16    4.10
   5   6  -7  106.42    5.40
   5  -6  -7  107.90    5.27
   4   6  -7 2082.31   46.25
  -4   6   7 2138.53   48.05
  -4   6   7 2031.86   50.64
   4  -6  -7 2165.30   47.82
   4   6  -7 2078.34   49.36
   3   6  -7   56.31    3.65
   3   6  -7   57.95    2.64
  -3   6   7   60.77    4.06
   3  -6  -7   60.68    3.61
  -3   6   7   57.37    3.26
   2   6  -7 1072.65   23.98
  -2   6   7 1078.32   25.97
  -2   6   7 1071.56   26.84
   2   6  -7 1043.93   26.39
   2  -6  -7 1064.98   25.18
  -1   6   7  195.73    6.85
   1  -6  -7  191.59    6.26
   1   6  -7  185.67    5.30
   1   6  -7  183.55    6.71
  -1   6   7  190.54    6.57
   0   6   7   25.14    2.17
   0   6  -7   20.06    2.25
   0   6  -7   20.66    1.55
   0  -6  -7   21.65    1.97
   0   6   7   26.11    2.46
  -1   6  -7   13.55    1.84
   1  -6   7   12.41    1.41
   1   6   7   14.37    2.09
   1   6   7   13.14    1.61
  -1  -6  -7   10.76    1.54
  -2  -6  -7   91.04    4.00
   2  -6   7   86.29    3.73
   2   6   7   74.36    4.37
   2   6   7   91.59    3.51
  -2   6  -7   86.94    4.13
  -3   6  -7   72.15    4.24
   3  -6   7   65.37    3.36
   3   6   7   75.67    4.60
   3   6   7   69.16    3.67
  -3   6  -7   66.78    3.55
  -4   6  -7   10.51    1.70
   4   6   7    8.94    2.21
   4  -6   7   10.11    1.75
  -4   6  -7    8.15    1.86
   4   6   7    8.81    1.79
   5   6   7   85.90    5.20
  -5   6  -7   98.85    5.14
  -5   6  -7   95.88    4.21
   5   6   7   97.13    4.66
   5  -6   7   94.28    4.65
   6   6   7    1.68    1.60
   6   6   7    4.07    2.37
   6  -6   7    2.39    1.66
  -6   6  -7    2.61    1.80
   7   6   7    6.34    2.73
  -7   6  -7    7.41    2.26
   7  -6   7   10.30    2.47
   7   6   7   13.27    2.37
  -8   6  -7   67.78    4.77
   8  -6   7   54.40    4.55
   8   6   7   65.90    5.32
   8   6   7   66.01    4.52
   9  -6   7   -1.77    2.10
   9   6   7   -1.29    2.41
   9   6   7    0.20    1.90
  -9   6  -7   -0.40    2.24
  10   6   7    7.81    2.98
  10  -6   7   14.81    3.30
  10   6   7    4.77    2.29
  11   6   7    2.42    2.37
  11  -6   7    2.55    2.80
  11   6   7    2.07    2.77
  12   6   7    6.36    2.81
  12  -6   7    6.88    3.36
  12   6   7    2.21    2.86
  13  -6   7   -0.60    2.81
  13   6   7    2.40    2.63
  14   6   7    8.06    3.17
  14  -6   7    7.81    3.83
  15   6   7    1.66    2.71
  16  -7  -7    3.91    4.02
  15  -7  -7   20.41    4.53
 -14   7   7   46.80    6.20
  14  -7  -7   29.86    4.60
  14   7  -7   36.80    4.79
  13  -7  -7   17.42    3.94
  13   7  -7   15.00    3.75
 -13   7   7   14.19    4.36
  12  -7  -7   25.32    4.00
  12   7  -7   35.83    4.32
 -12   7   7   38.58    5.40
  11   7  -7   -0.36    2.34
  11  -7  -7    0.26    2.50
 -11   7   7    1.52    3.36
 -10   7   7  113.23    7.44
  10   7  -7  123.05    5.78
  10  -7  -7  109.62    6.62
  10   7  -7  114.51    6.69
   9  -7  -7   66.39    5.02
  -9   7   7   60.04    5.26
   9   7  -7   62.84    3.97
   9   7  -7   62.72    4.75
   8   7  -7   12.61    1.98
   8   7  -7    9.81    2.59
   8  -7  -7   10.49    2.54
  -8   7   7   13.47    3.45
  -7   7   7   23.23    3.58
   7   7  -7   28.53    2.38
   7  -7  -7   30.79    3.17
   7   7  -7   27.21    3.17
   6   7  -7   20.88    1.93
  -6   7   7   22.69    3.17
   6   7  -7   21.88    2.83
   6  -7  -7   21.66    2.63
  -5   7   7    1.02    2.00
   5   7  -7    1.54    1.05
   5   7  -7    4.76    1.95
   5  -7  -7   -2.25    1.57
  -5   7   7    3.04    1.40
   4   7  -7 1639.92   35.93
   4  -7  -7 1659.74   37.73
  -4   7   7 1593.62   37.75
   4   7  -7 1578.13   39.19
  -4   7   7 1627.40   40.33
   3  -7  -7   30.31    2.67
  -3   7   7   31.25    2.61
   3   7  -7   35.92    2.05
  -3   7   7   36.27    3.23
   3   7  -7   29.89    2.92
   2   7  -7  209.49    7.73
  -2   7   7  225.37    7.78
   2   7  -7  211.72    5.71
  -2   7   7  209.52    7.34
   1   7  -7  721.78   19.39
   1   7  -7  744.85   17.02
  -1   7   7  755.53   19.35
   0   7   7  548.61   15.30
   0   7  -7  550.11   13.26
   0   7  -7  568.83   15.29
   0   7   7  550.15   14.89
   1   7   7   15.79    1.89
   1   7   7   14.74    2.27
  -1   7  -7   15.59    2.04
   1  -7   7   15.34    1.52
   2  -7   7   98.33    3.99
   2   7   7   99.73    3.99
   2   7   7   83.49    4.99
  -2   7  -7   94.91    4.42
   3  -7   7   39.69    2.70
  -3   7  -7   42.43    3.05
   3   7   7   43.14    3.73
  -3   7  -7   53.99    3.82
   4   7   7    7.22    2.22
   4   7   7    8.37    1.76
   4  -7   7    7.17    1.60
  -4   7  -7    7.51    1.58
  -4   7  -7    7.13    2.10
   5   7   7   32.42    2.82
   5   7   7   22.88    3.16
  -5   7  -7   26.42    2.98
  -5   7  -7   27.97    2.46
   5  -7   7   28.40    2.69
   6   7   7   42.72    3.48
   6  -7   7   43.61    3.63
  -6   7  -7   44.50    3.79
   6   7   7   47.12    4.38
  -7   7  -7   25.81    3.21
   7   7   7   22.42    2.83
   7  -7   7   21.58    2.94
   7   7   7   21.59    3.44
  -8   7  -7   20.82    3.22
   8  -7   7   22.04    3.13
   8   7   7   23.07    3.01
   8   7   7   24.13    3.84
   9   7   7   37.33    4.36
   9  -7   7   48.21    4.40
   9   7   7   37.96    3.78
  -9   7  -7   42.07    4.28
  10   7   7   10.67    2.77
 -10   7  -7   12.78    3.17
  10  -7   7   15.01    3.26
  10   7   7   13.08    3.44
  11   7   7    7.90    3.10
  11   7   7   11.97    2.94
  11  -7   7    9.15    3.20
  12   7   7   -1.67    2.03
  12   7   7   -1.75    2.53
  12  -7   7   -0.31    2.85
  13   7   7   11.16    3.29
  13  -7   7    7.52    3.60
  13   7   7    6.71    3.33
  14   7   7    2.83    2.89
  14  -7   7    3.03    3.60
  16  -8  -7    0.92    3.76
 -15   8   7   25.33    5.51
  15  -8  -7   24.05    4.88
  14   8  -7    8.98    3.83
 -14   8   7    0.55    3.90
  14  -8  -7    7.25    3.52
  13   8  -7    6.12    3.26
  13  -8  -7   15.25    3.85
 -13   8   7   12.50    4.71
 -12   8   7   11.67    4.24
  12  -8  -7   13.58    3.50
  12   8  -7   12.31    3.53
  11   8  -7    2.12    2.68
 -11   8   7    2.78    3.11
  11  -8  -7    0.01    2.38
  10  -8  -7   53.97    4.61
  10   8  -7   50.11    4.82
 -10   8   7   51.51    5.59
  -9   8   7   18.95    3.72
   9   8  -7   18.95    3.50
   9  -8  -7   17.70    3.19
   8  -8  -7    5.70    2.33
  -8   8   7    3.18    2.82
   8   8  -7    4.54    2.24
   7   8  -7   52.39    4.30
   7  -8  -7   49.63    4.09
  -7   8   7   46.42    4.46
   6   8  -7    5.62    2.21
   6  -8  -7    1.17    1.74
  -6   8   7    0.34    2.19
  -5   8   7   18.12    3.14
  -5   8   7   15.83    1.96
   5  -8  -7   16.92    2.52
   5   8  -7   17.48    2.73
   4  -8  -7  384.10   11.38
  -4   8   7  395.53   12.70
  -4   8   7  395.22   11.18
   4   8  -7  374.67   12.27
  -3   8   7   86.97    4.91
   3   8  -7   90.10    4.94
  -3   8   7   85.99    4.40
   2   8  -7  221.69    8.12
  -2   8   7  207.41    7.47
   2  -8  -7  213.36    7.02
  -2   8   7  199.19    7.75
  -1   8   7  161.37    6.48
   1  -8  -7  160.93    5.73
   1   8  -7  151.04    6.37
   1   8  -7  152.25    4.44
   0   8  -7  137.69    4.30
   0  -8  -7  139.29    5.19
   0   8   7  134.04    6.04
   0   8   7  143.02    5.72
   0   8  -7  149.75    6.13
  -1  -8  -7   58.77    3.36
   1  -8   7   50.36    2.60
  -1   8  -7   54.68    3.59
   1   8   7   52.81    3.47
   1   8   7   46.36    3.74
  -2  -8  -7  403.03   11.07
  -2   8  -7  383.35   11.63
   2   8   7  376.07   12.37
   2  -8   7  405.71   10.59
   2   8   7  413.63   11.23
   3   8   7   90.93    5.32
  -3  -8  -7   96.94    4.44
   3  -8   7   94.29    4.18
  -3   8  -7   93.88    5.52
  -3   8  -7   99.60    4.74
  -4   8  -7  114.19    6.07
   4   8   7  105.40    5.90
  -4  -8  -7   86.76    4.40
   4  -8   7  116.24    4.89
  -4   8  -7  110.00    4.87
   5  -8   7  115.72    5.36
   5   8   7  140.47    5.80
   5   8   7  127.08    6.68
  -5   8  -7  134.95    6.74
   6   8   7   50.98    4.55
   6  -8   7   48.83    3.76
  -6   8  -7   54.26    4.60
   6   8   7   52.35    3.74
  -7   8  -7  129.82    6.86
   7  -8   7  122.92    6.28
   7   8   7  109.58    6.70
   7   8   7  127.00    5.96
  -8   8  -7   17.13    3.23
   8   8   7   11.84    2.66
   8   8   7   15.79    3.43
   8  -8   7   10.52    2.69
   9   8   7  126.74    7.50
  -9   8  -7  119.94    7.07
   9  -8   7  133.53    6.97
   9   8   7  128.68    6.47
 -10   8  -7   42.93    4.63
  10   8   7   34.30    3.74
  10  -8   7   24.76    3.83
  10   8   7   34.16    4.61
  11   8   7    5.20    3.38
  11  -8   7    7.09    3.10
  11   8   7    2.33    2.40
  12   8   7    0.35    2.95
  12   8   7   -2.38    2.14
  12  -8   7    2.43    2.92
  13  -8   7    0.30    3.02
  13   8   7    1.85    3.35
  14  -8   7    4.95    3.78
  16  -9  -7   -0.78    3.70
  15   9  -7    0.22    3.60
  15  -9  -7   -2.55    3.27
 -15   9   7   -3.87    3.86
  14   9  -7   12.05    4.27
 -14   9   7   11.51    4.94
  14  -9  -7    6.92    3.91
 -13   9   7    2.64    3.77
  13   9  -7   -7.68    2.67
  13  -9  -7   -2.11    2.88
  12  -9  -7   33.55    4.53
  12   9  -7   34.98    4.64
 -12   9   7   39.54    5.63
 -11   9   7    6.35    3.56
  11   9  -7   12.28    3.52
  11  -9  -7    7.19    3.13
  10  -9  -7   13.96    3.00
 -10   9   7    6.05    3.56
  10   9  -7   11.60    3.25
   9  -9  -7    1.59    2.18
   9   9  -7    6.04    2.83
  -9   9   7    0.52    2.83
   8   9  -7    2.91    2.28
  -8   9   7    5.40    3.03
   8  -9  -7    0.49    2.08
  -7   9   7    8.03    2.90
   7  -9  -7    6.34    2.33
   7   9  -7    7.81    2.72
  -6   9   7    2.24    2.62
   6  -9  -7    5.30    2.04
   6   9  -7    3.02    2.20
   5  -9  -7    3.73    1.86
   5   9  -7    3.56    2.21
  -5   9   7    9.98    2.89
  -5   9   7    5.05    1.63
   4   9  -7  442.40   14.16
  -4   9   7  471.12   14.55
  -4   9   7  459.33   12.96
  -3   9   7   24.59    2.61
   3   9  -7   26.42    3.00
  -3   9   7   26.23    3.14
   3  -9  -7   26.96    2.65
  -2   9   7   54.72    4.17
   2   9  -7   55.87    4.05
   2  -9  -7   58.25    3.64
  -2   9   7   57.93    3.98
  -1   9   7   41.31    3.48
   1  -9  -7   36.92    2.99
   1   9  -7   41.01    3.47
   0   9   7  110.71    5.38
   0  -9  -7  124.85    4.91
   0   9   7  109.49    5.78
   0   9  -7  112.89    5.45
   1   9   7   67.61    4.03
   1   9   7   68.53    4.58
  -1   9  -7   72.70    4.33
  -1  -9  -7   73.71    3.77
  -2  -9  -7    8.79    1.73
  -2   9  -7   13.01    2.11
   2   9   7   11.02    2.73
   3   9   7   27.66    3.56
   3  -9   7   32.92    2.54
  -3   9  -7   32.28    3.55
  -3   9  -7   28.71    2.78
  -3  -9  -7   31.42    2.59
  -4   9  -7  119.53    5.37
  -4   9  -7  126.86    6.86
  -4  -9  -7  128.67    5.38
   4   9   7  125.64    6.83
   4  -9   7  129.07    5.24
  -5  -9  -7   30.81    2.81
  -5   9  -7   30.26    3.61
   5   9   7   31.79    2.92
   5   9   7   30.38    3.77
   5  -9   7   36.12    3.04
  -6   9  -7  115.75    6.67
   6   9   7   99.85    6.40
   6   9   7  105.19    5.28
   6  -9   7  118.97    5.57
   7   9   7   -0.62    1.63
   7   9   7    0.34    2.38
  -7   9  -7    2.97    2.38
   7  -9   7    2.20    2.06
  -8   9  -7  127.25    7.27
   8   9   7  121.68    7.49
   8   9   7  116.02    6.01
   8  -9   7  102.85    6.12
   9  -9   7    8.17    2.87
   9   9   7    4.45    3.01
   9   9   7    7.52    2.44
  -9   9  -7    5.18    2.88
  10  -9   7   53.55    4.84
 -10   9  -7   40.32    4.81
  10   9   7   50.58    5.56
  11   9   7   32.43    4.69
  11  -9   7   40.61    4.67
 -11   9  -7   31.46    4.66
  12  -9   7    7.31    3.43
  12   9   7    8.87    3.93
  13   9   7   -1.06    3.08
  13  -9   7    6.19    3.55
  14  -9   7    8.16    4.08
  14   9   7    8.04    4.00
 -16  10   7    8.37    5.45
  15 -10  -7   -0.03    3.37
  15  10  -7  -11.06    3.02
 -15  10   7    0.23    4.24
  14 -10  -7    1.53    3.30
 -14  10   7    0.37    4.24
  14  10  -7   -5.07    3.47
  13  10  -7   13.73    4.40
 -13  10   7   12.84    4.81
  13 -10  -7   13.45    3.83
  12 -10  -7    3.17    2.95
 -12  10   7   -2.54    3.21
  12  10  -7   -1.20    3.12
 -11  10   7  107.37    8.08
  11 -10  -7   90.75    6.45
  11  10  -7   83.87    6.48
 -10  10   7    0.22    2.99
  10 -10  -7    3.67    2.63
  10  10  -7    4.82    3.00
  -9  10   7  102.56    7.44
   9 -10  -7  108.64    6.36
   9  10  -7  107.61    6.88
   8  10  -7    1.02    2.14
   8 -10  -7   -1.11    2.05
  -8  10   7   -0.27    2.83
   7  10  -7  121.19    6.75
  -7  10   7  104.61    6.85
   7 -10  -7  114.19    5.91
   6 -10  -7    7.34    2.02
  -6  10   7   14.32    3.45
   6  10  -7   13.82    3.01
  -5  10   7  244.97    9.90
   5  10  -7  216.44    9.31
   5 -10  -7  260.35    8.75
  -4  10   7   16.53    3.15
  -4  10   7   14.71    2.38
   4  10  -7   12.35    2.69
   4 -10  -7   15.26    2.51
   3 -10  -7   13.41    2.30
  -3  10   7   14.59    2.54
  -3  10   7   16.62    2.94
   3  10  -7   12.03    2.57
   2  10  -7   50.40    4.23
  -2  10   7   50.64    4.32
  -2  10   7   46.24    3.84
   2 -10  -7   49.92    3.55
   1  10  -7  190.90    7.83
  -1  10   7  210.02    8.05
  -1  10   7  189.23    7.79
   1 -10  -7  184.93    6.67
   0  10   7   45.54    3.98
   0  10  -7   49.20    3.93
   0  10   7   48.53    4.01
   0 -10  -7   55.47    3.48
  -1  10  -7    2.99    1.81
  -1 -10  -7    2.07    1.50
   1  10   7    1.62    2.06
   1  10   7    2.12    1.73
  -2  10  -7   49.78    4.46
   2  10   7   44.22    4.06
  -2  10  -7   49.40    3.80
  -2 -10  -7   41.82    3.12
  -3  10  -7    6.14    1.93
   3  10   7    4.81    2.50
  -3  10  -7    6.67    2.30
   4  10   7    5.51    2.64
  -4  10  -7    8.45    2.52
   5  10   7   12.38    3.31
  -5  10  -7   12.24    3.08
   6  10   7   -0.20    2.54
  -6  10  -7    1.26    2.36
   7  10   7   -0.87    2.62
  -7  10  -7   -1.16    2.10
   8  10   7   16.44    3.91
  -8  10  -7   16.55    3.62
   9  10   7    0.99    3.09
  -9  10  -7    1.47    2.84
  10 -10   7    5.46    2.88
 -10  10  -7    0.46    2.95
  10  10   7   -3.27    2.93
  11  10   7   23.70    4.75
 -11  10  -7   21.31    4.32
  11 -10   7   25.22    4.12
  12 -10   7    2.68    3.14
  12  10   7   -0.67    3.26
  13 -10   7   -1.59    3.16
  13  10   7   -2.57    3.19
  15  11  -7    2.99    4.25
  15 -11  -7    6.70    4.17
 -15  11   7    6.50    5.29
  14 -11  -7    1.06    3.12
  14  11  -7    1.12    3.96
 -14  11   7   -2.17    4.07
 -13  11   7    3.54    4.07
  13 -11  -7    6.84    3.44
  13  11  -7    9.72    4.37
  12  11  -7   37.27    5.36
  12 -11  -7   46.61    4.97
 -12  11   7   30.77    5.72
  11  11  -7   17.52    4.27
 -11  11   7   19.94    4.62
  11 -11  -7   19.76    3.76
 -10  11   7   19.72    4.66
  10  11  -7   29.21    4.33
  10 -11  -7   29.84    3.95
   9  11  -7   12.10    3.48
  -9  11   7   12.85    3.85
   9 -11  -7   13.66    3.06
  -8  11   7   46.44    5.32
   8 -11  -7   43.95    4.09
   8  11  -7   36.42    4.35
   7  11  -7    5.49    2.83
  -7  11   7    3.93    3.16
   7 -11  -7   -0.14    1.24
  -6  11   7  102.10    6.67
   6  11  -7   89.83    6.25
   6 -11  -7   99.87    5.48
   5 -11  -7    3.37    2.09
  -5  11   7    1.78    2.84
   5  11  -7    0.69    2.18
   4  11  -7  222.01    9.38
  -4  11   7  236.69    8.39
  -4  11   7  219.98    9.60
   4 -11  -7  215.77    7.99
  -3  11   7   58.03    4.47
   3  11  -7   57.64    4.71
  -3  11   7   57.33    4.99
   2  11  -7    0.67    1.87
  -2  11   7   -0.52    1.94
  -2  11   7   -1.79    1.99
   1  11  -7  149.41    7.22
  -1  11   7  164.98    7.34
  -1  11   7  157.10    7.18
   0  11  -7   -0.39    1.81
   0  11   7   -2.44    1.46
   0  11   7   -0.60    1.94
   1  11   7  140.56    7.06
  -1  11  -7  146.22    6.69
   1  11   7  150.36    6.68
  -2  11  -7    9.54    2.29
  -2  11  -7    9.98    2.85
   2  11   7    5.72    2.76
  -3  11  -7   27.82    3.86
  -3  11  -7   34.35    3.26
   3  11   7   24.95    3.74
  -4  11  -7   -0.88    2.05
   4  11   7    0.49    2.35
   5  11   7    5.12    3.02
  -5  11  -7    6.26    2.63
  -6  11  -7    3.99    2.64
   6  11   7    3.76    3.02
   7  11   7   -0.16    2.90
  -7  11  -7   -0.76    2.26
  -8  11  -7   19.91    4.08
   8  11   7   25.06    4.51
   9  11   7    6.58    3.74
  -9  11  -7   10.77    3.40
 -10  11  -7   22.49    4.33
  10  11   7   13.79    4.52
  11  11   7   -3.51    2.90
 -11  11  -7   -0.51    3.26
  12  11   7    1.27    3.57
  13  11   7    0.02    3.55
  14  12  -7   -7.01    3.54
 -14  12   7   -3.35    4.11
  14 -12  -7   -0.90    3.33
  13  12  -7    9.57    4.45
  13 -12  -7   17.52    4.14
 -13  12   7    6.41    4.73
 -12  12   7    0.65    3.90
  12  12  -7    0.79    3.27
  12 -12  -7    6.91    3.28
  11 -12  -7   29.12    4.30
  11  12  -7   28.01    5.01
 -11  12   7   23.86    5.23
  10  12  -7    0.71    2.96
 -10  12   7   -1.73    3.39
  -9  12   7   34.99    4.90
   9  12  -7   26.24    4.29
  -8  12   7   29.13    4.85
   8  12  -7   31.02    4.44
  -7  12   7   40.47    5.06
   7  12  -7   40.46    4.59
  -6  12   7   11.87    3.35
   6  12  -7    6.19    2.87
  -5  12   7    1.71    2.69
   5  12  -7    3.00    2.54
   4  12  -7   39.77    4.27
  -4  12   7   32.51    4.15
   3  12  -7  122.39    6.80
  -3  12   7  111.73    5.93
  -3  12   7  106.84    6.76
   2  12  -7   12.68    2.96
  -2  12   7   16.19    3.05
  -2  12   7   12.68    2.96
   1  12  -7  332.04   11.78
  -1  12   7  322.57   11.55
  -1  12   7  335.22   11.89
   0  12   7   23.90    3.56
   0  12  -7   20.06    3.14
  -1  12  -7  122.84    7.34
  -1  12  -7  108.58    6.07
   1  12   7  129.93    7.03
   2  12   7  100.43    6.38
  -2  12  -7  109.64    6.73
  -2  12  -7  111.30    5.87
   3  12   7   75.36    6.00
  -3  12  -7   90.42    6.44
   4  12   7   41.49    4.79
  -4  12  -7   47.42    4.79
   5  12   7   32.47    4.41
  -5  12  -7   26.87    4.30
  -6  12  -7   -3.92    2.10
   6  12   7   -1.65    2.40
  -7  12  -7   43.24    5.18
   7  12   7   46.70    5.18
   8  12   7    1.60    3.28
  -8  12  -7    0.16    2.97
   9  12   7   15.23    4.40
  -9  12  -7   18.37    4.35
  10  12   7   11.27    4.42
 -10  12  -7    4.02    3.43
  11  12   7    6.82    4.28
 -11  12  -7    3.94    3.85
  12  12   7   -0.77    3.36
 -12  12  -7    1.40    3.92
 -14  13   7    0.46    4.58
  14  13  -7   -6.28    3.76
  13  13  -7   -6.04    3.42
 -13  13   7   -8.12    3.32
 -12  13   7   -5.54    3.76
  12  13  -7    3.14    3.97
  11  13  -7    1.27    3.60
 -11  13   7    1.00    3.77
 -10  13   7    0.29    3.88
  10  13  -7   -1.11    3.20
   9  13  -7   25.29    4.56
  -9  13   7   14.09    4.44
  -8  13   7    8.41    3.78
   8  13  -7   10.74    3.69
  -7  13   7    0.17    2.95
   7  13  -7   -0.97    2.52
   6  13  -7   11.84    3.48
  -6  13   7   11.92    3.71
  -5  13   7   10.04    3.43
   5  13  -7   10.16    3.32
  -4  13   7   -1.40    2.57
   4  13  -7    4.34    2.78
   3  13  -7   27.39    3.74
  -3  13   7   26.43    3.47
  -3  13   7   25.50    3.82
   2  13  -7   43.53    4.51
  -2  13   7   41.67    4.49
  -2  13   7   55.48    4.66
  -1  13   7   64.11    5.20
  -1  13   7   64.86    5.31
   1  13  -7   64.10    5.16
   0  13  -7   30.51    3.72
   0  13   7   41.86    4.34
  -1  13  -7    0.67    2.18
   1  13   7    1.77    2.46
  -1  13  -7    0.76    2.17
  -2  13  -7    0.51    2.23
  -2  13  -7    0.30    2.10
   2  13   7    0.45    2.44
   3  13   7   52.43    5.18
  -3  13  -7   49.72    5.21
  -4  13  -7    3.91    2.65
   4  13   7    7.26    3.32
   5  13   7   32.83    4.55
  -5  13  -7   36.33    4.64
   6  13   7    3.34    3.27
  -6  13  -7    1.88    3.10
  -7  13  -7   62.87    6.22
   7  13   7   51.15    5.66
  -8  13  -7   -1.99    3.00
   8  13   7   -1.74    3.11
  -9  13  -7   35.08    5.28
   9  13   7   19.50    4.77
 -10  13  -7   -4.22    3.18
  10  13   7    1.64    3.90
  11  13   7   37.32    6.13
 -11  13  -7   42.62    5.99
  13  14  -7    2.15    4.32
 -13  14   7   -0.14    4.81
  12  14  -7   -0.88    4.01
 -12  14   7    1.70    4.33
 -11  14   7   17.88    5.22
  11  14  -7   12.14    4.60
  10  14  -7   65.04    6.79
 -10  14   7   54.38    6.85
  -9  14   7   22.05    5.18
   9  14  -7   24.22    4.66
  -8  14   7   35.86    5.37
   8  14  -7   56.19    5.91
   7  14  -7   11.21    3.51
  -7  14   7   12.60    3.99
  -6  14   7  107.63    7.58
   6  14  -7  105.08    7.15
   5  14  -7  135.67    8.11
  -5  14   7  135.12    8.16
   4  14  -7   96.01    6.76
  -4  14   7   83.78    6.64
  -3  14   7   18.44    3.81
   3  14  -7   10.88    3.38
  -2  14   7    6.37    2.74
  -2  14   7    5.28    2.90
   2  14  -7    5.46    2.94
  -1  14   7  113.14    6.88
   1  14  -7  122.09    7.17
  -1  14   7  117.97    6.91
   0  14  -7   41.58    4.39
   0  14  -7   31.05    4.48
   0  14   7   38.78    4.43
  -1  14  -7    5.18    2.76
  -1  14  -7    3.32    2.62
   1  14   7    5.97    3.20
  -2  14  -7    1.35    2.59
   2  14   7    5.60    3.18
  -3  14  -7   39.35    5.02
   3  14   7   29.84    4.62
  -4  14  -7   -2.34    2.57
   4  14   7   -2.07    2.91
   5  14   7   15.39    3.93
  -5  14  -7   20.03    4.22
   6  14   7   24.29    4.49
  -6  14  -7   37.62    5.27
   7  14   7    2.82    3.16
  -7  14  -7    1.69    3.42
   8  14   7    3.06    3.83
  -8  14  -7   -0.72    3.25
   9  14   7    0.77    3.67
  -9  14  -7    1.80    3.28
 -10  14  -7   -5.56    3.27
  10  14   7    1.52    3.97
  12  15  -7    5.81    4.62
 -12  15   7    0.45    4.17
  11  15  -7   23.78    5.36
 -11  15   7   24.73    5.83
  10  15  -7   11.46    4.47
 -10  15   7    1.26    4.27
   9  15  -7   -1.10    3.43
  -9  15   7   -4.99    3.81
  -8  15   7    6.33    4.11
   8  15  -7    0.61    2.98
   7  15  -7   -1.32    2.68
  -7  15   7    6.87    4.04
  -6  15   7   22.20    4.75
   6  15  -7   11.27    3.84
  -5  15   7   22.01    4.53
   5  15  -7   21.19    4.05
  -4  15   7    4.77    3.43
   4  15  -7    9.05    3.47
  -3  15   7   67.92    6.05
   3  15  -7   85.23    6.43
  -2  15   7   -0.25    2.75
  -2  15   7    6.15    2.90
   2  15  -7    4.27    2.66
   1  15  -7   14.34    3.49
   1  15  -7   13.24    3.69
  -1  15   7    8.58    3.19
  -1  15   7   10.44    3.50
   0  15  -7   18.66    3.77
   0  15   7   11.63    3.52
   0  15  -7   16.89    3.83
   1  15   7   83.40    6.25
  -1  15  -7   75.72    6.64
   2  15   7    8.56    3.30
  -2  15  -7   -0.07    2.74
   3  15   7   21.38    4.48
  -3  15  -7   24.39    4.56
   4  15   7   19.75    4.38
  -4  15  -7   20.67    4.61
   5  15   7    1.34    3.43
  -5  15  -7    5.08    3.37
   6  15   7    8.04    3.94
  -6  15  -7    9.47    4.06
   7  15   7   -1.61    3.13
  -7  15  -7   -0.78    3.42
  -8  15  -7   -0.42    3.70
   8  15   7    6.66    4.03
   9  15   7    2.63    3.85
  -9  15  -7    4.42    4.10
  10  16  -7    4.06    4.02
 -10  16   7    0.58    3.88
  -9  16   7   14.32    4.97
   9  16  -7    8.19    4.14
   8  16  -7   -3.17    2.75
  -8  16   7   -2.45    3.76
   7  16  -7   14.63    4.24
  -7  16   7   17.91    4.92
   6  16  -7    7.59    3.89
  -6  16   7   13.10    4.51
  -5  16   7   29.21    4.98
   5  16  -7   34.97    5.14
   4  16  -7    4.59    3.32
  -4  16   7    2.56    3.48
   3  16  -7   15.99    3.81
  -3  16   7   11.62    3.95
   2  16  -7    0.24    2.77
  -2  16   7    2.18    3.11
   2  16  -7   -1.33    2.50
   1  16  -7    3.92    2.88
   1  16  -7   -3.96    2.37
  -1  16   7   -3.27    2.63
   0  16   7   61.13    5.69
   0  16  -7   74.04    6.11
   0  16  -7   38.22    5.39
   1  16   7    5.15    3.13
  -1  16  -7   -0.87    2.68
   2  16   7  105.04    7.36
  -2  16  -7  111.88    8.24
   3  16   7    6.64    3.66
  -3  16  -7    3.25    3.18
   4  16   7   43.37    5.57
  -4  16  -7   23.31    4.71
  -5  16  -7    2.90    3.48
   5  16   7    0.84    3.62
  -6  16  -7   10.02    4.09
   6  16   7   11.87    4.31
  -7  16  -7   -4.92    3.20
   7  16   7   -1.79    3.40
  -8  16  -7   -3.42    3.64
   8  16   7    5.39    4.20
  -9  17   7   -9.28    3.36
   9  17  -7    0.33    3.99
   8  17  -7    4.05    4.04
  -8  17   7   -1.47    4.18
  -7  17   7    5.31    4.21
   7  17  -7    2.92    3.72
  -6  17   7    6.59    4.12
   6  17  -7    2.23    3.32
  -5  17   7   13.05    4.56
   5  17  -7    9.74    4.12
  -4  17   7   -1.00    3.66
   4  17  -7   -0.26    3.22
   3  17  -7   14.81    4.04
   3  17  -7    8.81    3.47
  -3  17   7    8.68    3.81
  -2  17   7    3.19    3.48
   2  17  -7    7.98    3.61
   2  17  -7    4.19    3.34
   1  17  -7   11.95    3.97
   1  17  -7   11.12    3.60
   0  17  -7   -0.78    2.72
   0  17   7    2.17    3.23
  -1  17  -7   -1.84    2.95
   1  17   7   -2.55    2.86
  -2  17  -7    3.45    3.11
   2  17   7    5.72    3.53
  -3  17  -7   14.19    4.34
   3  17   7   19.90    4.62
  -4  17  -7    5.60    4.24
   4  17   7    4.14    3.70
  -5  17  -7   -0.93    3.38
   5  17   7    1.22    3.58
   6  17   7   20.43    5.13
  -6  17  -7   20.41    5.01
   7  18  -7   34.09    5.93
  -7  18   7   27.22    5.97
  -6  18   7   13.88    5.12
   6  18  -7    7.69    3.90
  -5  18   7   11.74    4.82
   5  18  -7   20.68    4.93
   4  18  -7   16.46    4.46
  -4  18   7   22.58    5.21
   4  18  -7   21.24    4.82
   3  18  -7    9.80    3.97
  -3  18   7    6.17    3.98
   3  18  -7    1.38    3.06
   2  18  -7    4.53    3.54
   2  18  -7    4.44    3.65
   1  18  -7    4.18    3.49
   1  18  -7    8.82    3.47
   0  18  -7   -1.04    3.16
   0  18   7    4.89    3.50
  -1  18  -7   15.23    4.50
   1  18   7   18.50    4.50
   2  18   7    2.02    3.64
  -2  18  -7    9.69    4.34
   3  18   7    9.80    4.13
  -3  18  -7   10.82    4.32
   4  18   7   12.06    4.61
  -4  18  -7   12.41    4.86
   4  19  -7   20.74    4.75
  -4  19   7   19.39    5.36
   4  19  -7   19.02    4.95
   3  19  -7   -4.25    3.33
  -3  19   7   -1.82    3.63
   3  19  -7   -0.31    3.03
   2  19  -7   20.73    4.76
   2  19  -7   22.31    4.88
   1  19  -7    7.17    3.91
   0  19  -7   34.88    5.68
  -1  19  -7    1.80    3.35
   1  19   7   -1.73    3.63
  18   0  -8   17.70    4.28
  17   0  -8   -2.53    2.94
  16   0  -8  112.86    7.76
  15   0  -8   -1.89    2.20
  14   0  -8   17.70    3.51
  13   0  -8   -3.86    2.10
  12   0  -8   60.98    4.87
  11   0  -8    1.75    2.21
  10   0  -8  332.93   10.10
  10   0  -8  337.90   11.28
   9   0  -8    0.94    1.37
   9   0  -8    1.67    1.83
   8   0  -8  728.94   18.88
   8   0  -8  695.07   18.00
   7   0  -8   -0.90    0.98
   7   0  -8   -0.55    1.50
   6   0  -8  134.62    5.46
   5   0  -8   -1.06    1.02
   4   0  -8    3.35    1.21
   3   0  -8    1.21    1.00
   2   0  -8  649.42   15.86
   1   0  -8    0.13    0.87
   0   0  -8  218.78    6.63
   1   0   8   -0.22    0.94
   2   0   8 1294.76   30.16
   3   0   8   -0.32    1.03
   4   0   8   74.71    4.15
  -4   0  -8   85.68    3.02
  -5   0  -8    1.54    0.87
   5   0   8    1.72    1.53
   6   0   8  271.02    9.33
   6   0   8  275.07    9.07
   7   0   8    0.31    1.69
   7   0   8    0.22    0.86
   8   0   8   82.78    5.02
   8   0   8   79.99    4.76
   9   0   8    1.83    1.90
   9   0   8    1.46    1.83
  10   0   8   58.73    4.80
  11   0   8    0.73    2.32
  12   0   8   14.43    3.61
  13   0   8    0.90    2.44
  14   0   8   -0.75    2.72
  15   0   8    6.12    3.04
  18  -1  -8    3.25    3.04
  18   1  -8    3.94    3.47
  17   1  -8    0.73    3.05
  17  -1  -8    3.71    3.29
  16   1  -8    0.82    2.95
  16  -1  -8    8.62    3.54
  15  -1  -8    0.90    2.83
  15   1  -8    4.60    2.88
  14   1  -8    7.53    3.06
  14  -1  -8    5.64    2.88
  13  -1  -8   17.68    3.32
  13   1  -8   15.60    3.17
  12  -1  -8   37.83    4.16
  12   1  -8   36.77    3.88
  11   1  -8   92.43    5.58
  11  -1  -8   83.54    5.41
  10  -1  -8   -1.72    1.80
  10   1  -8   -0.53    1.77
  10   1  -8    0.13    1.56
   9  -1  -8  183.83    6.18
   9   1  -8  175.38    7.16
   9  -1  -8  181.66    7.36
   9   1  -8  171.91    6.55
   8   1  -8   66.74    4.01
   8  -1  -8   78.25    3.54
   8  -1  -8   68.16    4.18
   8   1  -8   52.34    3.37
   7  -1  -8   23.68    2.65
   7   1  -8   16.48    1.84
   7   1  -8   20.09    2.23
   7  -1  -8   21.40    1.95
   6   1  -8   70.46    3.58
   6  -1  -8   61.50    3.76
   6   1  -8   70.49    3.91
   6  -1  -8   69.72    3.34
   5   1  -8   45.78    3.05
   5   1  -8   45.37    2.90
   5  -1  -8   40.69    3.05
   4   1  -8    2.60    1.19
   4  -1  -8    5.16    1.41
   3  -1  -8    1.41    0.98
   3   1  -8    2.00    1.04
   2  -1  -8    8.50    1.39
   2   1  -8    5.24    1.09
   1  -1  -8   50.77    2.81
   1   1  -8   41.89    2.41
   0  -1  -8  160.86    5.41
   0   1  -8  160.50    5.27
  -1  -1  -8  109.13    4.34
   1  -1   8  120.26    4.58
   1   1   8  120.25    4.58
   2  -1   8   12.51    1.71
   2   1   8   11.34    1.67
   2   1   8   13.59    1.89
   3  -1   8    8.25    1.70
   3   1   8    6.23    1.55
   3   1   8    7.93    1.59
   4   1   8    6.16    1.75
   4  -1   8    7.89    1.76
   4   1   8    7.94    1.79
  -4   1  -8    7.38    1.20
   5  -1   8   82.75    4.44
   5   1   8   93.06    4.61
  -5   1  -8   90.70    3.65
   5   1   8   92.45    4.69
   6  -1   8   20.10    2.65
   6   1   8   23.57    2.74
   6   1   8   20.33    2.60
  -6   1  -8   24.44    1.97
   7  -1   8    5.85    2.09
   7   1   8    2.57    1.91
   7   1   8    5.35    1.99
   8   1   8   43.91    3.77
   8  -1   8   42.06    3.90
   8   1   8   43.77    3.66
   9  -1   8   25.73    3.39
   9   1   8   26.48    3.29
  10  -1   8    1.11    2.08
  10   1   8   -1.04    2.03
  11  -1   8    2.30    2.67
  11   1   8    8.00    2.72
  12  -1   8   68.58    5.76
  12   1   8   58.74    5.39
  13   1   8    6.16    2.97
  13  -1   8    7.54    3.21
  14   1   8   16.47    3.95
  14  -1   8   17.75    4.14
  15   1   8    5.26    3.22
  18   2  -8    3.03    3.23
  17   2  -8   -3.42    2.66
  17  -2  -8   -0.08    3.17
  16   2  -8    0.95    2.89
  16  -2  -8   -2.81    2.41
  15  -2  -8    3.34    3.03
  15   2  -8   10.10    3.40
  14  -2  -8   53.45    5.17
  14   2  -8   46.89    4.68
  13  -2  -8   14.51    3.22
  13   2  -8    4.50    2.51
  12  -2  -8   -0.41    2.08
  12   2  -8    1.29    2.26
  11   2  -8   19.84    3.12
  11  -2  -8   23.16    3.44
  11   2  -8   23.71    2.94
  10  -2  -8   23.17    3.23
  10   2  -8   18.54    2.64
  10   2  -8   23.86    3.08
   9  -2  -8  127.13    6.17
   9   2  -8  125.75    5.88
   8   2  -8   85.33    4.43
   8  -2  -8   88.15    3.75
   8   2  -8   90.39    4.47
   8  -2  -8   87.38    4.90
   7  -2  -8  137.94    4.86
   7   2  -8  131.49    5.52
   7  -2  -8  134.34    5.82
   7   2  -8  139.57    5.55
   6   2  -8  626.21   16.12
   6  -2  -8  647.12   16.73
   6   2  -8  612.70   16.40
   5   2  -8 1013.94   24.98
   5  -2  -8 1054.96   24.73
   5   2  -8  987.27   24.08
   4   2  -8 1223.88   28.24
   4   2  -8 1229.82   29.45
   4  -2  -8 1219.28   28.71
   3  -2  -8   20.52    1.94
   3   2  -8   20.74    1.78
   2  -2  -8  151.92    5.35
   2   2  -8  160.72    5.12
   1   2  -8  425.04   10.92
   1  -2  -8  423.01   11.22
   0   2   8   71.37    3.72
   0   2  -8   71.96    3.24
   0  -2  -8   77.03    3.51
   1  -2   8  568.39   14.40
   1   2   8  572.12   15.12
  -1  -2  -8  572.55   14.56
   2  -2   8   47.10    2.93
   2   2   8   41.48    2.83
   2   2   8   48.07    3.30
   3   2   8   84.05    4.33
   3  -2   8   78.96    3.94
   3   2   8   91.24    4.27
   4   2   8   13.33    2.07
   4  -2   8   10.07    1.78
  -4   2  -8   14.64    1.63
   4   2   8   14.77    2.02
   5   2   8    5.84    1.79
   5  -2   8    6.69    1.78
  -5   2  -8    3.99    1.21
   5   2   8    6.53    1.87
   6   2   8   15.05    2.39
   6   2   8   10.90    2.30
  -6   2  -8   13.32    1.73
   6  -2   8   14.10    2.39
   7   2   8    4.91    2.13
   7   2   8    3.40    1.97
   7  -2   8    5.68    2.03
   8  -2   8    8.83    2.50
   8   2   8    8.19    2.26
   8   2   8   12.46    2.60
   9   2   8   12.42    2.71
   9   2   8   10.03    2.51
   9  -2   8   15.18    2.97
  10   2   8    1.65    2.23
  10  -2   8    1.43    2.33
  10   2   8    0.69    1.50
  11  -2   8   -1.76    2.02
  11   2   8    0.31    2.34
  12  -2   8   -0.67    2.49
  12   2   8   -3.45    2.17
  13   2   8    1.32    2.73
  13  -2   8    0.94    2.69
  14   2   8    0.09    2.60
  14  -2   8    0.98    2.76
  15   2   8   -3.04    2.30
  18   3  -8   -3.59    2.73
  17   3  -8    8.86    3.62
  17  -3  -8    4.61    3.51
  16  -3  -8   -3.79    2.68
  16   3  -8   -2.67    2.48
  15  -3  -8   -2.80    2.68
  15   3  -8   -1.87    2.49
  14  -3  -8    1.10    2.71
  14   3  -8    2.09    2.50
  13  -3  -8    7.87    2.88
  13   3  -8    5.09    2.56
  12   3  -8   13.14    2.91
  12   3  -8   12.01    2.93
  12  -3  -8   12.82    3.24
  11   3  -8    2.43    1.92
  11  -3  -8    1.17    2.10
  11   3  -8   -1.21    0.88
  10   3  -8   92.57    5.13
  10  -3  -8   83.70    5.38
  10   3  -8   85.17    4.87
   9   3  -8   78.78    4.46
   9  -3  -8   70.31    4.61
   9   3  -8   64.76    4.23
   8   3  -8   77.43    4.30
   8  -3  -8   88.95    4.85
   8  -3  -8   87.46    3.55
   8   3  -8   87.26    4.44
   7  -3  -8    9.86    2.01
   7   3  -8   11.03    1.91
   7   3  -8    8.74    1.73
   6  -3  -8   35.64    2.98
   6   3  -8   36.53    2.98
   6   3  -8   35.79    2.81
   5   3  -8    2.11    1.21
   5  -3  -8    3.14    1.56
   5   3  -8    2.30    1.26
   4   3  -8    1.54    1.07
   4   3  -8    2.19    1.13
   4  -3  -8   -0.04    1.13
   3  -3  -8   92.98    4.10
   3   3  -8   89.73    3.58
   3   3  -8   91.51    4.26
   2  -3  -8  214.97    6.88
   2   3  -8  231.79    7.41
   2   3  -8  226.89    6.53
   1  -3  -8  226.87    6.88
   1   3  -8  221.03    6.45
  -1   3   8  214.24    7.06
   0  -3  -8  286.28    8.44
   0   3   8  290.96    8.92
   0   3  -8  295.49    8.12
   1   3   8   89.30    4.34
   1  -3   8   89.89    3.84
  -1  -3  -8   94.34    4.01
   2   3   8   27.57    2.59
   2  -3   8   29.68    2.46
   2   3   8   30.78    2.49
   3   3   8  622.06   16.05
   3   3   8  602.90   16.56
   3  -3   8  621.27   15.92
  -4   3  -8  797.52   20.33
   4   3   8  786.99   20.04
   4  -3   8  785.18   19.93
   4   3   8  791.60   20.73
  -5   3  -8   81.95    4.04
   5   3   8   81.00    4.59
   5   3   8   76.72    4.26
   5  -3   8   86.08    4.48
  -6   3  -8  122.41    5.18
   6  -3   8  113.91    5.56
   6   3   8  126.03    6.01
   6   3   8  121.32    5.61
   7   3   8  198.15    7.97
  -7   3  -8  195.31    7.15
   7  -3   8  190.06    7.88
   7   3   8  189.79    7.70
   8  -3   8   97.84    5.74
   8   3   8   98.96    5.55
   8   3   8   97.22    5.69
   9  -3   8    1.81    2.00
   9   3   8    1.17    2.20
   9   3   8    1.15    1.93
[truncated: 425,955 more chars]
